# Supplementary material for: Genomic analysis of a sexually-selected character: EST sequencing and microarray analysis of eye-antennal imaginal discs in the stalk-eyed fly Teleopsis dalmanni (Diopsidae)
Source: BMC Genomics. 2009 Aug 5;10:361. doi: 10.1186/1471-2164-10-361 (PMC2737001; doi:10.1186/1471-2164-10-361)
Supplement: Additional file 1 — EST Assemblies. Nucleotide sequence, EST reads and Genbank accession numbers are provided for 11,545 consensus sequences (conseqs). [file 1471-2164-10-361-S1.txt]

Cluster	Conseq	Sequence	EST Reads	Genbank Accn
=======	======	======	======	======
3531582	3531582:1	ATATTCGATAACAGTTTGGTAAGCTGCATTACAGGCCACGCCGAACGGAACGTAAACCTAAAAAACTTTAATTTGTGAACTTGTGTGAAAAAATTTAAAAAGACTCAAAATGCGTGAATGTATCTCCATCCATGTTGGCCAAGCTGGCGTACAAATCGGTAACGCCTGCTGGGAGTTATACTGTTTGGAACATGGTATCCAACCTGATGGTCAGATGCCATCTGATAAGACTGTCGACGGTGGTTCTGGTTTTACCTCATTGTTGATGGAACGTTTGTCTGTTGATTATGGCAAGAAATCAAAATTGGAATTTGCCATCTATCCAGCACCTCAAGTATCAACAGCAGTCGTTGAACCATACAACTCTATCCTAACCACTCACACAACTTTGGAACATTCCGATTGTGCTTTCATGGTTGACAATGAGGCTATCTATGATATTTGCCGTCGTACTTTGGACATTGAACGCCCAACTTACACCAACTTGAATCGTTTGATCGGTCAAATTGTATCCTCAATTACCGCATCATTGCGTTTCGATGGTGCACTCAATGTTGATTTGACTGAATTCCAAACTAACTTGGTGCCCTACCCACGTATTCATTTCCCATTGGTCACCTATGCACCAGTCATCTCTGCTGAAAAAGCTTACCATGAACAACTCTCCGTTGCTGNAATACCAATGCCTGTTTCGAACCCAGCAACCAGATGGTTAAGTGCGATCCACGCCATGGTAAATACATGGCTTGCTGCATGTTGTACCGTGGTGATGTTGTACCAAAGGAC	CAZC1118.fwd	GO293101
3531582	3531582:2	GCATATTCGATAACAGTTTGGTAAGCTGCATTACAGGCCACGCCGAACGGATCGTAAACCTAAAAAACTTTAATTTGTGAACTTGTGTGAAAAAATTTAAAAAGACTCAAAATGCGTGAATGTATCTCCATCCATGTTGGCCAAGCTGGCGTACAAATCGGTAACGCCTGCTGGGAGTTATACTGTTTGGAACATGGTATCCAACCTGATGGTCAGATGCCATCTGATAAGACTGTCGGCGGTGGTGACGACTCCTTCAACACGTTCTTTAGCGAGACTGGTGCTGGCAAGCATGTTCCACGTGCAGTTTTCGTCGATTTGGAACCAACCGTAGTTGACGAAGTCCGCACCGGTACCTATCGCCAACTGTTTCATCCAGAACAATTAATCACTGGCAAAGAAGATGCTGCCAATAACTATGCACGTGGTCACTATACAATTGGTAAAGAAATTGTTGACTTGGTTCTGGATCGCATACGTAAATTGGCTGATCAGTGCACAGGTCTTCAAGGTTTCCTAATTTTCCACTCGTTCGGTGGCGGCACTGGTTCTGGTTTTACCTCATTGTTGATGGAACGTTTATCTATGATATTTGCCGTCGTAATTTGGACATTGAACGCCCAACTTACAGCAACTTGAATCGTTTGATCGGTCAAATTGTATCCTCAATTACCGCATCTCTGCG	CAZC1877.fwd	GO294049
3531582	3531582:3	AAGCATTTTTAACATTTACATCCACTGCGTATATTTCTTAAAATTTTAAACTACAGACTGAATCTTTCGTACAATTTATTTGTTATATGCAAACGACTGTTATATTAAAGAATGTAAAAAAAACAAATAAACTAGATTAAATATTAATTAAAATTAGTAAAAAAAATAGCAGTGGTGGCAAATGCCTCTTCAATATATTCTTTGAATTTCGAGTTTAATATTCTTCGGCACCTTCGCCCTCACCATCACCAGAGTCCATACCGACCTCTTCGTAATCCTTTTCGAGAGCAGCCAAATCTTCACGTGCTTCGGAGAATTCACCTTCTTCCATACCTTCACCGACATGCCAATGAACGAAAGCACGCTTAGCATACATAAGATCGAACTTATGATCCAAACGAGCCCAAGCCTCAGCGATGGCTGTGGTATTGGACAACATGCAGACGGCACGTTGTACCTTAGCCAAGTCACCACCCGGTACAACAGTTGGGGGTTGGTAGTTGATGCCTACCTTGAAACCAGTTGGACACCAATCGACGAATTGAATAGTACGCTTGGTCTTAATGGTGGCAATAGCAGCGTTTACGTCCTTTGGTACAACATCACCACGGTACAACATGCAGCAAGCCATGTATTTACCATGGCGTGGATCGCACTTAACCATCTGGTTTGCTGGTTCGAAACAGGCGTTGGTAATTTCAGCAACGGAGAGTTGTTCATGGTAAGCTTTTTCAGCAGAGATGACTGGTGCATAGGTGACCAATGGGAAATGAATACGTGGGTAGGGCACCAAGTTAGTT	"CAXN1898.rev,CAXN1997.rev"	"GO281171,GO281311"
3531582	3531582:4	AACCAACGGTAATTTTAAAAAAGGTAAAAAACCAAAAAACCTAAATAAAATTTAATTTAAAATTAGAAAAAAAAAATACCAGGGGGGGAAAAGGCCCCTCCAAAACTTTCTTGGAATTCCAAATTTAAAATTCCCCGGCACCTTCCCCCCCCCCATCCCAAAAGCCCAAACCAACCCCTCCGAAACCCTTTTCAAAAGCACCCAAACCTCCCCGGGCTTCGAAAAATTCCCCTCCCCCCAAACCTTCCCCGACTTCCCAAGGAACAAAACCCCCCTAACCAAACTTAAAACCAAATTTTGGACCCAAACAACCCCAACCCCCACCAAGGGCGGGGGAATGGAACAACATGCAAACGGCCCGTGGACCCTAACCCAAGCCCCCCCCGGGAACAACATTGGGGGGTGGGAATTTAAGCCCAACCTGGAAAC	"AHSB617.rev,CAZC1615.rev"	"GO303155,GO293731"
3531582	3531582:5	GAAGCACTCGAAACTTGAAGTCAGCAAGTTAAGTACATCAGTAACGCGAGTTTTCATTTACATTTATTAGAAACTAACTGAATATGTCGTGGAAGATTGCAGCGCTTTTTATCTGCCTTGTAGTAGTGGTGACTTCACAATATCATGAAGAGAAATATGATGACGAGAAAGGTCCTGTTCACTATGAATTCAGTTATAGCGTAAAAGATCCCAAAACAAAAGACATAAAAAGCCAAAAGGAATCTCGAAAGGATGACAAAGTCGAAGGTTATTATGAATTGTTAGATTCTGATGGACACCAACGTATCGTTCATTACAAGTCCGATAAGAAGACTGGCTTTGAAGCTATAGTGGAGCGAAAACCAACCAATATCAAAGTTCCGATTCCAGTGATTAAATACATAGACCAACATGATGATCTCGATCAAAAGAAATACTACTACAACTAGACTGCTCTTAAAATCTACAATATCACCACGATTTATATTTGTTTTGCCATCGTTGAAGACCAGTCATGTGTCTCAACCTTCTTCCATTTATTCACTTATTCACTTATTTACTCGTAAGTTGATAAGGCTTACAATCTCTTATATAAATACTACTTATTAAATCGTTTACAGTACTGTGTATATAGGTATATTTGTATAGAATATAGAAACTTCTTTTAAAGAAAAACTACTTAGTTTTGTGTGAAAATAAAGCACGACTTACCATAAAAAAAAAAAAAAAAAAAAAAAAAAAAAAAAAAAAAAAAAAAAAAAAAAAAAAAAAAAAAAAAAAATTGGAAAAAAAAAAAAAAAAAAAAAAAAAAAAAAAATTTGGGGCCCCCCCCCCCCCCAAAAAATTTTTTAAAACTTTTTTTTGGGGCGGGGGCCCCAAAGGAAAAAAAAAAGGGGCAAAATTTTTTCCCAAAAAAACCCGGGCAAAAAAAGGGGTTGGATTCCCCCCAAAAAAAAAACCCCGGGGGGAACCGAGGGTTTTAAAAAAAACCAGAGGGGGTTTTGGGGGCTTTTCGGGGTTTTTTAAAGGGGGTCCCAGG	"ANPS452.rev,ANPS452.fwd,ANPS485.rev,ANPS485.fwd,ANPS489.rev,ANPS489.fwd,ANPS511.fwd,ANPS683.rev,ANPS683.fwd,ANPT616.rev,ANPT616.fwd,ANPT664.rev,ANPT664.fwd,ANPU483.rev,ANPU483.fwd,ANPU517.fwd,ANPU638.fwd,ANPU737.rev,ANPU737.fwd,AOTB410.rev,AOTB410.fwd,AOTB482.rev,AOTB482.fwd,AOTB496.rev,AOTB496.fwd,AOTB558.rev,AOTB558.fwd,AOTB624.fwd,AOTC422.rev,AOTC422.fwd,CAZC1314.rev,CAZC1314.fwd,CAZC1505.rev,CAZC1505.fwd,CAZC1881.rev,CAZC1881.fwd,CAZC1882.fwd,CAZC2062.fwd,CAZC2898.rev,CAZC2898.fwd,CAZC3178.rev,CAZC3178.fwd,CAZC3619.rev,CAZC3619.fwd,CAZC3958.fwd,CAZC4005.rev,CAZC4005.fwd,CAZC4044.rev,CAZC4044.fwd,CAZC4496.fwd,CAZC4586.rev,CAZC4586.fwd,CAZC465.fwd"	"GO303473,GO303474,GO303513,GO303514,GO303521,GO303522,GO303560,GO303778,GO303779,GO304214,GO304215,GO304286,GO304287,GO304524,GO304525,GO304566,GO304710,GO304832,GO304833,GO272614,GO272615,GO272710,GO272711,GO272730,GO272731,GO272824,GO272825,GO272921,GO273164,GO273165,GO293349,GO293350,GO293591,GO293592,GO294056,GO294057,GO294059,GO294280,GO295342,GO295343,GO295691,GO295692,GO296234,GO296235,GO296668,GO296735,GO296736,GO296803,GO296804,GO297472,GO297601,GO297602,GO297634"
3531582	3531582:6	GAGTTCATATTCGATAACAGTTTGGTAAGCTGCATTACAGGCCACGCCGAACGGATCGTAAACCTAAAAAAAACTTTAATTTGTGAACTTGTGTGAAAAAAATTTAAAAAGACTCAAAATGCGTGAATGTATCTCCATCCATGTTGGCCAAGCTGGCGTACAAATCGGTAACGCCTGCTGGGAGTTATACTGTTTGGAACATGGTATCCAACCTGATGGTCAGATGCCATCTGATAAGACTGTCGGCGGTGGTGACGACTCCTTCAACACGTTCTTTAGCGAGACTGGTGCTGGCAAGCATGTTCCACGTGCAGTTTTCGTCGATTTGGAACCAACCGTAGTTGACGAAGTCCGCACCGGTACCTATCGCCAACTGTTTCATCCAGAACAATTAATCACTGGCAAAGAAGATGCTGCCAATAACTATGCACGTGGTCACTATACAATTGGTAAAGAAATTGTTGACTTGGTTCTGGATCGCATACGTAAATTGGCTGATCAGTGCACAGGTCTTCAAGGTTTCCTAATTTTCCACTCGTTCGGTGGCGGCACTGGTTCTGGTTTTACCTCATTGTTGATGGAACGTTTGTCTGTTGATTATGGCAAGAAATCAAAATTGGAATTTGCCATCTATCCAGCACCTCAAGTATCAACAGCAGTCGTTGAACCATACAACTCTATCCTAACCACTCACACAACTTTGGAACATTCCGATTGTGCTTTCATGGTTGACAATGAGGCTATCTATGATATTTGCCGTCGTAATTTGGACATTGAACGCCCAACTTACACCAACTTGAATCGTTTGATCGGTCAAATTGTATCCTCAATTACCGCATCATTGCGTTTCGATGGTGCACTCAATGTTGATTTGACTGAATTCCAAACTAACTTGGTGCCCTACCCACGTATTCATTTCCCATTGGTCACCTATGCACCAGTCATCTCTGCTGAAAAAGCTTACCATGAACAACTCTCCGTTGCTGAAATTACCAATGCCTGTTTCGAACCAGCAAACCAGATGGTTAAGTGCGATCCACGCCATGGTAAATACATGGCTTGCTGCATGTTGTACCGTGGTGATGTTGTACCAAAGGACGTAAACGCTGCTATTGCCACCATTAAGACCAAGCGTACTATTCAATTCGTCGATTGGTGTCCAACTGGTTTCAAGGTAGGCATCAACTACCAACCCCCAACTGTTGTACCAGGTGGTGACTTGGCTAAGGTACAACGTGCCGTCTGCATGTTGTCCAATACCACAGCCATCGCTGAGGCTTGGGCTCGTTTGGATCATAAGTTCGATCTTATGTATGCTAAGCGTGCTTTCGTTCATTGGTATGTCGGTGAAGGTATGGAAGAAGGTGAATTCTCCGAAGCACGTGAAGATTTGGCTGCTCTCGAAAAGGATTACGAAGAGGTCGGTATGGACTCTGGTGATGGCGAGGGCGAAGGTGCCGAGGAATATTAAACTCGAAATTCAAAGAATGTATTGAAGAGGCATTTGCCACCACTGCTATTTTTTTTTTACTAATTTTAATTAATATTTAATCTAGTTTATTTGTTTTTTTACATTCTTTAATATAACAGTCGTTTGCATATAACAAATAAATTGTACGAAAGATTCAGTCTGTAGTTTAAAATTTTAAGAAATATACGCAGTGGATGTAAATGTTAAAAATGTC	"AFUX467.rev,AFUX467.fwd,AFUX535.rev,AFUX535.fwd,AFUX724.rev,AFUX724.fwd,AFUX729.rev,AFUX729.fwd,AFUY457.rev,AFUY457.fwd,AFUY755.rev,AFUY755.fwd,AGSB395.rev,AGSB457.rev,AGSB457.fwd,AGSB501.rev,AGSB501.fwd,AGSB551.rev,AGSB551.fwd,AGSB559.rev,AGSB559.fwd,AGSB604.rev,AGSB604.fwd,AGSB613.rev,AGSB613.fwd,AGSB660.rev,AGSB660.fwd,AGSB664.rev,AGSB664.fwd,AGSC412.rev,AGSC412.fwd,AGSC484.rev,AGSC484.fwd,AGSC724.rev,AGSC724.fwd,AGSF762.rev,AGSF762.fwd,AHPZ428.rev,AHPZ428.fwd,AHPZ432.rev,AHPZ432.fwd,AHPZ456.rev,AHPZ456.fwd,AHPZ569.rev,AHPZ569.fwd,AHSA416.rev,AHSA416.fwd,AHSA431.rev,AHSA431.fwd,AHSA433.rev,AHSA433.fwd,AHSA458.rev,AHSA458.fwd,AHSA471.rev,AHSA471.fwd,AHSA486.rev,AHSA486.fwd,AHSA528.rev,AHSA528.fwd,AHSA548.rev,AHSA548.fwd,AHSA590.rev,AHSA590.fwd,AHSA593.rev,AHSA593.fwd,AHSA599.rev,AHSA599.fwd,AHSA610.rev,AHSA610.fwd,AHSA650.rev,AHSA650.fwd,AHSA688.fwd,AHSA720.rev,AHSA720.fwd,AHSA723.rev,AHSA723.fwd,AHSB410.rev,AHSB410.fwd,AHSB493.rev,AHSB493.fwd,AHSB536.rev,AHSB536.fwd,AHSB590.rev,AHSB590.fwd,AHSB610.rev,AHSB610.fwd,AHSB617.fwd,AHSB645.rev,AHSB645.fwd,ANPS398.rev,ANPS398.fwd,ANPS445.rev,ANPS445.fwd,ANPS500.rev,ANPS500.fwd,ANPS589.rev,ANPS589.fwd,ANPS693.rev,ANPS693.fwd,ANPT387.rev,ANPT387.fwd,ANPT391.rev,ANPT391.fwd,ANPT421.rev,ANPT421.fwd,ANPT464.fwd,ANPT480.rev,ANPT483.rev,ANPT483.fwd,ANPT536.rev,ANPT536.fwd,ANPT570.rev,ANPT570.fwd,ANPT606.rev,ANPT606.fwd,ANPT693.rev,ANPT693.fwd,AOTB393.rev,AOTB393.fwd,AOTB394.rev,AOTB394.fwd,AOTB459.rev,AOTB459.fwd,AOTB583.rev,AOTB583.fwd,AOTB594.rev,AOTB594.fwd,AOTB607.rev,AOTB607.fwd,AOTB616.rev,AOTB616.fwd,AOTB624.rev,AOTB660.rev,AOTB660.fwd,AOTB703.rev,AOTB703.fwd,AOTC410.rev,AOTC410.fwd,AOTC468.rev,AOTC468.fwd,AOTC575.rev,AOTC575.fwd,AOTC606.rev,AOTC606.fwd,AOTC721.rev,AOTC721.fwd,AOTC734.rev,AOTC734.fwd,CAXN10027.rev,CAXN10027.fwd,CAXN10206.rev,CAXN10206.fwd,CAXN10235.rev,CAXN10235.fwd,CAXN10245.rev,CAXN10245.fwd,CAXN10330.rev,CAXN10330.fwd,CAXN1173.rev,CAXN1173.fwd,CAXN1286.rev,CAXN1286.fwd,CAXN1484.rev,CAXN1484.fwd,CAXN1519.rev,CAXN1519.fwd,CAXN1561.rev,CAXN1561.fwd,CAXN1776.rev,CAXN1776.fwd,CAXN1898.fwd,CAXN1997.fwd,CAXN2106.rev,CAXN2106.fwd,CAXN2161.rev,CAXN2161.fwd,CAXN2282.rev,CAXN2282.fwd,CAXN2967.rev,CAXN2967.fwd,CAXN3002.rev,CAXN3002.fwd,CAXN3168.rev,CAXN3168.fwd,CAXN3173.rev,CAXN3173.fwd,CAXN3194.rev,CAXN3194.fwd,CAXN3200.rev,CAXN3200.fwd,CAXN3262.rev,CAXN3262.fwd,CAXN3358.rev,CAXN3358.fwd,CAXN3505.rev,CAXN3505.fwd,CAXN3567.rev,CAXN3567.fwd,CAXN3583.rev,CAXN3583.fwd,CAXN3589.rev,CAXN3589.fwd,CAXN3755.rev,CAXN3755.fwd,CAXN3796.rev,CAXN3796.fwd,CAXN3976.rev,CAXN3976.fwd,CAXN400.rev,CAXN400.fwd,CAXN4027.rev,CAXN4027.fwd,CAXN4046.rev,CAXN4046.fwd,CAXN4070.rev,CAXN4070.fwd,CAXN4180.rev,CAXN4180.fwd,CAXN4225.fwd,CAXN4298.rev,CAXN4298.fwd,CAXN4373.rev,CAXN4373.fwd,CAXN4385.rev,CAXN4385.fwd,CAXN4401.rev,CAXN4401.fwd,CAXN4552.rev,CAXN4552.fwd,CAXN4596.rev,CAXN4596.fwd,CAXN4706.rev,CAXN4706.fwd,CAXN471.rev,CAXN471.fwd,CAXN482.rev,CAXN482.fwd,CAXN4835.rev,CAXN4835.fwd,CAXN5060.rev,CAXN5060.fwd,CAXN516.rev,CAXN516.fwd,CAXN5186.rev,CAXN5186.fwd,CAXN5198.rev,CAXN5198.fwd,CAXN5328.rev,CAXN5328.fwd,CAXN533.rev,CAXN533.fwd,CAXN5343.rev,CAXN5343.fwd,CAXN5429.fwd,CAXN5542.fwd,CAXN5549.fwd,CAXN557.rev,CAXN557.fwd,CAXN5751.fwd,CAXN5763.rev,CAXN5763.fwd,CAXN585.rev,CAXN585.fwd,CAXN589.rev,CAXN589.fwd,CAXN6015.fwd,CAXN6077.rev,CAXN6077.fwd,CAXN6078.rev,CAXN6078.fwd,CAXN6128.rev,CAXN6128.fwd,CAXN6206.rev,CAXN6206.fwd,CAXN6377.rev,CAXN6377.fwd,CAXN6401.rev,CAXN6401.fwd,CAXN6533.rev,CAXN6533.fwd,CAXN6654.rev,CAXN6654.fwd,CAXN6730.rev,CAXN6730.fwd,CAXN7246.rev,CAXN7246.fwd,CAXN7266.rev,CAXN7266.fwd,CAXN7294.rev,CAXN7294.fwd,CAXN7326.rev,CAXN7326.fwd,CAXN7441.fwd,CAXN7446.rev,CAXN7446.fwd,CAXN7478.rev,CAXN7478.fwd,CAXN7494.rev,CAXN7494.fwd,CAXN7539.rev,CAXN7539.fwd,CAXN7620.rev,CAXN7620.fwd,CAXN7628.rev,CAXN7628.fwd,CAXN7646.rev,CAXN7646.fwd,CAXN7912.rev,CAXN7912.fwd,CAXN7984.rev,CAXN7984.fwd,CAXN8085.rev,CAXN8085.fwd,CAXN8197.rev,CAXN8197.fwd,CAXN8353.rev,CAXN8353.fwd,CAXN8515.rev,CAXN8515.fwd,CAXN8660.fwd,CAXN8772.rev,CAXN8772.fwd,CAXN8774.rev,CAXN8774.fwd,CAXN8842.rev,CAXN8842.fwd,CAXN8879.rev,CAXN8879.fwd,CAXN8894.rev,CAXN8894.fwd,CAXN8982.rev,CAXN8982.fwd,CAXN9014.rev,CAXN9014.fwd,CAXN9031.rev,CAXN9031.fwd,CAXN9047.rev,CAXN9047.fwd,CAXN9125.rev,CAXN9125.fwd,CAXN9132.rev,CAXN9132.fwd,CAXN9223.rev,CAXN9223.fwd,CAXN9231.rev,CAXN9231.fwd,CAXN9346.rev,CAXN9346.fwd,CAXN9637.rev,CAXN9637.fwd,CAXN9700.rev,CAXN9700.fwd,CAXN9731.rev,CAXN9731.fwd,CAXN9754.rev,CAXN9754.fwd,CAXN9805.rev,CAXN9805.fwd,CAXN9899.rev,CAXN9899.fwd,CAXN9918.rev,CAXN9918.fwd,CAXN9999.rev,CAXN9999.fwd,CAXO386.rev,CAXO386.fwd,CAXO464.rev,CAXO464.fwd,CAXO476.rev,CAXO476.fwd,CAXO533.rev,CAXO533.fwd,CAXO688.rev,CAXO688.fwd,CAZC1035.rev,CAZC1035.fwd,CAZC1044.rev,CAZC1044.fwd,CAZC1118.rev,CAZC1160.rev,CAZC1160.fwd,CAZC1179.fwd,CAZC1200.rev,CAZC1200.fwd,CAZC1216.rev,CAZC1216.fwd,CAZC1244.rev,CAZC1244.fwd,CAZC1407.rev,CAZC1407.fwd,CAZC1460.rev,CAZC1480.rev,CAZC1480.fwd,CAZC1522.rev,CAZC1522.fwd,CAZC1544.rev,CAZC1544.fwd,CAZC1579.rev,CAZC1579.fwd,CAZC1615.fwd,CAZC1623.rev,CAZC1623.fwd,CAZC1729.rev,CAZC1729.fwd,CAZC1753.rev,CAZC1753.fwd,CAZC1877.rev,CAZC1898.rev,CAZC1898.fwd,CAZC1915.rev,CAZC1915.fwd,CAZC2149.rev,CAZC2149.fwd,CAZC2285.rev,CAZC2285.fwd,CAZC2311.rev,CAZC2311.fwd,CAZC2370.rev,CAZC2370.fwd,CAZC2429.rev,CAZC2429.fwd,CAZC2595.rev,CAZC2595.fwd,CAZC2672.fwd,CAZC2712.rev,CAZC2712.fwd,CAZC2744.rev,CAZC2744.fwd,CAZC2797.rev,CAZC2797.fwd,CAZC2845.rev,CAZC2845.fwd,CAZC2886.fwd,CAZC2909.rev,CAZC2909.fwd,CAZC2949.rev,CAZC2949.fwd,CAZC3062.rev,CAZC3062.fwd,CAZC3113.rev,CAZC3113.fwd,CAZC3194.rev,CAZC3196.rev,CAZC3196.fwd,CAZC3227.rev,CAZC3227.fwd,CAZC3338.rev,CAZC3338.fwd,CAZC3389.rev,CAZC3389.fwd,CAZC3537.rev,CAZC3537.fwd,CAZC3562.fwd,CAZC3599.rev,CAZC3599.fwd,CAZC3630.rev,CAZC3630.fwd,CAZC3683.rev,CAZC3683.fwd,CAZC3859.rev,CAZC3859.fwd,CAZC3870.rev,CAZC3870.fwd,CAZC390.rev,CAZC390.fwd,CAZC4004.rev,CAZC4004.fwd,CAZC4028.rev,CAZC4028.fwd,CAZC4084.rev,CAZC4084.fwd,CAZC4158.rev,CAZC4158.fwd,CAZC4170.rev,CAZC4170.fwd,CAZC4260.rev,CAZC4260.fwd,CAZC4281.rev,CAZC4281.fwd,CAZC501.rev,CAZC501.fwd,CAZC536.rev,CAZC536.fwd,CAZC550.rev,CAZC550.fwd,CAZC650.rev,CAZC650.fwd,CAZC705.rev,CAZC705.fwd,CAZC711.rev,CAZC711.fwd,CAZC725.rev,CAZC725.fwd,CAZC823.rev,CAZC823.fwd,CAZC859.rev,CAZC859.fwd,CAZC896.rev,CAZC896.fwd,CAZC919.rev,CAZC919.fwd,CZAB1039.rev,CZAB1039.fwd,CZAB1074.rev,CZAB1074.fwd,CZAB1138.rev,CZAB1138.fwd,CZAB1241.rev,CZAB1241.fwd,CZAB1264.rev,CZAB1264.fwd,CZAB1341.rev,CZAB1341.fwd,CZAB1562.rev,CZAB1562.fwd,CZAB1604.rev,CZAB1604.fwd,CZAB1861.rev,CZAB1861.fwd,CZAB1894.rev,CZAB1894.fwd,CZAB1931.rev,CZAB1931.fwd,CZAB1937.rev,CZAB1937.fwd,CZAB1944.rev,CZAB1944.fwd,CZAB2031.rev,CZAB2031.fwd,CZAB2046.rev,CZAB2046.fwd,CZAB2070.rev,CZAB2070.fwd,CZAB2095.rev,CZAB2095.fwd,CZAB2098.rev,CZAB2098.fwd,CZAB2183.rev,CZAB2183.fwd,CZAB2215.rev,CZAB2215.fwd,CZAB2220.rev,CZAB2220.fwd,CZAB534.rev,CZAB534.fwd,CZAB610.rev,CZAB610.fwd,CZAB646.rev,CZAB646.fwd,CZAB758.rev,CZAB758.fwd,CZAB876.fwd,CZAB899.rev,CZAB899.fwd,CZAB945.rev,CZAB945.fwd,CZAC1145.rev,CZAC1145.fwd,CZAC1162.rev,CZAC1162.fwd,CZAC1224.rev,CZAC1224.fwd,CZAC1255.rev,CZAC1255.fwd,CZAC1318.rev,CZAC1318.fwd,CZAC1428.rev,CZAC1428.fwd,CZAC1432.rev,CZAC1432.fwd,CZAC1521.rev,CZAC1521.fwd,CZAC1634.rev,CZAC1634.fwd,CZAC1800.rev,CZAC1800.fwd,CZAC1833.rev,CZAC1833.fwd,CZAC2010.rev,CZAC2010.fwd,CZAC2165.rev,CZAC2165.fwd,CZAC2198.rev,CZAC2198.fwd,CZAC2373.rev,CZAC2373.fwd,CZAC2514.rev,CZAC2514.fwd,CZAC2731.rev,CZAC2731.fwd,CZAC2809.rev,CZAC2809.fwd,CZAC2865.rev,CZAC2865.fwd,CZAC2970.rev,CZAC2970.fwd,CZAC2998.rev,CZAC2998.fwd,CZAC3072.rev,CZAC3072.fwd,CZAC523.rev,CZAC523.fwd,CZAC559.rev,CZAC559.fwd,CZAC730.rev,CZAC730.fwd,CZAC731.rev,CZAC731.fwd,CZAC767.rev,CZAC767.fwd,CZAC779.rev,CZAC779.fwd,CZAC788.rev,CZAC788.fwd"	"GO298426,GO298427,GO298523,GO298524,GO298825,GO298826,GO298833,GO298834,GO299004,GO299005,GO299499,GO299500,GO300051,GO300143,GO300144,GO300206,GO300207,GO300287,GO300288,GO300298,GO300299,GO300368,GO300369,GO300382,GO300383,GO300451,GO300452,GO300457,GO300458,GO300652,GO300653,GO300755,GO300756,GO301110,GO301111,GO301619,GO301620,GO301702,GO301703,GO301708,GO301709,GO301743,GO301744,GO301912,GO301913,GO302268,GO302269,GO302290,GO302291,GO302294,GO302295,GO302337,GO302338,GO302359,GO302360,GO302373,GO302374,GO302439,GO302440,GO302475,GO302476,GO302539,GO302540,GO302545,GO302546,GO302553,GO302554,GO302573,GO302574,GO302636,GO302637,GO302694,GO302736,GO302737,GO302742,GO302743,GO302842,GO302843,GO302965,GO302966,GO303031,GO303032,GO303114,GO303115,GO303145,GO303146,GO303156,GO303200,GO303201,GO303395,GO303396,GO303460,GO303461,GO303538,GO303539,GO303664,GO303665,GO303787,GO303788,GO303902,GO303903,GO303910,GO303911,GO303946,GO303947,GO304003,GO304028,GO304031,GO304032,GO304106,GO304107,GO304155,GO304156,GO304201,GO304202,GO304327,GO304328,GO272588,GO272589,GO272590,GO272591,GO272682,GO272683,GO272863,GO272864,GO272881,GO272882,GO272894,GO272895,GO272907,GO272908,GO272920,GO272974,GO272975,GO273030,GO273031,GO273146,GO273147,GO273218,GO273219,GO273363,GO273364,GO273409,GO273410,GO273573,GO273574,GO273588,GO273589,GO279725,GO279726,GO279967,GO279968,GO280010,GO280011,GO280027,GO280028,GO280150,GO280151,GO280216,GO280217,GO280356,GO280357,GO280606,GO280607,GO280650,GO280651,GO280706,GO280707,GO280996,GO280997,GO281172,GO281312,GO281459,GO281460,GO281553,GO281554,GO281727,GO281728,GO282163,GO282164,GO282211,GO282212,GO282446,GO282447,GO282455,GO282456,GO282493,GO282494,GO282505,GO282506,GO282583,GO282584,GO282714,GO282715,GO282914,GO282915,GO283004,GO283005,GO283028,GO283029,GO283038,GO283039,GO283287,GO283288,GO283350,GO283351,GO283613,GO283614,GO283654,GO283655,GO283696,GO283697,GO283725,GO283726,GO283764,GO283765,GO283934,GO283935,GO284018,GO284148,GO284149,GO284272,GO284273,GO284292,GO284293,GO284318,GO284319,GO284562,GO284563,GO284638,GO284639,GO284814,GO284815,GO284820,GO284821,GO284995,GO284996,GO285023,GO285024,GO285398,GO285399,GO285555,GO285556,GO285595,GO285596,GO285615,GO285616,GO285831,GO285832,GO285835,GO285836,GO285858,GO285859,GO285960,GO286058,GO286064,GO286084,GO286085,GO286257,GO286268,GO286269,GO286407,GO286408,GO286469,GO286470,GO286660,GO286751,GO286752,GO286753,GO286754,GO286832,GO286833,GO286957,GO286958,GO287233,GO287234,GO287274,GO287275,GO287458,GO287459,GO287658,GO287659,GO287797,GO287798,GO288604,GO288605,GO288638,GO288639,GO288683,GO288684,GO288742,GO288743,GO288899,GO288902,GO288903,GO288955,GO288956,GO288979,GO288980,GO289044,GO289045,GO289179,GO289180,GO289191,GO289192,GO289220,GO289221,GO289577,GO289578,GO289689,GO289690,GO289825,GO289826,GO289966,GO289967,GO290193,GO290194,GO290423,GO290424,GO290632,GO290798,GO290799,GO290802,GO290803,GO290887,GO290888,GO290941,GO290942,GO290965,GO290966,GO291095,GO291096,GO291141,GO291142,GO291160,GO291161,GO291186,GO291187,GO291313,GO291314,GO291319,GO291320,GO291454,GO291455,GO291464,GO291465,GO291615,GO291616,GO292025,GO292026,GO292115,GO292116,GO292162,GO292163,GO292197,GO292198,GO292268,GO292269,GO292392,GO292393,GO292421,GO292422,GO292551,GO292552,GO292555,GO292556,GO292645,GO292646,GO292666,GO292667,GO292730,GO292731,GO292888,GO292889,GO292987,GO292988,GO292999,GO293000,GO293100,GO293160,GO293161,GO293187,GO293214,GO293215,GO293232,GO293233,GO293266,GO293267,GO293467,GO293468,GO293541,GO293563,GO293564,GO293614,GO293615,GO293643,GO293644,GO293681,GO293682,GO293732,GO293741,GO293742,GO293860,GO293861,GO293892,GO293893,GO294048,GO294081,GO294082,GO294099,GO294100,GO294392,GO294393,GO294565,GO294566,GO294601,GO294602,GO294670,GO294671,GO294747,GO294748,GO294940,GO294941,GO295047,GO295084,GO295085,GO295126,GO295127,GO295202,GO295203,GO295275,GO295276,GO295328,GO295360,GO295361,GO295412,GO295413,GO295550,GO295551,GO295618,GO295619,GO295717,GO295720,GO295721,GO295762,GO295763,GO295890,GO295891,GO295957,GO295958,GO296147,GO296148,GO296179,GO296211,GO296212,GO296248,GO296249,GO296311,GO296312,GO296527,GO296528,GO296542,GO296543,GO296583,GO296584,GO296733,GO296734,GO296775,GO296776,GO296855,GO296856,GO296971,GO296972,GO296990,GO296991,GO297124,GO297125,GO297160,GO297161,GO297675,GO297676,GO297716,GO297717,GO297736,GO297737,GO297848,GO297849,GO297909,GO297910,GO297918,GO297919,GO297934,GO297935,GO298060,GO298061,GO298107,GO298108,GO298155,GO298156,GO298182,GO298183,GO273673,GO273674,GO273706,GO273707,GO273779,GO273780,GO273883,GO273884,GO273902,GO273903,GO273962,GO273963,GO274174,GO274175,GO274227,GO274228,GO274485,GO274486,GO274527,GO274528,GO274564,GO274565,GO274570,GO274571,GO274575,GO274576,GO274667,GO274668,GO274684,GO274685,GO274713,GO274714,GO274743,GO274744,GO274749,GO274750,GO274832,GO274833,GO274874,GO274875,GO274880,GO274881,GO275141,GO275142,GO275213,GO275214,GO275247,GO275248,GO275364,GO275365,GO275500,GO275530,GO275531,GO275589,GO275590,GO275872,GO275873,GO275896,GO275897,GO275993,GO275994,GO276047,GO276048,GO276153,GO276154,GO276307,GO276308,GO276315,GO276316,GO276463,GO276464,GO276633,GO276634,GO276867,GO276868,GO276913,GO276914,GO277174,GO277175,GO277384,GO277385,GO277436,GO277437,GO277712,GO277713,GO277937,GO277938,GO278243,GO278244,GO278366,GO278367,GO278452,GO278453,GO278600,GO278601,GO278638,GO278639,GO278754,GO278755,GO278973,GO278974,GO279025,GO279026,GO279272,GO279273,GO279274,GO279275,GO279335,GO279336,GO279354,GO279355,GO279366,GO279367"
3531582	3531582:7	CCAAAAAAAAAAACCCAAAAACCCCGGAAGGGAAAAAAATTAAAAAAGGGGATTTTAAAAAAAAAAGGGGACCCCCCCCCCCCCCCCAAAAAAAAAAGGGGGAAAGAAAAAAAAGGAAAAAAGGGGAAAACCCCGGGGGGGCCCCCCAAGGGGGAAAAAAAAAAAAAACCCGGGGGGAAATTGAAAATCCCCCCCCCGAAAGGGCCAAATCCCCGGGAAAATCCCCGGACCCCCCAAAGAAAAACCCCCAAAAAGGGGGCCCAAAAAAAATTGGGGGGCCCCCCCCCCCCCAAAAAACCCCCGCCCCCGGGGCTTCCGGGGGGGGA	ANPU517.rev	GO304565
3531582	3531582:8	GGGGGGGCCCCCCCCGGGGGAAAAAAAAAAAAAAACCGGGGGGAATTTGAAAATTTAAAAACCCCCCCAGGGGGAAAAAATTTTTTTTTAACCAAAACCCCCGGGGGGGCCCTGGTTTTAAACCCCGGGAACCCAAACTTTAAAAGGGGGGGGTTTCCCCCCCCAAAAAGCCCAAAACCCCCCCTTTTT	CAZC1882.rev	GO294058
3531583	3531583:1	GGCCGTATCCATATTGGAACCATCTTTTTCCGCTTCGTGTTTCTTAAGTACTTGGTCTAAATTATAACGACGCCGATAATTTATATAAAAGGTGCGTACGTGTGATTCTGTTTTTGTACCAAGTGTTTCAGCTATGAGTTGAAAGTCTTTCCCATATTTACGGATTCCCTGCACAGCCAAATTTATTTCCTCATTTGACCAACGAAAATTAATACGATTTGCAACTTCAGCAGGACGCAAGTCTTCCACATTTTCAGTAGTTTTACGTTTTAAACTAGATATAGTTTGTTTGTTTAGTTGCACCTTATCTTCGCTATCTGATTCTTCATTACTTCCGTTTTCGCTGCCATTTTCTGAACCTTCTTTATTAGATTTAACCTTCTCTGTTCTGTCCATGACGCTTTGCCTATGTCTTGTCTTTTTCCACGAATAATAATATTTAACCAAACTGGCTATTGATTTATCTGGTAACATCTGTCGTATGCGATGAAAACTCTTGCCATGAAATTGAAAGGCCTGCTCGAAAAGTACTTTATCTTCCACTGTCCATTCATCTGGAAAAGGTGTAAAATTCGCCAAATCCATAACTGCACGTTCAAGATCATGTTTATGCCAGAACAGCATCCCGAGCGCCTGCTCGCCGTTATAACCATATTTTTCTTTAGCTACAGATATATATTCCTCCAGTTTTAAATCAGGTATTTCCTTCGTTGGTGACCATACAAGTAATGCACGGTCATTTAATATTTCTGGCTTTCGATCGCCTTCAGGTATCAGTGCAGGGCACACAGCTTGATAATCGCGCCCGACTCGAATTTTTTCCTCATATTCAATAGCCTTAGTTTTAGATTTGCCATTTCTCTTAAAGTTATCATCGTCTGAACTAGTCTCCGGAGTACCAGCGCCGCCACCACCGACAACAGCGCCATTATTATTACCAGCGCTTGCACTGTGTCCATTTGGACTTGGACCTCGGGATCGTCGCCCATTCCTGACAAGCTCTGCATTTCGTTCAGCTAATACCATCTTGTCACGAATTAACTTAACTCGATTTTGTTTCTCCAGCGTTAATGTTAGTACAAACTCCTTTCACACAATAAATTTTAAGCAGTTTCTAAAGATCTTTTACCAAAAAAAATCACTTCAATATAGATTCTTAATACACAATTTTAAAATATATACACAGGATTTTGTTTAAATGGATTTGTAAAATTTATACAATTAAAGCATGCGTTTAATTAACAAACAAACCACTAATCAACAGTCAAAACTTCAGTTCATGATGCAGACTACTC	"AHSA561.rev,AHSA561.fwd,CAXN6851.rev,CAXN6851.fwd"	"GO302498,GO302499,GO287982,GO287983"
3531584	3531584:1	GGTAATAATTTAAGGCGTTGTTAGTTGAGTTCGTGTGTGTAATTTGTTATTATTAAGTTCTTCTTAACTATAGTTAAAATAATAACAAAATTAAATTATAATTATTAAATTATAAAATTTTTACAAAACCATGATGCTAATTAAATATTTCCTTATTACTTTTGTATTTGTATTAGCAATACATAAAGGTGCTGCGATTTGGTGTTATCGTTGTACTTCAGCAACGCCTGGTTGTGGAGATAATTTTAATTGGAGAGGTATTGGTTTTTTAGGGGAATCATGTCCGGAAGATAATGACATATGTGTAAAAGTAGTGGAACGACGTGGAGCTAAAGAAACAATTACAAGAGATTGTCTTAGTGCTCTTAAGTTTCGTACGGACATACCAGCAGACAAGTATGAAGGTTGTCGCCCTGCTGCGAAAGACCTACATCTAGCACACTACGTCAACCATACCATCAAAGAACATGACGTAAAACGAGACTTCTTCTCGCATGTCACTTTCTGTTTTTGTTTTCTGGACCATCGCTGTAATGGCGCACAATCATTGGTAAGATCGAGTAAAATAGTGATATTAGCTATTGTGATTTTAACTTGTATCAAAAGATTCTTTTAACCTTTTAAATAATTTGTTAAACAGAGTGCCTTGTAATTTATAAAGCGTAGAGTAATTTTTTTACAATGTTCAAAAAATTTACAAAGCATGTAATGTGTCTTGTTATATG	"AGSB400.fwd,AGSB695.fwd"	"GO300058,GO300502"
3531584	3531584:2	AAATATATTATAAAAAAAACTTTATTTCTTTACGTGTGTTACACAATTTATAAATGGAATGGTTCATATTACTTAAATTCTAATTTACTATTAAATGATAAAGAGCTGTAATAATTATTCGATATATTGGACGGCATATACGAAAACCTTTATTCGAAAAAACATGGACGGAAGATTGGCGAATATACTTTTTAGATATTTTATCTTAGATATGAATGGTTTGCAGCTTTTCTAAGATTTAAATACTATTTACTATAATTATCAGGGATCGTGACAGTTATCATTCACATTTTAAAATAAAACATAAAAAATAATAATTAAATTTGCTTTATATTATATTCATCAAAAATAATTATTATCATATACCTTTTATTTATGCATTTAATACATTTTGTATGAAATAACAAAAACAACTTGCTTATATGAAAAATGTATTTTATAATATCGTTTTTAAATATATTTGGCAGACCAGTGTGAGTTATATTTTGATTTCAAAAATAAGAGTTATTCTTGAGTTTTATATTTTTAAAGCAAAAATAATAATAAATTTTTATTACGATCAAAATTTATTTAGTTTTTATATATTTTTAAACCCGGCTTATATATATATATAGGTCGTTTATTTAACACATCACTTTATGAAAATGTTTTTTTAAATAAAATAAAAAATTACACTTTTTAAACAGTGTTAAATA	AGSB695.rev	GO300501
3531585	3531585:1	ATCATAAAGTAATTAATAATTTATACATATATATATGTACATATATATATATGTAACTATAATATCAGAGTATACCACAATAAAGTGAAAATTTGCTTTCTTTAAGTTAAACACAGTTTAAGGAATAAAAAAATTTCATATATAATTTTAAAAAATGAATTATTTTTCCGAATGAATATGAATTTGATTTAATGACTTAGAATTTAAAAATTTAATCAACGTATGTAAAATTGTAAAAAAATGAACTAAATGACTACAGGCTAGAATGAAAGCTGTGAAACGTTTTTATATTCATTATTTCTTTAAATATCTTCCTCAGGGAATCGCGGTCGTCGATGTAAGCAAATTCTTATGGAGCAAGAACAGCAACTTGCTATACATCGATTATAAAAACGTTTCACTGATCTCCATATTCATGGGAGCTCATTCCGAGACAAACGTATAATAGCACGGTACAACTCATGTGGATCACGTCGTCCATCTCGTGAATCACCTACACGTACACTTGAACTTGAGATACCATAAAATATATTTGGCACCAAACTTGGTTCCAAAGCTTTGAATTGCCAACCAATATGTCGTCCGCAACCATTACAAACAATAATATGCCATTGATACCCAGGAAACCAACTAAATTCTGATGAAGCTTCTCCACTAAATACTACTGAATTGGGCACCACACGATAAACCGTATTTGTCTGATGTATGTGACCAGCTGAATTGCAATATTGTGTTTGAACGCCATGCTTTGACATAGCAAAAAGTTCTTTACAGTCAGCAATTTGATTACTAC	"AHSB513.rev,AHSB556.rev"	"GO302995,GO303064"
3531585	3531585:2	GACCTTCAAAAACTGTAATATCTTGTTATTAAACGAAAAATTACAAATTGTTGCTGTGTAGTAGGAGTTTTAATGTGTAAACTATATTTAAAATTTAAAAATGGATGAAGAAAACTTTCCAGACGACGAAGAACGACACGATTCTGAGGGTGATGCAGAAAGAAATGCAAATCCAGTTGTACGTCCTCCAGAAATACAAAATGCACCAAATTTGTCGTTTTCATCTTTGGAACAACTTATGGTGCCAGACTACATTGATGATCCACCAATTAGTCCACCTTCACCAGGCAATGAAATGCAAATTGACATAAGAGAAGAGGATATTCAAGACCCAGATGACTTGAACGCAAGTTTTGATATGTCGGAACCCGACACATCAACTCCTGATGGCGTTGACTCAGATTCGAATCAGCGAACTCAAGATTTACGTGCGGTACGAAATTTTATGTTTGGCGAGGTGAGTGATAACGAAGAACCAGTTATATCACTCAATCACAGTAATGTGGTTCAGCGTTTACGCAATGTTGTTTATAGTTTAGATTCAATGAGAAGAATTAGTATGCGAGCGGGCTCAAGAGATATTCTACGTTTTCGACATAGAACACAGAATTTTGCTGAAAACTCACCTGAGGATGAAGTCGAACCAGAAAATCCTGTTAGATTTGATACTAATCTTGCTGCTGAACACTTGTATATGGGCACAAATATGGATCGGGTTTCTGGTGTTAATTATATTGAACCTGGCCAGGAACAG	"AHSB513.fwd,AHSB556.fwd"	"GO302996,GO303065"
3531585	3531585:3	CGTATTCCGGTAAATGTAAATTTCGTACTAGCCAATACGATAAATCAACCGGATCAGTCGGCATAGTATTTATTTTATGCTCAGCTAATTGTGTGCGTGCTTTCTCTATAACGCCAGACATATTGTACGCTTCATAGATGTAAGCTGGTAAAGAAGTGCTTGCGGCTTGCAGACGTCGGAAGCTTTGCTGCATTTTGGGTAAATCACGGAAACGATTTAACGAACCCATCTGTATACAATTAAGCGGTTCGGGCAAATAAATTTCTGGTAGAATCTTAACATTACAATAGCATTTATATTGCGGAAAAGCCGTTATATCCTGTAATGCACCTTTTATATTATTGGTATTAAGTATAAAACGTTGTAAGGCCCGAGACTTAAAAAGCATGCGACCTCTTTCGTCAGCTCCACGCTCATATATTTGACAAGTTACACCATACATAATCTCTTTTTTACCATTATCACGCAGAAAAGGGAAACATATACCAAAGAATGCTTGATTATCCCGACATAGTTCGGTCTCAATAACAATATTTGAAGTCATAAAGGGCAAAACTTCACCAGGAAATAATATATAAGCATGTAAGAATAATAATAAATTCTGTTCCTGTCCAGGTTCAATATAATTAACACCAGAAACCCGATCCATATTTGTGCCCATATACAAGTGTTCTGCAGCAAGATTAGTATCAAATCTAACAGGATTTTCTGGTTCGACTTCATCCTCAGGTGAGTTTTCAGCAAAATTCTGTGTTCTATGTCGAAAACGTAGAATATCTCTTGAGCCCGCTCGCATACTAATTCTTCTCATTGAATCTAAACTATAAACAACATTGCGTAAACGCTGAACCACATTACTGTGATTGAGTGATATAACTGGTTCTTCGTTATCACTCACCTCGCCAAACATAAAATTTCGTACAGCACGTAAATCTTGAGTTCGCTGATTCGAATCTGAGTCAACGCCATCAGGAGTTGATGTGTCGGGTTCCGACATATCAAAACTTGCGTTCAAGTCATCTGGGTCTTGAATATCCTCTTCTCTTATGTCAATTTGCATTTCATTGCCTGGTGAAGGTGGACTAATTGGTGGATCATCAATATAGTCTGGCACCATAAGTTGTTCCAAAGATGAAAACGACAAATTTGGTGCATTTTGTATTTCTGGAGGACGTACAACTGGATTTGCATTTCTTTCTGCATCACCCTCAGAATCGTGTCGTTCTTCGTCGTCTAGAAAGTTTTCTTCATCCATTTTTAATTTTAAATATAGTTTACACATTAAAACTCCTACTACACAGCAACAATTTATAATTTTTCGTTTAATAACAAAATATTACAGTTTTTGAAGGTATAGAATAGATAAAACTTTTGA	"CAXN2227.rev,CAXN2227.fwd"	"GO281650,GO281651"
3531586	3531586:1	CCGAAAAAAAATATCTGCATAATCTTTAATTTTTAATTCAAACTTGAAAAGTACATTATTAAAAGAAAAGCTATTTAATACATAAAATAATCCATGTCCAGGGCTATTTTAATTCATCCATAAAAAACTATTTTCACTTAGCATTATTTTTTTCTGTTTCATATTTATAATGAAGTTCTTGGCAATCGGTATCAAAAATATGTACCCAACCATCGGGAGTCATGTGGTATACTCGAACAATACCACCAGAATAGGCATCTCTAAACGTAGCATGATAAATAGCACGTCTGCCAAGTTCATGAGCAGCTTCGTCTTCCAGATCCCACTTATAACCAGAATCGAGCACACCATATGCAAAAATAGATCCGCTTCCTACAGAGAATAAATTACCAGGTGTACGTGAACCATCAGAATCGACATAATACAATCCTGGGCCACGTTTATCGTATCCTGCCAACATCATACCCATGCTTAATCCCATACCTTTATACTCATGTGCAATATTCTGCATAATTTTGCTAGCAGCGGCTACCGAAATACGTTCTTTGTTACGAAGTTCATGCAGACGACATTCTTTAGCCAGTACGCGGTCCCAATAAACACAATCTGCAGCACCTCCAGCCAATGTACCCAATAAGTATTTATTTATTTCGACAATTTTTTTCATAGTTTGTGAACCGATAAATTGACCGCCTGTAGCACGCGAGTCTACAGCCAATACCACACCACCCTGATATTTAAATCCTAGAGTAGTAGTACCATGATCGAAGTCAATTTTTAGTCCAGCTTCAGATTGAAATTTTTTTAAATTTTGCACCGGATTTGAATATGGTGGAGCTTGCAAACAATGAAAATTGTTTAATCCCATGGAAAGGGTTGAACTAAGCATTGTTTCATGATCAAATATTTTATTTGTATCGTTAAAATTACAAATTTCACTTAAAGCCATTTTATTCAGACACCGACGATTCCACAATCC	"CAXN9833.rev,CAXN9833.fwd,CZAC1606.rev,CZAC1606.fwd"	"GO292307,GO292308,GO276593,GO276594"
3531587	3531587:1	GTTGGTAGTGCTGCTTATGTTGCTCCATATGCTTCCAGTTGCATTGCAAGCAACGTAGCTCATTCTGCTGCGTTTCCAGCTGCTTATTCTGCTGCACCTGTTGTAGCTGCTCCTGCTGTTGCTGCTACTCCATTTGCCGCACCAGTTGCTGCTCGTCTAGCTGCTGCACCTTTGGCTACACCATTCGCTGCACCACTTGCCGCTGCACCACTCGCTGCTTCTCCATATCTCTTGAAATAAATAAAGTCAATTTGAAAAAAAAAAAAAAAAAAAAAAAAAAAAAACT	"CZAB2014.rev,CZAB2014.fwd,CZAB2178.rev,CZAB2178.fwd"	"GO274643,GO274644,GO274826,GO274827"
3531588	3531588:1	GATTGTGAATTGTTGCATCAAATCATACCAAACAGAAGACACAAAAGAAATTACAAATTCGTAGGCAATTTCTGTGTAAATTCATTTCAAAGATATCAATAGTTTACGCACAAAAATGGAACCATATGATGTCGTAGTGAATCAACCAGTCGTCATTGATAATGGTTCTGGCGTAATCAAAGCAGGCTTTGCAGGAGAGCACATTCCGAAATGTAGATTTCCCAATTACATAGGACGACCTAAGCATGTGCGTGTTATGGCGGGAGCTTTGGAAGGTGATATATTTGTTGGACCCAAAGCAGAAGAACATAGAGGACTTTTAAGTATACGATATCCAATGGAGCATGGTATAGTAACAGATTGGAATGACATGGAGAAAATATGGAGTTACATATATAGCAAGGAACAACTTGCAACTTTCACTGAAGATCATCCGGTACTTTTAACTGAGGCTCCACTTAATCCAAGAAGGAATCGAGAAAAGGCTGCTGAATTTTTTTTCGAAGGCATTAATGCACCTGCACTATTTGTATCCATGCAAGCCGTTTTAAGTCTTTACGCAACTGGTCGGGTTACTGGTGTTGTACTTGACGCTGGTGATGGTGTAACACATGCAGTTCCAATATATGAAGGATTTGCAATGCCACACAGTATTATGCGTGTAGATATTGCTGGACGAGATGTAACACGCTATTTGAAAACATTAATTCGTAAAGAAGGTTTTAACTTCCGATCTACTGCAGAATTTGAAATTGTGCGTTCTATTAAAGAAAGGTGCTGTTATTTAGCAACTAATCCTCAAAAGGAAGAGACTGTGGAAACTGAAAAGTACTCATACACACTACCAGATGGTAAAACTTTAGAGATTGGACAAGCGCGATTTAGAGCGCCTGAAGTACTCTTTCGGCCAGACTTACTTGGAGAAGAATGTGAAGGCATTCATGATGTTCTTATATATGCAATCGAAAAATCAGACATGGATCTTAGGAAAATGTTATATCAAAATATTGTACTTTCTGGAGGATCTACACTTTTTAAAGGTTTTGGTGATCGTTTACTTTGTGAATTAAGGAAACATTCATCGAAAGATCTTAAAATAAGAATTGCTGCTCCACAAGAGCGTTTATACTCTACTTGGATGGGTGGTTCAATTCTGGCTTCTTTAGATACATTTAAGAAAATGTGGATATCTAAAAGGGAATACGAAGAAGAAGGGCAGCGTGCAGTGCATAGGAAAACTTTTTAAAATGCAGATGCATATTTTTATATTATTTACTGTGAAAGTTTTGTCCTAGAACATTGTAACTATAAAAAATACCACGTATTAAATAACATTAAAAGTACGAAATAATGAATTTTAAAGCACAATGAATGCATAAGGTATTTATTTATTACAATATTTCTTAGCTCTTAATAATTTATTTGGGTGATTATCAAAATATTGTTTTATTGTTAGGCAATAAAAAAAAGTAATTGCTTTAATACTCAGAATATTGCATTAATATCAAGTCTAAAATAATTGTAAAAGAATGATACATTATAAACAGCTTAATAAATAAAATAATATTGATAGACATTTTCATGTCGTTTATTTAATATTTTCATTTTTCAAACTCTTTTTTAAACTTAATTAAATCGAACATTGTTAAAATAGTTAATAATTACAATTTGAAAAAACATTTTTATTTATTCTTAATATTTATTTTAATGTATTGCAAAAATACTAAATTAAAGAATCAGAACTCCCGAACC	"CAXN2203.rev,CAXN2203.fwd,CAXN6219.rev,CAXN6219.fwd,CAXN7090.rev,CAXN7090.fwd,CAZC1316.rev,CAZC1316.fwd"	"GO281618,GO281619,GO286977,GO286978,GO288353,GO288354,GO293351,GO293352"
3531589	3531589:1	TCAAGAAAAAAGAAATAATTCTTTATCATAAATTCCCAAAATTTATATTTTAATTAAACTATTTCTTGAAATCTTACATATATTAATTTTATCTATAATACTAATTTCAAGTATTACATTTTTATTTTTAAATCACCCATTATCTATTGGATTAATATTATTAATTCAAACCATTTTAATTTCAATAATTTCAGGATTAATCTCAAAAACATTTTGATTCTCCTATATTTTATTTTTAATTTTTTTAGGAGGAATATTAGTTTTATTTATTTATGTAACAGCAATCGCCTCAAATGAAATATTTTCATTTTCAATTAAAACACTTATATGAACAATTTCAGGAATTACAAGAATTTTATTTTTATGGATTATTTTTTACAATTACATTAATATAAATATATTTACAAATAATGAATCAATATTATTAATTAATTTAAAAATTATAATTAAAGAAAATTCATATATTTTAACTAAACTTTATAATTATCCTACCAATTTTATAACAATTTTTTTAATAAATTACCTTTTAATTACTTTAATTGCAATTGTAAAAATTACTAATATATTTTTTGGACCAATTCGATTTATAAAATAAATGAATAAACCAATACGAATTAAACATCCACTTTTCAAAATTATAAATAATTCCTTAGTTGATTTACCAACTCCAATTAATATCTCTTCTTGATGAAATTTTGGGTCTCTTTTAGGATTATGTTTAATCATTCAAATTTTAACTGGATTATTTTTAGCTATACATTACACAGCAGATATTAATATAGCTTTTAACAGAATTAGACATATTTGTCGAGATGTAAATTATGGATGACT	"ANPU524.rev,ANPU524.fwd,AOBT656.rev,AOBT656.fwd,AOBU396.rev,AOBU396.fwd,AOBU442.rev,AOBU442.fwd,CAXN1942.rev,CAXN1942.fwd,CAZC4074.rev,CAZC4074.fwd,CAZC4113.fwd"	"GO304573,GO304574,GO271968,GO271969,GO272127,GO272128,GO272179,GO272180,GO281226,GO281227,GO296843,GO296844,GO296902"
3531590	3531590:1	GAGTTGTGCTAAAACGTTTGATCGTTGAAGATGGCGGTAGTACTATTCTGTCGAATTGTTTGGTCATTACGGCGGGAATAGTGGATCGTATTCTTATATATAGCAAAAATGGATAAATAATTTTATATATTTTTACATATGTAAAATGAATCCGTTAACAAAAATGATAATACACAATAAAATAATAAACAATAAAAAATAAAGATAAAAATATTTTTTTAAAGCAAAGAAACAAGTGCCAAAGTGTGGGTAGTTACAGTGATTACGTTTAAAATTCATAAATCAATAATAAGAAGTGCAGTATTAAATCGATCGCAGAGGTGCAATAAAATTAAATTGAATACATTAAAAAATGTGTAATTCAAATGACCACCAATTTGGTAACTTCATAAAAAAAAAGAAAATAACAATAATATAAATACAAAAAACGTGTACAAAATACAATTTACACACAATGCCTCACAATAGTCATAGTTCACATTCTCGTCATGGTGGCTCATCCAGTGACGACTTAGGTAGTACAGATGAAGTTAAAGTCTTTAAAGATGAAGGAGATCGTGAAGATGAGAAAATTTCATCGGAAAATCTTTTAGTAGAGGAAAAATCTAGCTTGATTGATTTAACAGAAAGTGAGGAAAAAAGTAGTAAAATAACGGCTCGGCCAGACCATAGCCCAGTATTTGGAAAACTTGAACCTCACTCTACTAATTTTAGCATGGGCTATCTTGTATCTCCGTATTCATATTCCAATGGTGGTGCTGGAGGACTTCCGGTAACAATG	"AOBU555.rev,AOBU555.fwd,CAXN6136.fwd"	"GO272304,GO272305,GO286845"
3531590	3531590:2	GGGGATCCAAGTTTCTCGAAAATCGATGATTCGTCGTCGAATCCTGGCCACAGTCCTGCTTTGGTCCAGGCGTTACCACAGCAGGATGCGAGTTAAGCACGTGATGAGGTGAACTATGAACTGAAGGCATCAAACTTGGCGAAAATCGAAACGGGAAATCACTTGGTATTGTCGTATTAATGGGTAACGAAAATGGGTATGGGTTTCTAAAAGTCGATGCAGCGGAATACACCGATGGGGTGTGCCACGACGCTACTTGCGACATATCCGGACTCAGGATTGGGTAGGGATACTGACTTGAAAAAAATGGATAGATTGCCGGTCGCGTTAAACCCATAGCTTTTGGATCCCGTTGATAAGGAGGTATGCCACAATGCGCAGGAGGAGGCGTTGTTAGAGGATCTCCGTTGTGACAAAAAAAAGGAGGTAACCCAATTTTGTTTGCCATTGTTACCGGAAGTCCTCC	CAXN6136.rev	GO286844
3531591	3531591:1	GAGTTCAATTCTGCTTGCAGGCCGTGATGGTTTAAGGTTCTAAATCTTGAAAAATATAACTCCACTCATCGAAACTACAGGAATATGTGCTGGTTTATTTTATTATTATTTATTGTGAAAACTGTGTATTGTCAGGACTGTTATCTATCGAAACCCCCCGATTTCATAGACGAATGTAGAATACAGGAAAAAAATTTTATCAACTGCTCAACTAAGAGCATTCAAAAATTATTCGATAAATTAAATGATGGAATTCCTGGTCTGAATAGTATTAAAAGTTTTGATCCATTTCATTTGAATCGCATTAAAATATCGCAGGGTAACAGCAACGCCATCAACTTAAAAGTGGAACTGTCAAACGTTAAAATTATTGGTTTTGGAAGAACGAACGTATTAGAGAGTATTGTTTACCCAAAGGACTTTAGTTGGAAGACCACTTTTGTATTGCCTGTAATGAAATTGCAAGGTGACTACAATCTTATTGGACGTATTTTACTAATTCCACTAAATGGACGTGGACAAGTTTTCTTAGATGCCGATAATATGACAATCATAATGCACTCCAAGACACGCCTTTATGAAAAGGCAGGCTTTACATTCTACAATGTAACAAATTGTGATGTTGATTTTAAGATAGATGGACTCAAATCATATTTCTCAAATTTATTCAATGGAAATAAGCATTTAGAGGATAGCACAAATAAATTTTTCAACGATAATTGGCGTATGCTTGCCGATGCATTGTACTCTGTCATCACGCAAACCATTGAGGACGTACTGCTCGATGTGTTAAAGAAGATATTTCATTACATACCAGCTAACTTTTTCATAAGTGATATTCCGACGCCTGAACAATTGTACGGAAAGAGCTAATTTAAGGAAAAAGGACACACAGAATAACATTTATGAACTTATATAAATAAGAAAATCATTAAAAATATTATAACACTATCTTCTTAAGCCTAAAATTATGTTATATTTAATTTTACGAGACAATGAATTGCTATAACAATTCAATTTAGAAGCAATAACAATCTTGTTGCGCTATAAAACCTCAATTTGAGTTTGTGTAATGTGCAATTTGATAACACGACAACACAAAATTCGACTCCACTCGACCTGCATACAAATTATAACAAAGTTTTTATACAAAATTTGTAAATGTCGATTAATGAGGAATAAATTTGCATTTATTGCACATAATTGTGTGATAATAATTTTTAATAAACCCCT	"ANPT444.rev,ANPT444.fwd,ANPT640.rev,ANPT640.fwd,AOTB525.rev,AOTB525.fwd,AOTB651.rev,AOTB651.fwd,CAZC464.fwd,CAZC631.fwd,CAZC751.rev,CAZC751.fwd"	"GO303976,GO303977,GO304251,GO304252,GO272776,GO272777,GO272962,GO272963,GO297633,GO297825,GO297969,GO297970"
3531591	3531591:2	CCTCCCCCCCAGGGGGGAAAAAAAACCCAAAAATTTTAACCCCCAAAAAAAAAACCCCAAAAAATATTTGGAAAACCCCTAAAAAATATCCCCGCCCCCCCAAAAAAAAATTGGGGGGATTTGGGATTTTTGAAAAACTTTTTTTGCCCCCCCCCCCCCCCCAAAATTCCCCCCAAAAATTTTTTGGGTAAAACCCCGGGGGAACCCCCTTAAATGGAAAAAGGTTTTTTTTTAAAAATTTGGGGAGGGAAATTTTTGGGGGCCAAAAAAAAAATGCCCCCAAAAAACCCTTTGCGGGAAAACCTTTTGAAGGGGCCCCAAAATTGGCCCAAAACCCCCCCCATTTTGAACCCGGCCCCCTTTTGGGGGAAGAATATCCGGGTTTTTGAACCCGGGGGGCCCCCCCCCCCCCAAAATTTTTTTTTATAATTTTAAAAAAAGGAAATTTTGGCCCCCAATGCCCCTGTTTCCCGAATTGGCCCCAACCCCCC	CAZC631.rev	GO297824
3531592	3531592:1	GAACAGTCGAGCATTTTATTTAAAATACCAATATACCAATAAAAGATTTTATTTCAACTACAACGCTTTGTGTACTGCATCAACTAAAACTTCCATGCTAACAATTGGTGTTTGAGGTGTAATACCATGGCCAAAATTTGCTATGTACGTGTCTTGCCAAATTTGCGTACCATATCCGTTACCAAACTGCGTATTTCTTCCGGCGTCTTGTACATATCTTGAGGATCAAGATTGCCTTGTAATGTTATATTAGGTCCTACTTCTTTACGTGCTTCTTCAGGATCTACTGTCCAGTCTAGACCTATAATATCGTAACCAAGTGCAGCTTGTTCTTTTAAAAAATGTCCCGCTCCTTTAGCAAACAATGTCATAGGCACTAATGGTATGGATTGACTTGTTAAGCGTTGCGTTAATTTATCATGTATATCTTTTATATAAGGCACAGCTATATTAAAAAAATCTTCCTTTGTTAAATGTTCTGCTGACGACTCAAATACTTGTAAAAGCTGCGCACCTGCTTTCACTTGCATTTCTAAATAATCCACAATTGCAGTTGTCAACAATGTAAGAAGTTTTTTTGTATCTTCCGGATAATCTGTTAGCCAAGCTTTTGCTTTAGACATTGTTTTACTACCGCCACCTTCAATCATATAACCCATTAAAGTCCAAGGAGCACCAGTAAATCCTATCGATGGTACACGACCATCTAGTAAATGTCTCATCATAGTTATTGCATCCCCTACATAACTCAATCGATCTACGGCACCTTCGGGTTTTAATTTACTTAAATCTGCTGGAGTTTGTAACGGTTCAGGAAAAACTGGACCCACTCCAGCATGCATTTCAACAGTCATTCCAAATGCTTGCGGTATTACAAGTATATCGGAAAATATAATTGACGCACCCAAATCGAAACGTCGCAGTGGTTGCATTGTGACTTCGCATGCTAGCTCCGGTGTGCGGCAAACAGTGAAGAAATCATGTTGTTTACGTACTTCTTGAAACTCTGGCAGATATCTTCCAGCTTGCCGCATGACACATACTGGGACACGATCAACAGGTTCTCCACGTGCAGCTCGCAAAAGATTGTCATTCTTAGGCGGTGGAAAATCCTGTGTATTTTTCATTATATTCAAATAATATTTCTTCAACCGAATTAAAAAATAGGCGAGTTCTTATTGATGAATTAAATTAATTTTAATTAACAAGCATGAATTACAAAATTCTTGTTTTTTGCATGTCACTTTGAAGATTTTATCAATTCTCTTTTACTCC	"CAXN9816.rev,CAXN9816.fwd"	"GO292288,GO292289"
3531593	3531593:1	ACAAATATTTAAAATTTGCCTATTTATTAATCTTGGGTATTTTTTTTTATTAAAGTAAAATAAAATACGCAATTATAAATTAATTTGTACGCAGATAGTAATGTTATATTAAGTGTTATGGTTTTATTTGTTTAAAATTAAAATAATTATCACTATGATTTGTTAAAACACAATGAATATTAAATATTTAAAAAATATTTAATTTATTGATACTAGAACAAAAAACAGATTGTGAATTAATTAGGAGTAAAAGTAGACTGTGCAAATAATATCTCACCAATTATAATAAAAAAATTTTAATTATTGAATACAATAAAATACTATTGAAAAAAACTACTAAAAAAATAATTTAAACATTTAAACAATAATTTGAACAAAATTGAATAAAAATTTATTCAAATGCATATCATTCTAAATATAGTTTTGTTTCATGCATTGTGTTTTAAGAATGTCTATGCAAATTGTGTATAAACTATTACTAACATTAATATTACATTTATTATTTATTTAAGATTAAACTTTTTAATTTTAATATGTCATAGCTAAAAATAATAATTTTGATTTCAATGTCTTCTTTTTTAGTGTTTTTTATGCTATGCTTTAACATCATATTACCGTTTTATGCAACATAAGAATATAGAATATTTACATTTAAAAATTGTTTAACATAAATATAAGACAACAAAAAAAAAATGAAACTAAGACAATTTTAAACATATACAGTAAAAATTTATAAATATTTTTAGAATTTAAATACATTTTAAATATTTTTGAAATTTTCAAAGCGACAACATATAAATTTTATACAAATAGTTTTTTTTTTTGTTTTAAATTGTTTTATTGAATTAATAACTAAAACAATTGAAATCAATTTTCACTTACAGTTACCTGCTGCATTTACAATGAAATTGTTTTAATAGGTTTTACATTACTATATCTCAATGAAGCCATACATGCAGCTTAATTAACTATAAATTTATTTTGAAAACATCTACAATAATGAATATCAATATTAATGACTTAATTCTTGCTATTTCTTTGTTGTTGTTACTTATGGTTTTCTGTTCATACAATTCTAAACTAAAACCGTTCACAAATGTAACGATTTTATTCTCATAGTTACAAGTTTTACGTTTATGTTTACCTATTATTTTGGCGACTACTACTGGGCCCAGGAGCTGGCGGTGGTATCATTTCTAATAAATATTGACGTTGGAGCTCTGCAGCTCTTTGCATATCTGCCAAACTAGCGGTTTGATTCTTCGACGAAGAAGACTGCGTAGAGTTCTTTTTACTGTTATTAAAAGCCGCCACTTGTGCTGCT	"CAXN1689.rev,CAXN1689.fwd"	"GO280875,GO280876"
3531593	3531593:2	AAATTAATAACTAAAACAATTGAAATCAATTTTCACTTACAGTTACCTGCTGCATTTACAATGAAATTGTTTTAATAGGTTTTACTTTACTATATCTCAATGAAGCCATACATGCAGCTTAATTAACTATAAATTTATTTTGAAAACATCTACAATCAATATCAATATTAATGACTTAATTCTTGCTATTTCTTTGTTGTTGTTACTTATGGTTTTCTGTTCATACAATTCTAAACTAAAACCGTTCACAAATGTAACGATTTTTATTCTCATAGTTACAAGTTTTACGTTTATGTTTTCCAATTATTTTGGCGACTACTACTGGGTCCAGGTGCTGGCGGTGGTATCATTTCTAATAAATATTGACGTTGGGGCTCTGCAGCTCTTTGCATATCTGCCAAACTAGCGGTTTGATTC	"CZAB862.rev,CZAB862.fwd"	"GO275489,GO275490"
3531594	3531594:1	TATCAATTTACTTGGGGAAATTAACTTAAACTTTGAAAGAAAACCATATTATAAACAAGCGATTGGTAGATAGAATTCTCTTGTAGTATTCCAAGATGTTTTTGACCAAATGTATTGTGCCTAAGAACATAAACTCACCTAAGTTTACAAAGGAATACTCTCACTCTGCTTAAATTAAATTGTCGTGATGAAGGTGAATAGGAAACGATTAAACATTTAATTACCTTTTTTCCGCCTCTTTTCAGATAAGAATTAAAAAATAATGACTTTGCTGACTTTATAAAGAGAATATATATTATGAAGTTATATTAAGTTAAAGATTTAATAGTGATATTCCAGACATCTGATCCCTAATGGTTGTTATATCTTTCAGCTTACAATATCAGTCTTCTTACGACTGCTATGATATTAAAATAATTATAATAAATAAAAGCAATAATAAAATAATAAAAAACAATATACCGTTTAATTTGTTGACGACATATGAAAAGACATATTAAAAATGAAAATGATGATTAGTTGTGACTTAAGCTTTTATTTTTAAAATATATATTAAATTATTTTAAATTTAATAATATTTACGGAGCATAATACATGAATTTGTTGGGTTTTGTAAAAATTATTTAAATTGAGGTCTTCGAGAGTTCTAACAATAATCACTTGTGGCTTTGCGCTTGAATACAGTCGGCATACATTATTTCATTTGGTTTTAATCATTGAAAAATGTCTTGTTTTACTCATGATTTCTGTTCTTTTTCTATTGCAGTTATTTAAAAATATTCTAAGGCTCTTTATAATGATTCAATTCAATGATTCTTTATAATTCAGTTCTAATAATTTATAATTCAGTATAATTCATACTTAGTATATGAAACAACAACACTATTTTATCCTTATATTGTGATCTTTCGAAGATATATCGAAAATGTTAGTTATTTCTCAAGACATTTGTGAAATAAATATAAATAAAAAAATATAAGATAAAAAAATAAATGTAAATCAATTTTACAATATTTTTGTTTATACAATAGTGGTCCAATATAACGAATATGCAATTTAACAATAAACTAAGTTCAATCATTGTAAATTCCATATAATGTTTATGCAAATTATCATGGAAAGCTTTCCTTTCATATATGTTTTTTTTATTTATTGAAAACCATTGATTTAAATTATATATGTTTTTAAAAATTTAAAATATAAATACAACGTCAGCAAAAAGTTTAAAAAATTCTGCCATACTATACTGATATGTTTTATTAAAGAAGCTCACAATTCTAAATATATTATTTTCAAATATTAACGTTTCTTTACATCGCTAAAATTATTTAGTGCTTAGCACCTAGCACCATATATATTTATATATATATTATATTTTATATGTTATATATTATATACATTATACACTTAATATGTAGCATATGTAGCAAATGTTTACAACGTTGCCAATATTTTTTTTCTGAATATAATAGCCAAGTTGACATTTTCTCAATTAATTTTAAAGTCCATTTGATTAGCAGTGTGGATTATTATTAAAAGATATATTGTGCGCCTAAAAGTCCAACTAAGTCAATTCTAAACAATTTATAAGTCTTGTAATTACTGTGGACTTAATTTTACTTATTTAATTTGGAGCAGTGTGAATACTTATACAGTTGACGCTCACAAATTAAAACTCTTAAAAAAAAATATATTCAAAAATTCGGAACTGATTTTGGTATTACTTACTTTGTTACTGCTGTCCTGCTCTCCTAAGTGGAGCATAGGGTCTCTTTTTGTCATGCATTGAATGAATTGCAAGTGAATGAGTTGCAAAAATTTATTATATATGTTTTTTCTCTTCCCTTATCCCCTCTCTGCTTCTTATCTTTTCCTAACTATAGAATCAATTGTTTAGCCTTACGTTATGACATCGTTATTTCAAAACTAAATTCAAAACAACATATATAATGGATACTATATACAAAACAAAAAAATTGTTTATTTTGTAAAAAAGCTTACATTTTTTATAATTTTTTACAAGGAATTTTTTTTACTTCTTGTGGGAAAAAAAATGGCC	"CZAC1096.rev,CZAC1096.fwd,CZAC1862.rev,CZAC1862.fwd"	"GO275801,GO275802,GO276957,GO276958"
3531595	3531595:1	TTCGCTTAATTTTTGTTTCTTCATTTGTTTTATTAAATTAAAACAATATTTGTCTATTGGCTGAATATTAATTTAATTAATTTGTCTGAGGTGGTCTTTCACAACATCCAGGGCTTGTGTCTCTTCACCAATGTCCTTAATTACAACAACTGAGCAGCCACATACCTTACGGGGCTTGCCTTCTTTGTCAATTTTGCACAAACCGGACCACTCTCCAAGTTTTTTGTGTGAATCAACACGGATCAAAGGAATTTGATGTTCATGGCAGAGTGCGGTAACCAATTTTTTATAATTTGGTTCATCAAATGATTCAGCCAAAATGCACAAAGCAGCTTGACGTTTGTCCAAAGCTTTGCAAGCCTGATGAATGCCATGTACAAGACCATCGGCTATCAAAGACTTCTTTAGCACTTCTTGAAGAGCTGTATTTATGTCATAGCACCACTAGAAATTGGTGCGGCAGAGGGTACATCAACATCAACGTCAGCCATTTTTCAATAAATTCGTCGTCTCGATACTTTTTGACAACCGGAAAGAAAAAGAC	"CZAC2806.rev,CZAC2806.fwd"	"GO278360,GO278361"
3531595	3531595:2	GAATTTATCTTGCATTTATTTTAGTAAAAAAAAACTTTCACTTTATCGCGACTCCCTCAGAATTTTTCACTTAATTTTTGTTTCTTCATTTGTTTTATTAAATTAAAACAATATTTGTCTATTGGCTGAATATTAATTTAATTAATTTGTCTGAGGTGGTCTTTCACAACATCCAGGGCTTGTGTCTCTTCACCAAAGTCCTTAATTACAACAACTGAGCAGCCACATACCTTACGGGGCTTGCCTTCTTTGTCAATTTTGCACAAACCGGACCACTCTCCAAGTTTTTTGTGTGAATCAACACGGATCAAAGGAATTTGATGTTCATGGCAGAGTGCGGTAACCAATTTTTTATAATTTGGTTCATCAAATGATTCAGCCAAAATGCACAAAACAGCTTGACGTTTGTCCAAAGCTTTGCAAGCCTGATGAATGCCATGTACAAGACCATCGGCTATCAAAGACTTCTTTAGCACTTCTTGAAGAGCTGTATTTATGTCCATAGCACCACTAGAAATTGGTGCGGCAGAGGGTACATCAACATCAACGTCAGCCATTTTTCAATAAATTCGTCGTCTTGATACTTTTTGACAACCGGAAAGAAAGACC	"AFXP764.rev,AFXP764.fwd,AGSF759.rev,AGSF759.fwd,AOBT630.rev,AOBT630.fwd,CAXN7925.rev,CAXN7925.fwd,CAZC1618.rev,CAZC1618.fwd,CAZC3560.rev,CAZC3560.fwd"	"GO300031,GO300032,GO301613,GO301614,GO271938,GO271939,GO289597,GO289598,GO293737,GO293738,GO296177,GO296178"
3531596	3531596:1	GCCAAAACTTTTCCAATAACACTGAAACCTGTAATCTCAAAATGTTCTTTTATTTCAAGTGAATCTTTAAGGACTTCAAATTCCAAAATATTCGGTTTAATGTGCAGCTTTAAATTTAAATTACTTAGTACAGGTTGTACGAGGTATTTTCCAGGAGGTACGCCAATGAATTTATACTCTCCGGATGCTTCTACTTTAGCTAAGCAAATTGATTCCTTTTCATAACTTAGGTTGTTTTGCAGAATAGATTGTTTATTTTGCATTGTACATTTGGTTGGCAATGTTTGACCTTTTCGATTAAACAGTGCCATAGTAATATCCATACTCAGTTGATCACTGCCATCGAAGTAACCTGTTACGTCGAAGCCAGATACAACTAAAGAGTTTTTGGGTAATTCAGTATTACCACTAACTACAACAACAGTGTGTTTGTTTTTTGAGAAATGCCATTTGGAGTGAGTAGCTGTTATAATATATTCTCCAGGAACTATCGGCGTAAAGGAGAATATTCCATTTATATCTGTAGTTGTATGACGTACATCTGTTTTATCTCCCGATTCAAGCTTTACTGAAACTCCACGAGCACCGCTGTTATCAGTGCCGGTAAGTGATACTTTACCGGTAATGCCAAATCCTTTGAAAATGAAATTCACGTCTTTTCCCTGACTGCAAATATCTGTTTTGCCATCAAAATTAAGCTCTACTTGTTGAGGATCAAAACTCCACCCAGGAGGTGGGGAAATGCTTAACAAATAGGAACCTTTATCATATATAGGCAAAAAGTAATAGCCATTTGATGGTGAACAGTCAGTTTTATCCTTAAGTGAGCCATGTTTTGTAAGCAATTTTATTTCAACTTTAGAGAAATCAATATCAGCGTGGCTTTTAATAAATCCTCCACATCCAAGCACTTCATTCGTATTTATATAATTCAGAAAACAAAATATTTTAATTATTAAAATAAATAAAATTGTTCTTAAAGTACTCATTTTAAAGTACTTTC	"CZAC567.rev,CZAC567.fwd"	"GO279035,GO279036"
3531597	3531597:1	TTTGTAAACAAGTAGAATATTTTACTTCTTCAATTAATAATTTATGTCCTTTCTTCTTTTTTTATAGCGAAAATATAAAAATAATTGCTAGAGTATCTTGCGGGTAACTTTAGTTTTTAATTCAAGATTCGCAGATTTTTTTTTCAAGTTCTTTTTTTGTTGTTGTTGTATTGTTTATAATTTTTCCTCAGTCTTCATGTGTAAAAACCTCTTTCCGCAACCACATACACTGCACAGTGATGAAGCGTGGAATTGCAAAAATATTGTAATTGCTTTAGTTTATTCCGTTTTTCATTTACACAACTTATAGAAAGAATTCGCTTATCTCCTCTAACTGCTTGCTTTATTGCAAGTTACTGATACTCTTTTTTTTTCTTCACTAAATACACTTTGTTGACTATAGTATTAATAATTAAGATTTATACCATTTGTATATAAAACACCTAAATAACTTAAAAACAGTTAACTACAATTGTAAATTATTTAGTTCATTTAATTTTTATGTATATTTTTCACGTCTACCGTCACGAACAGGATAGATAAACTCTTCGTTGCGTTGCAAATACTAAAATAACTACATAATC	"CZAC1210.rev,CZAC1210.fwd,CZAC1374.rev,CZAC1374.fwd,CZAC1569.rev,CZAC1569.fwd,CZAC1741.rev,CZAC1741.fwd"	"GO275973,GO275974,GO276229,GO276230,GO276542,GO276543,GO276777,GO276778"
3531598	3531598:1	GGAATCATATTAATTTTTGTTTTATTTTTTACTTTTTTATGCATTGACATTAATAATGAATGCATCATTTTAAAATCTAAGTCTATCATGCAAAAAGGAACTTACATAATTTACTTAAAGTATTATGTTTACTATATAAACACCATTTAGCAAATAAACAATATAAAATACAAAATAATAATAATAATTTAAATATTGTTGAATACCCAGTAATATTTGAAAATATTGTAACAATTGTAAATTAACAATTCCACGAGCTACTCGGAGTAACTTTAAATAACACTGTGTATACACAACTACCTTCCACCAGGAAATTTTCGGGTAAATGAGAGCATCTAAAAAAACGTAACATCCCTGCCCAAATTTGAAAATTTACTCGTACATTTTTTTATTTCAAGTAAAAGTTGTGTTGATGTGTGAATCAACTGTTCTGGTTTGTATTAAAATTTTTGTATTGGGTATTTCCCCCGTACTGATGTTTTCATTGGATTTTACACAAAGTTCTTCCATGAAAATCTGTGTAAAAAGCGTAATTTGGCACTATTTGTGTTACGCTTTTAGTTTGTACTTTACTTGTGTTTTACTTGAGTTTTAGTACGAGTACCTCGTCGAAAAGACCTAGTTTGTATTTTACTTGTGTTTTACTTGAGTTTTGCTAGTGGAACGCACTTAGTGTTACTCAAAGTTACTACGAATAGCTTGTGGAACAGACTTAATATAATACTGTATATATATGTACATATTTATAAAGCATAATGAATTCAAATATAATTCGAATTTAAAGCAGCTCCAAACATTTTAATATTCGTATATGCTTTGGTTCGAACATAACAAACTGTTCGAAAATATTTGAAGATCATATCCTCTTCAAATATTTACTGTTAAATGTATTTGAATATAATTAAACAAAAATTAAATGAAACTTGTATTATATTATACTATACCTATGTATATAATTCAAACTGAAAGAAACGTTTCAAGTATTTTGATATTCGAATATACTTTGGTTCGAACATAGCAAGCTGTTCGAAAATCTTTGAAGATTATATCCTCTTCAAATATTTACTGTTAAATGTATTTAAATATAATTAAACAAAAATTAAATGAAACAACAAATTAGCTATTTGATTAATTTGAATATTTTCAAACATTTATGGTAAGGTGCCTAAATAATCGAACTCGAATATAATACAGCTACTTCAGCAACGTTATTTTCGAATACTTGAAAGCTTAAGTGTAAATCGTTTATTTGTGTGGTCGTCACTATAATTTAATCACAACTACAATATTCGAATTAAATATTTAT	"CAXN6270.rev,CAXN6270.fwd,CAXN9484.rev,CAXN9484.fwd"	"GO287062,GO287063,GO291803,GO291804"
3531600	3531600:1	AAATATAACTTTTCCAGCACCAATTGCAGTTTTTATTTTACATGTGTGTTTTGGTATTGCATTTTTAATAAATATTTAAAATTATTGTAAAGTTTTAACATTAAAGGTTCTCTTTGTTAATTCATATATTTTCACTAACATGTTTTAAAAAAACCAAAGCGTCCAGCACGTTCCAACGAATCGTATTCATCATCTTCTAATTCATAAGCTGGCCTATATTTTTTCCTCATACTAAAAGCACCGTATATCTTTAAATGGGGGTTGGGAATGGTGTTGTTTTTATTGCCTATTGATGTATAGCCAAGGTCATATAATGAACAATAGGGCACATAATTTGATTTTAAGTAGTTCCACACATCGACGCATTTCCAATCAATTATTGGATTTATACGCATTATAGCTGGCCAATTGAAATCACATGGTTGCATAACTTTTATTTCTCCACAAAATGGGTCTGTTCTTCTGCAGCCCATGAATATAGCTTTAATATGCGGCATTTCATTAGTTATATCAAAAAGAACTTCTTTAATTCTGCCTGTTCGTTTTATTAACTCAATATTATATAAAGTTTTGCTTGACTCAACAAAATCGTCAACTTCTTCAAAGGAGTTTAAGTCTTGTATGTATAGTGCTGGTATTTTAAAATTTTTCAAACATTCCTGCTGAAAGTACTTGGCCAATATGTGCAGAACTACTGTACAATCTTTCCCACCATTAAATGAGAGCATTATTTCTACAGGTTTATAGATTTGCAGGCTTTGTGTAATAACCTTAAATACCGCTTTTTCCATATCTATCGTCCTTGAATTATTGAAACTAGCATTTTTGGTAACAACAGCATCCGGTTTATCACTGCACAATAATAATGTCTCAGCTGTTTTGTCGCTTGGTTCTTGCTCTAAGCATTTCATGGTGATTTAACAAAGATACGATATTAAGATAAGTCTTGTCGAAATGCCAACAATGTTGTTTTAAATCTGTTTTACAGTATTAATTTTTTCCAGTTTTGATCATTCCAATAATCTCAAGATTCTTTAAATACTCCACCGGTTACCATTTATTGAATTCCAATTAGCGAATTTTTCAAAAAGCTTTTACCACAAGCCATCTGAGTTTGTTATCAGAAACAACACAGTGACTGTTTACTGTAGCCAATGACAAAAAAGATGCTGTCACCAACTACATTACACAATAATAAAATAAAAACTGCAATATAATGTTTTTAGCGCATGGTTTCTATTATTTTATCGTTTCTAAAAATTAACTAAAGAGAGACTACTCAAATCACATATCATTTGCAAATAAACAGGGTTGTTAAATACC	"CAZC2984.rev,CAZC2984.fwd,CAZC4043.rev,CAZC4043.fwd,CAZC4250.rev,CAZC4250.fwd,CAZC4521.rev,CAZC4521.fwd"	"GO295449,GO295450,GO296801,GO296802,GO297107,GO297108,GO297504,GO297505"
3531601	3531601:1	CTTCATTAGACACATTTATTTCAAAAATATTTATTTTGCTTATAAATATTCGAGAGTTTAATCGATATCAATAACTTCACTTTCTTGTTCAACAACCCGTGTACGTTTGGACTTTGTAGGTCCCATATCTTGCTCATTATCATCATCATCAACATCATGTATTTCTGTTATTTCATCAACTCCATTCTCAGCATGATTTTGTTTACGCTTGGTTGTTTTTGGAGTATTAGTGTCTAATACTTTTTCGGGACTTTGTACAGTTAACTGACCAGTTGCTTCAGTTACGACGGCAGCGTCATCTTCGTCATCTTCAATCACACATAGGTCGTCATCATCTTCGACAATTTCAATCAAACGAATTTTTTTTGGAAGTAGAAGGACCGTCCTCTATATCACTATTATGCAAATTATTAGTACTACCGTTTTTATGGTCAGTCTTCTCCGGTTCTGCTTCTTTAGGCTTCAATTGTTCTTCATCAGCAATTACTTCAAATAAAACATCATTACGTTCAGCATCGAAATGAACAATAATTACTCTTAATATATAATTTTGGAAAAAATCATCACATTTCAAAAGTACACCATCAACAATATCCATTTCATTTAAAAACTTTTCATCATTACATTCGGTTTCACCTTCTTCTGATGAAAGCACTACCACACCTTTGGCATCAATTGTTACATCAGGATTAATCATATTAAGATTTTTTATTAATACATCATCGCGTAATTCCTTCATGCGCATACGCTTTGTATCAACTTTTAAATATATTGCGGGATCTACTGCACAAACATAACAT	"ANPS597.rev,ANPS668.rev"	"GO303679,GO303758"
3531601	3531601:2	AGTAAGACGCCGCTTTATAATAATTTTCAGTCACGTTAATTGTGTATATTGCAAAAAAAAATTTTAGAGATTTCGTTTGAATAAAATATTTCTTATAAAGATTTCCAATTCCTTTTTTTAAATAAAACAATAATATGGCTGCAAGTTTGCCAGGTGTTTTTGCTACGAACCTACAAGAAAAAATACTCCAGTCCAAAATTTTGGTCGTCGGTGCCGGTGGGATAGGTTGCGAAGTTCTTAAAGACCTTGTTTTGTCCGGATTTCCTCATATTGAAATTATAGATTTAGATACTATCGATGTAAGTAATCTGAACCGCCAATTTTTATTTCATAAGGAACATGTTGGTAAATCTAAAGCACAAGTAGCATGTGACAGTGCACTTAAATTTAATCCCGATGCGAAAATAATCGCATATCATGACAGCATCACCGCAAGCCAATATGGTGTAAATTTCTTTAAGAAGTTTGATGTTGTACTAAACGCTTTGGATAATCGTGCGGCACGTAACCATGTTAATCGTATGTGTCTAAATGCTGAAGTGCCGTTAATTGAAAGTGGTACTGCTGGTTATAATGGTCAAGTTGAAATGATAAAAAAAGGTTTAACAGAATGTTACGAATGTGTGCCAAAAGCTGCGGAAAAAACTTTTCCTGGTTGTACTATTCGCAATACTCCATCAGAACCAATACATTGTATTGTTTGGGCGAAACATCTTTTTAATCAATTATTTG	"ANPS597.fwd,ANPS668.fwd"	"GO303680,GO303759"
3531602	3531602:1	GATACTTAGTTTTTAATGGCGTAAAAAATGTATTAGAAAAAATTTTTGATTAAAATTTTGATAAGTGTATCTTTCGTATCTTCCTAATGTTTAAGAAATTATTAATAAAATGGGAAATGATTTAATGGAAAATACCACGGAAAATATATTTAGTTCACAAATTGGTGATGTAGATGAACGGGAAGAAGGTGAGATTGTTGACGATTTCGGATATATTATATCCTCGGACGAGGCGTTAACAGTGAGAAAACGTATAGCAGAACTGGAATCTAAAAATGATGAAATAGAAAAAATTGACTTAATATCCAGAAGCTTCGCTAATGGTTTTGATTGCGGGAGTATAAGTGAGATTATAGCAAAATCTAGAACACCGTCAAATGAATATTATCACCATTTTCCGCGATCGCAACTCAATCGGTCAACAAACTTGATAAGATCATCGTCTTCAGAATCCGAAATGGGAAGTTTTTCATTAAATAGAAAAGAGGATCGAAAACGCAGAAAATTTCCAACAAAAAATTCAATAAATATTAGGTCTACATATTACAAAAGCAATAACCATCAACAGTTTCGAAAGGATACAAATTCTAAACGGTATGTACCAAACAAAAAGCGTCGACATAATTTTGATTACAAAAAATGTTCTTCACACATTGATGCTCATGAAGATAGTACGGATGATTGCTTAGTGCAAACTGATAACAGCAAATGTAGAAAGGAAGTTAAGTCTCAGGAATCAAGTTATTCAAAAAACCATGATCATTATAAGAAAAAGAAACCATTAAAAAATCATATAAAGCATATAAATGGCTTCACGAATGAGTACCAAAACTACTTACGG	"CAZC4471.fwd,CZAC2338.rev,CZAC2338.fwd"	"GO297443,GO277650,GO277651"
3531602	3531602:2	GCGAAACTTATATTATCTTTATCTGATTTATCTGACTTATCTATGATTTCCGATTTTACGCCTCCTTCATCATTTCCTTCCGTTATCATTTTTAAACGTCGAACAGCCTCTTTCAGTATTGATTGGGTTTGTGTTAGTGCTTGAGGACTTTCATCATTTTTAAAAATATTGGTAAATTTTTTATTTTTAATTCTGGATTAACAGTACTTTCTGTTTTACAAATATCATTCTCTTTTTTTATTATTCTTCCAGACTGGATCTTTGATAATAAAAGAGCGCGGAATGCTTCCTCCTCCTCTCCTTCACTGGTTTCTTTATTCTGGTGATTCTCATAAATACAAGATGTATCTTCAGATTTTATTTCTGGTATATCTTTGGGTATTATATTTTCCTCTACAGTATCATTACAAAGATCAATAATTTCTGTTTCATCACTAATCTCATCATTTTGTCTTTCTAAAGGTATTAATATAGGTGGCGGTGGGGGTGGTGGCAATTCATTGTAACTACAAAAAAGCGGAGGTGGAGGTATGACTTCCATACAATCATTTAAAACTGGTGGTAAAGG	CAZC4471.rev	GO297442
3531603	3531603:1	ACTACATTAGATATTTGCTTTGTTTCCTTCGAGAAACTTAAACGACTTGATTTAGTTGATTGAGTTGATATTGTACTAGAAGTGGGGTCCCAAATTATTTTTGGTTTTATAATTCGTTTTTCAGAATGCATGGTTACTGCTTTTAAAAATTCCTCACATCTATCTTCATCCACTATTAATTTTCCCGAACTAGAACTACTTATATCATCTATATTATACATATTTGTTTCTGGTAATTCAGTTTCGTACTCTTCTGAGACCTCCTCTGGTATCTCTTCTTGTACTTCTTCTGGTACTTCTTCAGGTACATCCTCCGGTACCTCCATTGGTTGTGTATCCAGCTGAATTGGATCAACACTATCTTCATCATTTACAGATGTCTCTGAACTTCTCATAGGAGATACTAAAGATATATCTGTAAAGCTTGTTGGTTCTGTTACTTCCGGCACTGCTCTTAATGTAGTTATTGTTGTTGTTGCAAATATTTTTGAAGAAGATTGCATATTAGTATCAAATTCCTGTTCCGTTTCATGTTCATGTTCCTGTTCAGTTTCATGTTCTTGCTCTGTTTCATGTTCTTGTTCAATCTCAGGTTCTGAATCTGATTTGTGATTATATTCTGAAA	AGSB563.rev	GO300306
3531603	3531603:2	AGTTACATTAAATATTTGCTTTGTTTCCTTCGAGAAACTTAAAGGACTCGATTTAGTTGATTGAGTTGATATTGTACTAGAAGTGGGGTCCCAAATTATTTTTGGTTTTATAATTCGTTTTTCTGAAATTAAACATATAATAAATAAAAAGTAATTATTAACAGAATGCATGGTTACTGCTTTTAAAAATTCCTCACATCTATCTTCATCCACTATTAATTTTCCCGAACTAGAACTACTTATATCATCTATATTATACATATTTGTTTCTGGTAATTCAGTTTCGTACTCTTCTGAAACCTCCTCTGGTATCTCTTCTTGTACTTCTTCTGGTACTTCTTCAGGTACATCCTCCGGTACCTCCATTGGTTGTGTATCCAGCTGAATTGGATCAACACTATCTTCATCATCTACAGATGTCTCTGAACTTCTCATAGGAGATACTAAAGATATGTCTGTAAAGCTTGTTGGTTCTGTTACTTCCGGCACTGCTCTTAATGTAGTTATTGTTGTTGTTGCAAATATTTTTGAAGAAGATTGCATATTAGTATCAAATTCTTGTTCCGTTTCATGTTCATGTTCCTGTTCAGTTTCATGTTCTTGCTCTGTTTCATGTTCTTGTTCAATCTCAGGTTCTGAATCTGATTTGTGATTATATTCTGAA	CAXN5041.rev	GO285367
3531603	3531603:3	GTTGATGCTTTAAAAAATTAGTAATCGTGACTGAAAAATTACGTGAGGCTCCAATTTATTAAAAATTAAACAGAATTGTAACAAATACCATAATTTTTTTATATGTAGTAAGCGTTTAAGGATAGAGCACAGAATATGCGTTATGTGTGAAATATTTGCGTATGTTATTTTGAACGGTATTGGTTAAAAAATAGTATTTTAATTTCACTGATAAGAGTGCGGTGCCTTCAACTGAGCGACCGACAACACATTCACCTCGCTGCACTACGCTATATGGCAATTTTCTAAAATTAAAAACAAAATATGGTGAATGTGCTAAAAAGATAGCAAATGATAGACGTTTAGGTTTTAAAACAAAACACATATACATATATGTGTTAAATGTATCCGATATATAATATATTCGTAACAAATATTTTAAGAAAAACAAAAAACGTGTGTAAACACAACTTTGAAAATGTCCCGCTTACAAACGCCAGGGGATAGAAGTATCTCAGCTGAAACTAGAGAATTTGAGGACTTTGATACAAATGAATTTATCACTGAATTCTTTGGTACATCATTGGAACGACAAGTGGCGCAATTAGATGGACCAGCTACAACTGTTACACATCATGTGCACAGCAGGGATCATTATTCTGAAAATGAGGCGCATCGAATTGGAAATATGACAAGAAAGATTAATTCACGTTCTGGTGTATACGATGCGTTTATTGGCAATGCCGAANATGATCCACCTACTGTGTTTCATACAGC	"AGSB563.fwd,CAXN5041.fwd,CZAC2943.fwd"	"GO300307,GO285368,GO278561"
3531603	3531603:4	CCACCGGTTATATTGCAATCGTCATCAAAAATATCACTGTAATTTTGAGTTCTAATTACATTAGCAATATTACTCTGTTCCAATACATTTGGGGTGTTGCTCTCTGAACAATTAGTAACATCTTTTATTTGAATGAACTCTTCTTCAACACTGGTATTCACTTGTGATTCATTTTGCTCTTGTTTATTTTTATCTTGATCTTTCTCGACGCCACACTCACCTTTTGCTTTGCTTCCTACTTCAAAAGCCGATAAGGGTGAACTAATTTTAATTAAATTTTTACTATCCAAATTATTTTCCTCGATCGTATCCAACTCTGAATTATTATTAACCGAATTTGAAATTTTTCTACGTTTTTGCGGTTTACGATGTCTCTCTTTTTTCGTTTCTGTCAAAATAATATTTTCAGTTTCTATAGACTCAGCATTATTCTCTGTATTACACAGTTCTTCCGATTTAATGTTGTTTATTGAAATACTTTGTTCCTCCTCATTGCTACATTTTGATAAATGATCACATTCATCAGTAGCTGTGTTACTTACTTTAAACTCGTGATCCAATAAAGGATCCACTTCCTGTGCTCTTCTTTTAATAAGACTATGTCCATTGTAAACCGGGGTCATTAATCTTCGCTTTCTTCTACTTACTATTTGTCCTTCTTCAGTTCGACCACGCACATCATTTTTTGAGGAGGAATTTGTATTTATTTCTAAAAGCGGATCGTTTTCCTTTTGCAATTC	CZAC2943.rev	GO278560
3531604	3531604:1	CAAACCTGAGCTCATTGCATAATAAAAATCGCGCCACTCATCCAACCACACCTCGGCAACACGCGCCGCATTGTGTAGCACAATATTGGCAACACCGCCGGGGAATGTGTAGGGTGACTTATCACGGAAAACGTGACCCACATGGGAACAGGGTATTATTTCTAATATTCCTCCACATTGCCAAGTCTATAAATTTTGTGTATGTAATATTTTGTTTAAATAGTTTTTTTGAATTTCGGATTTTAAAAATACAAATAATTGTCAAATAAAACTAAATATTAATTAAAATTAATTTTGTGTTTCGATTAAATGTACACTAGATTTTCTCAAAAATTATTACAAAATATGGTATATACAAAATAAGACACTTATTATAAGGACCGCGGCGATGCTGGTATAAAAAGTTGCTATATTAGTTATAGTAAACTTATCTCAGTAACATTATAAAATCAATA	"CAXN5888.rev,CAXN5888.fwd"	"GO286466,GO286467"
3531605	3531605:1	ACGCTTCATTTTGTTACTAATTCAATATATTTTGTTTAAAAAGAGTTGAGAAATAAACTACCTCTACTAAAGTTTATATTGGAGAACTAAAAGCACAATATAAACTACTTGATGCTTGAAGAAGACAATGAAATATATATATTTTTTGAAGATTAAAGCGTTTATTTATTAAAAATGGATTAAGACTAAAAATAGTAATAACTCTTAGAATATCCAAATAATTTCTGCAATGAATAAAATCTTAAAATCGCTTATCTCTCATGCTGTCAAAAATATTTAGATACCTAAATACATTAAATTATTATTTTATAAAAATTTTTATTGATCACGAATTAGTGATATGAATGGTTTAAATGAGAACTATGAGGATCATATTTATTTATAAAAAAGGAGACAATTTTTTTACATCCCTTCTCTGCCCTTTGAAATAATATTGATATATCTCCCTTTGTGATGTATTCAACTTACTTTCAAAATATAATTAGCATGTTTTTTACATATTTGTACATTTAACGTCGCACTACACTTCACTGCTCATTACCCGCAGAGCTGCAAAAATTGCCATTTTGATTTTTGAAAATTCAAAATTCAAAAATAATAAAATCTTTATATCTATAAAACCGAACCATTGTTCCTTCATTAACCCTACTAAAATTTCTGTCATATGTGTCAAATTTCCATTTCGTTACATGTATATTTGATATGCATATATATAACTGGTTGGAAATAGCGAAGAGGATCTGAAATGGAATACGGGTAACCTCAATATTCTCAAATGCACGCTCAACACGGAATGTTAAAAATTTCACACTTTAACGTGTTCGGAGCCTTTTCAGATACAATTTTATTTATTTATTTTTTTTTTCTGTTTGGTTCCAGATAACAAAAAATTCTTATATGAAAATTGCCCAGATTCAGCTGCTGTCAATACACAGAGAAAAGTACATAAAAGGACTCTTCTGTTCTGTTCTTCTCATTGTAGTGGTACACTTTTCGTCACAACCAATACAATATTACGTCAAAATAGACAAAAGGCAATTCATCTTCATCCCCTAAAACATAAATTCATCTTTTTTCATATTATATTTTTTTCCCCCGTGAAACCGAAAAGTTTAGCATTATTCACGTACCCGTCACTGTTGCGCGTATGCCGTCGTCTATGGTCTATGGTCTATGGCGCATATTATCATATTTCCGAAGGGTGCGCCTCAAATTTCCACCTTTTTAAATATGCCATAAAATTACAACGTGCATGTTTTGATAGCAGAGTACGAATACAGCTACGAATGCCGTATTGTATCTGAGTACATATGGTAAGAGTATC	"CAXN4806.rev,CAXN4806.fwd"	"GO284978,GO284979"
3531606	3531606:1	GAAAACAATTTTTTCCTTCAATCGTTGTTTATATCGGTGCCCAAATTTTGTTGTCGGGTGTGTTTTGTGTTTTTTTAAAACTGAGTCAAATTTTATACCCAAAAAAATTTTAGATTTTAGCAATAAATTTAAATGTTTTGGTTTTTTCTAAAAGTTTAGCGCAATTTAAAAACACTCAATATGTGCACAAAAAACTCGCTTTGCATTTCTTTGTCTACTTTCAGGCGTTTAACAACTTTTGTTACTTGATCCTTTGAGCGCTAATTTATACAATTTTTGACAACTCAGCTAACTTTTTTTTGCTTGCACGCTATATAAATGTTCAAGTTTCTAGATATTTGGGTTGTATGGTTTCGTATGCGTATATGACTAAGAATGGCTTTAACTATGTGTTCGAGTGTGTGTATTTGTGTATGTTTAAGCTGGGAGTTTTAAGCTTTAAGTTATACTTTACTTTAATTATTTAATAATTTTTGTCTTAGCGCTTCTTAGTTTGCTTTTAGTTATCAATTTTGCGGGTAAAATTGTTAAAACTTTGTTTTTTATAGTTTGGGAGGAAGAGGGTATGTAAGAGACAAAGCTTTGAGCATACGCTGTTTTACATTATCTTTTATTGTTGTTCTTGCTTTCGAGTGTAGCAGCAACAGCAGCAGCAAAAGTTTTGTTTAAATATCTGAAGTTGGTATGACACAAACGTTGCAGCAGCGCAGTCAACGGTAGACTCGTTGTTTGTTTATTCGTTGTTGTTGCTGTGCTTTTGCTTGTAGTGTTTTTTATTTTGTATGTTTTGTATTTTGTATGTTTTGTATTTTTATTTTTTATTTTTGTTGTAGTTGGGGTTGGAGGCAGTAAGCGTTGCTCTTGTTGTGGTTTCCCTCCTTGTTGAAGTAGTTTTTTTTTTGTTCTCTTATTGTTTATTTATTTTGTTGGCGTTGCTTTTTTTGTTTATTTCTGTTAGTTCTTTTAATATACTTTTTTTTCAAAATTTTATTTTTGTTTTCTTGTTGAACACGTTGAAGTTAAATCTTTGTGCATGGAGAAGAAGATACACAAATAAATTTTTTCTTCTTTATTTGCGTTTACGTGCTGGCGTAGCAAAAGGCTGACTGGACTGAATTGCTACACTTTTTCTTTTCGGTATTTTCTTGCTTTTATTTACTTTTTTCTTCAACTTTATTTTGTTATTGTTTTGTTATATTAAAATTTTAAATTTTAACTCATACATTAAGTGTTGTATGACGTCATGCAATGCCGGTTTCTTAAGATTTTTGCAGTTGAAACACTTGGCCGTGCGCTGTGTTGGTTGTGTTGGCTACTCGCATATGTGAGATTTTACTGTACGCAGCGAGCGAAGTAGAAATTTTTATTTTATTTAAAAATTTATTAATTTTTCAGTTATAATTTTTCTATGCATCAGATACTGCCGCCTGCCGTGGGTCTAGCAAATATCTTAATTTATTTAAAATTTTTTTAATTTATTTTGTTGTTAATTTTTATTGAATGTTATGACACAGTATTTTAAGTATATTATTTTTTTTTTTTTTGGTTTTTGCCAAGCACGCTTTTGCACGTAGTGACTTTTGTGATAAAAACAAATGAAAATTGGAATTTATTTTATTTACTATTTTCTTTATATATTTTGATAAAAAGCGGCAAGCGAGTTTTTTCGTTTGTAGTTGTTTTTGTTGTTGGTTTATTGTTTAAAGCGAGGAAATTACGCGTTTATTAGTGTTTAAGTACAAAAAAAGAAAACTTTTAATAATAGGAAATTAAAGTAAACGCGTTTAAAGCAAACCAATTATTTAAAAGCAGAAGCAAAATACACTTTTAAAATATTTTTATTTTTAAATTTATCAAACACTAACAGTGAAGAAACGATTTTTTTCTTTTTTTAATTCAATTTAACATTAAAATTAATTTCAAATTTTCTTAGACAAATTTTACTTAATAACTTCTCATTTACGTTAAATAACTTTTTTAACTGACAATAAAACTCAACGAGAAATATAAAAGCTGTGCAGTGCTCGGCGCCTGTTCACAGACTGATTTTCAAAGAAACGTACAATCACTTTCGTTCGTATATTCCGGCAGTACTGAATTCAGAATTCTTCAAATTTGCTCAGCTAGCCAACAACCACACAGCCAGTAAAAGTTAATATCATCAAACTGAGT	"CAXN1378.rev,CAXN1378.fwd,CAXN1537.rev,CAXN1537.fwd,CAXN1740.rev,CAXN1740.fwd,CAXN6132.rev,CAXN6132.fwd,CAXN726.rev,CAXN726.fwd"	"GO280468,GO280469,GO280671,GO280672,GO280953,GO280954,GO286838,GO286839,GO288629,GO288630"
3531607	3531607:1	GGTTTAAACAACGATGGCTGGAGTGGTAGAGGTAATGAGAATCTGCGCCTCAATTCGACGTTATTTTCAAATTTTAATTAATATTCTTTTTTTAATGGGGTACGTAACGTCCAAATATTTGAGTGACTTAAAGGTTTTGTACTGGTAGGCAAGAATGATAAAATACAAAATTACCCCATCTAAAATGCTGTAAGATGATGTAACAGTTAAAACAAAATACAAATAAACATTTATTTTACTTAAAAATTAATTTTTAAAACAATTTCTACAAGATTTGGTTAGTTCAAAAGAAATTGTAATATATATAAAATTATTACAAAATTATTTTACGTTTTAAAACATATGAATAATTTAAACAAGCAAATAATAAACGCAAATTGTTTTTAAAAATTTGCAATATATTTTATTACATGAAAGTGGAATTCATATTGGCCCTATGATGAATAATTTTAATAAATTATTTAAACAGTGAGGTGAAATAAAAAATTTCATAATAAACAAGAAATTTGGCAAAATGTTTATCACTTTGAAGGTAGGATGGTATAATCTTATATTCTATCATTCACGCTAGGGTCAAGCAATTTTAATTTAAAAAATTTGATCATTTATAATTTATTCGTGTTTCTCACATGCCAGCAGGAATAGTATTGAGTTTCCATTTATTATTTTTGGATAATAATTTTTATTAATTGTTGTTGGTATTTGCTTTGTTGGTTTTAACGTACCCAGATTCTGATATTTTATGTTCAGCAAAATGTTCACGTAATTCGGAAGCTAAGCGAAATGCTTTTGGACAAAATTCGCACTTGTATACATTCTCTCCTAAATGAGATCGAAGATGTTTAATTAAATCATTACTTTGAGTAAAAGCTCTCTCACAGTATTTGCATTTGTAGGGCTTTTCACCGGTATGGGTTCGCATATGGCGGCGCATATGGTCAGCAATGACAAATCTCATATCACAATATTCACACTTGTGCGGTTTTTCACCGTTGTGATACATCTTGTGTTTTTTTAATTGAAAGGGTTTTCCAAACGCTGCACCGCATACATCACAAATATGCGGTTTAAATTTTTTATGCACAGCGCTATGTGACGCTAAATCGCTAAGACAAGGAAATTTTTTAGGACAATCAGGGCACTCATATTTTTTTTCACCTGTGTGGCGAAGAAGATGTTGCTTCATATTGCTGGAATTACTGAATGTTTTTCCACATTCAAAACATAGAAAAGGTTGCTCCCCTGTATGTGTTCTTATATGATCTTTGAGAGTTGAAGACTGTTGAAACACTTTACTACAGAATTTGCAGTTATACATTACAGTTAAATCTCTCATTA	"CAXN2866.rev,CAXN2866.fwd,CAXN8334.rev,CAXN8386.rev"	"GO282031,GO282032,GO290163,GO290231"
3531607	3531607:2	GGTGGCTTTGCTATCTTGGCTCAGGTTCAATTTGCTATTTTTTTGTGAGACTAATAAATACAGTTGATAGGAATTAAAAATTTTAATTTCCTAATATTAAAGGAACCACCAAGTATATTTTAGAATATGAAGATACAAAACAATATAATATGTAGAGGTTGTATGGCTACAGATAAACCTTTACAGTCCATATATGAATGTTCAAGTATCTGTCCAAATCTACAAATTGTGAATATTTTATTGCGAAATATACCAGAGCTTCTAATTAGGACAACAGATGGACTTCCAAAGGCACTTTGCGTAATTTGTATTGACAAGCTGCTTAGTTTGCACCAGTTTAGAGAAATGTGTATTGCCTCCAACATCTACTTGCAAAGCATTATCGAAAATAATGGTTTCGAGAAATCAAGAGCTTATTCTTCTGCGAATTCCGTCCAAAAAATAAACAAAGATCCGTTACAATTAAGTTATGCTTTAAAAAAATCCGTTAAAGTCGAATTGGAGGAAATGGATGTGTTAATTGGTGAACAAAGTAGTTTTTCTGTTGCAACCGAAAGTTTAAAAATGGATCAAACTATAAATTCGAATCTTCAAAGATTGGATTTGCAAACTATAAAACGTAAAGATTTCGCAACCTTCTTTAACAGCAATAGCGTACATTTGAAAAATCAGTATCAAGAATGTGTTGATGAAATTGAAAATAAAGAATCATGTCAGATTGCGTGCAGTCAAAATACGATTAATAATGTGATTAATAAGGATAGTTATAAAATCAAGAAAGTTGAATATAATTGCGCGTATTGC	"CAXN8334.fwd,CAXN8386.fwd,CZAC1003.rev,CZAC1003.fwd"	"GO290164,GO290232,GO275659,GO275660"
3531608	3531608:1	TTTGTTTTTGCTATTTTTACCTTCTATAAATGAAATTTTGTTGTTGTTTGAGTGCAATTTGTTGTGGCCACAATAGCGTTGCTGTTTTATTTTTAACTCGACTTTGGGTTTGAAAGATGATAAAGATTTTATTTTTTTAGGTTTAGATAAAACGTTCTTAGGTTCGTGTAGTTTGTAATTTTGCAAGTTTTTACGCACACTGCACTAAGTTTACAAGTTATAATTCGAATTATTTTTCAGTTTTTTTGTTTTTTAACATTGAAATCCAGATTTCTGTTGTTACTTTACTTGCGATGGTACACCAACATAGCACAATTATGACACAAATACAAGCGCGTTACACTAAGCGCACATACAGGTGCACACGATAGGTTATATTGCTATCTCGTGGCTGATGCTGTTACTGTTGCCGTTTACGTTTACGTATACGTTCTGGTTCACGTTCACATTCACTTTCCCGTTCTCGTTGCTGTTGCTGTTATCCGCTGGAGTGTCAATAGCAATGTTTGAACTGCAGCAGTGCTGCAATTTTATAAAAATTAAAACGTTGATGCTCCTCTATTAAAGCTGTGATTGTTTCGCTGCTATTGTTTCTGCTACTGCGTTTCGGGTGGTTGACTAGTTACCGAACAAGCGACGAGTCCATCCAATGTGAATGTCCAATATGAGTTTTTATCGTATTGCTGTCTTGCCTGCCTATGCTGTGGCGTGACGTGACGTTAAGTGTCTTTGTGTGAATGCACTTTTCCTTTG	"CZAB1635.rev,CZAB1635.fwd"	"GO274261,GO274262"
3531609	3531609:1	CCGGGAAGGATGTTTTGGTCTTGGGAGTCTTTGTAGTTCGATTCGTTTTTTTATTAAAAAAACCTGTAGAGTTTGCACCAACGGTGACATTATTTTGACTAGTATTTTGCTGGTGTTGCTGTTGTGAATGTTGAAGTTGTTGGTGTAGTTGCTGGGAGGGCTGCGACGGATGATGTTGTATATATGTTCCTCCATTCGCATCACAAATAATTTCACTTTGCATTTTATAAACACCGCCATCCGTACTCGTTGCAATATTGGGTGTTGTTTGCAAATTAATATATTGTGTTTGTTGACTTGACTGGTGCAGCGGTTGCTGATGTGGTATACCATTTAATGTTGTTGCTGCAGGTAACATTGTTGTATAGACAATCGTTTGATGTTGGGGAAGTTGTTGCGGATTTATTATTTCTACAGTTTGTTGACTAGTAAACGGTGTTCCAGCGTTAGTTGTAGCAACATTATTTATTTGCTGTTGTTGCTGAAATTGTTGCTGCTGATGCTGCTGCTGGTGATGAATTTCCTGTTGTTGTTGTTGCTGTTGTTGTTTTAATTTTGGTATTTTTCCTTCAAATTTACGCTGCTGTTGCATAAATTGAAATGTTGGATGCTCATTAATTAATTGCTCATTAAGCTTACGCACTACTTGTGCATGCGTCTGTTGCTGAGTCTCTTGTTTAATTGGTGTACTTGATGTTGTTTTTCGCTTTAGCGAGAAGCCATGTACTCGCTGTTTTTCTGCTTGAGAGCGGCGGCGTTTTTTCTGCTAACGTTCTTAGTGTAGTTTTTATTTATTGCACTTTTTAGCAATATAAGTCGCTATTAACAAATTATTTCATTCATTTTTTGGCTTTGCCCACATATAAAAATAATTTAATTATATATTTATGTTATTCACAAAATTGTTAGTTCTTAACATTTTGCAAAATTATTTAAAAGTTAGAATTAATTTTTTTTATATTTTGTAAATTCACTTTTTTATACTCGTCTATATACTCCAATATTATTTTCAGGTATAACTATTTCTTGTTTAACTTTTTAATTAAGTTAGTATAAAAATATAGTTACTTTTTAAATTAATAGAATATTTATCCGGATTTTACTGAAATATCTTGTGCTTTAACTTTCGTTTATTAAAAGTTGACCTGCAACATTTATTTTTATATATATATTCTCTCTAAATATAATATTTTATGTACACGGAATAGCACAACCGACAGGACAACAGCGAACCTTAATTCAATGTTCATTCGTGTTTGAGATCAGAGCGAAAACTC	"CAXN10218.rev,CAXN10218.fwd,CZAB1965.rev,CZAB1965.fwd"	"GO279986,GO279987,GO274600,GO274601"
3531610	3531610:1	ACGTAGGTTTAGAAAATCAAAATTTACTTTATTTGTAATAATAGAGCTTTTACAAAATAAATATTGTTTTACAGTTATTCCATCATTATTAGGATTGGCTTAATGAGAAATAATATGGTATTCAGTACCACGTCAAACTACTACGTAAATTAATAGAAGAATTTAGAGATTAGCGCCAAGCTTTCCTCCAGCGATAGCATTTAATAAAGACTATCCGCATTCGATGAACGTGGCTTCTTAAGTTTTTCCAAATTCTTAATGACAATATCATGTAATGAAGAATAACGATTTCTCACTTCGCACACTACCAACCATAAACTCAAGTATTCCTTTTCATCCAGTTCGACGACGGCACGCCGATAGTCATCGATGTGCGGATACTTTGCTACTTTTGATACAACTTTCGCACGCGATAAGAAATAACGGGATATCTGATCAAAGAATGCAGCAGCCTCTGATTCAACAGCTTGTATTTCAGCTAAAGTATCCTCTTGCACCGACACACCAAAATTATTTCCATCCTCAATTTTCGGTATCATAAATGAAATCCACATTTTCAGCAAATTGGAATCTTCAACGAGTTTACGAATTATTGGTTTAACAATTCTAATCATATCGCAAAGTGGCTCGTTGCATGCAACTGATCCAGTTGCTAAGAACATTACCTTAACGCCGGTTGTAGAAATATCGTTGCGTGGTCTCTTTGCTGAAGGTTGTTGATCCACACCATCAAGATGCGTATCGTCATGATTATTCACAGTTATAGGATCAGGTATTGGAATGTTTAAGTCCTGATGCATTTCATTGAAATTCCGTTCGCTGAACATGGGAGTAGACAGTAATTCATTTAATTCTACGATTTTTTCTGGGAAACCCTGTATGATTAAGTGTTCCGCTTTTTGTATGAGAGAATCTTTATATTCTTGTACCTTAGCTACCGTATCGTTTGACATGATGAATCTTTTTTCAACTGACAGAGTGCTTCGTGTGACAAATAATCAAAGATAGTCGCGTGTTTATTGCTCTTAGTATTATTAAAATGTTTTTGCAATCGAAGAAATTATATTCAATTTATATAACTTTAAATAAAGAACTTGTCTACAAACATAAATACTTTAACAAACGCGAGCCAATATTTCTACAATATTATACTACCAAACCACACTACGCTTGGTTTTGTTCTTC	"AGSB545.rev,AGSB545.fwd,CZAC669.rev,CZAC669.fwd"	"GO300278,GO300279,GO279181,GO279182"
3531611	3531611:1	CCTTGGGTTTTTTTTTTTTTTTTTTTTTTTGGGGGTACCCAAAAATTTTACGGAGTTTTATTGGGGGAAATGTCTTGCCCAAACTTAATTAGCTAAAACACCCCAAATTTCCCTAAAAAGGATATCCCATACTAAAAATTTACAAATTACGGTTTTTTAAAAAAAAAATTAATTTTACTAGGTTCCCTAATTAAGCCCCAATTTTCTAGGGCTTCAGCTGATTTTGAAAAGGACAATTTTTTTTACGGACCAATTATTTACAACCCTTACTTATGGGCAAAATCAACCCCCTTCGGAAAATTTTTTTTCAATTCAGGCGGGGCTTTTTCCAAAAACTTCTTTTCAAAGTCATTCAGTTTTGGAAAACCTAAATTCCCCTCTGGGCCATTCTTGCCCAAACAAATGGGGGGGGAAAAAAATGTTGCATCAGTTACCCATGATTCAACATAAAAACTTTCAACAACCCCAAATTCCCCATTCAAACCCCGTAGCAATGAGCCGGCAAAACGGGCCCCAAAGTAAGCCATGGAAAAGGTAGCCAATCCTGCACCACCTTTAGCTTTAACAACTTCAGGGCCAGCGCCTT	CZAC2583.rev	GO278038
3531611	3531611:2	GACACTTCGTTTAACCTTCCTAAAGTGGTGAGAGGTCGATAGATTCTTGGTGGCTGATTTTAAAACACGCAATTTTCCTTTACATATTAACGTTTAAATAATTAGAGGGAAATATGTTGAAGCAACTTTCTAGACCAGTTATTTCTTTGAGAAATTTCTCTACATCGAGATCGAACAAATACAAGGTGACAGTATGCGGCGCCTCCGGCGGTATTGGTCAGCCTCTGTCTTTGCTTATGAAGCAAAATAAGCTGGTTACAACTTTATCTCTGTACGATATCGTACACACACCTGGTGTAGCTACGGACTTGTCCCACATTGACACTAATAGCACTGTATGCGGTTTCATGGGACCAGACCAAATGCCCGATGCTTTGGATGGTGCTGATGTTGTTGTCATCCCAGCTGGTGTGCCTCGTAAGCCTGGCATGACTCGTGATGATCTCTTTAAAACTAATGCTTCCATTGTTAGAGATATTGCCAAATGCATTAGTACTAAATGTCCAAAAGCTTTGGTAGCAATTATTACGAATCCCGTCAATACCGTTGTTCCAATTGCAGCTGAAGTTTTAAAGAAGGCTGGTGTCTATGATCCTAAACGTTTATTTGGTGTATCCACTTTGGATATTGTACGTTCACGTACATTTATTGGAAATTCCCTTAATGTCGATCCACAAAAAGTTACCATACCTGTTATAGGTGGTCATTCAGGAGTTACCATAATTCCAGTTCTTTCTCAATCCCAGCCAGCTTATAAAGGTAGCCAATCAGACATTGAAAAGTTGACTGTACGCATACAAGACGCTGGCACTGAAGTAGTTAAAGCTAAAGCTGGTGCAGGATCGGCTACATTATCCATGGCTTACTCTGGTGCACGTTTTGCCGGCTCATTGCTACGTGGTTTGAATGGTGAATCTGGTGTTGTTGAATGTTCTTATGTTGAATCATGTGTAACTGATGCAACATTCTTCTCCACGCCCATTTGTTTGGGCAAGAATGGCCAAGAGGAGAATTTAGGTCTACCAAAACTGAATGACTTTGAAAAGCAGTTATTGGAAAAAGCACTGCCTGAATTGAAAAAAAATATTCAGAAGGGTGTTGATTTTGCCAATAAGTAAGGATTGTAAATAATTGGTCAGTAAAAAAATCGTCATTTACAAAATCAGCTGAAGCCATAGAAAATTGCGACTTAATTAGTGAACCTAGTAAAATTAATTATTTATTTAAAAAACTGTAATTTGTAAATTTTTAGTATGGTATATCATTTTTAGTGAAATTTGGGTTGTATTAGCTAATTAAGTTTGGTCAAGACATCTCCCACAATAAAACTCAGTAAAATATTTGGTAACCCCC	"AHSB737.rev,AHSB737.fwd,CAXN5833.rev,CAXN5833.fwd,CAXN6900.rev,CAXN6900.fwd,CAXN9325.rev,CAXN9325.fwd,CAXO435.fwd,CAZC4539.rev,CAZC4539.fwd,CZAC2583.fwd,CZAC563.rev,CZAC563.fwd"	"GO303334,GO303335,GO286377,GO286378,GO288060,GO288061,GO291582,GO291583,GO292606,GO297536,GO297537,GO278039,GO279031,GO279032"
3531612	3531612:1	CAATATAGCGCTTTATAGAAATTTATTCAAAAACGAAATACATTGTTATATTTTGAGTAGCATTACGATTTCACTTCTACATTACAAATTGGCAACTATTAAGGAAAATTGTAAGCATTTTCTTTTAGTTCTGGAAAACATTTTGTTACTTCTTTTATTTGTATACATTTTTGCCACTATTCTAACTTTCTAACTAGCACAAAGTTAGAAATGTATATCAAAAGCGTAAAATGTTTTAGATATGCAAGTTTTAGTTTTTCAGCAAATTTATATTTGTTACAATAATACAATATATATTTACCGAAAAATTTTATTTGCATTTATATGTATATATATATGAAATATATTTTATTTTCAAAATAAACAAGTACAAATATAGAGAAGTCACTATACAAAAAAAAAAAAAATATATATATATGTATAAGTTGTTTGGAAATTACTCGAAAATGTTTTCAAAATATGAACTATCAAATGTCTGCAGACGAACGAAACCATCTTCGCCTCCTGATGCATAACTTTTACCATCAGGATGAAAGGCTAAACTATTAATTGGACCGAAATGTCCTTTAAGACGTGCGAATTCTTCTTCATATATTAAATGGAAAAATCTTGAATCGAATTTGCCTGCTTTAGTCGATGTAGTTGTAACTTCCATAGCATCTTGACCACCGCCTAAAACAACATGATCCAGGATCGGACTAATTGACG	"CAXN1643.rev,CAZC1153.rev,CAZC1530.rev,CAZC3919.rev,CAZC4008.rev,CAZC947.rev,CZAC2351.rev"	"GO280820,GO293147,GO293624,GO296609,GO296739,GO298221,GO277672"
3531612	3531612:2	GCTTTTTTTTTTGACAGGTATATCAAACAGCATTCATTGAGATTTGCGGATATTTAATATTATTTACAAAGAAACGGCGACGACATGAGGCCATTAATGCTGCACGGACATGAGCGTTCTATAACGCAAATTAAATTTAACAGGGAAGGTGATTTGCTCTTCTCGTGTTCTAAAGATCAAAAGCCTAACGTGTGGTATTCACTAAATGGCGAACGTTTGGGTACATATGATGGACATCAGGGTACTGTTTGGTGTTTAGATGTTGATTGGACAACGTCGAAACTCATAACTGGGGCGGGTGATATGACAACGAAAATTTGGGACGTTGAATTAGGTTCAGTCACAGCATCGATAGCAACTAAATCTATGGTGCGCACATGTCGTTTTAGTTATTCCGGCAATCAAGCCGCATATTCTACAGATAAAGCTATGGGACAAAACTCAGAATTATTTATTATTGATGTACGCACAGCCGATTCTTCAATTGCAGAACAGAGTCCAATATTAAGGATTCCCATGTTACAAACCAAAATTACATCAATGTTGTGGGGACCATTAGATGAAACTATTATTACTGGTCATGATAATGGACAAATATCAATTTGGGATATACGCAAAGGTAGAGAAATAAATTCTGTCAATGACCATACCGCAGGTATTAATGATATGCAGATGAGTAAAGACGGTACTATGTTCGTAACTGCATCAAAGGATACATCAGCTAAATTATTTGATTCTGAATCTTTTATGTGTTTAANAACATACAAAACTGAGAGACCAGTAAATTCGGC	"CAXN1643.fwd,CAZC1153.fwd,CAZC1530.fwd,CAZC3919.fwd,CAZC4008.fwd,CAZC947.fwd,CZAC2351.fwd"	"GO280821,GO293148,GO293625,GO296610,GO296740,GO298222,GO277673"
3531613	3531613:1	GGGTTTTTTTTTTTTTTTTTTTTTTTTTTTGTTTACATTGTTTTTATTTTTATGTAATAGAACTTATTTTTGTTGTATAAATTAAGGGCGTAACTGCTATATTCAACATAGCAGTCTGCACTCCACTTTTAAATAAACAATTTACTTTGCCTTCGCGATTTTTGCAGTATTAGCATTAATGTAATGGTAGGCGACCACCAACAGAAATAGAAAGACTCCGAGAACGTTGGAGAAAACTGCTAATTGGACGTCAGTTATCATCTTTGCTTGGAATGCTTTATTTATTATCTATAAATATAAATATTGACTTCCCCGGGGTGTATTAACTATTTTTGTTAATGTCC	"AFXP618.rev,AFXP618.fwd"	"GO299846,GO299847"
3531614	3531614:1	GGTCCTATACATAATTCTTATGCTCTGTTGACACTTGTTGAATATATGTACATTATAAAATATATTTTTTATTACAATACAAGCAATAAAAATATACATACAATTATTATTTACAGTGTTTTCACAAAAATAACTCAATAAGTCAATGAATTCACAAAATAAATACTTAACAGCAGTAGTATTATAAAATTTAAATTTTGATTGTATAAATAAAGCAAACATACAATACTTAATATATGTATATGTCATTTAGCAAAAAATACATTTATCTAACAATTATCATAATCAAATTCTTGTAGAGTTTTTCTTTTAATTTGGATTGAATAAAAAGTTGAATTTTTTTCTATATACAAAATGTGCGATTGTTTTACAAACAAATACTAACATATATAGGAATCCTTTTTTAGTTAGATAACTAACTTGATATATAACGCAGAGTTGTAAAATTAACTAATAATTTACTAAAAATTTGAGGATTTCGATATATATTAAATGATACTAAACAAATATTAATGTATTTGCACCACCATTTGGTATATTGCTGTTTGCCAATAGAGCATTCGTTTGCCCATATTTATTATAAGGAGTACGACTGTTTGCGGAGCCATTTGGTGTAGCTATAGATGTTGCTGAGTTTCTGTAATGTGTATCTCTAGTATTTCGTAATGGTTCATATTTGATTGCAGTTTTTTCGGCAAGTGGTAAAATAGTTTTATCTTTTGAAATTTGTTTTGCCCGATTATAACATAGCACTCCGAATATAGCTAACGTCATGCCAAAACAATTCACCCAAGTTACAGGATTACCTAAAATAAATAACGATGCAGCTATGACAAAAATTCGTTTGGATGCACTAGCAACCGCATAGGTTAGTGGTGAAACTAAGGATAATACACTGAGAGCTATAATATTTTGTAGCCAATTTAATACACCGTCAGCAAAAAGTAACGCAATAACACGGTAATCTAAATTCGTAATTGCTGGATGTTTTATAACTTGAAAACTATCTACATAAATCCAAATT	"AOBU463.rev,AOBU463.fwd,AOBU662.rev,AOBU662.fwd,CAXN8468.rev,CAXN8468.fwd,CZAB1516.rev"	"GO272210,GO272211,GO272432,GO272433,GO290354,GO290355,GO274128"
3531614	3531614:2	GATTGTCAACGTCAATGGGTTATTCCCTTCGCGTTACATTTAAAGTTATTTCTTACAATTTGGATATGTTAATATAGAAAATATTTGTTAATTACCTTAATGGTTACTGCTGTTTGCCTGATGTATTTATAAAATTGTACAATAAATATAAATCCGCTTGATAAACGAATAAGAAGCGGTAAAATGCAAATTATGAACAGAGGAAAACGTACAGGCACAGGACATGTTATGGTCGTTTTGTTCTTGTGCCTGTTTTGGTACATAATATCATCAAGCAATAATGTAATTGGGAAAATGGTTCTAAATGAATTCCCTTATCCAATGACAGTGACTATGGTACAATTATGTAGTATAACCCTTTATAGTGGACCATTTTTCAACCTATGGCGAATACGAAAATATCAAGATATTGAAAGAGGCTATTACTGGCGACTAATCATACCACTAGCTTTAGGTAAATTTCTAGCATCTGTGACATCTCATATATCTCTGTGGAAAGTGCCTGTTTCTTACGCACATACAGTGAAAGCAACAATGCCATTATTTACAGTCATATTAACACGTTTACTCTTTCGCGAAAAGCAACCTTCTTTAGTATATTTAAGTTTACTACCAATTATAACCGGAGTAGCGATTGCGACAATGACAGAAATATCCTTCGATTTAATGGGTTTAATAAGTGCACTCATCTCTACAATGGGTTTTTCACTACA	CZAB1516.fwd	GO274129
3531615	3531615:1	CCCATAGTGAATGTGTTATAACATTTATTAGGGAATATAAACCTATACTTAGGACATCCTATTAACCACCGTCATTTGTAATGTATTTATACCACTAACCCATTTGTTGTTAGCATTGCAGCGTGCAGTATTGTTATTCTCTATATCTAAGTGCAGCACCTGGCCAATTTGATCAATACGTCCTTTGATAGTGTTATCTAATATGCACGACACTAACAAACTTTCAACTTCATTTGGTTCGATGTTTAGTGCCGTAGCTATAAATGAAATCGCTATGTTCCTATATGGGCGAATCAATGCAATAAGCACCTGCGTTCTAATATTTCGCAACAGATCTTCAATATGTTCACGAATAAAAGGGTCTGCCATTATGTTTTTGCGATTCTTTCGTAAAATGGATTCGAATGTTTTTATATCGTTGTTTTGATAAAACATGACTAAGTCCGTCATAGCTAAAATTTCGGGATCGCTCTTATAGGGTTTGGCTTCCTGTGAGTCAAACGGATTTATATCCGACTTCATTAACATGTTAGCCAATACTAAATATTTAAGGCAAGTCGTTCGTCTTGGGGAGCCCGATTCGTCATAGTTTTTGAATGCTTCAAAAAAGTCAGTGTGGGCTTTTTCGAATTCTTGCTCTCGCAAATGCATTTTGCCACCGCATTCGCGTATTACGCCCATAATCAATGGGT	"CAXN8787.rev,CAZC2201.rev"	"GO290821,GO294449"
3531615	3531615:2	GTTGCTTTGTAAATGTTTTTGATAAAAATTAACCACAGTTTATTACGATAAAAAACTAATATTGTAATATTCTTTTTAATTCTCAGTGAAATTGAATTGAATTTTATTTATTAATATGTCTGATAATGATGACGATTTTATGGGAGCAGATGACGAAGATTACGGCTTGGAATATTCTGAAGATAGTAATTCAGAGCCTGATGTGGATCTTGAAAATCAGTACTACAATAGCAAATCGTTAAAAGAAGACGATCCAAAAGCAGCACTAGCTTCTTTTCAAAAAGTGCTTGATTTAGAGAATGGTGAAAAAGGCGAGTGGGGCTTCAAAGCCCTCAAGCAAATGATAAAAATAAATTTTAAACTTAACAATTTTGGAGAGATGACAGTGCGCTACAAACAATTGCTTACTTATATCAGGAGTGCCGTCACACGTAATCATTCAGAGAAGTCAATTAACTCTATACTGGATTATATATCAACATCTAAAAATATGGAATTGCTGCAGAACTTTTATGAAACTACGTTAGATGCTTTAAAGGACGCAAAGAACGACCGACTTTGGTTTA	CAZC2201.fwd	GO294450
3531616	3531616:1	GAATTCAATGTTTTCTTCGTGAATACAATAAATATGTGTGATTTAGTGAATAATTCAGATATTTTGAAAAAATTAGGATTTGACCATTCCAATCAGTGGATTTTATATGATGATCGCTTTAGTAAATTCTTCGAATTTTTTAATGAAAATATAAGCAATATAAATATTTTATCAGAAAAGGAAATAATTGAAAAAGATTTAATTGAATATGAACTGCAAAACGCCAGTGAACGACAAGAACGTATAAAACAACTAGAACATGAATATCCTGGTTTGTGTGCATCAGATTCTGAAATGGAATCATTAGTGAATGAGGTAATGGAATTAGAACACGCTGATAAATCATATGCCATATTAATAGAAGAAATGCGAATTAATAAAGATCAAATTAATACTAATCTCAGCAAGATCGAGGAAAGTTTAAATAAATTAAAAAATTCAGAAAAGGAAATGCTAGCTGTATGTCAAAACAAAACAAAACAATTAGAAGAATTGCAACGTGCAAATGTAACTTAGTCAACGAAACTAAAAAGTATTTTACACAAATTCAATCGCCACCCTTATTTGTGCATCAATTACCTTTGGAGCAGTATTTTCTAAAATGTGATTCTTTTATGCAATATTTTAATTTATACATGAAAGAGAATTTTAAAATTCAAGAATATATTGAATTCGATATTGATGATGAAGACTGTGAACTGGCTAAAAAATTACAAGAATTAGAAAATTCTATTGCACATTATACGCTTGCTTATATTAAGGAAAAGGCTAAAGCAAAAGCTACGCAAACTCTAATCGATCATTTAGATATATCCCAAGTGCATATAATCAGTCTTGATCATATGGAACGTGTTACACGTGAATTCGAACAATTAAATACTCCCAATCTAAAAAATGAAACTCTCTTAAATGATCTAGCCATGCATGTACAGCAGCACAGTCGACAACAAATTGAAT	"CAXN6633.rev,CAXN6633.fwd,CZAB2253.fwd"	"GO287634,GO287635,GO274913"
3531616	3531616:2	GGGAGAATTTAGTATTTTACCATTTATTTTGTAATTTTAAAACTATAATCATATTGGGAAAACTAAAAATATATAATGACAAACTTAGTATATAATTTTTAGTTCATTGCAGTACAAAAAATTGAGCATTAATATAATGATGATTAATGATGATTTCAGTTTAACTTAGTAATAAAATCAAAATATTAAATATTTGAGGTTATTTATAATAAGTGAACGTAAAGTATTAATAATATGTACAATTTATTTCAAATAATTTTAAATATTAAATTTCAGAATATATTAAAGTTAAAATATTTTATAGTATCATTATCACTAGTAATTTATTGCAAAATTAAATTTATTTTATTTCAATTTATTTTTAAAATATTCAATATAATTTTAACGTACAGAAAATATTATTATAACTTTTGCAATTATTTTCGTTTGAGTCCTGCTAATGTCTTAATACCAGTCAAATGATTCATGCCTCTTATATTAACACCAGGTATTGAGCGTTCCTTATTAGTTGCCTTTTTAACTTCATCGATTGCTGCAATAACTCGCGTGGGATTTCTTAAAAACCAAATCCATAACATTTGACTGTTATGCCATAATGTGTCTTTTTTCATT	CZAB2253.rev	GO274912
3531617	3531617:1	CGCTATTTTTATTAAGTTTTGTATTATTTTAACTGTTGTTATCTTTAGGGGTCAACATGATCTATTTGATGGTTGTTTATATGTCCTGTCTGTTATGATGTTACAAATCATTTAAACGTGGCTCTTACAATTTAAATTACAATTTTTTATCTTAATTTAATTTATTAATGGTATTTGTTTAAATTAAATATTTGTTTAGCAGTATTGTAGTGATTTGATTTACATTAATTTCTTGATTTCATCATAGAGTACAAGCACGAAAGCACCACCAGTACCTCTGAGCACGTTGGAGAATGCACCCTTGAAGAAGGCACCACCACCTTCTTGTTTTGCAATTGTGGCCCAGCAGTGTAATGTGTTCTTGTAGACGATTTCGGTAGCTTTACGGCCAGACTGCATCATCATGCGACGACGTACAGTATCGAATGGATAGGATACAATACCAGCAACAGTTGTAACAACTTGAGCAATAGCCCAGCTGATGTAGATTGGTGTGTTCTTTGGATCTGGTAACATACCACGAGCAGTATCGTAGAATCCGAAGTAGGCAGCACGGTAGATAATGATACCCTGTACAGATACACCAAAGCCGCGGTACAAACCAACAATACCGTCACTCTTGAAAATCTTAGCCAAGCAATTACCAAGACCGGTAAATCCGCGGGCACCTCCCTTACCAGTATCAGCGGCTAAACGAGTACGAGCAAAGTCCAATGGATATACAAAGCAAAGTGAAGTTGCACCAGCAGCACCACCAGAGGCCAAGTTACCCATAAAGTAACGCCAGAATTGAGTGTTTTTATCAACACCATCCAAGAAAACTTGCTTGTATTTATCCTTGAAAGCGAAGTTCAAAGCCTGGGTTGGGAAATATCTGATAACGTTGGCTAAATTACCACGCCAGTATGATGCAAAACCTTGTTCTTTTGGAATGCGGACAAAGCAATCAACCATACCCTTATATTGCTTATCGGGGCTGACTTGTTTTGAGATGTGTTGAACTTGCAAAAGCAATTTCACACGCTCAATTGGGGCAACGGCAGTCTTTGAGACAGCTGCGGAAATACCACCAGCAGCGAAATCTTTAACAAAACCAGCGGCATCGAAATCTTTACCCATTTTTCTTTTTGATTTTAAACTTCTTACAAAAGTACAGAATAAAAATTTCTTTTGAAGAATCTATTTCCCACTTGACGTTGACAAGCGCGTACTCACTTTACGACCGCAGTCCGTGAAGTC	"CAXN1697.rev,CAXN1698.rev,CAXN2899.rev,CAXN2899.fwd,CAXN4318.rev,CAXN5103.rev,CAXN6739.rev,CAXN7249.rev,CAXN7249.fwd,CAXN9916.rev"	"GO280883,GO280885,GO282076,GO282077,GO284180,GO285466,GO287809,GO288610,GO288611,GO292417"
3531617	3531617:2	GCTTTTTTTCCGTCATCACTTCACGAACCGCGGTCGTAAAGTGAGTACGCGCTTGTCAACGTCAAGTGGGAAATAGATTCTTCAAAAGAAATTTTTATTCTGTAACTTTTGTAAGAAGTTTAAAATCAAAAAGAAAAATGGGTAAAGATTTCGATGCCGCTGGTTTTGTTAAAGATTTCGCTGCTGGTGGTATTTCCGCAGCTGTCTCAAAGACTGCCGTTGCCCCAATTGAGCGTGTGAAATTGCTTTTGCAAGTTCAACACATCTCAAAACAAATCAGCCCCGATAAGCAATATAAGGGTATGGTTGATTGCTTTGTCCGCATTCCAAAAGAACAAGGTTTTGCATCATACTGGCGTGGTAATTTAGCCAACGTTATCAGATATTTCCCAACCCAGGCTTTGAACTTCGCTTTCAAGGATAAATACAAGCAAGTTTTCTTGGGTGGTGTTGATAAAAACACTCAATTCTGGCGTTACTTTATGGGTAACTTGGCCTCTGGTGGTGCTGCTGGTGCAACTTCACTTTGCTTTGTATATCCATTGGACTTCGCCCGTACTCGTTTAGCCGCTGATACTGGTAAGGGAGGTGCCCGCGAATTTACCGGTCTTGGTAATTGCTTGGCTAAGATTTTCAAGAGTGACGGTATTGTTGGTTTGTACCGCGGCTTTGGTGTATCTGTACAGGGTATCATTATCTACCGTGCTGCCTACTTCGGATTCTACGATACTGCTCGTGGTATGTTACCAGATCCAAAGAACACACCAATCTACATCAGCTGGGCTATTGCTCAAGTTGTTACAACTGTTGCTGGTATTGTATCCTATCCATTCGATACTGTACGTCGTCGCATGATGATGCAGTTTGGCCGTAAAGCTACCGAAATCGTCTACAAGAACACATTACACTGCTGGGCCACAATTGCAAAACAAGAAGGTAGTGGTGCCTTCTTCAAGGGTGCATTCTCCAACGTGCTCAGAGGTACTGGTGGTGCTTTCGTGCTTGTACTCTATGATGAAATCAAGAAATTAATGTAAATCAAATCACTACAATACTGCTAAACAAATATTTAATTTAAACAAATACCATTAATAAATTAAATTAAGATAAAAAATTGTAATTTAAATTGTAAGAGCCACGTTTAAATGATTTGTAACATCATAACAGACAGGACATATAAACAACCAACAAATAGATCATGTTGACCCCTAAAGATAACAACAGTTAAAATAATACAAAACTTAATAAAAATAGTAAAAAAAAAAAAAAAAAAAAAAAAAAAAAAAAAAAAAAAAAAAAAAAAAAAAAAAAAAAAAAAAAAAAAAAAAAAAAAAAAAAAAAAAAAATGGGG	"AFUX571.rev,AFUX571.fwd,AFUX628.rev,AFUX628.fwd,AHPZ759.rev,AHPZ759.fwd,AHSA692.rev,AHSA692.fwd,AHSB577.rev,AHSB577.fwd,ANPT449.rev,ANPT449.fwd,ANPT638.rev,ANPT638.fwd,ANPT644.rev,ANPT644.fwd,AOBU729.fwd,AOTB521.rev,AOTB521.fwd,AOTB657.rev,AOTB657.fwd,CAXN1668.rev,CAXN1668.fwd,CAXN1697.fwd,CAXN1698.fwd,CAXN1764.rev,CAXN1764.fwd,CAXN3254.rev,CAXN3254.fwd,CAXN4269.rev,CAXN4269.fwd,CAXN4318.fwd,CAXN4700.rev,CAXN4700.fwd,CAXN5103.fwd,CAXN5584.fwd,CAXN6739.fwd,CAXN7763.fwd,CAXN9273.fwd,CAXN9916.fwd,CAZC1070.rev,CAZC1070.fwd,CAZC4159.rev,CAZC4159.fwd,CAZC934.rev,CAZC934.fwd,CZAC1892.rev,CZAC1892.fwd"	"GO298583,GO298584,GO298677,GO298678,GO302205,GO302206,GO302697,GO302698,GO303092,GO303093,GO303983,GO303984,GO304247,GO304248,GO304259,GO304260,GO272524,GO272768,GO272769,GO272970,GO272971,GO280857,GO280858,GO280884,GO280886,GO280978,GO280979,GO282577,GO282578,GO284093,GO284094,GO284181,GO284802,GO284803,GO285467,GO286099,GO287810,GO289371,GO291515,GO292418,GO293033,GO293034,GO296973,GO296974,GO298204,GO298205,GO277003,GO277004"
3531618	3531618:1	GGAGAAGTTGCACTTACATATGGTAATGATTATATTATATATAATAATATAAAGTGTAAAAAGTATTAAATTTTTGTATAATGTTGCATTTGTTTGCAAAGATTTTATAGTAAATATTCAGAAAACATATAACAGGTAGTTTTTTATAAAAACTGTTATTCGATTTTGGTTGTAATATTAAATTCAATAAAAGTTTACAAAAAATATATTTCACAATATAAATAATTCTATAAATTCTGAAATATATAGGATTAGAATTCCAATGATATAGTGTTCTCATTTTGAATGTTTATATATTTGTATTAGAGTATAATGCTTAAAACTAAAAACAAAATCGTTAGAGATTTTAAAAACACTTAAATCTATATTATTAAATAATTATTAGTTACGCCGAGAACGTTTTCTAGATGAACTCGCATACGCGGAAAAATTCGGCTGGTTAGGATTTTGCTCACTATACAAATTGTCAAGAAAATCGTGCAACGATGTATCGCTTTGAGGAATATCCCGATTGAATTTACCACTGCCCCCAGCGCCATAGCTGTTATATTTTTGTGAGTTTTGCGGTGACTGCTGTTGACGTTGCTGTTGTGTTTGTTGTTGTTGCTGCTGTTGCTGTGCACCTCGTACTATACGATATTGCACCATATGCGAGTTTGGTTCCAAATGAGAAAGTGCACCTTTTTGACAATTTGCCCATTCAGTAATATCATACACTTTACCCTCCATTAAAGCCAAATATTTCCAACGCAAACCCATGAAACTCGTTTCTGCCCATATATCACCCTCTCTTGCTGAATGACGAATTTTACAAGAAGCACAATCTCGTGCAGCATAATGTGGCCGATCAATTTGCTTACGTGGATGCCGCAGTCCACAAGTGCTACACCTTATTGTATTGGCAGCTTCAGTAATTTTGGTTTGTAATTGCGATAACAGATCATGTAACTCTGTCCAAGCCTTTTCAGCATGTAGTGC	"CAXN5955.rev,CAXN5955.fwd,CAXN6213.rev,CAXN6213.fwd"	"GO286570,GO286571,GO286971,GO286972"
3531619	3531619:1	TTTTTTAACTTCGGAACACGTTCTTTATTCGGCGCAAATTATTCTAATTCATTCAGAAAACAAAAAAATATATTTAATTTTTTTTAATCCCAAATTATTAATGAAAGAAGATAGCCCTTAGTTGCTAGCACTAACGCATCCGATAAACTGTAAGTAGTAAAGCTAAAGTTTAGTGATATTTGTAATTTCTGTGGTGAATGATTTTTCCGTAGTTGATGACATAGAAGAATGTCATGGCAGCAAATGTGATTTGAAAGAATGGAGCAATACCAGCACGTTTTGGTTGCACATATTTGTGTTGCCAACGCCACCAGGCACGGCTGAAAGCACCAGCAATTGCGCTTGGAGACTTGTTACGGCGTCCAAGCCAAGATCCCAATTCACCCAGTTTCACTTGTCCAAATGGAACATCAGCTTTGCCATAGAAGCGGGCAGGGTCGTAAGGACCATGAACCTTTGGATTATATTCCGCTGGATAATCACCGAAAGCCATTTTCTTCTTCTTGCCTGTAAAATACCGATGACC	"AFXP757.rev,AFXP757.fwd"	"GO300023,GO300024"
3531619	3531619:2	ATATAACTTCGGAACACGTTCTTTATTCGGCGCAAATTATTCTAATTTATTCAGAAAACAAAAAAATATATTTAATTTTTTTTAATCCCAAATTATTAATGAAAGAAGATAGCCCTTAGTTGCTAGCACTAACGCATCCGATAAAGTGCAAGTAGTAAAGCTAAAGTTTAGTGATATTTGTAGTTTCTGTGGTGAATGATTTTTCCATAGTTGATGACATAGAAGAATGTCATGGCGGCAAATGTGATTTGAAAGAATGGAGCAATACCAGCACGTTTTGGTTGCACATATTTGTGTTGCCAACGCCACCAGGCACGGCTGAAAGCACCAGCAATTGCGCTTGGAGACTTGTTACGGCGTCCAAGCCAAGATCCCAATTCACCCAGTTTCACTTGTCCAAATGGAACATCAGCTTTGCCATAGAAGCGGGCAGGGTCGTAAGGACCATGAACCTTTGGATTATATTCCGCTGGATAATCACCGAAAGCCATTTTCTTCTTCTTGCCTGTAAAATACCGATGACC	"CAZC3065.rev,CAZC3065.fwd"	"GO295555,GO295556"
3531620	3531620:1	TTTTTTTTTATTTTTTTTTTTTTTTTTTTTGTTTTTAATATTTTTTTTATTGTTTGAATATTGTGTTTTTATTTAAATAAATAATATACATTAAATAAAATGTTAATCTTCCAGCGGGCAATCAATTTGTTTTTAGATTACAATTCCCTTTAACTTTCAATAACATTTCGTTATACGTGAATATTTTCGGTGATAAAGGTACTTTTATTGTATTTATTCGTAATAAAAATATAATTAGCAGCAAAAGAAATAAACATTATTTTAATAATATAGAAAAGCTAATTTAATTTAAATAACCATGCTTATAGATTATTTTTCAACTTGGCTGCTCTAGAATATAGTTCCGTCCAAATCAAAAATTCAGCATTTAGCTGATTTACTATTTAACGACAGCACCACCATTTCAAAAGTAGCAGTCGGTAGCGTTGTGATATCACTGGCAAAGCTTAAATTGTGGCAGGGATGTACGAAATTTTATATTCTCAAAATGCTTTTATTGGTACTAATCTAATATAAAAGTTAGAATTTGGTTTCATGGTACACCTCTCTAGGAAGGACTTTTAAAACAACTTTGCGCGTCGTTTTAATTCATTTCGTCTCCATTGTGGTAATCTATAAAATTCAGCTCTTGTGCACTGCAAAACATGTTCAAATTCTACGTCAGATAAATGTCGCTCTAAATTGCAGCGGTCCACGTCTGATGGTAGACGATAATTTGTGATGATTAATAAGTGGTAAGGATAAATTTTAGCTGGTTCATGCACAAGCATCGAGTGCGCCATATTTGGTAAACTACGTCTTATTTAACCAGCTTGTGGATAATGATAAGAAAGCGCTCCAGAGTATGTACTCGACGCAGGCAATTCACCACCCATCAAAGCACGTCGGTCTCCTTCTGTAATGGAATCTACTGATGCTTCTGATTTTCCACAGCTTAAATCTGTACTATGTGTTTTATCACCCAATCCTCCATAAGAATAATCAATAACTGCACCACCATGTACATTTGCACCGGCGGATGAGGTTGAACTAAAGGTATGAGAACGAGGAGCCAAGCCGCATCCGGGTTTAATTATATGGCGCAGTGAGCTCACCACGTTGTAACTAGGCGCATTGCCAAGCGATTTACCAAGTGAACCTCTATAGCTGGTTGATCGATCGAACGCTTCATCTTCGTAGAAGGGTTTCTGATGATCCAAATTACGTGATGGCGAGGCACCGATAGGTGATTCGTACCTTAATTTATGAATAGGTTCTTTGGATGCTGATGGTGTACGTGATGCATTTCTTGGATCTAAATTATTTTGCTTCC	"AFXP402.rev,AFXP402.fwd,AFXP715.rev,AFXP715.fwd,AGSB565.rev,AGSB565.fwd,AGSC521.rev,AGSC521.fwd"	"GO299548,GO299549,GO299969,GO299970,GO300310,GO300311,GO300818,GO300819"
3531622	3531622:1	GCATGAAGATATTAATGAATTAACCTATATGTTTATACTTGACATTTTTGTATTAGAAAAAGCTATAGATTCTTGTAGGTATGTAAGTGGAATATGCGTGTCTGATAGAGAATGAATGTACATAACTATAATTAGCATTTTTTTATATTCCAGTTATACTATATTTAATTAATTAACAAGTTTAAGTTTTCATTGTACAAGAATATTTTTATACAAAATTTAATATAATTAATCTTTTCATTAATAGAGCAATTGAATTTGAGTTGTAAGTATTTAAAGAAGTATTTATCCTTCTAAGATGATTACACCTTTTTAAATGTAAATTTGCTTACATTTTTTGTAAAATTAATTTTTTTTTTAAATTCAAATAAATTTATTAGAATATATGTAGGTCTCATTTGTTTAATGCATTTAAAGATTTATTTATTAAGTTTCATATACATAATGAGATATATTCATTATTAAATTTTTTGTATTATGATTAAAGAGGCTTTTTAATAGGTTTTTAACTTATGTAAATGGATAAAACTTTACTTTTCACCTAATATATACAACAAATCAATTCAAATTATTAGCCTTTGCAACTAGTTTAAGTAAGATTCAGAAGCAAATACTTTAGAGGTTGCTGCTTTATTTAACCGTTTCAACATACGGATAATTTGATTTTCCCATATTACTGCGAATTATTTAATTTTTATTTAATATTTATTACTAAATGAATGTACACTGAGTTTTTAACTATATTTATATTATATTTAAATGCGTTTGTTATGGCAATTATGTTATATGCAGAAGCGTTGGTGACTTTTACACGCCTGCTTTTCTGCTTACTTATGATTACTTAATCCATTACTTCGTCTTTGTATTTAACTTGGAAGCACTCGCAACCATTTTATTATGTCACATTTACAGAAGCACATAGTCCAGTATGTTGTATACATATATATGTATTGTTTTTGTTGCTGTTGTTTTACGCACAGAGCCTTACTGTGATGTTATATTGTTTATGGGGGGTTTTTACATTATTGTTTTCTACTATCGTTTGCCCTTATTGCTCATTAGACATTGCACACAATCGCACTTTTAAAAAAACCTGTTTTCTTAAGTTTCCGTTAGATATGTGAATGTGGGCGTTAGCTATATCGCTCATATGTGGGAATATGGCAGCAAGCAGCATGGTCACAAATCAGTTCATGGAAATAAGCAATTTCACGTGAAACAACTTTAAATTTTTTATTTTGAAAAAAGTTTTTCACATCAAATATACGTATCATTTATTGAGTACACAAAATTACTTTTGACCTACAACACTGCCCATATCACTCACAAATTATGGTTATCACTCATTTAACCGAAATTAGTACAAATATGGCAAGTATGCACAAATACCCGCAGGCATTAAGAGATATGCACTTATATTACATGACAATTAGTTGTTCTAAAAGTGTGAATGTGTACTCAATAATAGTAATTAAAAATACAATAACTTCATTTTTATTTAACGAAAACTAAATTTCTGTAAAAAGCGGAAATTAATTAAGTAATTAATTTTTAAATTTTATTTATTTCGAAAAATAACATTCACAAGAGTTTAGATAAACTATAAATACTCGCCAAGTGCACTTTCATATTGATTTCAACCAATGTGTTTCCGTAAAGCTGTTTCAATATATTATATTAAGCTTGAGTTTCAAAAACGTTTAATGTATTATAGTATATATTATATATATATTCAAATAAAATATTAAAATACATTATAAAATTATTTCAAAAAAAATAAAAAATCCTTCTAACCTATTCCTAATACGAAATAATATCTAAAAAGTAATTTAGGATGATTACGATGACTTTCACACACAATAACACTTGACTTAACATATTTATAAAACATTTAATTATTTTATTGAAAAATGTAAGTTTAAAATTAATAGAATCATTCTAGTCTGGTTCACAAAAAGTTAAACTGTTTTATTTATGT	"CAXN6821.rev,CAXN6821.fwd,CZAC1354.rev,CZAC1354.fwd,CZAC2613.rev,CZAC2613.fwd"	"GO287936,GO287937,GO276202,GO276203,GO278077,GO278078"
3531624	3531624:1	GCTACTAATGTTTCCCTTAGTTTATATTCATCATTTCCAACTACGGTAGTTCTTATTGTTGTGCTGGTTGTGTGGGTTGTGTGGGTTGTGTTGGTTGCATCCTTTGCTGTTGTAGTTGGTACTTTAAGCTCAATACTTGCTGGCATCTTAATAGTTAAATGCATTTGCTTGTCAAAGTCTTTTGTATTTTTTAAAACTTTGTGTTGTTGATTCGATACTGCAGTTGCTATATTGCTGGTAATATTGTTCGTAAGCGGGTTTCTGTTGCTGATAATACCTTCGGTATTACTGCTATTGCTTGTAATGTTATATGCGGCAGCAATTAGCGTACCTTGCTCTATATCGTAGTGCCTTTGCCGAAGCTGCCGCTGCCGCTGCCGCTGCAATTGCAGTTCTTCTTCTTGTTCCTTTTTGCGTTGCAACATTTCATTCTGGAACTCTTTGTTGTTGTAAAATTTTGTTGTGGAAAATTCCGGTTGAACTTTTGTTATTCGTACAACATTTTTATGAGCAGCTGCAGCAACTTGAGTGCCAGCCACAGCGACACTGTCGACTGGAATGTTGCTTTTGTTGGTGGTTAGTGTAAATTGCGCCTGCAGTAAGTTGCGTGTATCAATTTTGAATTTTGTATTGGCGAAATCAATGTGTGGCAAGGACATAACGTCGCTAGCTTCACGGTGCTGTTGCACTGGCTGGGGGAAACTTTTTTTAACACGTCCCTCCATGAAATCTTCTGTACCAACTAAAGC	"ANPT438.rev,AOTB646.rev"	"GO303968,GO272954"
3531624	3531624:2	GAGTAGCGGGCAAACGTTCAAACGTGTCGGTTCTTCCCTTGCATCTCACGTTAAAGGACCTCATCTCAATCACGAATCTCTCGTGCGGAAAAGTAAATATTTACGTTAATTCAAAAACAAATTCGCACAATCAACGAAGAGTTGACATCGTGCTAAGTGACTTAATATTTATTTAATAAAAAAAAAATCTACGAAATACAGGATTAAAAGTTTTGTGTAAAATGTTATAATAAATATATATTAATTTTAAATAAAAATAAACATTTAATGCAATCAATGCAGCTCATAAAGCAATTAACTTTAAAAATTGTGTGCGAGTTCAATAATTTTTTTTGCAAAATTTAAATAATAAATATTTATAATTTCAGCACGCGAAAATAAACTAGGAGCATTGCGACTAATTTAAATTCATAAACGATATTGGGACCGATTAAAAATGTTTTTAAAAGTACCAGAAATAAATGTTTTAGTGTATATTTGCGGGCTGCTATGCCTTGAAATTTCTGGGCACGTAAGTGGCGTTGCAAATACGCAAAGCAAACAAATTGCTGCACCAACAGCAACTGAAAAAAGATACGTGACTGCATTTGCAGCATTAGAAACAGGAACGGAATTCGATGTGGAAGCAAAGGTGCCTGCAAGTACAAGTTCGCCAGGAGCAACATCAAACACTGGTTCCATGCGAGCAACTGAAGCGGAAGCAACAACGAAGCGTTTTGAGGAAACAAAGATAAAGGATATGCATTCAAATTTGGCAAATTTATCAAATGCACAGTCGGCAAACTTC	"ANPT438.fwd,AOTB646.fwd"	"GO303969,GO272955"
3531625	3531625:1	CCTTTTTATTTTGATGATCATGAAATATAAATGATGACAATGAGTATGTATGTAACTATATTTACTTATATATATATGTGTTTGCGTAATATTATATGAAGGATGTAATACTTGTCAGTAATCGCTGAAAAGTGTGCTGGTTAATATTGAAATTATAAAAACCCTATGTTAGTTAGGTGAGGAAGTTTATTACATTCCCTTTTTATCTGTTTCTGCAGTTGCAGCTTAAGTAACCCATAATCCTAAAGTCCGAAATTTTTATTTATAGTTGTTCTATTCTCGAACGTGAAGTACCTTCATAAATCTACAAATTAGACAACTTTGGACTGAGGCACAATATCGTTTACAACACCAACTGCTTTGAATAAATCGTGTACTTCTGCGGCCTTAAGTTGCGGTTGAGCTAAGTCCTTCTTTAAATCGGGTTCAGCTAACGGCTTGAGTTCTTCTTTTTCTTTCTCTTCCTTCTTGCTATCCTCCTTAGGATCTTCCTTTAAAGTATTTGATTCCAAGCACCTACCAATTGCAGATTTTTTCTCACTTTTTTCAGCATTACTTGCATCCAATTTAGCATCTTGTAATGGCAGCGCTTCTGGTTTCTTAACCTCTGGCAAAGGCACTGCTAAAATATTACCTTGCTGATCTGGTGTTAAGCTACGGGCACGTATAGTATGCAATGGTGTCAATATGACAGGAACTTGCACATAGTCAATAACTTGCGCTGGTGATGCAATACTATAGTAAGGACGTGGATCAAGATGTATGAGTGTGCGTGTAGAAGCTGGTGTTTCTGCAGCTTCTGATTTCTTCTCAGTATTAGGTACGGGGAAAAATACTGGGAATAAACCTGCACCAATTGTATTGGCAACGGACGCAGCTTGTGAGGCAGCTTCACTTAATTGTGGCCCCAATGGTACTTGTGATACTATCTGTTCTATTTGTGTTTGTATCTGTGATTGTGGACGTGCATCACACATGAAAAATGCTTCGAAGGCAAGCGTAAAGAGTAAAATAAATTTATACATCTTTGAATATATTGAACTTTCTATAAAACCAATTAGTTATTAAACACTTTAAACTCTGTTTGCCTACAAACTTTTATTTATTATAAATTTCACACTTAAGTTGTTCACACTTCTTTCAATTTGAGGAAACTGCC	"AOTB464.rev,AOTB464.fwd,CAZC4102.rev,CAZC4102.fwd"	"GO272690,GO272691,GO296885,GO296886"
3531626	3531626:1	GAAATAAATAAAAAGTTTTGCAAAACAGACAACTCAGAAATACGTTGTATATCTTTTTGTTGCAAATGAGTTAACATTTATTTGAAAAGTATTCAGAATGGACAGTAAATTAGAGATGTTTGAAGACATTCCAACAACACCACAACATTTGGACTTGGAAGGTGATATGTCCGTACCCGGTGCTAATAAGCAATCTTCGAAACCTGGAGAACCTGATTTTAATACACTGGATGAACCGATTAAGGAGACCATATTGCGAGACATGCGTGCGGTTGGTATAAAATTCTATCACGTATTATATCCAAAAGAAAAATCAACTTTATTAAAAGACTGGGATCTTCGGGGTCCTTTAGTTCTCTGCACATTTATGGCAACTACTTTGCAGGGATCAGCAGAAGACAGCTTATATGATGGAGGCCCAGAATTTGCGCAGGTATTTGTTATAGTTTGGATTGGAGCAGCAATAGTTACAATCAACTCAAAATTATTAGGCGGTAACATCTCTTTCTTTCAATCCGTTTGTGTTTTGGGCTATTGCCTTACACCAGTTGCGGTCGCACTAATCGTGTGTCGTGTCATGCTATTAGCGACGCAAACGAAATTATTATTTTTCTTGCGATTGATCACCACTATTGTTGGCTTTTGCTGGGCGACATATGCATCTTATTGTTTTCTGGGTGATAGTCAACACCTAATCGAAAACATTGCGGTTTACCAATATTTTGGTTTTCTTATAATATCTTGGATT	"AGSF455.fwd,AGSF708.fwd,AGSF737.fwd"	"GO301261,GO301546,GO301582"
3531627	3531627:1	GGATTTTAACCCGTTTTTTTTTAAAAAAGATTGGGAAAAATTTGCAAAACTTTCCCTTTCAACGATAAAAAAACCCCCAAGGGTTTGGCAAAAAAAAATTCCCCCAAGGGCCCGGGGCCCATTTTTAAAAGGCGACCCCTTTTTCCAGCAAATTCCCGTTCGCCAGGAAACCGCCCTTCAAGGAAAACCCCGGGCAACCGGGCAAAAAAAGGAAAAAAGTTTTTTTTTGTTTCCCAGGATTTAATTAAAGCGGGAAGGGGTTTAGCCCCTTTTTCCCCCAATTTTAGGGGGGATAAAAAAGCCTCCCCCGCCCTCCCCTGGGAATCAAGTTTAATTTCTAAAGCCTCTTTCAAAGACCCCCCTTTAATTTTTAAACCCCTGGAATGGGCCCCCCCCCCAAAAATTGGGCCTTTCTGGAAAAGTTCTTCAACATTTTTCAAAGGGCCCCCCAAAAAAAGAAATTCTATTAATTTC	AOTB391.rev	GO272584
3531627	3531627:2	GGACCCAATCCAAGGAATGGTTAATTCCAAAAAAATTGGTTCCTAATTAATAAAAAGAAAAAATTTTAAGGAAAAAAGGCCCCTTAAAAAAAAAAGGGGTTAATAAAAGGTCCGAAGGGATTTAAACCCGAATTTTTTAAAAAAAAATTGGGAAAAATTGGCAAAATTTCCCTTTCCACGAATAAAAAAACCACCAAGGTTTGGCCAAAAAAAAATCCCCCCAAGGCCCCGGGACCCACCTTAAAAAGTGGACCCCTTTTCCCGGCAAATCCCGGTTGGCCAGGAAACGGCCCTCAAGGGAAAACCCGGGCCACCCGGCCAAAAAAAGAAAAAAAGTTTTAATTGGTTCCCCGGGATTAAATAAAGGGCGGAAGGGATTAGGCCCCTTTTCCTCCCAATTTAAAGGGGAAAAAAAAACCTCCGCCGGCCCACCCCTGGAAACCAGGTTAAATTCCAAAGGCACCTTCCAAGAACCACCCTTAAATTTTAAACCCCCTGGAATGGCCACCCTCCCCAAAAATGAAGCCTTCCTGGAAAATTCCTCCACATTATTCCAAAGGCCCCCCCAAAAAAGAAATTCCAATAAATTCCGAACCAGGTCCCCTTCCTCCCTAACAGCCCTAAAAAAAAAATCCGCCATACCCGGGCCATTAATCCCCTCCTGCGCCAAAAGGGCCCCCATATATA	"CAXN727.rev,CZAB1723.rev"	"GO288646,GO274332"
3531627	3531627:3	GAAAAATGTAATCGAGTGTCGTCCATGTTGAGCTGCCATTGTTGCTGCAATTGATATTGAATATTTTTAAAGAAAAGTTATGCATGTTTATAGAGTCGTGTGAATAAATTGAAAAAAAAACAAAAAATTATCATTACTTATAAGTGGTTGAGTATTTATGTTGAAATATACTGTGGCAAGATAACAAAGAAGCAATTGCACACAGTTTAAAAGTGTACTCGCGAAATTGAAAACAGACAGTCTGAATTTAAAACGCATTCTATAAGGACAGTTGTGACAAACAGTAACAATTGCGATTGCCTTCTGTACCAGTGCGTATAAAGGCTTTGACAATTTGCTAAAAGTAAACATATGGATAAATATTCTATTACAGGCTATAATAATTAATTTATTTCTTTGGAATTTACAGAACTTTAATATTTGTAAATTCTCACGAATTATATTAATACAAATAATTAAATACAATTGATCAAAATGATGAAAATATTACTTGGATTACTTCTTCTTTCTGCGTCTTGCTATGCAGGAAAAAACACATGCTCAGTTGATTCTGTTAATTTTTCGGAGTGGATCGACTTAGAGAAGGCAGAATGTTATATAGATGCTATAAGCCAAACGCGCATGGAAATAGATGCTTCGTATACATACTTATATATTGGGGCACATTTTGCGCAAGATGTGATTAATCGTCCTGGTATTGCTGATTTCTTTTTTAAGGCTGCTAAGGAAGAAAGAGAACATGCTACGAAATTAATAGAATATCTATCTATGCGTGGCCATTTGAATAATGTTGAAGAACTTATCAAGAAAGACTCAATTTTAGAGAAGGATGACAATTCAAGGAGTTTAAAAATTAAAGGTAGGTCTTTGAATGATGCTTTAGAAATTAAACTTGATTCCAAGAGTAGTGCTGCTGATGCTTTTATATACGCTCTAAAATTGGAAGAAAAAGTGACTAAATCCATTCGCGCTTTAATTAAATCCTGTGAAACAGATAAAAACTATTATCATATTGTTGACTGGTTGACCGGCGTTTACCTTGAAGAGCAGTTACATGGCAAACGAGAATTAGCTGGAAAATGGAGTCAACTTATAAAGATGGGTCCTGGAGCATTGGGTGAATTCTTATTTGACAAAACATTGTAGATTATTTAATTGTTGAAAGTGAAAGTTTTGCAAATTTTTCCAAATCTATTTTAAATAAAAACGTGTTAAAATCCTTCAGAACATTTAATAAACGCGTTTTTTGTTAAAG	"AHPZ707.rev,AHPZ707.fwd,AOTB391.fwd,CAXN1211.fwd,CAZC1005.fwd"	"GO302121,GO302122,GO272585,GO280266,GO292965"
3531627	3531627:4	GGAAAATAATAAAATGTAATCGAGTGTCGTCCATGTTGAGCTGCCATTGTTGCTGCAATTGATATTGAATATTTTTAAAGAAAAGTTATGCATGTTTATAGAGTCGTGTGAATAAATTGAAAAAAAAACAAAAAATTATCATTACTTATAAGTGGTTGAGTATTTATGTTGAAATATACTGTGGCAAGATAACAAAGAAGCAATTGCACACAGTTTAAAAGTGTACTCGCGAAATTGAAAACAGACAGTCTGAATTTAAAACGCATTCTATAAGGACAGTTGTGACAAACAGTAACAATTGCGATTGCCTTCTGTACCAGTGCGTATAAAGGCTTTGACAATTTGCTAAAAAACTTTAATATTTGTAAATTCTCACGAATTATATTAATACAAATAATTAAATACAATTGATCAAAATGATGAAAATATTACTTGGATTACTTCTTCTTTCTGCGTCTTGCTATGCAGGAAAAAACACATGCTCAGTTGATTCTGTTAATTTTTCGGAGTGGATCGACTTAGAGAAGGCAGAATGTTATACAGATGCTATAAGCCAAACGCGCATGGAAATAGATGCTTCGTATACATACTTATATATTGGGGCACATTTTGCGCAAGATGTGATTAATCGTCCTGGTATTGCTGATTTCTTTTTTAAGGCTGCTAAGGAAGAAAGAGAACATGCTACGAAATTAATAGAATATCTATCTATGCGTGGCCATTTGAATAATGTTGAAGAACTTATCAAGAAAGACTCAATTTTAGAGAAGGATGACAATTCAAGGAGTTTAAAAATTAAAGGTAGGTCTTTGAATGATGCTTTAGAAATTAAACTTGATTCCAAGAGTAGTGCTGCTGATGCTTTTATATACGCTCTAAAATTGGAAGAAAAAGTGACTAAATCCATTCGCGCTTTAATTAAATCCTGTGAAACAAATAAAAACTATTATCATATTGTTGACTGGTTGACCGGCGTTTACCTTGAAGAGCAGTTACATGGCAAACGAGAATTAGCTGGAAAATGGAGTCAACTTATAAAGATGGGTCCTGGAGCATTGGGTGAATTCTTATTTGACAAAACATTGTAGATTATTTAATCGTTGAAAGTGAAAGTTTTGCAAATTTTTCCAAATCTATTTTAAATAAATACGTGTTAAAATCCTTAAGAACATTTAATAAACGCGTTTTTTTGTTAAAGGCGCATATATACATAAAAATATATACTATTAATAAATAAGAAACAAATATTTTAGAAATAAACAATACATTGAATAGGTT	"AHSA606.rev,AHSA606.fwd,ANPU402.rev,ANPU402.fwd,AOBU529.rev,AOBU529.fwd,CAXN1211.rev,CAXN3504.rev,CAXN3504.fwd,CAXN4943.rev,CAXN4943.fwd,CAXN505.fwd,CAXN727.fwd,CAZC1005.rev,CAZC2602.rev,CAZC2602.fwd,CAZC2675.rev,CAZC2675.fwd,CAZC3293.rev,CAZC3293.fwd,CAZC3426.rev,CAZC3426.fwd,CZAB1723.fwd"	"GO302565,GO302566,GO304439,GO304440,GO272278,GO272279,GO280265,GO282912,GO282913,GO285202,GO285203,GO285381,GO288647,GO292964,GO294952,GO294953,GO295048,GO295049,GO295842,GO295843,GO296005,GO296006,GO274333"
3531628	3531628:1	CCCGGGCCCAGTTCGATAATCTATATCACCCGTTTTATTTGTTTGTTCTGCAGAGAGCCATGAATTCTTATCACCATCACTCGATATAGGTGATCCTGTTAATGATATTAAGTTTCTGTGATCTATATCTAACTGTCGATTTGGATCTTTGCCTAATGCAAGTTTAGCTGTGGCACTTAAATTAACTTTGCGATGGTCAACATCTTGCGCAGATATTAAATCCGAATCGTTTTCTGTATATTCAATGGTTGATGAATTAGAACTATGAGCTTCACGCTCAAAATGGGGGGGAGAAACTGGAGTTTCTAAAGTGCTCGATGTAGTCCATGATAAATTCCAAGAACTGAAGTTATTTGAAGTATTTGTTTGTGAACCATTCCCTACATCTGTTCTTGATGTTGACAGTATTGGCGGAGGTGGTGGCATTAGCGGTTTTCCAAGATTTGAACAATTTGAGGCACCATAAGAACCGCTTTCACTATTATTATTATTGTAATTATTTGTTGAATATGTGGGAACGTGCGGTGAGTAACCACTGCTATACTGCGCATTATTATACTGTTGGGGTGTTCGTGCCAGTGATGCGTATTCAGACTGAACGGGTGGCACAGGCATAGGATTGTGATAAGTGCTGAGTGGTTCCGGTTTGTAGTATTCACCACTTGAATTAAAACTTTCATCATCAGAACGTGAACTAATAACTTCAATAGGCTGACTTGGAGTTTTTGATGCGATGTCATCACTTTTGAAATCATTTATATCAAATGGTAAAATTTC	"CZAC589.rev,CZAC965.rev"	"GO279063,GO279641"
3531628	3531628:2	GGGAAATAATATGGCGCTTGATTATAGAAGGCACGCGGGTCTATATTTTTACCAAAAGTTCGTAATGTGTAGATGTTAATAAATTTCCCATTAAGCAAATAAAGAATTGATCTAATACGATATCGGGATTGCCTAACAAATTGTTAAAAACGAAAGAAAATATAAAAACGGTTGACAAAGCGCAAAGTGCTCTTTTCACCACACTGTCAACAAAATGACAGAATTGTGGGAAAACAGAAACGCGGAATAATAAAACTAATGGCAATACAAAATAAAATAAAATTGACTTAATACGTATTACTATCGTCAAATTGTTAAAATAGTGCTTGAGAAAAACAAATAACTTATTCTCTGGTATGAGCACAATTTTGACGAATGCGGGAACCAAAATCAAAGGCTGCAGCCATCGTACGTTCGCATTAATATAATGACTGAATTTGAGGAAGGACTATTCGAGAAACGTTTAGAAGGCTTAAAAGACAGCCAAGAAGGAATACAGCACTTATCGACATGGTGTTTGACCCATAGAAAATTTCATAAGAAAATCGTAGCTTCCTGGCTAAATGTGTTTAAAAAAGTGAATATTGAACATAGACTTACACTATTCTACTTAGCCAATGATGTTATTCAATATAGCAAAAGGAAAAAGTATGAATTTGTCGAAAGTTGGGCACTGCATTACAAAAAGCTACAACGATGGTCAGAGATGATAAAGTCCAAAATAAAATACTG	"CZAC589.fwd,CZAC965.fwd"	"GO279064,GO279642"
3531629	3531629:1	CCAAAACGTAAGTGAGTTCATATTCATTACATTATTATTAAGAACTGAATAGAGCTTTAGTGTATTCATTCACTGAAATTAAAAAATTTGGTTTCATGATATCAAGTACATGGATGTGCGAATTAAAATATAACGTCAATTTTTTTTCATAAATATTAAATTATGTATAAATTGTTTTTATATTTTAAATTACTTTTTAATTTGCAAAGAAACAAAAAAAAAAAAACTTACAATTTTAAGTTAAATGTTTTCGCATCATTCGTCGTCAAATAAAATTATTTATTACTTTACCACATGAGACATATAAAGACATAACATAATATAAACTGTATTTTTATATATTTTAAAAAATTCGGCAAATGATTTGACTGAATATTAACTATGTTTAGCATAAAAATAAAATGAACTGTAAAACAATATAATTAGATTTTTAAATTATGAAGTATGTATAAAATTTTGTTAATCAATATTTGCCATATATCTTTTAATGTGAATTGGGCATTAAAAAAAAAGTAATAAAGTCAGTCACTATTTTATATACCATTTTTATTGATTTGTTAATAGAGTTTCATTTAAATATTTTAATATTTAACTAAGTAAAGGTCTGAAAAATCAAATTTTTGCAACGATTTTGATAAAATATTAAATTAAGATAAAACAAAAACATCTAAATGAAAATATATTAGATAAACTATAAAATTTGTTTTATAATATAGCAGTATCACTAATAAATCACCAATTTAGTTTAAAATTGATTATTGTAAATTTTTTGTTTTTGTAAGTGAAAAGAATAAAAAATAAAAAAATATTTAAATATAAAAATAATAATGGAAACCAAAACTATATAAAAATATAATATGCAAACTCTTTGACTAAAGTGATTTGAATTTTTTTTTATATATTTTCCAATTAAAAATATTTGTTAAAGAAAAAGAAAAACAAAAACAATTTACATTATCAAAATTTTATAACATATGTCAATACACTTTTATTAAGAAACCATTGTACACCCTGAGATGCACTAACATTTTTCTATATAAAATTTTTTTACGACCAATGTATTTGTGTGGAGAATGTGCATTTATATGAAATGTATAAACGGTATGCTGAGTAAGAAATATATATATATATAAATATATTATTATTTTTTTAATTTATTAAGTGTTTCTTTGTATCAAAACATTTAAATATATATATATTGTATACAATATTAAAGACC	"CAXN10149.rev,CAXN10149.fwd"	"GO279882,GO279883"
3531630	3531630:1	AGAAAAGATAATACATTAATAGTTAGCATGAATTAATCATAAAAACTATTTAACATCAGTTTTGATTACAATTTATTTATATAAGAATCCTATGTTTAAAATCATTATGTGTTATGGTGCTGAAGCTAGGATATTTGTAGTAAGTAAGTAATCAATTAAAATCCATCCTCATCATCTTCAGCCATTTCCTTCGCCAGCTCTAGATCTTGCTGTTCTCTTTCTCTGCGCTCCTCAGCACTTTCTAAATCTTTACCATAGCATTTTGGTGGGTAGCGCATTGCCTTCACGCTTTGATTATGTAAATCTAAGCAGAATGTTATGCGTTCATGGAACGCCAATTGTGGTTCACGAGTGCTATAAACATCCGTTCCTTCTTTACTTCTCATATAACTTTCTTCGGGATCAATTGTGGCTTCAATAACACCATCACGAATGGCCTTTGCAACAACGAACTCTGCGTCTTCAGCAGAGTCTAACATTAAGCGCTTGGCAATATCACTCAATGATATTCGCGAGTATGATAATCCGATTGATCGAATAGCAGTCTTAATGACGTTATGTCTCAAACGGATTATAAGAGTATAAGTATGGTCCTGTTGAAATTTAGGACCGAAACTTTCAACAACTTCACCAAAACGTTTAAGATTACCCAAGCGCACAGCTTGTGTGAGTTGAAAATATGGTGCCAAGGATTTGCGTAACGCAGCCTGACGGAATACTTGGCGTTCTGGTATATTACCAAGTAATAGCTCAACTACAACTATTAATTTTTGTACAGTTTGCCTAAATCCAACAGCTGC	"CAXN2753.rev,CAXN9575.rev,CAZC1277.rev"	"GO281839,GO291932,GO293312"
3531630	3531630:2	GACTCGGCAAATTTCTATAGGAAACATTTGATGCAGTAGGAATTAATAGTTGAGAAGTGCGTACGATAATAAGATACAAAACGAAGGATGACTGGAACAAACAAAAGTGTAGATGCGGCTTCGCAAGAAATGGAAATGGAAGTCGATGTAGCTGACGTTGTAGAACCCAAAAAAGATACTGATGTTACTATAACTCAAGAAATTCGGGAACAGTTGAGGCAAATTGAAAAAGCAGTTACAATCAAGGAATCTAGGTTTATTTTACGCATATTGCGGTCTTTACTCAATACGCGTCGTAAATTAAATGGGACTATACTCCGTAATGTAGCATTAAGTATTTTCCCTGCTGGTGCTGAACGTGATGCCGTTCTTGCTTTTATGCCTGCGTTACCAGTTGGAGCAATTGAACCTGAACCAACAAAAAATCGTACTGCTACCAAACCACCAGTTACTGAAGTAGACGCATATTTTCATTTGCTGCTTCTTGTTAAATTAATAGACGAGGGTAGTATTAAAACGGCGTATGCATGTGCAGAAGCTTTAATGGCAAAGTTTAGCGGTCAAACTCGTCGCACCATGGATTTGATTGGAGCCAAGTCATATTTTTATTATTCTCACGTTGCTGAACTAAATAACACTTTCGAAGGTATTAGAGGCATTCTTCATGCGAGATTGCGTACAGCTACACTACGTAATGATTATGAGGGTCAAGCAGTGCTGATAAATTGTTTGCTA	"CAXN2753.fwd,CAXN9575.fwd,CAZC1277.fwd"	"GO281840,GO291933,GO293313"
3531631	3531631:1	CGAAGGAATTCAAGGTTAAAATATAAGAAAATAAATTATATTTTAATATTTGTGAGTTGTTGAACATTTTCGCTTTCGGAAAAGCACAATAAAATACAATATTTATACTATATGTTATTTTGTAAATTTAATTTTCATGTGTAAGACATGAATTTGATCGATATATACAATATATATAGAGTTTTATATATTATTAAATATTTGTTCGCTTTAGTTTTAATTAATAAATTATATAAATACAATGTTATAAAGAATTGGATTTGTATATAAAAATAGGTAATGTTATTTGTATACAAAAAATCTTATATTCCTATGGAGTATTGGAATTTTTGTTTGCTAAAATACAAAAAGGAATTGTGTATTTAAAATAAGAAATACATATTAATTATTATTAACAAGTTTTGATTTCCTAGCTGTTTTTTTTTGGATGAAAGCATGTATAATGTATAATCATAAATGTTAAACCAAATATATAAAATACTAAAGCCATTGCACATAATGAGTAAAAAAGATAAGTCCATTGGAATAAATTACTTGACGCAAACGACATGAATAAGGCAATACATATAATATTCTCTGTAAAGCATATTATATAATATATCAGGTACTTATATTTAGTTGAAGCGTCTTTCACAGATATGTAAGTAAATAAATACACTACGCCCAATATAAGGCAAAACAGAAAATTTAAACAAGAAGTTGATGCAAACACTGGACGTTCAACTATAAAGGTAACGAATCCAAATAGGAATGCATGACTCAAACATGCCACAACTGTCCA	"AFUX667.rev,CAZC1507.rev"	"GO298739,GO293593"
3531631	3531631:2	GAGATTCTACAAGTGATAAAGTGAATGAGTACAAAATCCCGTTTTGAAAGCTAATTTATTTTGCTATTTTTAAGTTATCGGATGTTCCAACTAATACAGTGCGGATTAAATTCATTATCAGTGGAAACATGACTAAAGCATATTTATTGAAATTATATAAACTGAAATGACCACACCCACTGCCATCACGGGTTCCATTTGTTTAATGGACAAAAGTGAATTCGTAATTTCAAAGTTTTCGAAATCACAAGAAATCAATCTCATCGAGAAACGCAGATCAAAAAGATGGACGGAAGTTGATGGACTTAACGCTAACACAACCGATAGCTATACATTTTCCTACTATGATATACTCTCAACGGCTTCGTCGATTTTCATGCGCGCAATTGCAGTCTGTATAAGCATAAAATTGGCTTATAGTTATTATGAGCCACCCAGGCAACTTAATTACTTTATTTGGACAGCAATTTGCATTGTGATGCCAATGTTTATAACGACGCTTATACACGCAAATATGTGCTATCAGGACGGCAAATTTGGTAAGGGATTTGTAAAGTCTTTCAAGACACTTTGGCTTATTTTTCTATCGTCTTTTATGTTTCGTTATTGGAATGTGCTTGTTTACTCTATAAAATGCAAGCGTGCGCAGTTGAATGGCTGTAAAGATTTGCAGCTTAAGTATTATAAAATGGCTATAAAAGAGGAAAGTGATGTCGCTTTTATAAGACTATTTGAGTG	"AFUX667.fwd,CAZC1507.fwd"	"GO298740,GO293594"
3531632	3531632:1	CAAAGATCGTGCACATGCCTTGGCACATTACCGTCACCTCTTAAACTCTGGTGGTCCAGGCGGTTTAGAAGCAGCTGCCTCCGAACGACCACGTACCTTGGAACGCTTAATTGATATTGATCGTGCTGTTAATCAATCCATGACAATGCTTAAACGTTATCCTGATTTGTCAGCGAAAATTTCACAACTAATGAATGATTACATTTTGGCTCTACGCAGCAAGGATGATATACCCGGTTCATCTTTGGGCATGAGTGAAGAGGCTGAAGCGGCAATTTTGGATAAATATCGTGTGGAAATTGAACGCAAAGTAGCTGAAAAGGAACGTATACGTTTAGCCGAAAAGCAACGCAAGGAACAACGGGCCGCTGAGCGTGAAAAGTTACGTGAGGAGAAATTACGCATGGAGGCAAAGAAAGTTGATGAAATGCTAAAGACACAGAGCGCACAAGAAGGTTCAGCTGATGCTATGCCTAGTAAGGAAATTAGTAGCACTTTTATAACAGCAGCAAATGATGCCACAAAATTGGCACAAAGCGAAAAGGATAACACTGGTGGCGAGGAGTATGCTGAGGCTACTGTCAGCACTAAAACCCAAACCGTCCTACCAACAGTTGATGATGATGCTGTGCAACGTGCCGTAGAGGAGGTTGCCGCTGCTGTTGCACACCAAGAGACCGAACCACAAGTGCAACATTTCATGACACACGATTTGGGACATCGTGAATCGAGTTTTTCTTTACGTAGAGAATTCACATATACGCACGCGACCAAAGAGGGACGTAATGTGTACTTCACATTGTCCTTTGCTGGTATTGCTTTAATGGCAGCCATCTTTGTTGGTGTCGCTGTTGCCAAATGGAGAACATCACGTTCGCCACATGCGCAAGGATTCATTGAAGTTGATCAGAATGCAACAACACATCATCCTGTTGTACCAGAGGAAAAAATTGTAGCGAATATGCAAATCAATGGATACGAGAATCCAACCTACAAATATTTTGAAGTAAAGGAGTAAAGAACAAATATAAGTAAAATATTTCAAAACAAAAAAACTCTAATCTAAACTTCAAATCAATCTTAACAAAACCAAATATATATGCAACACAAAGATCCTTTTTACAGGAGCGGAGTTCCAAAAGTAAAAGATATAAACCAAAATAAACCAAAAAATATTTAACAAATAATTTAATATATAAAAATGCTAAGCAATTAAAAAACATATATATATAAATATTTATATATATATATTAACAACAATAAGAAAACTTAAAATGAAAACAGCAAGAAAATTTGATTTAGAAAAGAGCAAAAAATATAAATTGCATTAAAATTAAGAAGAAAAGAAACAGAAATCAGCAAGAAAAATTAAGAAAATTGAAAATATTTAGAGCGGTAAAATTTAAGATTTCAAAATATTAAAACAAAAATAAAATAAAAACAAAAATTTTTCTTTCATACTTTGTTGTTCTTGTTTAGAAAGTATTAAATTTATGTGTAATAAT	"AOBT698.rev,AOBT698.fwd,AOBT755.rev,AOBT755.fwd,CAXN3185.fwd"	"GO272017,GO272018,GO272092,GO272093,GO282478"
3531632	3531632:2	GGCCTAAAAATAAATTTAAAAATTTTTTGGTTTTTTTTTAATAAAATTAAATTTAAATTTTTTATTTTTAAAAACCTTATTACCCCTAAATTTAAAACTTTCCAAACAAAAACCACAAAGTATGAAAAAAAAATTTTTGGTTTTATTTTATTTTTGGTTTAAAAATTTGAAAACCTAAATTTTACCCCCCCAAAAATTTTCAAATTTCCTAATTTTTCCTGCCGAATTCCGGTTCCTTTCCTCCTAAATTTAAAGCAATTTAAATTTTTTGCCCCTTTCCAAAACAAAATTTCCTGCCGGTTTCCTTTTAAGTTTTCCTAATGGTGGTAAAAAATATATATAAAAATTTAAATATAAATATGTTTTTTAAATGCCTAACATTTTTAAAAAATAAAATATTTGGTAAAAATTTTTTGGGTTAATTTGGGTTAAAACCTTTACCTTTGGAACCCCCCCCCCGGAAAAAGGAACCTTGGGTTGCAAAAAAATTTGGGTTTGGTAAAAATGATTTGAAATTTAAAATAAAGTTTTTTTGGTTTGAAAAAATTTACCTAAATTTGGTCCTTACCCCCTTACCTCAAAAAATTTGGAGGGTGG	CAXN3185.rev	GO282477
3531633	3531633:1	ACGTTATATACTTCTTCAAAATTTTATTAAACATTCTTTTATTAATTTAGTTTTTCAATATTCATTGAAAAATAAAGTCTATATTGACGAACTGACATTATTTATTAATTACATATAAGTACACGTTAGAATTACACCAATTACACTTATTTTATAATATAAAAAGTATGTTTTATTTAACAACTTAATTCTTACAATAATGTATATATTTTTAAAAATTGAAATTGTACGTAAAAATAAATATTTAAACAAGACGCTGCATAATTGAAGCATTCTTTAGCCCTGCTACATCAATTGAAATGGTGTTATCAAATAGTTCACGTGTTGGAAAAGATGATATCAAAACAAAGTTACGATTAACGTACTCTGGTCTAGCATTTTGTATATATTGATGTATATCTGCCACAGTGTGGGTCAAATTAAATTGTGCAGCTAAACGTGTACCATCCGCTAAACGAATCTGCAATGTTGTAATTGGTGCTGTAGTATTGACCTTCAATTTGTCTTTTGCCGCTTTTTCATCACTGCTATGATTCTTTGGATTACCAGCAACTGATGGACTACTCTCTGCGCCTTCAATGTTAGGAACGGGACTTCCAAGTGTATGTCCAGAACCTTTAAATGTTTGAACGGCAGCAGTTTTCTTATAGTCTTCATGTCTATGATCCTCCACGTCAACATTTACCATGCGCCCCATTTGAAGTAACTCTTGAGGAATTTCACCTTGCATAACAGTTTCT	"CAXN9616.rev,CAZC4270.rev"	"GO291993,GO297140"
3531633	3531633:2	GGAAGTTTGTTATGTTTAATTTTGTAGAATCATCTTTGGTGTAGAAGAAAAATTTTGCTGTGCTAAAGATTTCTATAAAGTTGCAAAAATGTCTGAGCAAGAAGACTTAATAGCCCAGTTTATGGAAATAACTGGAGAAGAAGATAATGCAGCACGTTTTTATTTAGCAGCAAGTAATTGGTCCCTTGAGGATGCCTTGCAAACATTTTTGGCTGGTGACACTGAAAATGCTGATGTAGCAAATCCTAATGCTGTAAGAGGTGATTTTGCAGAAGCACACTCATCTACATCAGGTTCACCAACAGGTACTGCTTCCGAAGATAAATTCAAGGGAGTGCCGAAAAAGCAAAAATTTGCGACACTCACTGATATGACAAAACGTCCTTCAAATGAGGAAGAAGGTCAGGCATTCTATGCCGGTGGTTCTGAACGCTCCGGACAACAAGTATTAGGTCCACCAAAACGTAAAAACTTTCGTGAACAGCTCACCGATATGTTTCGTATGGCACATGAGCAAAACTTAGCCGAACCGAGTCCAGGTCCTTCTTCATCCCAACCAAATTGGGGTCAAGGTGTGCGTTTAGGTATGACAGAAAATGATCATACTGTCGTTACAGCTTTAAATAAGAATAAAGATGGAGATAAACAGCCTGCAGTTGTGTTAAAATTATGGAGTCAAGGATTTTCGGTAAATGACGGAGAACTGCGACTTTATGATGAT	"CAXN5390.fwd,CAXN9616.fwd,CAZC4270.fwd"	"GO285924,GO291994,GO297141"
3531634	3531634:1	AATTTATTTAACTTATTAATAGAAAAGATATAAGGCAGTTTTATATATTAATTTGTTCTTCTATTTCTACTGAAATGACTATTACTTAATAATTGTTATGGACATAAGTTATGTTATGTGTATTTTTTTGTAATTAAAAAAAATTATTTTTTTGCTTGCATATAAAGCGTTCTAAACCGTTCTCTAAACCATAAACTGTCATAATGAGCATTAAATTTACTGGCAATTTTTAATGTTGAACTGAACTGCAATTTTATGAGTTGCCTCGGTCGGTGTTAGTACTTCGATTTTAATATTGTTAATGATATAAATAAGTGCTTTTAGTAATTATTCAGGTCGGCATACCCCAATTCTTGGGCAATTGTTTTGTACTTCTCCTTACCTTTACTGACCTCTTCTTCGAGCCTGTCGACTTCCTTTTGTAATTTTTGAACGGAGCGTTCAGCAAATTCAGCACGGGCTTCAGCCTCCTTTAGACGTGTGTTCAAGGTCTTAATTTGGTTCTTGTATTCTTCTTCACGTTGGTTGGCCTTTTCTTCAGATACTTCAAGGGATTTCAAGTTGTTACCAACAACGCGAAGTTCCTCTTCAAGTTCCACAATTTTGCTTTCACTTAATTCAACTTTTTCCTCAGAACGTTCCAAATCTTGTTCCATGAGAACTAATTTTCTGGCAACCTCTTCATATTTTTTATCAGCTTCTTCTGCAATTAATTTTGCTTGTGCTAATTGGGCTTCCAAAATAGCTACCCTGTCATCTTCCATATTTGTGCGATTTTCAAGCGCTTTTCGTATCCGTTCACTTTCATCAGCAGCTTGGGAAGCTTCGGAGAGCTTAGCTGTGGCTGACCCAAGACGTTCTTCTGAACGCTCTAGGTCTTCTTCGAGCAATTGAATGCGACGGTTTAATGCAGCAACTTCAGATTCGGCTTCTTCGCGTCGAACCACTTCTAATTGCAAACGTTTGTGGTACTCATCACATTCATCCTTAAACTTCTCCATTTCTTCTTTGGTTTGACGCATTTTCTTCTTGAGCACATCTAGAAGAGTGCCTTGTGGAATGTTGGTGGTCATTTTTGACAGGGTGTTTTTTAAAATACTTCAACAAAAA	"AFUY428.rev,AFUY710.rev,ANPT654.rev"	"GO298961,GO299430,GO304271"
3531634	3531634:2	GGACAAACAGCTTGTTAACGTAATCGTAATCGGTGCCGCTTGTAAAGAATTTAAAAATTTTAATTTAATTTTACGGTTCGCTCAGTGCTGTTGGGAATAGTTTAAGACGTGTTGAAGTTGGAAGAAGAATTTGTGTTTGGATTTGCTAAAATAGTTAAAATTTTTGTTTTACTTGGGTGTTGTGAAGTATTTGTAAAATTTTGTTTTAAAGAATCAATTACACATTCTTTCATTAAAAATAAAGTGCTTTAAATATCTTAAGCCACCACCTTGCGTTCGTTAAGCAGAAAAACCGGTGGTTTCTTTCACATTCGTATTTTCCGCACTTCGTGTTTGTCGTCGTCATTTTGAGTCGTATTTTTAGTGTATAAAATTTAAGTTTGGTGCCTGAAACAATAATTGTTTTTGTATTGTGGTTAAAATTAAAGAGTAATAGATAAAAATTAAATTAATACATATAAGTGTGCTTCGACTTAGTAACAAAGAAATAAAGAGTCGTAAACTAAATTTTGCATATTAGAGTTTTTTTTATTTTTGTTGAAGTATTTTAAAAAACAACCTGTCAAAAATGACCACCAACATTCCACAAGGCACTCTTCTAGATGTGCTCAAGAAGAAAATGCGTCAAACCAAAGAAGAAACGGAGAAGTTTAAGGATGAATGTGATGAGTACCACAAACGTTTGCAATTAGAAGTGGTTCGACGCGAAGAAGCCGAATCTGAAGTTGCTGCATTAAACCGTCGCATTCAATTGCTCGAAGAAGACCTAGAGCGTTCAGAAGAACGTCTTGGATCAGCCACAGCTAAGCTCTCCGAAGCTTCCCAAGCTGCTGATGAAAGTGAACGGATACGAAAAGCGCTTGAAAATCGCACAAATATGGAAGATGACAGGGTAGCTATTTTGGAAGCCCAATTAGCACAAGCAAAATTAATTGCAGAAGAAGCTGATAAAAAATATGAAGAGGTTGCCAGAAAATTAGTTCTCATGGAACAAGATTTGGAACGTTCTGAGGAAAAAGTTGAATTAAGTGAAAGCAAAATTGTGGAACTTGAAGAGGAACTTCGCGTTGTTGGTAACAACTTGAAATCCCTTGAAGTATCTGAGGAAAAGGCTACACAAAAAGAGGAAACTTTTGAGAGCCAAATAAGAGTTTTGGATCATCAGTTAAAAGAGGCTGAAGCCCGTGCTGAATTTGCTGAACGCTCCGTTCAAAAATTACAAAAGGAAGTCGACAGGCTCGAAGATGATCTGATGACCGAGCGCGCAAAGAATAAATTGTTACAAGAAGAGATGGAGGCCACTCTACATGACATACAAAATATGTAAAATACAAAATATAAAAGATAAAAATAAAAATAAAAACAAAACGTATAACACATTGAAGGGTTCAGCTTCAAAAATACAAAAAAAAAAAAAAAAATACCCACTAACTTTTTTCTGTTGTCTTTTCTAAGCTGCAAATACACTGCCAACAGTTTTCAATATATTTCTTAAAATTAATTAAAGTAATATTATAAAATAAAATATGAACTTCATTAAGTGGGCACGGCAATGCATTAAAACAAAGACAACAAATCATATTGAAATTAAATTTAAATAAGTTGTTGCCAAACGTAAAATATACATTTGTATCCGAAGCTGAAGCGGACAATGTGTTTATGTTTTATAATATATTTTTTAAAAGTAGTAAAGCAACAACAAATTAAAAGAAATGAAGAAAAAATAAAATTGAAGATTTATTTTTACTAAATCTTGTATGCAGAAGACATTAAAAGACAATAAATAAAAGACAGAGTATAGCTACTCTCTTCTCACCGCTTTAAAATTACTTCATAATTTCTCTATTACTATAAATGAATATTAAATGAGAAATAGTAAATATTAAAGTTGTGTGTGAGAGATATTTGCATTAAAAAGTCATTCCATTTAAAATATTATTTTATTTTTAAAAATAACTTATTTTTATACATTGCTTTATTTTTTGCTACAAATTGCAACAAAAACTAAATTATAGAAATTATAATTTTTATGTATTTAATTTGCCAGTAATAAAATAAATGCATTCTTTTCTATTTATTTTTAATTTATTAAAACAACAAAAAAAAAAAAAAATTGATGCAATACAAGTTTAAATAAATAATTATTTATTTTCTATAAAACTCTATGTAATATTACTTTACATTATTTTCAACAAAAAAAAAACTAAAATATTGCAAAATATATTCATTGAAGATACTATCACTAACATACAAAAATTTATTCGAAGAAAATTCAAAAATATTATTTATAAATTAAATTTATTTTTTAATAGAGCATGTTTTGTATTTATATTTTTTTTGGCGATTACAATTGTATTATTTGTTTGTATTAAAAATGCTAATTTTGCTGATTATATTAAATTTTTTATATGTATTAAGTTAACACAAATTCAAAAGAACAACTAAAGCCGTAACAAATTATGTCAACCAATTACATTTATTTTTGTATTTAAGTGCTTTATTTCAAACCTTTAAGAAGGTAAAATAAATATATTCCCTTGG	"AFUY428.fwd,AFUY710.fwd,AGSC530.rev,AGSC530.fwd,AGSC688.rev,AGSC688.fwd,AHSB400.rev,AHSB400.fwd,AHSB524.rev,AHSB524.fwd,ANPT654.fwd,AOBT729.rev,AOBT729.fwd,CAXN1611.rev,CAXN1611.fwd,CAXN3461.rev,CAXN3461.fwd,CAXN460.rev,CAXN460.fwd,CAXN7872.rev,CAXN7872.fwd,CAXN8295.rev,CAXN8295.fwd,CAXN9802.rev,CAXN9802.fwd,CZAC3030.rev,CZAC3030.fwd"	"GO298962,GO299431,GO300828,GO300829,GO301064,GO301065,GO302827,GO302828,GO303011,GO303012,GO304272,GO272052,GO272053,GO280778,GO280779,GO282848,GO282849,GO284646,GO284647,GO289519,GO289520,GO290111,GO290112,GO292266,GO292267,GO278694,GO278695"
3531635	3531635:1	GAACCAATGAAATTTGATTAAATGTTAATAAATTGTTTATGACTGATGCAGAATAAACAATTATATAGTAATGAAAAATGTTGAATGATTTAAAAATTATAATTAAAAAATTTAAAAAATATATATAGGGTGAGTAAATTTTTTTTATGGAACAATTTTACGAGTACACAACAATATTCGAAAAAAGCGGCAAGTGAAATTTTTAAAAATATTTGAAAATAAAAATACATTTTAATTTAGAATATTTTTTTTTATGTCTAATTGGTGCGCTTAGCTACAGTACAAAAATACAGGGTGACTTTTTAAACAATCGAATTTTCAACAAAGAAATAAAGGTGCTCTTAACATTAAAAACGAAAAATAATAATTAATTAATTTTCGATTGATAATGAAATATTTGTAACAGAAAATCATTTTTCACTCTAGTAATTTCTGTTAAATACATCAACATTATCATTGTGATTATTTGGAAAATATATATAAATTGAACTACTACAAAAGAAAATAATAATATATTCAATTGCGAGCTAATATTTATAATAAAAAGAAAATAAAATTAAAAACAAATTAATTCAACATTTTCATTTTGTTTTTGTAAATAATTTTAGTTTCTTTTAGATTTAAAAATTTTGTTATTCCTAACCTCGCCGCCCAACAAATCCAAATCATGCGATGCGGCATGCGATGCCGTTTTAATTATGTTGTATGTCTTGGCGAAGGGCGCCTTTATAAGCTGATCAATTGTTACGATACGATACGTTACGATATACGATAGATACGATAAACGTTAAGTATTAAAATATATTTCAATGTTTTTTTTGTTAATTAATTTTTTTTTTTAATGGAACGGTAATAGAATTTGGTTGCATTTAAGAATATATGGAAAAAAAACAAAGAAATTTAAATCAAAAAATGTTTCAGAAAATTTAAAAAATTTAAATATAGAAAATACGTTAATTATTTTTTAATAATATTTAGCTATAGAAATAAGTACAATACAATTTGTAACCTAAATTTCAAAATAGAAAAACCAGACTTAATTTATCATTTAGAAATATTAAATAAATGAAAAAACTTCTTTTTTAGTAAAGAATTAGAAAATCGCCGTAAACCAAATTTAAAATGCAACAATAGCAGAAAATAGTTTTCAAAAAAGATAATAAAAAATACAAAATGAACTTACCTCCCAGGATTCACGTGTTAAATCACTAATTTCTTCACCATCTTGACTACCACGCTGTCCAGTTTTTCTGGTGCCACTCTTTGTCCATTCGGTGTCATCCTGTATTAGTTCGAAACCACGTTCCTTGATTTGCTCTTCATTTAATTCACCATACAGATGTGGGACCCAAGTTTTTATAAAGCGATATAATTCATCAACA	"CZAC2241.rev,CZAC2241.fwd"	"GO277509,GO277510"
3531636	3531636:1	ATAATAATACTTGAGAGTTTAAAGTGAAAAGAGCTAGTGCGTCTAACGGAATAAAAGATTTTTGTAAAAAGTGAATTTTGAATAAATATAGAAGCTAATATTAAAATAAATTTCGTGCTTTGTGAATTACAAAACAAAATAAAATATATAAATTTAGACATATTGTGATAGTTCAACAACAGAACTTCAACATGCAAATCTTTGTGAAAACTTTGACTGGTAAAACCATTACTTTGGAAGTCGAGCCATCCGACACCATTGAAAATGTCAAGGCTAAAATTCAGGATAAGGAAGGTATTCCACCAGACCAACAACGTTTAATTTTTGCTGGTAAGCAATTGGAGGAAGGGCGTACCCTCTCCGACTACAACATTCAAAAAGAATCAACTCTCCACTTGGTCTTGCGTCTACGTGGTGGTATGCAAATTTTCGTCAAGACTTTGACTGGCAAAACCATTACATTGGAAGTTGAACCATCTGATACAATTGAAGACGTCAAGGCTAAGATCCAAGATAAAGAAGGCATTCCCCCAGACCAACAGCGTTTGATTTTCGCTGGCAAGCAGTTGGAAGATGGTCGCACGTTATCAGACTACAACATCCAAAAGGAATCTACTCTCCATTTGGTCTTGCGTTTACGTGGTGGTATGCAGATCTTCGTAAAGACCTTGACTGGCAAAACCATCACTTTGGAGGTCGAGCCGTCTGACACCATTGAAAATGTCANAGCTAAGATTCAAGACAAAG	CZAC2284.fwd	GO277570
3531636	3531636:2	AACATCCAGAAGGAATCTACTCTCCACTTGGTCTTGCGTCTACGTGGTGGTATGCAGATCTTTGTAAAGACTTTGACCGGTAAAACTATCACCTTAGAGGTCGAGCCGTCTGATACTATCGAGAACGTCAAAGCTAAGATCCAAGACAAAGAAGGTATTCCTCCAGATCAACAGCGTTTGATTTTTGCTGGTAAACGGTTGGAAGATGGTCGCACGTTATCTGACTACAATATCCAAAAAGAGTCTACTCTCCACTTGGTCTTGCGTCTACGTGGTGGTATGCAAATTTTCGTCAAAACTTTGACTGGTAAAACTATTACTTTAGAAGTTGAACCATCTGATACTATCGAGAACGTCAAAGCTAAAATCCAAGATAAAGAAGGCATTCCTCCAGATCAACAACGTTTGATTTTCGCAGGTAAGCAGTTGGAAGATGGTCGTACCTTATCTGACTACAACATCCAAAAGGAGTCTACTCTCCACTTGGTCTTACGTCTACGTGGTGGTATGCAGATCTTCGTAAAGACCTTGACTGGCAAAACCATTACTTTAGAGGTCGAGCCATCTGACACTATTGAAAATGTCAAAGCTAAGATTCGAGACAAAGAAGGTATTCCTCCAGATCAACAGCGTTTAATCTTTGCTGGCAAACAACTTGAAGATGGTCGTACTCTCTCCGACTACAACATCCAAAAGGAATCTACTTTACATTTGGTATTGCGTTTACGTGGTGGTATGCAAATCTTCGTCAAGACTTTGACTGGCAAAACCATTACATTGGAAGTTGAACCATCTGATACAATTGAAAATGTCAAGGCTAAAATCCAAGACAAAGAAGGCATTCCACCAGATCAGCAGCGTTTGATTTTCGCTGGCAAGCAGCTTGAAGATGGTCGTACTTTGTCCGACTACAACATCCAGAAGGAATCTACTCTCCACTTGGTCTTGCGTCTACGTGGTGGTATGCAGATTTTTGTAAAGACTTTGACCGGTAAAACAATCACCTTAGAGGTCGAGCCGTCTGATACTATCGAGAACGTCAAAGCTAAAATCCAAGATGAAGAAGGTATTCCTCCAGATCAACAGCGTTTGATTTTCGCTGGCAAGCAGCTTGAAGATGGTCGTACTCTCTCCGACTACAACATCCAAAAGGAATCTACTTTACATTTGGTATTGCGTTTACGTGGTGGTATGCAAATCTTCGTCAAGACTTTGACTGGTAAAACCATTACTTTGGAAGTCGAGCCATCTGACACCATTGAAAATGTTAAGGCTA	"CZAC2121.fwd,CZAC2284.rev"	"GO277318,GO277569"
3531636	3531636:3	ACCCCAATTTTATTACAATTTAAAACTTTATATATAATAAAATCAATGTGCTATATAACTTATATGTTAATTATTTTATATACACTGGTTGACCAATATAAAACAATTTGTTTTGTTATTTTACAAAAGTAAAAGAAACTTACATAAAAATAAAAGCAACAGATAAAATGCTTATGTATTAAATAATAAAACAGGATATAACTTAAGTCCAAAAAACTCTATAAGGAATGATTTATCAGAGTATTGTAAAAAGTGCTCACAATTAAATATTTCTTGAGATTTATAGATTACATTTTGAAAACGATACAATATCATAAAGTTTTAGTAAGTGCTTTTTTTAAAATAATTCTATAATAAACAAAACTATACTAAAATTTATCGTCAAAAAATTAACATTAAGAAATTTAAGATTATATTAAAAATATATTTTCTAAAACTAAATTTTTATATTTAAAGACGGCAACCACAATCTGGTTTGTTAATGCTACGTTGTCTAGTTTGTAAATTTCTGAGCGCAGCTCCGCCATACTGAATACCACTTCCAATGCGCTCAGGATCCAATTCGCCTGTTTCAATTTTGGCAAGAATGGTTTTTGAACATTTTAGAAATGCTTCTTCTACATTTTCACCGGTCTTTGCGCTTGTTTCTAAAAATATTAATTCATTTTCCTGTGCAAAAGTACTGGCTTCCAAAAATGTGACATCTCGTGCTTCTTCCAAGTCTTTTTTATTACCAACCAATAATATAACAATATTAGGACTAGCCAATGTGCGTGCATCATTTAACCAATTAGTCAACGCGTTGAACGAGTCCCTTGACGATGTATCATAGACGAGTAAAGCTCCAGCTGCACCGCGATAATAAGAGCGCGTCACCGATCGAAAACGTTCTTGACCAGCTGTGTCCCATATTTGCAATTTAACAGACTTTCCACCTACGCTTACAATACGAGAGCCAAATTCTACGCCAATCGTATGAGAACTGTCGTCCTTAAATTTATTTTCAATAAAGTGATGAAGTAAACAACTTTTTCGGCTACCAGCACTACCAATAATCAAAAACTTAAACAAGTAATCATAAGTTTCCGACATTATTCGATATTAGAATTTTCAATCTATGACTGAACTTGCTTTTGCTTAAAAATTAATATAAAAAATATAATTCTTTCTCATAGGTACAAACACAGAAACAAGAATAAAAGATTAAATAAAAATTTATAAGTAACTTTTACAATCAATCGTACCTTTATATTTTTTTTTCTTTTCGTCGAATGACAAATTTGTAGACTTCTTTGTTATTATTACTTCTTCTACATCC	"CAZC1781.rev,CAZC1781.fwd,CZAC2064.rev,CZAC2064.fwd,CZAC2121.rev"	"GO293932,GO293933,GO277245,GO277246,GO277317"
3531637	3531637:1	ACGTCCACTATGATCTCTACGTCTTCGTTGCCGATTGATAGCATTTGCAGGTGCACGAAAGCCTTCAGGAAACCAAGTAACACCATGTGCTCGCTTACGTTGTGTTGTAACTAATACTCCAAATAGTGCAAATGCTAGTACGACTAAAACAATACCCAATGTTACGTATTTAACATTGGTGGGTGTTTCATCGACGTCTTCTCAGGATTTTGCACACCTTGTACACTAAAAATGGGGAATTTCCTTGATAGTGTATACTTTGAAGCAGTAGCTGCCAAAAATTCTGCCGCTTCAGTAGCACGATTAAAACAGTCTCTACATTTTCTATTATCAATCTCTAAATATATCTGAATTCCATTTTGATCATTCCGCTCCGTGAAAATAATTTTATGTTTTCGTCCAAATTCGGTGTTTTCAAAATCAGTTATTGGAGTTGTTCCTTTCCAAATGAATATCATATCGTTTCCCATTGAGTCTTTTTTTACACGAACTGTTGTTCGTAAAACATGTCCCATTTCTCGCAAAAACTCAACCTGTGCTTCTTGAAATTGTTTTTTACTCATAAGCATTACAACGGAAATAGCACCATCCGCTAAATTGGGTTTTTCTGTCTCACAATCTAGCCCATCCCAATTACATTCTGCATTATTGCATCCATAATCACAAAACCCATTAGCATAGTGTTTTTGGCAATATCCATCAAAACTGGGATTACATGGCTGTAGTTTTTTGTCACAATCTCCACCATCATATAAACAAGCAGCGTTATTACATTCTTCGTTACAATTTCCATCTAAAAAAACTCGCCAACATTCTATAGTTGCGGTACAATTCACCCAAGGATTGATACCAAGCGAACAATCGTGTCCATCAAAATTACAAGCGTATGTGTTGCATTCTGGATCACATATAAAGTTTCCTTTTTTTTGCTCACAACTACTCTTAACGCACATTTCACGTTGATATTCAAGATCTTTAGTGTATTTGTTTAAATTTCCACGTGACGTGTCAGATATCCATCCCATATAATTGGGATCAAAAATTTCGCAACGCTTACCCCTCCATTTTGTGGGACAAAAACAATCAAAATCACCAAGTAAGTTATCACAAGCAGCTCCTTGCAAACATGGATTTGGAGCGCATTCATCTATTGTATCAACTTCACAATGAACTCCCGCTGTTCCTTTAGGACATACACAATGATGTACTCCATCGCTTTCATCAATTTCGCAAATTCCCGATTGGCATGAATTAGATATACAATCATGGCCAGAGAGTTCACAATTCTTTCCGTAAGAGCCATCCGAACAGAGACAATGATGACCGCTTTGTCT	"CAXN1865.rev,CAXN1865.fwd,CAXN1967.rev,CAXN1967.fwd"	"GO281123,GO281124,GO281266,GO281267"
3531638	3531638:1	AGGGATCTTGTGAAAGTGTAGCTGAAAAAAGCAGTTTTTGTGGTTGCGTCAGAGCAATTTGTTCGAGTTCATTGTAGCAAAGTGGTGCAACACGTCCTGAAAGTAACTGATCGGATGTCTCACGTACGTGATTATCAAGATGATAGAGCCAATTTTGGAAAACAGCATCCATAATACGATCAGCCTCATCTATAACAAGAAATCTCAGGGATTTTAGACAAAAGCCTTTTGTTCCATGTATATGATCGACCAAGCGACCAGGCGTAGTGATAATAATGTCTACTTTTGAATGATATTCGCCTTTATATAACTCAACAAGTTGTTCTTGTTCTGTAGAAAATGCAACTTGCTTAGACAATAAGGAAACGGTCAAGTCGGTTTTATCACACAGTTTTTTAAAAACTTTATACACTTGAAGTGCTAATTCAGTAACAGGCAAAACAACTAATGCACGAATCTTACGACGTGCACGGTTGGCTAACAGTTGCACAATTGGCACAGCAAATGCTAACGTTTTTCCACTGCCGGTAGGTGACGAGACGCAAATATCACGCGGACGAAACGGCCATGGTTTGGCATGTGCTTCGAGTAGCCATGGTATAACTGCTGATTGTACTGGAAATGTATTTGTTATGTTCATTTCCTTAAGGGATTGTCGTATATGTGGAGACAAATAACTTAATTCCGCTACCGCATCACTCGTAGCACTTGTGTCGTTTATATTTTTTGAAATACTTGTTGATATGACAGTAGGATGTGCTAACCATGGTGGCAGTACCATATCCACTTTTTGACGTTTACTGAAATCGACATCTTCACCTAATATTTTTAGATGTTCACTTTCCTCAACATGGGTTGGATCAACGTCATTATTAACTTGTATGTCTTTTGTGCTGCTTACCGTTGATGACGCAAATTCATTTCGTACTAATTCCTCATGATTTGTGTTATCATCTTGAATTAATTTGCTCTTTTTTTCTGTAATTTGTGGTTGAACTGTTTCCGGCTCAACCTTAGCTGCTTTATGTTTTCTTTTTCGCTTTTCTACTTTTTGTAGTAGTTTTTGTAAAATCTCATCCTCAGCTTTATTACTGTTTTCTCCTAATTTATCATCTGTATATCTTTGTACAGTAAACAGTTCCATTTCCTTAAATATTAGTAAAAACCTGCACCGCTCTCAAGTTATACACGTGCTGTTGATC	"CZAC1703.rev,CZAC1703.fwd"	"GO276726,GO276727"
3531639	3531639:1	CGTCCCGGGTCAAAAAAAGGCCCCGCCCCGCCCAACAAAACAAACTCTTTTCCACTCCCGTTTCTAACGGGCAAATACAAAATACTTTAAAAAATTTTTTAAATTTTAATTTATTAAAATAAAAAAACGTTAAAGGTGGGCTAAGAAATTTTTCAAAAAAACGGTGGTTAACAAGGCATTTGGGGGTCCAGGAAAAATAAATAAAATCCTTTTTTTTGGTTTGGTTTTTTTTTAACCCAGTTATATAAAGTTTTTAAAAGTAT	CAXN3789.rev	GO283340
3531639	3531639:2	TACTGCTAGTTTTATATCTTTTTTTTAGATTTGTTTTTAAAATAATCTATATGTTGCATTTCTTAAGATTTGGTGCATTCATTTTAAAAGATTGTGCGGCAAAAGCTTGGTACTTTCACTTTAAGTGTGCTGACTTTCTCCATCTTGTTGCCTTTAGTTTTATACAAACTAAATGTTAAAGAAAATTTTGTTATATACATATATATTTCAGTTGAATAATATTAAAAACCGCTTTTCATTATAAATAAAATGAAGAAAATTCAGATATTTTTTTTTGTTTTGTTTTACTAAAAATAAAATTCGTGTCATGCACTTTTTTTAAATATTTTCTAGCCCATATCAATTTTGCGAAACCTTATCCTGTCGATATATTATTGTAGGCAAACATACATTTGATATATATGTAGACTATTATAATAATAATATTTATATTGAATTTTATCATAAAATAAAATGCAAATAATATGGTAATAATATTAAAATTATGTTTTTTTTGCTTAACAATAAATATATTATCTATAAATAATAAAAATAACCATTTTTGATTTTTTCTTTTTTAGCTTTTGTAACTAAAACTCCGTTTTGACATCACACTACTTTCATCATAATCTGATAACACCATCGAAAACGAATAAAAAATCAAAAGTTGAAAAATTTAATAATAACCAATACCTTAAGCTCAAAACAGGCATTGCAGGAGGAAGTTGCGGAGGAGATATTCTACTCCAATTTTTTTATTTAAATTTTGAATTATAAAAATTTTCAATTCCAAAGATCAAATAATCAACAGAAAAAAGAAAAAAGTGCGAAATATTAAAATAATAAAGTGAGAAGAAAAAATAAAACTATTTAAATTTAATAAGGCTGCTCCTTACGGATATTAGCGTGAGCTTGCCGTTCGGTTGTAGAAACAAAACAATAGTCAATCAAGCAAAGCTTTTGACGAAAGTCCTAAAAAAGTTATGAAAACAAAACAGAGATATACGTTGAAATTCTACGTAAAACCCCCCATATCTTTAAAATACTCATTACGGATAGAACATCAACAACAACAACAAACCAACGTCAGCCAGCTTTAGCATTTACAGCTTGCAATACTAGGCATAGCCTGATAAATATTGATTGAAGAAAACTGATTGATCATAGTTAGCAGCTCTCCAGCTCTTCAGCTAAGGACATCAATAACGACAACAACAACAACAAGAAAAAGAAAAAGAAAAGAATTTTAACACAAACGCTAGAAACAAACATAAAAGACTAAAAGTAGTTGCAACAATTGCAACTGCAGCAATTTCACCAGTAAAAAGCCAGTCCATTCTACAGCACAACATTTTTACAAAAACAAAAACAAAAATAACAAAAATTTAAGTGAATTTTTTTAATAATTCTTTAGGAGCTCGAATAAGTCCCCAAAATTCCTCAATTTTTTATTTAACGGAAACCAAAAGCAACATTTGGATCTTACTTATATTTTTATATTTATTTAACCAAATCATAAAAATCTCCCCGCCCACTGTCGTTGTTATTAGAAAATCAAGAAAACATAAACAACAGCTATAACTGCAAAACTGCAAAAACTCAACACAGCAACACAAACAAACAACTGAAAAGTAAAGTTTTAAAGTACAAAACAAATAAAAAACTAATATAAAATATATATTAAAAGCAAGAAATTTAAAAAGAAACCAAAAAACAAAAAAAAAACAAAAAATTATATAAATAAACGCAACATAAACATTATTATAATTCATATATCTTTATTATTAAGATTTGTACTATAATGAATAAATAATTTTAAAATAAGTGTTATAAATACTACACAGCAAAAGTAGCTAGGAGCTAGCGATTTTCGCTGTCCCCTTAAAGGAGTTGATCTTAACGCTTACTCTGGATCAGTTCTCACCTCACAAGAACAATATCAACGAAGGAGCAGGAGTGTGAAATAAAAACAAACATAAACAAAACTAACGGAAACAATAACTTAATAAATTTATTAGTTTAATAATATACATGTAATACTATTAAAAACTTTATATAACTGAGTAAAAAAAAAAAACAAAACAAAAAAAAAGAATTTAATTAATTTTACATGAACACACAAATGCGTTGTAAACAACAGTTTTATTAGAAAAATTACTAAGCCAACATTAAACGTTTATTAATTTAAATAAATAAAAATTAAAAAAATATTTAAAAGTATTTAGTATTTGCCTGTAAGAAACGAGAGTGGAAAAGAGAAAAGAGTTAGTTTAGTAGGACGGGACGGGACCCCTTATTGACACGGAACGAAGACAGACCTATGATGAATGTGTATGTTCTCTCTTCAAGTGTACCTATAGTGTGAATGCATAAAGTTTAAAAGAAAAAGAGAAAAAAACCAACCAAAAAAAAAACTTTAAAATTTCAAAAAAAATTTAACCTCCCCGGGAAAATTTATAAAAATTTTTTAAATAATAATAAAAAAAATCCTAAAAAAA	"AFUX552.fwd,CAXN3789.fwd,CAXN7235.rev,CAXN7235.fwd,CAXN7616.rev,CAZC633.rev,CAZC633.fwd,CZAB1529.rev,CZAB1529.fwd,CZAC1204.rev,CZAC1204.fwd,CZAC803.rev,CZAC803.fwd"	"GO298550,GO283341,GO288582,GO288583,GO289169,GO297828,GO297829,GO274140,GO274141,GO275962,GO275963,GO279387,GO279388"
3531639	3531639:3	GAGTGTTGTGCTGTGGGTACGTATAAAATGTGTAAAATTTTTTTAGTTTAACTAAAATGCCCGCAAATTGCATCAATTGGCAAAAAAAAATATGAAAAAATAATAAATTAATGTATTAAACTGCAGTAGATACTATAATAATACATTAAATAACTTGTTTTGTGCGTTTTAACGATTTGCGAAACTAATTGTTAATCTACTGTTTGCCTGCCATCGTTAGAAAAAATTTTCACTACAATCGTCGGCGCAGCGTCAAAATTTTTTTTGGCAAATATTTGAAATTCAGCAATTGCTATGAAATGTTTATATTAGTAAATACATTATTTGCATAAAATTTTTGCGATAAATATATGTATATAAAAGTGGTAAATATGTATACGACCGGTTACCGCTACCGTTGTCTTGTTGCAAGTTTTAGATTAGGTGTTGGGAGGGGCGCTGCATTAAAAAATCAATAATGCAGTAGTGGGTATAGAAATCGTGTGCAACGGATTTTGTTGTTGCCTGAAGCATTTAATGGCAGAGGAGTGCAAAGAATATATGTGCAAAATTTTTAAGGATTTACATTTTAAGTTTTAATTTTTCTTTGTTCAAATAGGGGGAAATGCTGTATTATGCAAACAAATTTGTGATGTTTTTGTTTTTATAAAAATAAAGTTTCACTAATCGAACTGTTGAGATATTACTGAATTTTTTTAAAATTTTTTTTG	CAXN7616.fwd	GO289170
3531639	3531639:4	CCTTGGGAATTAAACCACAACCACGTAGAAGAGGTTGCGAATACACCTTTTGGGGTTTTTTTTTTTTGATTTGAATTTCGTTCAAAAAAAAAAATTTAAACAAATTAAAAGAAAAATAACAGCTAATAAAATATAGTATAAATTAGGGGGGCAATTGTATTAACGCCTTTTCTCAATTTTTCCAGACGTGTTGGCTTTTTATTTCGAAATCTTATTTTTTATATTAATTTAATAAGTTATAAAATATATAGGTATATTGTATTTTTAAAATTGTAATTTTTTTGTTTTTGTTTTTATTTTAGAAGTATTAAATTTAGTTGAAATGAAGTTACTTATAATTAATTTTTTTTGTTTTTTTTTGTTTTATTATAGGGAAGATAGCAAAGTCTTTTATTTTTTAATTTTTGTTTTGTTTTGTTTTTTTTTTTTTGTTTACGAATAACCTATGGTTTTAATTTTGTTTTGTTGCTTAGAATTACTTATAAGCTTATTTACTCTTATATAATATAATATAATGGAATATATAATATACTATAGTATATGTATCGAAGTCCTTTAAGATATCACGAATTTGTTTCAATGTTTCATTATCTTCATTTGCATTTGCTTTAAAGTAAATTTGCTTTTTTCTTTTGGTTTTCTTCTTTTGGTTTAAACTTAAAATTAATTGTTTTCA	AFUX552.rev	GO298549
3531640	3531640:1	GACTAAGAAAATTGGCTCGCTTGTGTGTTGGGGCTTGCGAATTGTTATAAATTTTTCCGTTGCCATAAGGAATATCTGAAATTTTAATAAAAGGTTTTTTTTGTTGCCTTTAGCGATTTTGTCTACTTTTCGCATTTGTGTTGCAGAACTGCAGCTGTTAATTAGCGCCTTTTAATTGTAGAACAACAAACGGAAAATGGTTGATCGAAGCGATAATGCCGAATCCTTCGATGATGCCGTAGAGGAACGCGTTATAAATGAAGAATATAAGATCTGGAAAAAAAATACACCTTTTTTGTATGATTTGGTTATGACACATGCTCTTGAGTGGCCATCACTAACTGCGCAATGGTTACCCGATGTAACAAAACAGGATGGAAAAGATTATTCGGTGCATCGTCTAATTTTAGGCACTCATACATCAGATGAACAAAATCATTTGCTAATAGCTAGTGTTCAGTTGCCTAATGAAAATGCACAATTTGATGGTTCACATTATGATAATGAAAAAGGTGAATTTGGTGGCTTTGGATCAGTTTGTGGCAAAATTGAAATTGAGATAAAAATTAATCATGAGGGCGAAGTAAATCGTGCACGGTACATGCCACAAAATCCTTGTGTTATTGCTACAAAAACGCCGTCAAGTGATGTTCTTGTCTTTGATTATACCAAACATCCAAGTAAACCGGAGCCTTCAGGTGAATGTAATCCCGACTTACGTCTACGCGGTCATCAAAAAGAGGGTTATGGCTTATCTTGGAATCCAAATTTAAATGGATATTTACTTTCTGCTTCTGATGATCACACTATATGCTTATGGGATATTAATGCTACTCCTAAAGAACATCGTGTTATCGATGCTAAAAACATTTTCACTGGTCACACTGCTGTTGTGGAAGATGTAGCTTGGCATTTGTTGCACGAATCATTATTCGGGTCTGTAGCCGATGATCAGAAACTTATGATTTGGGATACTCGTAACAATAACACATCAAAACCATCTCACACTGTTGATGCACACACAGCAGAAGTAAATTGTTTAAGTTTTAATCCTTATTCAGAATTTATCTTAGCCACTGGTTCAGCTGATAAAACTGTAGCCTTATGGGACTTGCGTAATCTCAAATTAAAACTACATTCCTTTGAATCGCATAAAGATGAGATCTTTCAAGTTCAGTGGTCACCACATAATGAAACAATCTTGGCTTCGTCGGGCACTGATCGACGTCTTCATGTTTGGGATTTGTCTAAAATTGGGGAAGAACAAAGTACTGAGGATGCAGAGGATGGTCCGCCTGAATTACTTTTTATACATGGAGGTCACACTGCGAAAATATCAGATTTCTCTTGGAATCCAAACGAACCATGGATAATTTGCTCGGTATCAGAAGACAACATCATGCAAGTATGGCAAATGGCGGAAAATGTTTATAATGATGAGGAACCAGAAATTCCGCCTTCGGAATTGGAAACTTGTACCGCTTAATTCAATTCGAAAGTTTTTTTTTATAATTTATTCAACAATTAATGTAACAAAACACGTATGCTTGTATTCAAAAGGAAATTAAAGATATAAACTCCT	"AGSB536.rev,AGSB536.fwd,AGSB671.rev,AGSB671.fwd,AHPZ568.fwd,AHSB724.rev,AHSB724.fwd,CAXN1377.rev,CAXN1377.fwd,CAXN6478.rev,CAXN6478.fwd,CZAC1130.rev,CZAC1130.fwd,CZAC1507.rev,CZAC1507.fwd,CZAC1696.rev,CZAC1696.fwd,CZAC1813.rev,CZAC1813.fwd,CZAC1970.rev,CZAC1970.fwd,CZAC2082.rev,CZAC2082.fwd"	"GO300261,GO300262,GO300469,GO300470,GO301911,GO303312,GO303313,GO280466,GO280467,GO287374,GO287375,GO275852,GO275853,GO276438,GO276439,GO276714,GO276715,GO276884,GO276885,GO277119,GO277120,GO277267,GO277268"
3531641	3531641:1	AATTTGTTATTGCATCAGGATGGCTCTAAGATGGCCGTACGTTTAGCTGGCGGTTTACAGAAAATGGTCACTTTATCGCAACGCAATAATGTTAAGTTTTTGGCTATTGTTACTGATTGCTTACAAATTTTGGCATATGGCAACCAAGAAAGTAAACTTATAATACTTGCTTCTGGTGGTCCGAACGAATTGGTACGCATCATGCGTTCTTACGATTACGAGAAATTGCTTTGGACCACTTCTCGTGTACTTAAAGTACTCTCTGTGTGCTCCAGCGATAAGCCAGCTATTGTTGATGCTGGTGGCATGCAAGCATTAGCTATGCATTTGGGAAATCTTTCACCACGTCTTGTGCAAAATTGTTTATGGACTTTGCGTAATCTTTCAGATGCTGCTACTAAGGTGGAAGGCCTTGAGACGCTTTTGCAATCCTTAGTACACGTACTTGCTTCTACTGATGTGAATGTTGTTACTTGTGCCGCTGGCATTTTGTCAAATTTAACTTGCAATAATCAACGCAACAAAGCAACAGTTTGCCAAGCTGGTGGTGTAGATGCACTTGTACGCACTATTATAAATGCTGGTGATCGCGAAGAAATCACTGAGCCAGCAGTTTGCGCTCTACGTCATTTGACATCACGTCATGTTGACTCCGAACCTGCAAACCATGCACCACTACGAGAACATGGCGCAATACATCATTTGGTGCGCTTACTCATGCGTGCATTCCAGGATACCGAAACGTCACGTTCGTCAGTAG	CAZC1077.fwd	GO293046
3531641	3531641:2	GAGTTGTATCTCGGCCATTTTAGACAAGTGTCGTGGGTATTATATTGTGTATTAAAAAGTGTATTTTTTTGTGAGAAATTGTGTGTTTTAAAATACAATAACTGTATTATTATAAAATTAATTATTTGCTTAAGTGGTGTGGTGTATAACGCCTAAATCACCAAAAAAAATGAGTTACATGCCAGCGCAAAATCGTACAATGTCTCATAACAACCAGTATAATCCACCGGATCTTCCTCCGATGGTTTCGTCAAAAGAACAAACTTTGATGTGGCAGCAAAACTCTTACTTGAGTGATTCTGGTATTCATTCGGGTGCTGTCACTCAAGTACCATCAATATCCGGCAAGGAAGATGAGGAAATGGAAGGAGATCCATTAATGTTTGACTTGGATACTGGTTTTCCACAAAACTTTACTCAAGATCAAGTTGATGACATGAATCAACAATTGAGTCAAACACGTTCACAACGTGTACGTGCAGCTATGTTTCCAGAAACGCTTGAAGAAGGCATCGAAATTCCATCAACACAGTTTGATCCACAACAACCAACAGCTGTACAGCGTTTATCAGAACCTTCACAAATGTTGAAACATGCCGTAGTCAACTTAATCAATTATCAAGATGATGCTGAATTGGCAACACGTGCTATACCGGAATTGATTAAATTACTTAACGATGAGGATCAAGTAGTCGTCTCTCAAGCAGCCATGATGGTACACCAACTATCGAA	"AOTB595.fwd,CAZC1973.fwd,CAZC2493.fwd,CAZC2645.fwd,CAZC3207.fwd"	"GO272884,GO294171,GO294816,GO295011,GO295734"
3531641	3531641:3	GGAAAAAAATATTTAAATTTCACTTACGACTATAATTTATACCCTGGATTATTTTATTAAATCTTAAATTTCAAATGGAATTTGAAAATTAAAAAATTTTAATTAAAATAAAAATGCGTATTTTTGATGTGTTGATTTTTATAATTTTTTTTTTAAAAAAACTATGTGTATTATATATTTATTTGCAATATATGTATGTTTAAAAATATGTATGTTTGTATAAAGCATGTTGGTGTTAAAACTAAAATTTTATAACTAAAAATGTAATAATGAAAAATTGAAATAAAAGTGTAAATGTCTGTTGTTCCATTAATTGGACATCTAAATTACTTCTTAAATAATAAGTTTGATTTGATTGCAAATGTATATTTTATAATAAAAATAGAACATTTTAACAATCAGTATCGTACCAAGCGGCCAAATTATTGTTGTCATTTGGTGGAGTTGGCATTGCGCCCAAATCAAAATTTAATGCACCAGCATCAATTTCCCCAACGTCCATATCCATTGAATATGGTGATGTTGGAGCTCCGCTTGGTGGTGCGCCACCTCCGCCGCCACCTACTGGACTGCTGATTTCAAGTCCTTGCATTGAATCTATTGGTAGAGTATCATATCCTGTAAATCTGGGCCCATACCCAGATCAGCATTGCCCCATATATTGTTATCTTCGCGTAGCAAAGAATTTGTTAATTCAATCGAAAGACGTTTCTTATAATCTTGTGGTTTATCTTCGCTCATGCGGAAGAGTACGGCTGCTGCATATGTAGCAACGCCTTCGTTTCGTGAATGCAATAAATCAGTTAGAGGACCGGTAGCACCCTCTTGTTCTATTATTTCAGCTCCATCTTTGTCAGCTGCCAATTCGCAAAGTACACCAGCAGCAACGCGCTGTATATTCTCAATTTCGTTAAATAGCAAACGTACAAATATCGGTATAACCGACTGTTGGCGTATTAAAGCGCGATTATGGGACTCACGTGCCAAAATATGTAAAGCACCAACCGTACCCTCGACAATCTCCTCCATACGTACGCCATCGGCATATGCAGACGGCTGTTGTGAGCCAGTTGTTGCTACTGACGAACGTTGACGTTCGGTATCCTGGAATGCACGCATGAGTAAGCGCACCAAATGATGTATTGCGCCATGTTCTCGTAGTGGTGCATGGTTTGCAGGGCACAGTGCCAAATTGCGTATTAAACCAATAACAGCCTTAATTAAAGGCCATCTTGATGGTGGATGTAATAATTTAACAATCACTGAGAGACCATAATTCAAACGCACTGCATTCTGTGCTGGTTCGGAGTCAACATGACGTGATGTCAAATGACGTAGAGCGCAAACTGCTGGCTCAGTGATTTCTTCGCGATCACCAGCATTTATAATAGTGCGTACAAGTGCATCTACACCACCAGCTTGGCAAACTGTTGCTTTGTTGCGTTGATTATTGCAAGTTAAGTTTGACAAAATGCCAGCGGCACAAGTAACAACATTCACATCAGTAGAAGCAAGTACGTGTACTAAGGATTGCAAAAGCGTCTCAAGGCCTTCCACCTTAGTAGCAGCATCTGAAAGATTACGCAAAGTCCATAAACAATTTTGCACAAGGCGTGGTGAAAGATTTCCCAAATGCATAGCTAATGCTTGCATGCCACCAGCATCAACAATAGCTGGCTTATTGCTGGAGCACACAGAGAGTACTTTAAGTACACGAGAAGTGGTCCAAAGCAATTTCTCGTAATCGTAAGAACGCATGATGCGTACCAATTCGTTCGGACCACCAGAAGCAAGTATAATAAGTTTACTTTCTTGGTTGCCATATGCCAAAATTTGTAAGCAATCAGTAACAATAGCCAAAAACTT	"AFUX656.rev,AFUX656.fwd,AOTB595.rev,CAXN3417.rev,CAXN3417.fwd,CAZC1077.rev,CAZC1973.rev,CAZC2493.rev,CAZC2645.rev,CAZC3123.rev,CAZC3207.rev,CZAC722.rev,CZAC722.fwd"	"GO298719,GO298720,GO272883,GO282787,GO282788,GO293045,GO294170,GO294815,GO295010,GO295631,GO295733,GO279264,GO279265"
3531642	3531642:1	TTTTTTTTTCAGTTTAATCCGCAAAAGAATTTATTATTTATAATTAACTTTCAAAATTTATATACAAAAAAGAATGTATCGAGAAAATCAGTTTTGTAGCTACAAATAGATCGATCTGTTGTTGGAAAATACTTAACAATTTTCTAATATTTACTAAAAATAGAGAGAAGTGATTATGTACAAATGTGTAGTGGTATTAAGAATAAGACAAATTTGACAAAGCCAAATATAACTAATGTGAATAGTAATGATGGTGATCGTTATGATTTTCGTGATGATCGTGATGGTCTTCATGATGTTCATAGGTAATCTTGGGAATTGGTACTTTTATTTTGGTTGGTTTACGTTCTACTACAGCTTCAAAGCCTGTCTTCTTATCAGCCTTATAGTGTACAATACGATGATGTCCATCGGAATCGATTAGTTCATAATAACCTTCGACTTTGTGATCCTTACGAGATTCCTTTTGACTTTTAATGTCCTTCGTTTTGGGATCTTTCACAGAATAATGAAACTCGTAATGAGCAGGACCGTGATCGTGTTCATCTTCGTGATGGTCATCATGTCCATGACCATGACTGTAGCTGTAGTGGTGCTGTGCACTCGCCACTACGACAATGCAGATCAGGAGCGCTAAAACCTTCCACGACATGATGTATTAAACTCCGTTTCTCCGTGTGAAGTC	"ANPS426.rev,ANPS426.fwd,ANPT559.rev,ANPT559.fwd,AOTB508.rev,AOTB508.fwd,AOTB698.rev,AOTB698.fwd,CAZC1998.rev,CAZC1998.fwd,CAZC3721.rev,CAZC3721.fwd"	"GO303436,GO303437,GO304137,GO304138,GO272748,GO272749,GO273022,GO273023,GO294203,GO294204,GO296359,GO296360"
3531643	3531643:1	CAATTTCGATTCTAGTTTTATTTAATTTAATAGAATGCAAATATAATACAAATATAAAATATTTGTTGTATTAACGCTTTTTCCAAGTATATTTACGACGCGCACCTTCTTGACCAAACTTCTTACGCTCGCGGCGTCTCCAATCACGAGTTAACAGACCAGCTAAACGCATTGATTCAATCATTTCTTTATCCACAAAACTACGTAAACTCATTGCAATTCCCCAACGTATAGCACCAGTTTGACCAGACGGTCCACCACCAGCAACATTAGCCTCAATATCAACTTTGTCTGTTAATCCACGAAAACTTAGAGGATAGAGTATCTGTTCACGACATTGTATATTGTCAAAATATGTAATATCCTGTCCATTAATGGTGATAATACCAGTACCTGGCATGCGTACTGTGACATCACCACGTGCAGATTTACGTAAACATTCATAAGTTGTGATATACTGACGACCTTTCTCATCAATACGTGGTTTAGGTGCCCCTAATTGTATAGTTTGATCCATTAAAGGTTTTAAATATTTGTCAATAAAGCTTTTACTTTTATATGAAAAAGGCAGGGTAACTAAACGATTCATGACATTTGTAAAGTTATTATATTCAATATCAGCAATTGTTTCTACTAATTCCAATTCCAGTTGAGCTTTCGATAACCATTGATGACCAGCAATATCAACTTTTAAATTGGGATCAGGTTTATTCCCACGACGTAACATACGCTCTTCTAAGTCATTCAGTTTATTAATTTCTTCAGCGGCATCAAATAATAATTTAAAGAAATTAGGTTTGCCGGTATAAAATAAACTATTGAATGGTCTGCCCGTTTCATCGAACTCAGCTGCTTTTCTAGCTGGAAATACTTCACTTGGATGTTTCATAGTAGGACGTGCTTTTTTATCGAAAATTCCGGATGGAAACAGATATTCAATGGCAATATCGATGTCTTCTTGTGTGAAACTTTCTGGATCTTCGCCCATCATATTCGCCAAGTGTCGCTTGCCAATCTGATATTCCAAGTTTTGTGTTTTCATAAAATCATCATGTTCTTTGGCACGTTCCAGATATGCCGTCATAGCCTTGCTAACCTTTTGTGTTTTGATAGCTAATGGCGCTGCTTGAACTGTTACCTCTGTTCCATAGTTATGCGCATTTGTTGCTATTGCACTGTTTAGTTTGCACACATTTTGCATTAAATTTTTACTATTTTTTATAACATTAACATTTAAAACACGCAGCGCCATTATTTCAATTTACTGCATTC	"CZAC1530.rev,CZAC1530.fwd,CZAC1593.rev,CZAC1593.fwd"	"GO276477,GO276478,GO276575,GO276576"
3531644	3531644:1	CCCTTTAAAAAATTCTTTTTATTTCACATAATAAATGCTTCATTATTACAATAATATAATTTGATATAGTGTTATAACAATTTTAACAGTACGTACAGCTGACTACTTATTAATTCAATCGATAACAAAACATGATCTTTAATAATGTACGGATGTTTTTTATATACGCAACGGCAATGAATGTTTAAACTATAATCTCAACTGTACAATGACATTTCAAAAATTAAATCGTTATAAGTTTATTCCCAATTCACTTTCAAAAACTCTATATAGATTTATCCAATGCAATTATTTACAAACTAATTCTTGTGCGATTTGAAATAAAATGATTTATAAAATTATTGTGTTGGCGAAAATTCAGTTGGCGACAAAACGCGGCAGTGCATTTCACGTATTAAAGGCACAGTGTATGCGACACACTCATCCCAACCGGGTGAACGCCAAGCAGCTTCTCGTGTTTCTTTACGGTCTTGCAAAGATTTATAGCACCAAATATGATGTACATTATAAAGACGTCCAATTTGTGAAAAAAATCCTGCAAAAGCTTCGTTGTTATTTTGTCGAAAGTTAATAGCACGCGCCCAGTTATTGCCCCATTCAATCATTGTACCAGGCTTAAGTCGGTAGGAACGCATTTCATAAATATTTTTGCCGGTGCGGCTCTCAATTTGGGGCCAATAGCTAAATGGCAACAAATACTGCAAATGGCGGGAGCGTAAAAATTTAGAACGTT	"CAXN2693.rev,CAXN5764.rev,CAXN9215.rev,CZAC903.rev"	"GO281757,GO286270,GO291447,GO279541"
3531644	3531644:2	GGAATTGTAAGAAATCATCTGTTTGCGGTCTACGCTCACTAAAAACAGTCGGCAATGTACATTGGAGCTTCCAAATATAATTTGTTTTATTTATTCTATTTTTAGTGATTAAAGTGGAAAAACAAATTTTTAAAAGTTTTGCTTATATTTTTGTTATACCTATAATTTCATAAGTTTGTTTTGTATTAATTTTTATTGCTTCGATTCAATATATATAAGTGCTTCTCAATAGAAAAACAATTATTTCTCACTATATTTAAATTCTTTAAATTACGCATTTCTGTTCTGTAATTTGCATTCAAAATGATGAACTTACGGCAAGCAATAAAAATATCAAATAATACAGCTATTAGAGCAATAGCAACAACAACGCCGCTAAAGGAAGGCGACTCTTGGTTATCAAAAATTTTTGTACGTAAAATCGAACCAACGAAAGAATCACACAGTCGCATGCTTAGTGACAAGGAAATTATCTATGCCTTACATACGCATAATGTGCGTCCAGACTCGATGGGACAATATTTATCTAATTACAAGAAATCTGTACAACTTATAAATGCCAAAAGTAATTCCTTGTCTTGCAATTTGGTTGCTTCATGGCAAGTTCAAGTTGGAGACATGGATCAGTGTTTACATCTCTGGAAATACACAGGCGGCTTTGAGAAAATTGATCAGGCAAAAGAAGATTTGTGGCATGACGCAGATTATTTGGGTTTGATGAATGAACGTTCT	"CAXN2693.fwd,CAXN5764.fwd,CAXN9215.fwd,CZAC903.fwd"	"GO281758,GO286271,GO291448,GO279542"
3531645	3531645:1	ATGAAAGGAAGCAAACATTTTGCAGACCACGTATGTTTATTTTATTTTACCAAATTTGCTTTAAATATAACACACATTGAAAATTACAAATTTTATTAATATTAACAATTAATGTAATTAATATTAAAATTGAAATGTTGTTCGGTTGTTAGTTTGGTTGTTCATCCATTGAATATTCATGGTAAAATAGGCCTGACTCGGATTTTCTCTTAAAATTATGATACAAAATTATTGTAAAATGAAACTAAAACTTTGGGGAAATTTTTGTTTACATTAATTAAATACGAAAAAAAGTAAATTCTACTCAAATATTTTCCATCACCGTATGATTTGATGTTAACAAATTAATGAAGAAAAGCTTTAAATTTAAAAAAAAAGTTGCTAAAAATTAGAACAAAAATGACGAAAACCATACAAATATTTCATTCAAAAACTATAAAAAAAATATTTTCAAAATATTAAAATAAATGCTACACAAAATAAATTTCGATTGATTAGTTTTCATTCTTATTGATAAATTTCATAACAACTTTTCCACTTTGTACTTCGAGGGCATAGAGACTGCCATCGTTGATTTCATTGTTCAGGACTCCATCGGTCACGGTCACGTGTATGCCGGATGGGCCGACCACGTATATAAAGTTTTTATTGGCATCATTGAATATATTGGAACCACTGCCAGAGTATTTTGAGTGCATGCTCCAGTTATTGTACAAGGCACCATTTTCCAATGTGTTATTGGTTGGTGAGTTGGCAACCATTTCATAAAAGCCCGGAATTTTAACAAGCTTCTGTGTTAATTCCTTAGAGGTATTTGCTATTAAATAGATTGCATTATAGTTATGGCCATCAATGCTAACGTAAATTGTCAGGCGTGGTTTAATTGCTTTTGCACGAAGTATGTTAAACATGCGAATTCCATCTGCAAGACCACATATTTGTATTAGATCCTCCTTCGACATTCCCAAGATATCAGACCCAGAGAAGTGGGTAAATATTGTAAGATAAGCAGTTAAACGATGATTTGTAAGCTATTGAGTAACTTGTACTGGAGTAGTTTCAGGAGTAATGTTTGTAGTGTATTCTTCAACCTCCGATGTCACCTGCTGTGGTGAGACCATGTTTGCCTCCATTAGCTTAAGTGATGGTGAATTGGTTGAAGTAACTTGAATTGGACTTGAATTGGCAGTTGCTGGTGATGAGCTTGTAAATGGTAGAATTCCATCGTATTTCGGAATGTGTACTGGTGAATTCGGCCAAATGTTCATAAAAACTGGCTTGCTTCAATAATAAAAAATTCTCAACTGAAACTCTTCACTGTGTTAACAAACAGAACATCGAATATTAAATC	"CZAC2242.rev,CZAC2242.fwd"	"GO277511,GO277512"
3531645	3531645:2	GCAGCAACGTCTATTGCAACCAAAAATAATGAGGAGACCCTCACTTATTTGAATCAGAGTCAAAGCTACGAAATAAAATTGAAGAAAATCGGAGATCTTTCTTACTATCGGGATAAGATTCTAAAGAGTGTTATAAAGATTTGCTTTCATGAGAGACGTCTGCAGTTTATGGAGCGTGAACAAATGCAACAATGGCAAGCATCCCGTCCTGGTGAACGTATCATTGAAGTTGATGTACCGCTTTCATATGGTCTGTGCCATGTATCACAGCCCTTGAATCAAAGCTACTTGAATACTGTTGAAATATTTTGGGATCCATTGAAAGAAGTTGGTGTCTATATAAAGGTTAATTGTATTTCTACGGAGTTTACAGCAAAGAAACACGGCGGCGAAAAAGGTGTACCATTTAGATTACAAATTGAAACTTACATTGAGAACCCGAACGGTTCTTCTAATAATCAAACTGCTGCTACGCAAGCATCACCAAACGGTCCAGCAGCATCTCCAAGCCCTAGCGGCACTTTAACTCCAACAAATAACTTATTAGTTGGCATGAAACAGCCAGTTCATGCTGCAGCTTGTCAAATTAAGGTTTTTAAATTAAAAGGCGCTGATCGTAAGCATAAACAAGATCGTGAAAAAATTCAAAAGCGTTCTCCATCGGAACAAGAGAAATTCCAACCAAGCTATGAATGTACAATCATGAACGATATTCCGCTCGATTTAATTACATCATCAGCTGGTTGCTACAGTCCAGAATATATGAAAATTTGGCCGAATTCACCAGTACACATTTCGAAATACGATGGAATTTTACCATTTACAAGCTCATCACCAGCAACTGCCAACTCAAGTCCAATTCAAGTTACTTCAACCAATTCACCATCACTTAAGCTAATGGAGGCAAACATGGTCTCACCACAGCAGGTGACATCGGAGGTTGAAGAATATACTACAAACATTACTCCTGAAACTACTCCAGTACAAGTTACTCAATGGCTTACAAATCATCGTTTAACTGCTTATCTTACAACATTTACCCACTTCTCTGGGTTTGATATCTTGAGAATGTCGAAGGAGGATTTAATACAAATATGTGGCCTTGCAGATGGAATTCGCATGTTTAACATACTTCGTGCAAAAGCAATTAAACCACGCCTGACAATTTACGTTAGCATTGATGGCCATAACTATAATGCAATCTATTTAATAGCAAATACCTTTAAGGAATTAACACAGAAGCTTGTTAAAATTCCGGGCTTTTATGAAATGGTTGCCAACTCACCACCCGG	"CAXN6715.rev,CAXN6715.fwd,CAZC3055.fwd"	"GO287773,GO287774,GO295537"
3531645	3531645:3	GAAAGGAAGCAAACATTTTGCAGACCATGTATGTTTATTTTATTTTACCAAATTTGCTTTAAATATAACACACATTGAAAATTACAAATTTTATTAATATTAACAATTAATGTAATTAATATTAAAATTGAAATGTTGTTTGGTTGTTAGTTTGGTTGTTCATCCATTGAATATTCATGGTAAAATAGGCCTGACTCGGATTTTGTCTTAAAATTATGATACAAAATTATTGTAAAATGAAACTAAAACTTTGGGGAAATTTTAGTTTATATTAATTAAATACGAAAAAAAGTAAATTCTACTCAAATATTTTCCATCACCGTATGATTTGATGTTAACAAATTAATGAAGAAAAGCTTTAAATTTAAAAAAAAAAGTTGCTAAAAATTAGAACAAAAATGACGAAAACCATACAAATATTTCATTCAAAAACTATAAAAAAAATATTTTCAAAATATTAAAATAAATGCTACACAAAATAAATTTCGATTGATTAGTTTTCATTCTTATTGATAAATTTCATAACAACTTTTCCACTTTGTACTTCGAGGGCATAGAGACTGCCATCGTTGATTTCATTGTTCAGGACTTCATCGGTCACGGTCACGTGTATGCCGGATGGGCCGACCACGTAAATAAAGTTTTTATTGGCATCATTGAATATATTGGAACCACTGCCAGAGTATTTTGAGTGCATGCTCCAGTCATTGTACAAGGCACCATTTTCCAATGTGTTATTGGTTGGTGAGTTGGCAACCATTTCATAAAAGCCCGGAATTTTAACAAGCTTCTGTGTTAATTCCTTAGAGGTATTTGCTATTAAATAGATTGCATTATAGTTATGGCCATCAATGCTAACGTAAATTGTCAGACGTGGTTTAATTGCTTTTGCACGAAGTATGTTAAACATGCGAATTCCATCTGCAAGGCCACATATTTGTATTAGATCCTCCTTCGACATTCTCAAGATATCAGACCCAGAGAAGTGGGTAAATGTTGTAAGATAAGCAGTTAAACGATGATTTGTAAGCCATTGAGTAACTTGTACTGGAGTAGTTTCAGGAGTAATGTTTGTAGTATATTCTTCAACCTCCGATGTCACCTGCTGTGGTGAGACCATGTTTGCCTCCATTAGCTTAAGTGATGGTGAATTGGTTGAAGTAACTTGAATTGGACTTGAATTGGCAGTTGCTGGTGATGAGCTTGTAAATGGTAGAATTCCATCGTATTTCGGAATGTGTACTGGTGAATTCGGCCAAATTTTCATAAAAACTGGCTTGCTTCAATAATAAAAAATTCTCAACTGAAACTCTTCACTGTGTTAACAAACAGAACATCGGATATTAAATGAATC	"CAXN3112.rev,CAXN3112.fwd,CAXN5592.fwd,CAXN6934.rev,CAXN6934.fwd,CAZC3055.rev,CZAC3055.rev,CZAC3055.fwd"	"GO282372,GO282373,GO286106,GO288113,GO288114,GO295536,GO278733,GO278734"
3531646	3531646:1	GGGATTAAATTTATTTGTTTAATTCATATAACAATTAAACGATTCTAACTTTTCAAATACTTTTTAAATTTAATGTTTAATATAAAGTATATATTTATATTTTGGTTTATTGCTGTTTAATAACAATACGTTTGTTTAATATGTTGTGTGTTTTTAATACATTTTATAAATGAAAATTTCAACGTGTATTATTGTAATAAATTAATAAAATTATGTTATTAAAACTTAAAATGCGAAATTATTTAAAACTGTTAAGGTATGTGTTTGTAAATATTTGTCTTTTGATAATGGTTTCGTGTATTCTTGTATGTATATGCTATAACTATGAGTAAAAAACAATTTGCCCTTACAGCATTTAAGCGCTTTAGCAAAATATAAAATAACTTAACCCTTTAGTTGTCCAACAATAATGCCAGTTACAATTAAACCTATTATCACAGCAATTACTAAAATTATTAATATTTTACGCCGATAACTTTGACGTCGCTCTGAGGCCTTCATAAGCTCATCCCGTCCAAGTTCGACTTCGGTAGCAGCGTTCTCAATACTGGTTTCAATACGATCCACTTGCTCGCCTTGTTGTTGTGCAATTTTATTTATTGATAGCATTATGGCATTAACATCCAAAATATCAGACTCTATTCGTTTAATTTCACGCTCCCGAATTACCATTATATCATGTTCAAATTGAAGCCCAGCTTGCACATCTCTTTGCCGTTGCAATAGTTCAGCCTGCTCAGAAAGTGCACTATCGTCTTGCATCTGCGATAATTGTGTTTGAGAATACGTCTGTCTCATAGCTGCAACCAGGCTATATTGCACGGCAGAGTATTTCTCAACCACAGAACGAAAATCGTTAGTTAATTTCTCTAGCTGCAGTTTCTGCTGCTTGTCTCCGCGACGAACAATAGATGTTAACCGTTCCAGGTCCTTACTTGTTACTTCGATGCGACTGTTTGTCTTCAAATGTATATTATGCACTTTATCCCTCATGCTTTGTTGATCGCGTGGAGTTCCAATCGCCTTAAGAATCTTCTCCAACTGCTTCCAGCTGGAGTTGACAGCATTTATATTATGCGCAATATCCTCACTAAGGGACATAAATTCTGTAGGACTGAATCCGGAAAAATTAACGTCAGGTAAAGTTGCAATTACGGCACTAGTGCTGCTCGTGGTAGCACCGTAATCACGATGGTTTGACCCATTGTTCAAATTAAGAGACATTTTCTAAATCGCAGTTCAGTGCTCAAATGGAATGATTCACTTTAATTGAATAAACCCAAAATACTTTAATCTTAACGTTGTTATCGCATGTGTGCGATTATAAAAATTATTGTAAATAAACCATCGTTAGATGTTAGAAAACACCCATTTTAATGCATATTTTGAAATAATTTCAGATAGATTATTGCAACTGCTCGAATGCCAGTTGTGCATACCC	"CAXN1700.rev,CAXN1700.fwd,CAXN502.rev,CAXN502.fwd"	"GO280887,GO280888,GO285322,GO285323"
3531647	3531647:1	GTCCGATCTCCACAAAATTATTGTTTCTCCCCAACATCTGTCCGCCGATCACATCAAAGTGTTCCTCTACCAAATATTACGTGGGCTCAAATATTTGCATTCAGCTCGTATTTTACATCGCGATATAAAGCCTGGTAACCTCTTGGTAAATTCTAATTGCGTTTTGAAAATATGCGATTTTGGTTTGGCTCGCGTTGAAGAGCCCGATCAAACAAAACACATGACCCAAGAGGTCGTCACACAATATTATCGTGCACCAGAAATATTAATGGGTGCACGTCATTATTCATCGGCTGTGGATGTTTGGTCGGTTGGCTGTATCTTCGGCGAACTGCTCGGACGTCGTATACTATTTCAAGCACAAAATCCAGTACAACAACTGGAGCTCATAACAGAATTATTGGGCACTCCAACAATGGAAGATATGCGTCACGCCTGTGAAGGCGCACGTACTCACATGCTACGTCGTGCACCCAAATTGCCCTCATTTTCAGTATTGTATACGCTTAGTTCACATGCGACGCACGAAGCAGTACATTTGTTATGTCAAATGCTTGTATTTGATCCGGACAAACGCATATCTGTAACAGATGCTTTAGCTCATCCATACTTGGATGAAGGACGTTTACGCTATCATTCTTGCATGTGCAAGTGCTGTTTCACTACCTCGGCTGCCATGCGTCAGTATACTGGCGATTTTGAGCCATCTGCTGGTCAACCGTTCGATGATTTATGGGAACGTAAATTAACTTCAGTGCAGCAAGTTAAGGAGGAGATGCACAAATTCATTGCGGAACAATTGCAAACCGGACGTGTTCCACTTTGTATAAATCCGCANAGTGCGGCATTTAAGAGCTTTGCTAGCCAATGAGAATGAGATAATCTACTACTACGACCACTGCTGCTGTTCCTGTTGCTGCTGTTCGGTGCAAACGATTAATTGCATTTATAATTTATAGTAATTAAT	"AOTB687.fwd,CAXN3897.fwd"	"GO273011,GO283493"
3531647	3531647:2	TTTTTTTTTTTTTTTTTTTTTTTTTTTTTTGCGTAAATACTTCTAAGAATTTTCGTTTTTTTTTTTGTTTTTAAACTTGTTTCATATAAGACATATATTAAACGCAATTAAATGTTTGTTACATTTTTATTTATCATATTAATTAATAGTTAAATGAATTCTGCTTTTTAATATTTTGCAGTGATTTTTTTTCTCAAATATACCTTAATGTTACATGTTCGATTGCTACATTGAGCTTGGAAAATATTTTGAGAATTTTTCAACTTTTAATGTCAATAAATATACGCCCGAAGCGTATTTAGAATAGGATAATAATTCTTATCCTTTGGTTAACAAATTAACTTTGAATATCTTCTGTTTTCTGTCATCGGTCTGTTATCCATAAGAATCCTTTTTGTCGTTTACGTAGACTAGCGTTTGAGTTTCGGCCCGCATTTCCTTTATGTCTTCCTTTAATTAATTTACTTTTCTTATATTCAATAATTCGGTGGTGGAATGATTACATCTTTTTATATATATATTTAGTTTGTATTCCTTTATCTTACTATCTCATTTTTAGTTTACAAATCTTAGTAAATAGCTTTTGTTTTCGTGCTCGTATCGTACTGGCTTAAAGTTGTCCATAATATCTCATCCATTAATCTGAGTTTCAATCTTAACCTAAAATGTTGCTGAAGTCCGAGTTTGAATACACTTAAAATAATCGTTGCTAAAAAATTTTTCTGTTCCTTAACGTTAGTTAATGCAGTTTTGTGGATACAATTTTTGGCATTGTATCTGCTTGCTGTACTCTTCATTGGAGTTTAGTGAATATGAGTGATGACAACAAAAATGTTTTGTATTTTTTTGGTGGAAAATTGTTTTTTGTTTTTTCGTTATATTTATATTTAAATAAATTATTTATTTATTTTGGATTTATTTTGGATCGCTGATTAAATTAAAAATGGTTTGTTTAGGTTTAGGCTGCTATGGCCTCATTTTGCCGTCATTCCCATTGGTGTGGTGATGGCGGTAACTCGGAAGGATGCGCCACAGTCGAACTAAATCGAAAGTGACATTGAAGACAGTAAAAATGGCAGTTGTGCTTCAAATTGTTGTTCGAAAGTTGTAGTGCGGTTGCAATTGTAGTTGCCTCATTATCAAACAATCGTAGTCGATACGTATCACTTGCGGTAGTGCTGTAATGTGTCTAAACTATGCTTCATTTCAGTACTTCTTTA	"AOTB687.rev,CAXN3897.rev,CAXO402.rev,CAXO402.fwd,CAXO455.rev,CAXO455.fwd"	"GO273010,GO283492,GO292580,GO292581,GO292637,GO292638"
3531648	3531648:1	ACATATTGTAATAGAGATCGTAGATCTTATATAATCAATTATTAAAAGCAATAACTTTATGTTCCAAAAATCATTGGATATCGTTTGATGTAAATTTGTAAATTATGTAAATTTGATTAAAATTTTCTACTTATTTTATGAGATACCCAATCTTAAAGCTTTTACTTTCAAAGTAGTTCTATTCAAGTAGTTAAAAACTGTTTTTTGGTTAATCTTAGTTCCATAGTTTATTGAAATTTTTTGAACAAAACTTAACGTACTATTCCCAGGTACTTCAAACCATTAATTGAACTTCATTTGATCTGTGTTACATTTCATTTTTATTGTAATAAAATTGTAAAATTTACCAAATTTTTGAAAATTTTTAAACGAATATTATTGTTTTTTTTTTTGCCAAACATTAAAATGTCACATGTACTGTCAAGGAAAAATGTAGTTTTAACATTTTAAATGTTATGACTTTTAAAAACCTAGCGAACAGAAAAACACCAAATACTTTCCGCCTAACTCCAATATATAAATAAGATATATAAAATTTGACTATTTTTTTGTAACTACAACCTGAGTAGCTGGCCGACTACTTGGTGTAGTGAAAAGACTATAACTATGTACAATTAACATTAATACCTATAAATGAAATATTTTATGGTTTCCGTATTTTATCACTTTAGGCCTAATCTTTTGTAAGCATATTGGAGAAAACATAAAATAAGTATTACTTTGGTATAACACTCGAAATATTAATTTGTATTCGCGATCATTTGGATCATTGGAAATATTAGAAATCAACTCAAACAGAACTCTTAAAAAACTTGGAATATTATTATGAATAATGTATTATAAATGTATGAATGTTATTTATTATGAATATATACACCGAAAATATAGGTTTTAAAATAACCAAATACAAATAGTAAACAAACATTTTTTTACAACTGACTGGAAACTTGCATGTATTTTCAAATATCATTCACGATAGTCTACTTTATATTCATATGCTTACAAAAGATAACGACTATTTTTAAATATTAGCCAAATTTTTTAAAGTATGGTAGATTATTTCTTAACTTATGATTATTAAGGTTATTGCTAAAATGAAAATTTTTATGGATGGTGGCAAGAGCTTCATTTTAAAATCAAATTTATTAATTTAAATGAAACTGTTTGAATCTTGTGTTCTATTTATACTACTTACGTGCACTTAAAACGTTGGTAAGCTTTTGCAGGTTTTTAATACAATAAGCTATGTAATATATATATTTCAGTTTAAAATCGTAATAGAATTTTTCGAAAATGCGCCGTATTGCGAAATTATTTAATAAAATGCGGCGCTTTTACACTGAGTGCATTATGCAGTTCAAAACATAAATAAACAAAACTGCACTGATTCAATGAATATTTGAGAAAAGTATTAATAGAAGTAAAGTTTTAAATGTATTTAAGATACCGAAGTTATCTTAAAACGAATTATATATAATGTATTCAAGCTCTTCACAAACTTGCCTAATTGTCTTCTAAATCAACAATTATTTTCCATTGTCAGATTTTTGCGAGACTTCCTGTCGTCGTAAATTTTTGGGTGTCGTATTTAATTGCTCTGATAAACAAAATAGAAGAAATTAAAACTGTAAGAGGTACGTTTGTTGAGTAAGTTTGAATTAAGAAAGATATTAGAAATCCATTAATGTTTAATTGTGAAGTTGAGTATAAGTATTTGCAGTAAATTAAAATATTTTAAAATATTTTTTATATATAAATAAATGGTAACC	"AFUX428.rev,AFUX428.fwd,AGSC435.rev,AGSC435.fwd,AGSC593.rev,AGSC593.fwd,AGSC741.rev,AGSC741.fwd"	"GO298362,GO298363,GO300685,GO300686,GO300915,GO300916,GO301133,GO301134"
3531649	3531649:1	GACTTTTTAGAAAATTTTGCTTCAATAAGAAGCAGCGTCTGAAACTGCCTCAGTAAATAATTTGTGAAATAGTTTTTTTTGTGTGTTTATTAAAAAATATTTTTTCAACATATATTTAAATATAAAAATTAAAATAAAAATAATTTAAAAATGGATGAAAGTGCATTGTCTTCTGAAAATATGGAGAATGAAGAAGAAACGCAGCATGTAGCAGAAGCAAACCGAGGCATTGATTCGAATTTATTGGGCGTAATTAATGTTGAAGAATCAGAGACAATCGTTATAGACTTATGTGCAACACCTTCCACCTCAACATCAACACAAAAACCTATGACTTCACCACAATCTAGCAGCACATCAACAGGCGTACAATCTGGTTCAGTCGAAATAAATGAAAGTGGTGCCGAAGGGAATATATTGGAATGTCCCATATGTCTACAATCCTGTATACACCCAGCACGTCTTCCATGTGGACATATATTTTGTTTCCTGTGTGTAAAAGGTGTGGCTTATAAAAATCGTCGCTGTGCAATGTGTCGCCGTGAGATTCCACCAGAGTTCCTTGATCATCCACAACTAGTGAATGGTATTGATGATATTTGTACTACAAAGAGCACTGAAGATGGTTACCAATGGTTCTATGAAGGTCGCAATGGTTGGTGGCAGTATGACGATCGTACAAGCCAAGATATTGAAGAAGCTTACAAGAAAAGTGAAAAATCCTGTACAGTGATGGTAGCAGGTTATG	"CAXN4771.fwd,CAXN5507.fwd,CAXN9906.fwd"	"GO284923,GO286029,GO292400"
3531649	3531649:2	GGGTCTTTTTTATACAAATACGCATAACAAAAAGTTTCCGAATGCAAATAGAGTTCGAAAATGTCCAAGCAGTTATACTTGTGCAAAATGGTCGAACGCTAATGATATTCGAAATGAATGCGAAATACTAAAAGATAAACATACTCGAATCATATATGTAGTTCTTTATGTCATTAACAGTATAATTAATTCATTTTTTTTTCGAAACTGAACTTACACAAATTCCACATATAACAACTCATATTTTTTTTATATATATAAATAAAATAATTAAGATATTTATTTAGAGCGTGCACATTTTATACGATTGAAATATATTTTAAGTACCTTCGTATAAACAAAATGTTCAGTTTTTAAGAAAAAGATGAAGTAAATGTACTCATACTTCTTGTCTTTATATTAAACAAGAATGTATTCCAAACTTCTTAATTAAGTTTTTTTACTAAGACAATTTTAACGCACTTCGCTTAGTACTTCACATTGGCTTAGTAATTTACAAATATTATAATTTACTCTCATCTTTTTAAACTATTGTAAAATATAAGCATGTATACATAAATATTTATACACGTATATTTTATATCAAATATTCTATATATTTCTATTTCTTATCGACTTAGTTATTTCTACTATTTTAACTTAATAAATTTAGTGTTTTGTTACGAGGAACATTTTTTGTTTTGAGGATTTAATTATCGTCAAATTTATACTATTGAACAATTTGTTAACATTGTAATATATTTCTCAATCACTATGCACATTTATTAAAATATGTATGATTCACACTGCATACATATTGTATAAAAATGGCATAAATAATTAAAAAACAATAGAGAAATATTTAAAATCGTATATGTCTGTGCGCGTAACTCCCATCCTCATCTTCATCACTAAAATTAATGATGTTGCGTAAAGTCAAAAAATGGAAATCGTTAAGTGTTTGTTCGAAAAACTCGATGGTCTCCTGATCAGCTCCAGATATAACACTCTGAGTAGCATCCAAAAGATCTTCAGCTGCATCAAGCAGTTCACGACTACCGTGTGCTACACCTGATGCTGTGACAGGGACAGAGGCAGAAACTAGACCGTTAGAGCTTATACTATTCTCACCACTTGAATTATCCGCATTATTTGAAAAACTAGCTGCAACTCCGCGTGAAAATTCATCAGCATGTGCAAGAATAAATCCAATAATATCGCTTGCAATACGTATAGCTGCATCAGTTGCTGCAATGGTGGATATAAAGTCACTAGCATTTGGCGGTAAACGCATACCTAAAGGTGGACCCAAATCAAGTGCAGCATCTTCATTTAAATCTAAATTTCGTTCGCGTCCCTGATTAACTTGTGATGCAAAATTGAAATCTGTTGTTACGGTGTTACCTTCAATACGTAGGCC	"CAXN4771.rev,CAXN9906.rev,CAZC1736.rev,CAZC1736.fwd"	"GO284922,GO292399,GO293869,GO293870"
3531651	3531651:1	AATTAATACAAAATTATATATTATATTTAAATATTGTACATAGTCAATACATTATATATAATATTCAAATTTATTAGACAGATTAAATAATTAAATTTCAATTTATTTCAAATGCGGCCAAACAATATTCTCAATAAAATCTAAATGTGAAGCAATACGAGTACTTATGTCGGGTATTGCAAAACCGCAACCATAACCGACTGAGATTACACCAATTTGACGATATATTCTCCAAGTAGGGTCCACAACTAAACTTATAGGTCCACCGGCATCGCCCTGACAGGGGCTTTTTTCTGATTCTTTTGCTTTCGTACACATTTGAGTTTGTATTACACCATTTCTATTTCGTCTTGTTAAGCCTGCTTCTTGATATGAATTATGACAAACGTCTAACGGTACAAGTTCCTGTACACCTTTTAGTAAAACGTCTGAAGGCTTATGAGTGGTTGTACTGACGACTCCCCAACCAGTGGCATATAATAGGGAATCTGCAGGTGGATTTTCAACATTGGTGTATAAGCATGTAGGGTAAATGTCAGATGTGAATTTTACACTATTTTCCAATTCTAACAATCCAATGTCATTATAGACAGCAGTCGATATATATTCCGGATGTACGTGTATTTTTTTTATTGGAATTTCTAAACCATTTTTAATTTCGTCAACATCGGTATTATTGATGACACCCAAGCGAACTATTA	"CAZC2354.rev,CAZC2701.rev"	"GO294657,GO295073"
3531651	3531651:2	GAGTTGTTGAGCAGACGCTTTTGAGTTAACTTCGTTCGGTTCTTAAGTGCAGTTCTATAAAAAGTATAACAACTCAGAAGAGAACTTGAAAAACTGTGCGTCTCACACACATAAAATTAAAGTAAATTGCGTAAAAGACTATATTATAATTAACTAACAAGGACTATCAATCACAAAAAGATACGATATTACGATATTATAAATACGATATTATTTACTTTATTTTCGTAATAAAGTACGAAAACTTAATTATCTTCGAATATTTCTCAGAAATGACAAGACCGCAAAATTTACTATTAATATTGAGCGCCGTATGTCTACTGAAGCATACTTGGACGGCCAGTGTCGGAGACACTTGCAAAATAGAGTCTACACCCGGTATTTGTAAAAGAGCATCTGACTGTCTTCAGCTGAACGAGTATATTAAACGTGGAAATATAGAACTAGAAGGTATTCAGTGTGACATTGCGACATCTGAAAATCTTATCTGCTGCCCAACTACATCATTTTCGAAAACATGGATTTTAAAACGACTTCAGCCTGGTCTGGTCTGGTCAGTAACAGAAAAATCAATTAAGGAACGACCTGCTGAGAAAGCTTGTCATTTACTGGAGGATAAGATAGTTGCCAATCCAAATATAAGGGTACTCGGTGGTACATCTGTGGAACTTGGTGAGTTCCCATATATGGTAGGAATTGGCTATAAATCCAATGATGAACACAAAACCTATG	"CAZC2354.fwd,CAZC2701.fwd"	"GO294658,GO295074"
3531652	3531652:1	AGGGGATTTAAATTCATAAAGTAGGCGACGCATTTCTAAAAAAACTGCTCAAGTATCGAAAGTTTTCATATCATTGCAAGTGTTTGTACCGGCAGGAAGAATAAATTTATATATCGGGAAAGATTTGTTCGAATAAATTTCATTTTAGTTTTTTTTTACATAAAATTTCTTGTCATAAATTAATACAGAAATTTTTTTTTTTTTGAAATAAAACAGTGTTGAGTTCAAAGTACGAAATTTTCTATTGGCAATTGCATTATTTATTAGTGAAATATATTTTAAAACGAAATTCCTGTGCACGTTCGAATTCTATAAGATAAATAAGACAATATGGAAGATGCGAAACCAGAGGCGTCCGGCTTTATGTCAATCGTTAACGAAATTATCTACAGCCCCATGAACTTGGGTTTAGTTTTAATCATTGCATTCTTGATCTACAAAATCATCAAGGACCGCATCGAAGTTCCCAATGCTGTCGCGCAGAGACCAGCACAGGTTGAACTACCCAAGTTGCGGCGCGATTTTACTATACAAGAATTACGACAGTTCGATGGCTCCCAACCAGATGGACGTGTGCTGCTTGCAGTCAATGGCAAAGTGTATGACGTCACGAAAGGAAAACAATTCTATGGGCCAGGTGGACCTTATGCACCATTTGCTGGACGCGATGCTTCGCGCAACTTGGCTACATTTAGTGTCACTCCCAATGATAAAGATGAGTACGATGATCTTAGCGATTTGAGTGCTATGGAAATGGAATCCGTGAAGGAGTGGGAATTACAATTCGATGAAAAGTACATCTATGTTGGTAAGCTATTGCGTAAAGGTGAGCAACCTACCAACTACGATGATGAAGAAGAGGAGCCAGCTAGTGATGCTAAACCAAATGATGATGCTGCCGCCCCGCCGCTAATGCGTCTGATGAGGGTCTTCGAAAACGTGCAGTCGATCCCGCTAATGAATAGATGCAATATAGCAAACGTTCAATTAAAGGAACCCCAACTTATTTTTATTATAGAATTTAGTTTTGTCTAGGTTTTTCTACACTTTACACAATATAAAAAAGTTATAATTGCAGAAATAAAATTAAAATTTAAACAACAGTGTAGGTTAAGTTTATTGGCTTATATATAAACCAATAAAAAATTTATGGTCCTTGCAATAAATTTAATTGTTAATAGCATTAATTTCTTTTCTGTTGTTGAAGAATGAAAGATGTAAGCCAAAATTTTCATTTATCATACAGAATTTTGTATCTATAAAAAACTAAACTACATATTGAATATTGTACTGATTGTAAACTGTTATATAACTACTATACGCGAGACTTAAATTTTAAAATATCGAAAAAAAAAATTGTTAAATTTGTTTAAGGATTTTGAGTCAGGAGAGAGATGGAGGTATAGCGATTGCTTGGCAGCGTATTGTTAAGTCCTTGGATTAGTTTAATTTAAATACATACCAATACTTAGTTTCTGTTTTCTAATTTTGATTATCGTAAGAGATAACAAAAAAGTAATTGTTATATAAATTAGTTCACAACTTTCAAGACTTAACTAGCAATATGGCTATATCCTTACCAATATATTGAAACGTTGCTTGTAACACTCAGTTTAGTTAAATTTATTTCGATATAGTTTATATAGTTTCTAAATTTAAATGTACCTTTGTTTTTATTCGGATTTTGGTTATAGTATTGT	"CAXN3274.rev,CAXN3274.fwd,CAXN4102.rev,CAXN4102.fwd,CAXN4627.rev,CAXN4627.fwd,CAXN5928.rev,CAXN5928.fwd,CZAC1566.rev,CZAC1566.fwd"	"GO282602,GO282603,GO283813,GO283814,GO284693,GO284694,GO286532,GO286533,GO276538,GO276539"
3531653	3531653:1	ATTAAAAAAAATATTGTTTGCTGTCAGTTTGTGTATGAAAATATTTATGCAAAAAAAAAGAAACTACTTAATTAATATTTTATTAACTATATATTAAAAAGATATTTTTTATTTTAAAATTTATTTGTAGACTTAAGTTTGATTTTAAAAAACTCTTGAGTATATATTGCAGTTAATATGAGTTAATGAGATGAAGTATGAAACGGAAACGGAAATTGAAATTGAAACAAGAGCGTATAAAATATGCATAAAACGAATGGAAAAACTCGTAAAAGCAAAATAAATGTCAAGTTTATATATATAAATATAAAATTGGGTTAGTGTGAAAATAAAAACTATGAAATATGAGTAATTTTGAAAATAAGTGCCAAAATTTGCCTACTTAAAATACTTAAGTTAAATTAAATTTAACTTTAAATTAAGGTTTATCGGGAAAATGTCATTAACACAAACAAACAAAACAAAACTGCACAAATTTTAAAATTAAAATTATTCAATAATAAAAAATAAATATATAAAATAAAATTATTTTTATATTATTAAAAAAAATAATATTTTAGTTAAATGATATGATGTTTGATATGAACTATTTACGATTATTAAGCTAACTAATATAATAAATTTCATTAAACTACTATTTAAAATTTTTTTAAATATTCATAAATTATCATTATTTAATAATAAAACTAGTTTTCACTAATTAATAAAATAATTAAATTTTTTATT	"CAXN10273.rev,CAXN5030.rev"	"GO280068,GO285344"
3531653	3531653:2	AGTAATGATTTAAAAAAGCAGATAATTGTGTGCTTCTCTCCAATTTTATACTTCTCTCTCCCAAAATTAAAAACCAAAATATTTTTTTGTAGAAAATATAATATCAATTTCACCTTTTCAGATTACACCTACAGTCTAAATTTAATAAATTTATAAACGCACATAAGATATACTATCTTAAAAAAGTGTTATTCCTTTTGTTTAAATTTGATTTTCCCAAAAACTGGGGTGAAGATATGTGAAACTGGAACATATTCAGTTTGTGTTAAAATTACCCGGAAATAAATATTTCACATTTTTATGGAATATTCAGCACCCTTCTTCTGAACAGGTACATCTCTTTGTAGTTGTGAAATAGAACCAGTTCTTTACGGTGAACTGGAAGAGAAGAAAAAAATTTTTATTAGTCTTTTTTCAATAATTTTTAAATGTTTATCTATTTTATTTCAATGAGTTCAATTTTTAATTCGTAGTGTCAATAATTATTTATTAAAAGTATCTGCAAAGTTTTTAAAATCATATTATGTTTAGGTATAGTTTCATTCCGACGATAGTTTCATAAATGATCTATCGTGTATTCCGAAGTAAAATATGGCAAGTTTTAACAAATTAACTGTATGAATCTAATACAGGATTACTGAACCATAATTTTACTACATATATGATACTATTTTTACCCAAATCAATATATTTCAAACATTAAATTCACAATATTTAAACATTTTTAATCAATTGCTT	"CAXN10273.fwd,CAXN5030.fwd"	"GO280069,GO285345"
3531654	3531654:1	GATCGTTCTTTCGTTCTCGAGTCGCCTTTGTGTGAAGAAAGAAAAATGAGAGCTAAGTGGCGTAAGAAGCGTATGCGTAGGTTGAAGCGTAAACGCAGAAAGATGCGTGCAAGGTCCAAATAAACCCGTATTAAGTTGTTAAGGTCTTGTTTTATACATCTCCAAACACAAAAATAAGGAACTTCCTGTTTAATTGGCACCAGTGCGCTTTAAGAATTTTCCTCATGGAACGTGCGTAAAATTTTTAAAATAAAGAGAAATCTTTGGATTATTCAAGAAGTCGAAAAAAAAAAAAAAAAAAAAAAAAAAAAAAAAAAAAAAAAAAACCAAAAAAAAAAAAAAAAAAAAAAAAAAAAAAACTT	"AFXP647.rev,AFXP647.fwd,AFXP648.rev,AFXP648.fwd,ANPU559.rev,ANPU559.fwd,AOBU686.rev,AOBU686.fwd,CAXN9092.rev,CAXN9092.fwd"	"GO299880,GO299881,GO299882,GO299883,GO304614,GO304615,GO272468,GO272469,GO291259,GO291260"
3531655	3531655:1	GAAAGATACTCGTATCTATATTCGGAGTAGACAGTTTGAATAATACTTTTATGATAAAGTGTCATTAAATTATGATAGCAAGTAGTAACACCATATTTAGGGAAAAGTGGAGCTGATTTCCTCTTTATTTTAGATTAACAATTATTTTAAAAATGAAAATACTTATGATAAACTCAGAAAAATATGCTCTAACCACTTATATGTTATATAGACCTGATCATCTGGTTAGAAAAATTTCAGCTCCCAAGATAAAAAAGATATAGAAACCAACATTTGATATTTTTGCACCAACAGGCTGCGTCGAGTAAGAATATTTTGACCTGATAATTAGTTAAAATCTGGTTAAATCAACCAAATTATTATTTTGAGTGTAGAAATATAGATTATATAGACTATATAGATTATATAGACTATATAGATTATATAGACTGTATATAGATTAATTGATTAGACCAAGTTGAGGTCAAATAATAACCCACTGTTGTACCATACGATTGGCGTTTGTTTATACTTAGACTAGAAGTGAGCATAGGAGCAACGCTGAAAAGTCAACGACTTCCTCATTAGGTAAAAATAAATTAGTCTGACAACTTTATAAATTTAGCTAAGTCTCTAATTTTGCAGAATGACAGCTCTGTCAGGTCGGTAAAAAGGCGTCTGGAAGATTTTTGTTCTTTTCCAAGCTAAAGGTGGACATTGATACATGAGATGGCGCACTGTTTCCTCTTTATCCACGCCAAGAGCCATAAAATGCTATACAGAAATACTAAAAATGTAAACATGAAATTAAATACTTAACTCCAAAAATTAAAAGTTACTTTTTATCATAGATATTTGATCGTTGTTAGCTTTGAAGAGCCTTATTATAAGAAGACTGCCTACTTATGTCAACACTTTTCAATCTTGTTCTTAATATTGTCTTAAACTCGACTCTAGAAAGTTAACATAGAGTGGCATTCAATGAGATCTGCGCTGACTCTATAGTTTATATAGGAAATATATATTCTATCTCGTAGCTGCTATGTTATGGCACTGAAATTAGAATAAATACCGATGATGGCAGTTAAAGTGCGACCATGAGCCATAAGCGTGAATACAAGTAACTGATGATGTTCTAAGTTCTGGAATCTAGGATGGCGGGAGAAGTATGGTCCCAAAGCTGAAACTTAAAAGAATCAGCTTCTTCTAATACTGGTACTTTTTAGCATATTTTTAACATAGTATAAGGATTTTGTTGGATATGCGATAAGATATTGTTTGGTTACAATTTTCCAAGTAAAATTGCGTTCTGACTTATGAAATCGAGTGACACCAGTT	"CAXN6848.rev,CAXN6848.fwd"	"GO287978,GO287979"
3531656	3531656:1	GGTCCATTAGTTATCAATGTTTCAGATAGTAAACTTAACACGGAACTACCAAGCCAAGGAACTCAAGCAAAGGATAAAGTCAAGCATGACAGTCAACAAGAAACATGGTCACCACAAGAGGAATTGAACGTCAGTCAACCAAGCACAAAAGGAAACAAACCAGAGATTTTCGTACAACGTCTAGGTACATTTAAACGAAAGGATGACCATCATCATGTCAGCAACCAAGATGAGTATTACAAAATTTTCAAGTGTCCAAAGATTAGAAAGAGAAATCGAGCCTCGTTCTAAAAGGAATATTAGTAACACAAGTATTAGCATGTATCATATAGAAAATAAGGGATAAATGGAAAATCAGAAATATCAAGTGCAAATTAGCCGAAGAGGGGTCATCAACGTGTCATTAAAATAAAGTTTTAGTTTAATTTCTGTTCTGAAGAAGGAGGGAAATGTAACGACACAAATTTACAAAGTAAATTTCTGTGCTACATAAAACAAGAAGCAGAGAAAAACACAGTCTGTGTGTTAAATAACCGCCACCACTACACATAATATATCTAACAACTCACTTGAAAATAACTGACTTAACTGGAAAATATAAAATTGAATTAAAATATTTATTTTGAAATATCATGGACATTACCTGTGATCCTCGATGCCAATGCACCGCGGGCATCGCTACATGCAATGTGCAAATTCTAAAAATATACGAAAAACAAAATTAACGTTTGGTTAAAACTTTTATGAATGGAACACTTATA	AHSA764.fwd	GO302797
3531656	3531656:2	TTCCCCTAATTATGTCTAGTAATTGTTCCGTGTTCTCCTCAGTTGCTAGATGATCACGTACACGCTTCCGTAGTTCCTCAACGGTTCCTGCTGTACTGACCTTGATTTCCTCTAGAATTAGAACCAAATCCTCTTTACGCGCTATCGAAATCCATGCTGTTTTGACCATGTTACCTCGTGTACCGTCTAATGATTCTTTGCGTTAAACGTTTGTACACTTATTCGTCCTGTTCCTAGTTCGTTCTTTTCTAAAACAAAATCCCTGTTCAACGTTCGTTCTTTTCTAAAACAACGTCCCTGTTCAACGTTCGTTCTTTTCTAAAACCAGGTCCCTGCTCGGGCGCCAATTGTAACGACACTTTTGGTGACGTTCAAAAATTTTTAGTTTTTGCTGGGGTATCCTCAGCCGTCGTCCAGAGTCGTGACAATATATTTATAATTTTGCCGAGACGTTGGTTTTAGAAGAAAACAGAACGTGATTTATATGTATAAATTATATATAAAACTTTATTTATTTCATAAAACTTATGATTAACAAAGTTTAATTCAAATTCATTGGAAACATTTCTAATAATAAATAAAAAAAAAATTATGTTGATGCCAAAATTTCCCACTTCTCCATATACTACTTGTTGAAAGAATCTTAGCAAAACCCGTGTGACTTCTTAAGCCCCTCTTCTGTTATAAAAAAAATAAACAAAACGTTTCCTCCGTGCTGTAAAAAACTATTTGACCGAATAAGCCAGGTTAAAAAAATATACATATAAAACAGGAAAGGAATTTTACACTACGGTTGACTCAAAGAACCAGATTTGTGGCACAATGTGCCAGATGACCAATAGGCCAGTGTACTTGTTTCAGGAAAAGTAAAATTTCAAGTTTTGGTAAAATTTACCAGAAGGCCCAATGAGCCAGAGTACTTGCTCTTTCACTTGTCGCAAACCAAGTCCCCGATTATATAAAAAGGGCCTCCTTTTATATTGAGCATACCGAAGCTTTTTGGTGTAGCGTACCGGGATTCTTTGCTGGACTTGACTT	"AHSA764.rev,CZAC894.rev"	"GO302796,GO279527"
3531656	3531656:3	TTTTTTTTTTTTTTTTTTTTTTTTTTTCTAATCTCTGGACACTTGAAAATTTTGTAATACTCATCTTGGTTGCTGACATGATGATGGTCATCCTTTCGTTTAAATGTACCTAGACGTTGTACAAAAATCTCTGGTTTGTTTCCTTTTGTGCTTGGTTGACTGACGTTCAATTCCTCTTGTGGTGACCATGTTTCTTGTTGACTATCATGCTTGACTTTATCCTTTGCTTGAGTTCCTCGGCTTGGTAGTTCCGTGTTAAGTTTACTATCTGAAACATTGATAACTAATGGACCTAATGAATTCGTAAGTTGTACATGACGATTATCCGATACTGGCTGTATTATAGTAGAATTCCTCTGTAGCGATGTAGTTGATGACGAAGATGATGGTTGACCAGATTGATGATTATCTCTTGGTGGTGCTTCTCGTGGTGACTGTGACTGATTAACCGAAGATGGCGGCTGTGGCTCAAGTTCTTTTGGTTGTAACGATGATTTGACATTACCTTGCGAATGACTCTGTGACGTTTGCGATGATGATTTAAGATTACCTTGTGAATGCCCCTGTGGCGTTTGCGATG	"AGSB605.rev,AGSB605.fwd,AGSB657.rev,AGSB657.fwd"	"GO300370,GO300371,GO300448,GO300449"
3531656	3531656:4	GCTCCTATGGCTTGTAAAAAATCGATGCCCAGTATGATGTCATCGCTGGCACTCTCCATAATTAAAAAAGATAGTTTGATCGTTTTATTTTCGAATTTTATGTCACACTCTAGCTGTTGAGTAACCAATCGGGCAGAACCATCCGCTAAATGGATTATTTCCTCATGTGGAACCCTGACCCCTTTCACTAGATTGTTTTCAATCATTTGATTACCGACAACACTTCTCATGGCCCCTGTATCGACCGTTGCATGGAAAGGCCATTCCCCTAATGTGATGACTGCATAGACGACGTCGCCCCTGGTATATACTTTATTTGTTGTTGACCTACTAATTGCTGTTGCTCGTTTTGCGACTGGTGGAATCGGTTGCTGGTTACTTCTCGGTTGGATATGATGATTCGATTTAATGCTTTGATTTTGGACTATACTTTCTTGCATCAGTTTTGGGTGACTGGATTCTAATTTGACGGGTAAAGATGATTGGGTGGTGGTCGTTCCGCCTGGCGTGACAACCCCCAAAGCGTTTCCCGATGGCCTCTGATGATTTCTGTATGTTGGGTTTTCCCTGCAGCACTCGATCGTTCGACGGCCTATAGTACCGCAAATCCAGCAAAAAAGTCTCCTAGGCTTTGTGCAGTCTCGTGCAAAATGATTTCTTTCCCCACATCTATGACAAGCATTACGCACGTCCACCTTT	CZAC894.fwd	GO279528
3531657	3531657:1	GACTTTTCTTTAATTCATATTGCATATGAAAAGTTGCATAAATCACCACGCCTTAATTTAATTTAACTTTAATTTCTATTTGAAAATAAATGTTTTCCAAAATATTTTTAAATTTTAAACTGACATACAAGTACACTTCACAAGCACACAATATCGCACAGTCCTGTTGTCTGTATCCCAAAGGATACACTTTTTTGTTACAGTTTTTTCAAGCAAAAAGTTTTCGCAGACTTTTCACGCGTCGATTTCAACAATTAAAAGGGAATTTTTTCATGCTTTCAATTTAAACTATTATCTTTTGCATTTCTTAGTTAAGATTTTATTTATAATTATTTTTTAAAACCGTTTTTCACTTTTTAGCAGCGCAACTAAAAGGCTACAACACCGCACACAACCGTTGACTTCGAAATTCGTTAAATGTTTC	"ANPU715.rev,ANPU715.fwd"	"GO304805,GO304806"
3531658	3531658:1	CCAAAATTATTATAATTGTTTATTTTCTAAACTCATATTAAATATAGTTAAATAATTAGAGTGTATAAAAAAATATACAGTTTTTATTATTATTATACTGTTTGCCAAAAAGTTTCAAAACAAAAATATTAATAGTTAAAAATTGTTTAAATTAAAACTTTTTGATCTAAATTAAATAATTGAATGCCTGGTATGGAAATTATATTGGATGCGAAAAAGCACTTCACTTTTGTCCATTAAGAATATTCATATCATATAAAATTATAAAAATTTGCACTTTCTTTTCTTTGATGGTTCTGGGGGTTCCAAAGCAGCTAAAATAGCTTCATCAAATACGTTTTTTAGTCCTTTTTGTGTTAAGGCTGAGCATTCGACATACTTTACAGCTTTTAGTTCTTTAGCCAATTTTTCACCTCGTTCCATTGTGATTGGCTTTTGCTTATTTTTAGCAAGTTTCTCTAAAGTGCTACTTTCATCGCGTAGATCAATTTGTGTTCCAACTAAAAGAAATGGCGTTTTTTGACAGTGATGTGTAATTTCTGGTACCCACTTTTCTTTAACATTTTCAAAAGAACTTGGGCTTACAACTGAAAAGCATACTAAAAACACATCTGTTTGTGGGTATGACAGAGGACGCAAACGGTCATAATCTTCTTGGCCAGCAGTATCAAACAACCCCAATGTATATGGTTCACCTCCAATCATAACGGTAACAGCGTAATTGTCAAATACCGTTGGTACATATTCCGAAGGAAATTTATTGGTAGTGTATGATATAAGAAGACACGTTTTGCCGACTGCGCCATCACCTACAACAACGCATTTAATGGTTTGCATACTGTTTATTTGTTTTCTCACAGCAGATTTTGGGTTGGGCTCGTATAATAAAATATTTCAACTCTCCGTTCTCTAATTATTGTTCTCATCAACTTTTTAAGTC	"CAXN9788.rev,CAXN9788.fwd,CAXO666.rev,CAXO666.fwd"	"GO292246,GO292247,GO292865,GO292866"
3531659	3531659:1	GGTACGCGTTCCTCTTTCGTTGGAGACGGACGATACGTGAATTGTGTTACGGTCGTTCGTTAAACAAATTTGTTTGGGAGTAAAACTGGCAAAAAATCGTTTGCTTTCAAATAAGAAAATATTTTTGAAAAATTATTGTGAATATATACAATTGAAAAAAAATTACATTTCAATAAAAAAATACTTAAAATTTAAAAATAAATTTGAAAATAATTTGTGTATTGATTATTAAATAAATTGAAAAAAAGTGTTATCGCTTAAAATACTAAACAAATTGATGTGCGAGTGTTTAAATTCATACCCAAGTAATTAATCAAAAAAAAAAAAATATTTGTGTTTTAGTTTAAATAGCAAGCTTACTAATTATATTTAAATAAATAAAAAATAACTTATTCTTAATTAATTTTTATATATATATTTAAACTGCAAACAAAATCATACTTTGTGCCGCAATTTATATACTCGGCGGTGAATTTCTTTTATTAGTGGTTGCGCGCATACAACAAAAATTTTCCCCCCACTTTGCTACGAAAAGCAGCTAGCGGGTTCATAATAATCATCATCTGTGCATTAGCAACTATAAAAACAAAAACAACAACAACCACACTAAGAGCAAGCATAACAACATAGTGCCACAGCATTGCTTTAACATTTTCATCAAACAAAAGATAAGC	CAXN4424.fwd	GO284359
3531659	3531659:2	GGTACGCGTTCCTCTTTCGTTGGAGACGGACGATACGTGAATTGTGTTACGGTCGTTCGTTAAACAAATTTGTTTGGGAGTAAAACTGGCAAAAAATCGTTTGCTTTCAAATAAGAAAATATTTTTGAAAAATTATTGTGAATATATACAATTGAAAAAAAATTACATTTCAATAAAAAAATACTTAAAATTTAAAAATAAATTTGAAAATAATTTGTGTATTGATTATTAAATAAATTGAAAAAAAAAGTGTTATCGCTTAAAATACTAAACAAATTGATATGCGAGTGTTTAAATTCATACCCAAGTAATTAATCAAAAAAAAAAAGAAAAAATATTTGTGTTTTAGTTTAAAGAGCAAGCTTACTAATTATATTTAAATAAATAAAAATAACTTATTCTTAATTAATTTTTAAATATATATTTAAACTGCAAACAGTTTAAACTGCAAACAAAATCATACTTTGTGCCGCAATTTATATACTCGGCGGTGAATTTCTTTTATTAGTGGTTGCGCGCATACAACAAATTATCCCCCCACTTTGCTACGAAAAGCAGCTAGCGGGTTCATAATAATCATCATCTGTGCATTAGNCACTATAAAAACAAAAACAACAACAACCACACTAAGAGCAAGCATAACAACATAGTGGCACAGCATTGCTTTAACATTTTCATCAAACAAAAGATAAGC	CAXN5281.fwd	GO285748
3531659	3531659:3	GGCGTTCCTCTTTCGTTGGAGACGGACGATACGTGAATTGTGTTACGGTCGTTCGTTAAACAAATTTGTTTGGGAGTAAAACTGGCAAAAAATCGTTTGCTTTCAAATAAGAAAATATTTTTGAAAAATTATTGTGAATATATACAATTGAAAAAAAATTACATTTCAATAAAAAAATACTTAAAATTTAAAAATCAATTTGAAAATAATTTGTGTATTGATTATTAAATAAATTGGGGAAAAAAAAAGTGTTATCGCTTAAAATACTAAACAAATTGATGTGCGAGTGTTTAAATTCATACCCAAGTAATTAATCAAAAAAAAAAGAAAAAATATTTGTGTTTTAGTTTAAATAGCAAGCTTACTAATTATATTTAAATAAAAAAAATAACTTATTCTTAATTAATTTATATATATTTAAACTGCAAACAGTTTAAACTGCAAACAAAATCATACTTTGTGCCGCAATTTATATACTCGGCGGTGAATTTCTTTTATTAGTGGTTGCGCGCATACAACAAATTTTCCCCCCACTTTGCTACGAAAAGCAGCTAGCGGGTTCATAATAATCATCATCTGTGCATTAGCAACTATAAAAACAAAAACAACAACAACCACACTAAGAGCAAGCATAACAACATAGTGGCACAGCATTGCTTTAACATTTTCATCAAAGCAAAGATAAGCAAGCGGAGAAAAAAACAAAAACAACAGCAAAAT	CZAC2140.fwd	GO277346
3531659	3531659:4	GCTTGATTATTTTGTTTATTTTATTTTCTATTTTCTTTTTTTTGTTTTTTTGCTTTTTATTTTGAATGTAAATTCCGTTGTGTTGCTTTAATGAACTTTATAGTAATTTATTTTACAATAAAAAGCACAAACAGCCGCACATACACAAGCGCTGAACGCAAAGTTCGTTTACTTTTATGCTTTTGTGTTGCGTCAGACTTTTGCACTAATGTCTGATTTTTTTCTACACGACGTCATACAAAGATTTTGAAATAACTTTTTTTTAACAATTACAGATTTAATTCTTTTACTTTGTAACACATAAATAATTTATTATTTATAGAAATTAACACTAGCATTTAGTGACCGCCGCTTTGGGTTAAACATTGTTACCCAACAGTAGTATCTTTACACACTTTTTTTTGCACTTAACGTATATGAAGAAACTGTCATATCAGCAAAATACGAAAGAGTACGAGAGACCTTAAGAGAGTAAAACACAGTGAAAACGTTTAACGTGTAGTGGTCGTCGCAATCCGGTTATGCTTGCAACATATTGTTGATATACAATAACTCTCTTTTTATTTGTTTTGTTTGTGTGATTTTGCTGTTGTTTTTGTTTTTTCCTCCGCTTGCTTATCTTTTGTTTGATGAAAATGTTAAAGCAATGCTGTGCCACTATGTTGTTATGCTTGCTCTTAGTGTGGTTGTTGTTGTTTTTGTTTTTGTTTTTATAGTTGCTAATGCACAGATGATGATTATTATGAACCCGCTAGCTGCTTTTCGTAGCAAAGTGGGGGGATAATTTGTTGTATGCGCGCAACCACTAATAAAAGCAATTCACCGCCGAGTATATAAATTGCGGCACAAAGTATGATTTTGTTTGCAGTTTAAACTGTTTGCAGTTTAAATATATATTTAAAAATTAATTAAGAATAAGTTATTTTTATTTATTTAAATATAATTAGTAAGCTTGCTATTTAAACTAAAACACAAATATTTTTTCTTTTTTTTTTGATTAATTACTTGGGTATGAATCTAAACACTCGCACATCAATTTGTTTAGTATTTTAAGCGATAACACTTTTTTTTTCAATTTATTTAATAATCAATACACAAATTATTTTCAAATTTATTTTTAAATTTTAAGTATTTTTTTATTGAAATGTAATTTTTTTTCAATTGTATGTATTAACAATAATTTTTCAAAAATATTTTCTTATTTGAAAGCAAACGATTTTTTGCCAGTTTTACTCCCAAACAAATTTGTTTAACGAACGACCGTAACACAATTCACGTATCGTCCGTCTCCAACGAAAGAGGAACGCGTAC	"CAXN4424.rev,CZAC2140.rev,CZAC2365.rev,CZAC2365.fwd"	"GO284358,GO277345,GO277696,GO277697"
3531660	3531660:1	ATTGAAAATATATATATTTTTCTTAAAAAGAATTCTTTAACATATTGTTTAATTGTTGTTGTAGTTAAGCTAGTGCAGTTTGTTGTATTTTTGTTTGTTTGTTTGCTGTTGTTTTTGTTGTTGCTGTTGTTGCTTGTTGAGTTTGTGTAAGTTGTACAAAACTTTTTTTTTTTAGGTCAACAAAATTAGTTTTCTTTTCCAGTAAATTTGTAATAGGTGGCATATGGACATTCTTTTTATTTATGTTGGCAGGATTAGACACATATATATCTCCGAAATCATATGATGTAGGGTTGCAAGAAGCAAAAACATTTCTTTGACTTTTGCACGTTTCTATTTTATTTTTTTGGTATCTTTTATGTAATACTATTGGGACAGACACTAATCCCAAAGCCTTACATTCCGGGATGTTGTTATTTGTTTTCATTAGATTTAAATCCGCATCTTCGTCATCAAAACGGCTGCTTAATTTTTGTTTATTTTTGTAATCTGTTTTGTTAAAGAAATCATATATTTTATTATTCCTATCAAATGCGTTTAAGCTTAAATTCGATATGGAATCTAGTTCTAGAGACTCTTGTGAACTAAACTTTGTGCCACTTATACATAACATATCTTTAGAACTATCCATTCGAAATTTGTACGTTATGAGTAATGTTGGAAACTTTTGCTGCCACTCCTGTATTTCATTACGAAGTTCTGGTTCCTCTGGCAACGGTGCAGCTCCACTTAACATATTTTCTACTTGATCCCAATCATATTGATTCTGTTTAATTGCGTCGCCTTCGTTTGCCCACGGTATTGAAAAGGTACTACTGCTTGAAGAGTACGGCACATCGTGGAAGAAAAAAATCTAGTTCATCTTTGTCTTCACTGCCATCATTGCTATGTATTGATTCTGTTCTATGAATTCTATCGCCCATTAAATTTATTTCACGTGCCTTGTAACGATCATGCTTACTAGACATTTTTTATAACATAATATTAGTTACTTTTTAAAAACGACAATAAAATAAATTAATTTTAATATATGTATGTAAAATTATTCATATCCTTAAGTCCTCCTTAAAAGTATTACCATTGTCTCAAAATATTTAATACTAATTGAAATGTACTAAATTTTCGGTTTGATTGAATGATTTTAATTCTTATTTATTTAATTCGTGTTACAAAAATTTATGTAAAAGAGTAAAAATATATATGTCC	"AHPZ659.rev,AHPZ659.fwd,CAXN4752.rev,CAXN4752.fwd"	"GO302049,GO302050,GO284891,GO284892"
3531661	3531661:1	GGTAAATTAATTAAACCCTCCGATAAATGAAAAACTGCAAACCGCTGTTTTTTCAACTTTAATTAAATTACGTGCAGTTTTTGTGTTTACACAAATTTAATGGGGAAACCATGGACTTACCTGGATGGGGAATATGGTGAGTAGTGCGGTGTGTGCCCTGAGTGTGAATTACCCAATGGAAATCCCGGCATGACCAATGGTTGTGAGCCCCTCATTTGACAGTGTGGTCCACCCGGACCATTCATGCCAGGACCACCAGGTCCACCGCCACTGCCACCGCCACGAACAATGCCACCGTGGCCGCCAAGCGTATTATTACCCGTTGACATACTTTGCGCCATCTGTTGTTGGTGACCAGTGCCTTGCATAAGACCCAATCTGCTTGGAAGATTTGGCTCAAGTGCAAAAGGTTCGGCGTAAATATTTCTGACTGGTGGAACGCGTCCCGGCAATGGTGGCGGTACTGGATTAAAACCATCCATAATTGTATCACAATCGGAATATTTAATGGATTTCATAGTCATTTTGACCAGTATTTTTTATAATAATTTTTTTCGAGACCAACTGTGAAAATATTTATAGGTTTTGACCTATGCTTTGTCGCAGTATTACTATAACAACAAATTTGTTTTAAATAATTTCAACACTTTTTACGTATGCGTATGGAAGGAAATATTTTATTATTAATTATATTGAAAGAATTACAGTTGCATAATTTTAATAATTAATAGTAGCAAATGCATTTTCGGTTGCACGCATACACGCGAATGAATGCAAGTGTATTGGTATAATTGCATATATTTATAATATTGAACTGCAAAATATGCATATTCCTTTATATATCACAAACGTTTTTAAGGATAAAATGTTAAAACGTTATTATTCCGCCGCGTTAATTACGCTGACAGCGTTCTTTCGCATTTCCATTACGCAGGCATACATTTTCATTTAAATTAATTATTTTCTTTATTTTCTTTATTTTTATGGGCTTCACGTACGTCCTCACTGTTCGGTTTACTTCAACCACCGTTCAAAAACATTTTAATCAAATTGATTTTTTATCATTAAGATAAAGTAAAATGGTAGAAGGCGTTGTTTCCTCTACTTTTAAACGGTCTGGGTGATCAACTTTAAATACGACGGACTTTTAAATTCTATTGCAGATTAAAGCTCGTTATTATGTGTGCATTTGCATGTGCTTAAATGTTGTCGTTGACGTTGTTGTTTCTGTTGTTGCTGCTGCGTTAATTGGTTTTATTGTTGATAATTGTGTTGTTGCTGTAGTAAATTGTATCCTTAAGCGTTGCCGTTGCTGTTGCTGCTGCTGCTGTTGCTGTTGCTGTTGCCGAGCGTATTAATCCAATGAATTACTTTTGTCGAGTGAAACAGCACAGCAATGTTTTTATGTAATTTTGCACAAATTTGCAAAAATGTTCCACACAATCTACGATTCCACACTGTTTGTTGCACTTTTAAATTAATTTTAAGTTAATTTCGAATATATTTGACTTTTATTTTTTTTTCGATTTCGATAGTTGCATTTAAACACACACTTTTGTTTATGTTTCGATTGAAATTTTGAAATTTTGAAATTTCGTATCTTTTTGTTTGGTGCAATTGGTGCACTGCAATTGATTTTGCTCGTTCACTTGTTGTTGCTCGCAAAGCATTAAGGCTCACTGTTATTTTGGCATTTATCTGCCTCGTTCAGATTCGCGAATGCGTTTTCGATGAAGCAAACATTAATTTTCGCATCTGTTTCCAATTTGGCGATGCTTCAATTTCCTCATTGACTTTAAATTATCCTTTCAACAAACACACCCGCGCTTCTATTACGTTTTGCACTGCAGCGAACACCACCGTTCACGGTGTTGTCATTATTGTTGTTGTAGGCGTTAATGCAAAATTTTATGTTTGTGCCTTTGGAAAAAATCACAATCACAATGTTGGTTTGAACGCGCGACAAGAATCCTGCGGATACGACGCGTCTGAACCTACCGACGAATAACACAAAACTC	"AGSB636.rev,AGSB636.fwd,AGSC476.rev,AGSC476.fwd,AGSC636.rev,AGSC636.fwd,AGSF405.rev,AGSF405.fwd,AGSF448.rev,AGSF448.fwd,CAXN8707.rev,CAXN8707.fwd,CAXN9171.rev,CAXN9171.fwd,CAXN9397.rev,CAXN9397.fwd"	"GO300419,GO300420,GO300740,GO300741,GO300981,GO300982,GO301192,GO301193,GO301251,GO301252,GO290701,GO290702,GO291375,GO291376,GO291694,GO291695"
3531662	3531662:1	GATATAAAATTTTTTAGCTGTCAAAATACAACATAAACAATTTTTTTACTTATTGGCGATAGTGATTTGCAACTAAGCGGGCCGTTTATAGTTAAAGTAATTGTTTAAAAAGTTTAAAAAAAGAGAAATAATTGTTAATTTTATTTTGATAAAGTTTAAAATATGTCTTCGTCTAAAATTGGAGTTATAGATGAGTCGTATTTCTTTGGTTGGGATATGCTACTGAAATCAGTTGAAAAGGATGTTCTTAAAAAGGCTGATGTGATTTTAGCATTAGCCCACTTCATACTGGTTAGACATTATAAATTTGAATGTCTTGGCGTTGGTGAAGATAAAACATATACTGAAGATGAAGTTGGGTCAGAATTGTTGCCAGAGTTTTGGAACGATAGCGATTTTCGTTACAGGTTGCGCTATGTTCACAATAAGCAGTTATATCTTCTAATTGGACATGTTGTATCTGGTGATAAGGTTCTATTTAATTTGCTAAGTGTTGATACAAAACAGGTGTCAAATATTTTGTTTGATCCCGAGGAACTGGTTAAATCGGTTAGAGGAAAAATTTATACAATGATACCAGATGCGGCTGCTGTTAGCGACCGTATTCGTAAAGAGTTGATTGAGACAGTTATGATATCACGTAATGAAATTGAGGCTTCCACTCAAACTGATCATGAAACTGTCCCACGCCAGTTTATAGATCCACTACGGATGTCAGATCCGCCTCGTTACAGGGGACAATATCCGGGTTCGCCATATAGAAATGAGTTTCCTGATGTCGGACGTGGAGATCTGGACCCGTTTGGTGTTGGTGGTGGGAATTTATATCCGTTTCCTCGTCCTGATCTATTAGGAAGCGCCCGACCACGTTTCGATCCATTTGGACCACCTGGTGGTAATGTTCGCTCAAACCCAAATCCTGATCATTTTCGCCCTCCAGGCAACGATGACTATTACATGTAATGTAATTAGTTTACTTAAAATTAACTATCAATATATTTTGATTTTTTTTTACAAATTCAATTTGTGAAAAATATATAATCAATGCATAAATATAAATATTTCAAATTCTATCGTAATTCAATCTGTTTTTTATATAAAACAAAAAACAAATGAACTCATAAAACTTGAAAAAAAACAACATCATAAAAACTACTTGTAACGAAAATTGTTTACAATTTACAATTTGGAGCTTCAAAACATACATTTTAAATAAAACATTGTGTTTGTAATGGAATATTTTGCAGATGGCTTAGTAAGAATAAGGTTAAGGATACATTTCACCAATTATGCAAAATAAATTTAAGTGAAAAATTAATAAAGTTTAAAACGAGTAAAATTCCCGG	"CAXN10202.rev,CAXN10202.fwd,CAXN3732.rev,CAXN3732.fwd,CAXN4691.rev,CAXN4691.fwd,CAXN5638.fwd,CAXN7595.rev,CAXN7595.fwd,CAZC1751.rev,CAZC1751.fwd,CAZC2442.rev,CAZC2442.fwd,CZAC512.rev,CZAC512.fwd"	"GO279961,GO279962,GO283254,GO283255,GO284791,GO284792,GO286148,GO289131,GO289132,GO293888,GO293889,GO294762,GO294763,GO278951,GO278952"
3531663	3531663:1	GGAGAGTAGCTTCGCTTTCAGTTTGTATTCGATCGTCACCGAGGAACGTACGGGTATCTCCACAATTGTCAAGCTCTGTAATCGGTCTTAAGTTAAAAAAATAAGTAAAATCAAATAAAATAAGAAAATTTTATTGTTTTATTGAATTCAGTATTCAATTCTGTTCACAAACACATAATTCTCTTGAAAAAAAGTTAATTAAAAATTCGACAGTCGTCATGAGTCATAAGTATTTCTGTTTGGTCTTAGTATGCATAGCAGCTGCAGCCAGTGCTGTCAAGGTACCAGTTACCATCTATTATGAATCTCTGTGTCCAGATAGTGCTAAATTTATCAATGAGCAAGTTTATCCAGCTATGAAAACTGAACTAAAAGACCACTTGGATATCACATTGGTGCCCTTCGGAAAATCACAGTATTCCACACAGGGACCTGATGTACTATTCACATGCCATCATGGTCCAAACGAATGTTACGGCAACAAGGTGCATGCCTGCGCAATTGAACTCATTCAGGCAAATTCTTATCAAACTGAATTCACACGTGAATCGCTGACTTTGGACTTCGTAAATTGCATGATGAAGGTAGGCAAAAATTTCCCTGATAATGTTTATCCTGGCGCACGTTGTGCACGAGAAAATCATATAAGCACTTGGGAAAATATACAACAATGTGCCAACAGTACCGATGGTAGCGCGCTATTAAAGAAACAAGGAGATGCTACAAATAATTTCCAAAATCCTTTAGTGAGCGTTCCCCCCGTTGTTTTCAAACAGCAATATGATGCTAAAGTAAGGGAACGTGCCCAGTCCGCATTTTTCCAAACGGGCTGTAAATATGTGCCTCAACCCCAACCAAAAATTTGTGGTGTTCTTAATGCCGCCAACAGCATTTCCTATATGTGGATTTTAAGCATTGGCTTTTTTTTGCTTTTAAGCAGATTTTTTTAGATCAATTATTTGATTTTTTCCCCTCAGCTTATAAACATTTTTTAAGCTCTTCTTCCGGCTTGTTTTAGTTTGGATTTTGCAATTTATCCGTCCATGTTTTTTAGGGTTTTTATTTCAAGAGTTGTGTTATATATAGTTATATACTAACAGGTATCAATTAATTAATTAATACATAATAATAATAAAAAAACCATTTATTCC	"CAXN9591.rev,CAXN9591.fwd,CAZC2220.fwd,CAZC3543.rev,CAZC3543.fwd,CAZC3555.rev,CAZC3555.fwd,CAZC3653.fwd"	"GO291957,GO291958,GO294469,GO296155,GO296156,GO296171,GO296172,GO296276"
3531664	3531664:1	CATCAGCAAATTTTCTATTAAATTTTCAGTGTTATTTCAAAAAGTTTCACTTTAATAAGATTTCAAGTGAAAATTTTGATTGTGTGGCATTGGCATTTGAGGAACATAAAATAACGAACAGTTATTTTTATATTTTATTTCATTATTACACTGATAAGGAAAGGAAAATACATCCTTTTTTTACCATGGAACAATAAAATATGTGCACAATGAAAGGATAATGTCACTTGAACGAACTTATTTTACACATTTCGGTTGACATTATTTGCATGAATATTGAAATAAATTGGTTGTGTTCGGGTTGAGGAATACAACCAATAGGAAAATAGGTTAGTAGAGAGCAGTGGCGAAATCCTTGCATGATTGCAAATAACATGTTAAAATTGAAAGGCTTACACTGACAAGAGTGAAGTGGGAGGAGAAGGATAAACTCTGTGGGAGTATTATAGGCAAAATAACGACAAAAGCAAATTTAATAAGCAAATTTTGTGCTAATTTTATTTACAATTTTGCAGCGTATTTGGGCACGTAAAGTCTAAGTTAAGGGATTAGAAGGGACCTTTTTACAGCTATGTATGGACTTGTATTAGGGACATATGTCCTTATTATGTTTAATGGAACAATAAGTAATTTTATCTTTGAGTAGATAAAATATGAC	"CAXN7618.rev,CAXN7618.fwd"	"GO289173,GO289174"
3531665	3531665:1	CCAAATTTAGCAATCGCACTTTGATTTCTTCTGCGATAAGAGCTTCAGTGTGACTTGCACTGATGCGTCTACGTATTAGCGAGTCTAACACATTTCCAACGTCATGTGCAACGTTCAGTGTTCGTTGGAAGTACCGGTTTGTTCCTCTTTATTCGTAATAGACTTACCACTTTTGTTATATATTACCTTACTATCACTGATTTTATTCGAGCACTTCATTATAGTTATAGTATATAGCTCTCGCATATCCTCGAGAGCAGCGGTATTTTGGACTGTTAGGTCCAAATTTTTAAAGAAGTCATTTTTATATTTTCTTATTTGACATTTTATTAATATTACATGCCTCTTATTCTGCACTTTCATCCCATATTACCCATATGATCATGTTAAATTTAAGAAAAAAAAACAACCGACTGATCTTAATTTTTAATTTTTAGTTTTAAAACCTTCAATTAACCTAAGATCTGATTTGGTGCGTATGACGCAGGCAACTATTTTAAATATATTTTTTTATAAGGAAAACTATAGTTATTAAAAAAGTTATTATAAGTACTTTCAAAAAAATAGTAATTAAAATATAAAGCCTTAGAAATGTGTTTCGCTTTCATTACCGCATAAATTTAATGTAAAAATAACAACAACATAAAGTTACCGCTTTACGGCTAAGTATTTTATATTTAAGCTAATTTAATTGGCTTTAAATAATACTTCGTTTTGTTTTTATTAAAGAAAAAAAATTTATAAATATTAATGAGTTTTTTAACTGCAAAAATAACATATGTTCAGGTCGGCACAGCTAAAACGCTTGAGTTGCTTCATGAACGTGTACGCAGCTGGAACATCAACAGTATACTATATACCTCAAGTACTTAAAAACATAGTTTTCATATTATCGGAACCCTTAGTTGAGAAGTTCATCCAGCAGCAACGTAACCATGTTACCACCTCAAAAATGCAATTTATCTAAAACCTAAGTTGGAAGTAAAGTAATAGTGAAATTTGTGATAAACGAACCT	"AHSA450.rev,AHSA450.fwd"	"GO302326,GO302327"
3531666	3531666:1	GGTAGCAAAGGTTAGAATGGTTTTTAATGATTTTTATTAATAACAAAAAATAGAATTTTTAGCACCTTGAATTGACTAATTTATCGTTGAATGGATCACGTGGTGGACGCTTCATAATATCAGCTTCAGCATGTTCATAAGCCAACGAAATAGCAGGCACCTATTTTATAATATTTGAGAGCATGAAGGATGAGTTCGCAAAAACAAAAATATTTGGTATTATTATGTAAAAGGATAAACAAATAATTATAATAATTAAACATGTAGATTTCTTAAACTAACTTCTATACTTCAAAAGTTATCTGCTTCGGTTTATATATATGATAATTACAACTATTAGATACGTTTTAGCTTTGTTGGCATTACATAAATTGCAGAAATAAACATAAAGTAGGTTGAAGATAATTTGGAAATATATAAACGTTGATCCTTAAGCTAGCATCAGTTTAGTTTTCCGAAAGCTCCAAAACCAGGTTTCATTTAAGCTACACTTTTTTAATGTAAGGATATTAAGCAAATTATATACGTTTAAAGTAAACAATTTAAACTCGCTTAAATAAGCTACATTTCGCCCTCTTTTAGCGTACAATTACGTCATTAATTAAAGGCTAGTTTCTATCCATCTACCTAGCCATCAAGTTCAAAAATGTTTACCTTTCGTTGACCAGTTTATCGTAATATGGATTACGAGGACGTCGTTTC	"CAZC1050.rev,CAZC1050.fwd,CAZC1469.rev"	"GO293011,GO293012,GO293553"
3531666	3531666:2	GGGTCGTATTGCTGGTCTGGCCTCTGGCTTAGATACTGGAGAAACACCAATTGCCAAGGAAATTCACCATTTCATTCATTTAATTACTGGCGTAGCTGTATTCTTGGGTGTTACATTCTTCATTATTGCATTCATTTTGGGTTATCACTGGTTGGACGCTGTTATTTTCCTGATTGGTATTATTGTCGCTAATGTACCTGAAGGTTTATTGGCCACTGTTACTGTATGTTTGACACTGACAGCTAAACGTATGGCTTCAAAGAATTGTTTAGTAAAAAATTTGGAAGCTGTCGAAACTTTGGGTTCAACTTCAACTATTTGTTCTGATAAAACTGGTACTCTAACTCAAAATCGTATGACTGTTGCTCACATGTGGTTCGATAATCAGATCATAGAAGCAGATACCACCGAAGATCAGTCGGGTGTTCAATACGATAGAACTAGCCCTGGTTTCAAGGCGCTCTCTCGCATTGCCACTCTCTGTAATCGAGCTGAATTCAAGGGCGGCCAGGAAGGTGTGCCAATTTTAAAGAAGGAAGTTAGCGGTGATGCCTCTGAAGCTGCTTTACTAAAATGTATGGAATTGGCTCTTGGTGATGTTATGAATATTCGTAAACGTAATCGTAAAATTGCTGAAATTCCATTTAACTCTACGAACAAATATCAAGTCTCGATACACGAAACTGA	CAZC1469.fwd	GO293554
3531667	3531667:1	GAGTTGTAGTTTGGCTGCGCATATCTGCGGTTCGTTTATGAAACGTTGCTGCGTATGTGCGTTTAAATTTAAGTAAATATTTTTCGGAAGAAAATACGTAAGGCGCGCGTCAAACGTGAATAGAAAGATTCAAATATTTGTTAAAATTATTTTAATAATTTCAAAATAAGTTCAAAACTTACACAAAGCTATGAATGAAACAGCAACTAAACCAAAAATCTATTAAAATATTTATTAAGCCATAGAAAGTAAATCTGCAATAATTAAAAAATGTTAAATAAAATTATTGTCTTATATCATTGTGGTAGTTCGTGTGTGCCAATAATAAAAAAAAACAAAAAATTATTAATTAATTATTAGTGACTAAACAATTTCTACCACTGTTGGCTGCTTGCTGTTAGTCACATTAAATATTTAAATAACAAATAATATAAACAAAATATTAGCTGCTGGTAGTGCTGCAGACCAACCGCAAGAGATACGTACGTGTACGTGAAAAAGTTTTAAATATGCAAAGAAATGCAAAGAAATGCAAATTTTAAATTTGTTAAGTGCAAATAAAAATTTTATTAAAATAATGTGTGTCATTCAACAAAAATTCACTAAAGAATTTCACAATAATAAAACTAATTTAAAATTTTGAAAATCAAATTCCAAAAAAAAAAAAAGTTTTT	CAXN9744.fwd	GO292184
3531667	3531667:2	TTTTTTTTTTTGAGTAATTTTCTTAGTTTGTCTAGAAATTTTGAAAAAACCTTTTTTTTTTTTTGGAATTTGATTTTCAAAATTTTAAATTAGTTTTATTATTGTGAAATTCTTTAGTGAATTTTTGCTGAATGACACACATTATTTTAATAAAATTTTTATTTGCACTTAACAAATTTAAAATTTGCATTTCTTTGCATTTCTTTGCATATTTAAAACTTTTTCACGTACACGTACGTATCTCTTGCGGTTGGTCTGCAGCACTACCAGCAGCTAATATTTTGTTTATATTATTTGTTATTTAAATATTTAATGTGACTAACAGCAAGCAGCTAACAGTGGTAGAAATTGTTTAGTCACTAATAATTAATTAATAATTTTTTTGTTTTTTTTTTTATTATTGGCACACACGAACTACCACAATGATATAAGACAATAATTTTATTTAACATTTTTTAATTATTGCAAATTTACTTTCTATGGCTTAATAAATATTTTAATAGATTTTTGGATTAGTTGCTGTTTCATTCAAAGCTTTGTGTAAGTTTTGAACTTATTTTGAAATTAATAAAATAATTTTAACAAATATTTGAATCTTTCTATTCACGTTTGACGCGCGCCTTACGTATTTTCTTCCGAAAAATATTTACTTAAATTTAAACGCACATACGCAGCAACGTTTCATAAACGAACCGCAGATATGCGCAGCCAAACTACAACTC	"CAZC4376.rev,CAZC4376.fwd"	"GO297302,GO297303"
3531667	3531667:3	AGCCCAAATTATATTTAATAATAGTACCAAATACAGTATTTATAATTTTAGTATATTTGATGTGCAAGTAGCAATCAATATATGCCATACATATCTTAAAACTTTTACTTAAATAATTGTGATTTTATGAATTGAGTTTTCAACTAATTAGACTGCTTACCTGCATTTCAGGGGGTCCACCTTCATCTCGTATAAGTAGTAAATAACTGTGACCATCTACGAAAACTTCTTTTTTGAATCGTCCACCTTCTGGTGATTCTTCTTGCATATAGGAACCTGTTAAATAACGATGCACCAAAGCTGATTTTCCCGAACTAAGAGAGCCAACAATTCCTAAGCGTAAATCTGGCACTGAACGTGATATAGTCCATTCTTGACTGTTGACGAAGGAATCTGATTTCCGTTTTTCCCGATCGGGGACAACTAAACTTTTTGCACGTTTCACACGTAAAGAACGCCTGCGTATCGAACGCAAAAATGCCTCTGGCATGCGTGAAAAACGTTGTGGGGTTTCTGGTGCTTTTGCGGTGCGCTCCGGTAA	CAXN9744.rev	GO292183
3531668	3531668:1	GGGATGTTTATTGTATGTTTATGGTTTCCTTTTTAATTGCCTGTGTGCATGCGTGCGTGTGTGTGTGTGTGTGTGCGTGCGTTTTCGTAATATTCGCTTGACTTTTGCTCAAGCGCAATTAACATAATGACACTTGCCACCGATTTTATGAATGCAATTCCCTACATGCGAGCATGCAAATAAAAACTGACTCGAATGAGACTCGAATGCGCAACGCATGCGCATTTCTTGCTGCGTTTCTTCTTCTTCTTTTTCTTTTTCTTCTTCATCTTCTCACATAGCTAGTGCTGTTTTTATGGCTATTGCGACTGTTATTGTTTTTGTAGTTTTCTTTGAATTTTGTTGCTTGCCTATTAAATATTGCAGTTTTAGAGTTTTAGAGTTTTTTTGCATCTTAACATTTTACATTTCTGTTATTTGCTAGCATTTGTAATGATTTTGCCACTGTCAATAAAACTGATAATTAACATAATTGATG	"AFXP398.rev,AFXP398.fwd,AFXP719.rev,AFXP719.fwd"	"GO299542,GO299543,GO299977,GO299978"
3531669	3531669:1	GAGTCAGAAGAAGTAAAAGATAAAAACTACATTCGAAAAACTTGTGCTATCTAAGCAAACAATAACATTTCACCATTAATACTCATACTGTTAGGCAACTAAAATGAAGAAAGAGAAACAGAAGAATACTGCTGTCGCTGGAGACGCTGGCAAATCAGTAAAAGAACTGAACCCCTGGCCAACATATATAGCAGAACGTGATGCTTTATGGGAGAAATGTAAGGCAAAATATCTTGCAGAAATAGCCGCTAAACCACGCGATACTATTAAAGTAACCTTACCAGATGGTAAGCAAGTTGATGCTGTATCATGGGAAACCACGCCTTATGATGTGGCAAAAGGTATTAGCCAAGGTTTGGCAGATAACACAGTCATCTCCAAAGTAAATGGCGTCGTATGGGATTTAGATCGCGTCTTAGAAGGAAATTGCTCATTACAATTGCTGAAATTTGATGATCCAGATGCTCAGGCTGTGTTCTGGCATAGTTCAGCTCATATTATGGGTGAGGCAATGGAACGCATATATGGCGGTCATTTGTGTTATGGACCGCCAATTGAAAGTGGTTTCTACTATGATATGCATATAGAAGGTGATGGTATATCTACAAATGATTATCCTGCTATGGAAGGTTTGGTGAAACAAATCGTCAAAGAGAAACAGCCATTTGAACGTTTGGAAATGAAAAAAATCAGATTTACTTGAAATGTTTAAATACAATGAATTTAAGTGCCGCATACTTAATGAAAAAGTCGACACTGACACAACCACTGTTTACAAATGCGGATCATTGATTGATTTGTGTCGC	"AFUY530.fwd,CZAB441.fwd,CZAB478.fwd,CZAB558.fwd,CZAB679.fwd"	"GO299122,GO275029,GO275078,GO275164,GO275285"
3531669	3531669:2	GGAGCAAAAGATGTAGATAATAATTTGTAAGCAATTACAATTTTTCCTTTTTCAAAGATAAATAAGTGTATATATTTTAAAAATAAATTAAATAGTGTGAGTGTGATACTTTACGAAATCACAGACGTTGTTTAGAAATTGTCTTCGTCTGTTATAAATTCATCTCGTATCTTTTGTAATTTTGTTATTAAGTCTGCAACTGAAACCTCACCATGTACCTTATTGTCACGTGTGCGCACATTCACAGTATTGGACGAACGTTCCTTTTCACCAACAACTAAAATGAAATTAAACTGTGCAAGCTGTGCGTTACGTATCTTCTTGTTCATAGTATCGCCCGCACCAACATCGGCCTCAGCCATAAAACCAGCAGCATGGAGCTGTTCTTTTACTGAATGTGCATATTCATCGAAACTAGGTCCAACTGGTACTACCATTACTTGACGTGGTGATAGCCAGAAAGGCCATTTACCTGCATAATTTTCAGTCAAAATCGCAATCATACGTTCTACTGATCCGAGTATAGCACGATGTATAATGACAGGTCGCTTCTTCTCTCCATCGTCTGCAATATAATTTAAGTTAAAACGTATTGGCAGTTGAAAATCTAGTTGAATGGTAGCGCATTGATGAGCACGTTTTAATGCATCCATAATGGTAATATCGATTTTTGGACCATAAAATGCTCCATCGCCTGGATTTTCTTTCCAAGGCATACCGAACTCATCGAGTGATTCGGCTAGCGCCTTTTCCGCATCATTCCATTGTTCCAGCTCGCCGAGGTATTTTTCAGGTCGTGTAGATAATACTAAATTGAATGAGAAACCAAATATACCATAAACATGGCGTAAAAAGTCCAAACAACCCTTCATTTCGCTTTTAATCTGTTCTGGAGCACAGAATATGTGCGCATCATCTTGTTGGAAACGACGCACGCGAGTGAGACCAGTGAGTGCACCTGATAGCTCATTACGATGTAACACACCAAAATCGGCCATTCGAAGCGGTAACTCTCGCCAAGATCGATTACGGTTATCAAAAATAAGACAATGACCAGGGCAATTCATTGGCTTAAGTGCAAAAGTTTCCTTTTCCACTTCAAACGAAAACATATTCTCAGCATAATGTTGCCAATGGCCAGATGTCATCCATAATTTTGAGTTGTAAATATTCGGTGAAATAACTTCTTGAAAACCTCGTTTTCTGTATTCAGCTTTTATAAAATTAATGAGTG	"AFUY530.rev,CAXN3587.rev,CAXN3587.fwd,CZAB441.rev,CZAB478.rev,CZAB558.rev,CZAB679.rev"	"GO299121,GO283034,GO283035,GO275028,GO275077,GO275163,GO275284"
3531670	3531670:1	CCGTAATTACCCCCCCCCAAAGGATTTTTAAATTTAAACCAAATTAGGTTTGGACCCCTTTTTAAGCCGGTTTTGGACCAAAAGGGGCCAAAAAAACCAAATTTCCCCAATTTAAAATTAAAAACCTAAAAAATTAAAATTAAAAAAATTTTAATTTTAAAAAAAAAAAGCCCCACCGGGGTTGGGGTAAAATTAAACCTTTTAAATGGAATTTAAACCCCTAAAAAAATTTCCTTACCTTAAACCCCATCCGAATTTAAAAGGTAAAATTTAAAGAAAAAAAATTATTAAAAATTTTTTAATAACCTTAAAAAGCCTTAAAACCTTTATTTAAAAAAAGAAAAAAAAATAATTTCCTTCCTAATTACCTTTAAGGTCCCCAACCGGCACCGAAGGAAAAAAAAAAATTTAATTGGTAAGACCCTCCCATGGAAATCCGGTTAAATTCCAAAAAACCAAAAAAACCAAAAACCCAACCGCCAAAGACCTAAAAAAAGTGGTACCAAAACCAAATAATCCAAAAACCTATAAAAAACCAAAATTTTTTTTTTTTGGAGGAAACCTGGGGCGGCAAAAAATTGGGCCTAAAGGCGCCGCCACCAAAAAAAAAACATTAAATTTTTTAATTTCCGTTTAGGGCAA	"CZAB1806.rev,CZAB2132.rev"	"GO274417,GO274788"
3531670	3531670:2	AGTTCCCCAGCACAGAGTGCAATAATTGAAAGAAAATATGTGTATATGGATTTGCTGTTATCAATATACTAAGACTTGTATATCTCGATTACAACGACTACAATTTGCAACAAATTTAATGGACAATTCACTGAAGATGGTTCGTTCATTGGTCAATATGTACCAGGGAAATTGCAACCCCCAGTTAGTCCACAACCTTCTAATAACACAGCAGCATCACATCAATCAACCACAGCCACAGCGCCAGCCACAACACAGGGGTCCAACACAGCAGCAGTTGGTACTTACGTTTAAGCATAACAGATACATTTAGAATTACATCAGAAGAATATAAAATATAGCAACAACAACAACTAAAGAACTTTGCAACATTTTAAATTTCAAATATAAATAAAATTTGAGGATTTTTTTATAAAAAAAAATGATAAATTATTAAAACTGAAACAAGAAACTAAACAATTATAAACGAATGTTTTAAAATTAAAAATTATTAATTGCTTATAGTGCTAATTGTTTAATACGAAATATTTCAAATGAATTTAAATATGTATGTATTTTGCTTTGCTTCAAAGAATATAAAAAAAACTATTTAAATAATAAATTAAAAACAAGGAATACAAATCACAACTAAAGCCTTTTTAAGTAATTATAGTTTGCCTAAAACGAAAATAAAAAAATTAAATGTTATATTTAGGTAGCAGCTGCATTAAGCTCAAATATTCTGCAGCACAAGATTTCATCAAAAAAAAAAAAATATTGTTTATATATAGTTATATGAATAATATGTTATTGTAACAACTATTATAAGTCTTTTGCTGTTTGGATATTTGATTTATATGATATTTAGAATTTAAACTGAATCTCAATGGAAGGTACTAACAAATAAAATTATTTTATTACTTACGTAGCAGTTCGTGAACATAAAAGTAAATAAGAAAGAAAATAATTTTTTTCTTATTATTAATTAAAGTTTTAATGCTATTTAATGTTAATAAAATAATTTTAAATAATTTTTTTCTATAAAATTTAACATATAAAATACGAATGAGTTTAATGTAAAGAAAACTTATTAAGTGTATAAAATACAATTAAAATGTTTAAATATAACACAAACACTGTTGTGCTTTTTTATATTAAAAATAAAAATTTTATAAATTTAAATTATTAAGTATTTAAATATAAAATTGAGAAAATTTGATCTTTTTGCCACTATTCGTTCAAAAACTGCTTAAAAATGTGTTCAAAACTAAATTTGTTTAAAATTAAAAAATCATTTGTGTAGAGTAAATAACGGAAAATATTTAATAAATATCTAATGCTTGTGAGTTGATGTATTTTGTTACC	"CAXN8373.rev,CAZC1049.rev,CAZC1049.fwd,CZAB1806.fwd,CZAB2132.fwd"	"GO290219,GO293009,GO293010,GO274418,GO274789"
3531670	3531670:3	GTTTTTGGAGCACCTAAACCACAAGTTAAATGGATACGAAATGGCTTAGAACTGACAGGCGGTCGTTACACAGTACTTCCATCTGGAGATTTAGAGGTGCAACAAGTTAGTTTCAGTGATGAAGGCGCTTATACTTGTTATGCTGTGAATAAATTTGGTAGCAAAACTGCAAATGGCTCACTGATAGTAAAGGAACACACGCGCATCACCCAAGAACCACAAAATTATGAAGTTGCTGCTGGTTCCTCTGCAACATTTCGCTGTAATGAAGCTCATGATGACACACTCGATCTTGAAATAGAATGGCACAAAGATGGTCAGGCAATTGATTTTGAGGCTGAAGCGCGGTTTGTAAAAACAAACGATAATTCTCTTACTATCGCCAAAACTGTGGAATTAGATTCTGGTGAATATACTTGTGTCGCACGTACTGAACTCGACGAAGCATCAGCTAAAGCCAATTTAATTGTACAAGATGTGCCAAATGCTCCACGACTAACTGGTATACATTGTATGAATGATAAAGCAGAAATAACCTGGGAGCCACAGGGAGATAATCGTTCACCCATTTTACACTATACAATTCAGTTTAATACTTCATTCACACCTGCTTCTTGGGATATTGCTTATGAAAAAGTACCACCAACAGATGTGTCGTTTACAATTGATATGTCTCCATGGGGCTAACTACACCTTCCGTGTTATCGCTTAT	CAXN8373.fwd	GO290220
3531671	3531671:1	CCCGCGGTGGTGTAAATGTGGGAAATACATATCGCTGATAAACATTAATGCTTGTGGTCATAATCCAACTTATACATATATTTAATAAAATTTTTACATTTTTAATTGCAAACAGTGTAGCAGGTGATTTTATTGTCCTTGAAGCGTTTACTACCCTTAGTTGTAGCAATATCGGTTGAAAACTTAAATATTGTTGATGCTTTATTTAAGTTTCAGTTGATGTTTACTTTGTCTGGAAAAGTTGGGGGAGCTTCACAACTAATTATGTTTTGATAAACAATTTATTATCCAACTCCTGTTTTTTACCTTGATTTTTTATTATTTGTTTTGCTCGCACATTAATTAATTTTATCTATAAGAGAGAAAAGAATTTTAACTTAATAACAATTGCACACATTATAAATAAGTAAGTTTTTAAAATTTAGCACTTGCAACTTAATATATAACTCATATTTTTATAGTTTTTCCTGCATTATTTCCCACGATTTTCCTACGTGAATTTTTTTTTTGCCTTCTTGTCTGCTGCTTATTACTTGCCTTTGCGTTAATTTCTATTACGCGTCCCTTGCTATTTTTATAATGTAATTTTAATAATAAACACTTAATACTAATTTAAATTATTTTTAATTATTAATAAAATATAACTTTAAAATTTCTAATTATTTTTTATATAGTAAGAGTTTTAAACTTTTGCAATGTTTGCATTTGACACGATTTTTGTGATGTTCTTTTTATTTTTCTTTCGTTTTTGTCAGTTTTCTTCGCTCTCAACATAATTGGCAGTATGCAAAGGCAACATAACTCTTCTTATTAATTTGATAAACAATAATAACTTTAGTTACACAATTAATGAATTTTATAATAAAATTCAATAAAAACGCCAAATTATATATTAGATATGCAAATGAGTTTAACATATTAAAATATTGTTTATTGTTTATACGCTTATTTATTTTACACACATATGGCAGCGCTGTACACATATGTATTGTTTTCGCCGAACGCAGCTGTCAATTTTTGTTGTTATTGTAAACGAAGAATTGTCAAACAATTTCTTTTTGCATTTTCATTCAATTTCTTAAACTCTCTCACGTTTTCTGACATTTGTTCAAGTTAAAACTTTTTAAAACTTTCACACGACCTTTCATTACAAAATAAACACTTACAATCTATATAATTTATAAACTATAATTGACTTGAATTATTTATTTAATATATTTTTTAAACAATTTATCAACTTTGATGTCATATCAAACAATGACAAATATGACAGCTCTATTCGGGATGCTGGTCAAAACCAACTC	"CAXN3923.rev,CAXN3923.fwd,CAXN6813.rev,CAXN6813.fwd"	"GO283531,GO283532,GO287922,GO287923"
3531672	3531672:1	GGAAAAATGCAGTTTATTTTGAATTATTGCTTCATTTATAAAAACTAAATTTCGATTATATATTTAAAGCATTCGATAAGGAAACGTTGTTTAGTGTTAACTAAGTTTTCATTATATTGACAATAAGCTCTTAATATATAATCATAATTAAATTTTTTATGTATGTGTTATACATAAATTGGGTTTATTATTAAAGCATTTTAATAGGATTACTACAATTCTAATACAAATTTTTAAGTTACTTTTTATATATGACACGAGACTTCGTTTCGTACGCAAACTTATTCCTTCAAAAATGATACATTTTTTGTGAACCAAAAATTATACATATATTTAAAATTTTATTAAAAGAACAAAATGTTATTTGACCAGTGCTTGGTAATAAAAAAAAAACTTACGAGAAAAAAACTTTCTTTTAATTCTAATCCAACCCATCATCCATGAAATCGGGTTTCTTCGGTTCAGGTTTCTTAGGTTCCGCAGTAGGTGTTTCTTTACCGTTTGCTCCGTCATCTGGAGCTCCGCCTGGGAAACCGGGAAAACCACCAAAGTTTGGAAATCCACCAAAACCACCTTTCATGCCTTGTATCATAGCAATTAGTTTAGCAATTTTGGGATTTGATTTATATTTCTCGATGTTTGCTGGATTTTTCATTATGTCCTCAAACGCAGCTTGAACTTCTGGATCCTTTGCGTTCGACATGAAATCATTAAACTGTGAACCATTGAAAGATGGTACACCACCTGGGAACCCGCCTGGAAAACCGCCAGCAAAACCATCACCAGCATTACCACTTTTAGCTTGTTCTTTCTGTTGACGTTCTCTTCGTTTCTGTGCAGCACGCACTGCTGCTTCTTGAACTTTACGAGCTTTTTCTAACTTCTTGCGCTCTAACTTAACGCGATGTTGTTCAATTTTCTTGGCATTTGGTGTTACTTCACTTAACCAATCATTAGCTTCTTCGTCGAAATCTAATTTACAAGCTTGACGCAAATCTTTTGCAGCACTTTCCCAATTACCTAACAAACGATGTGCTCTACCACGGAACTTATAAGCAGCTGCTGAATCACAATTTAACTCCAATGCTTTGTCGCAATCATGAATGCAAGCAACCGGCTTTTGCAACTTTAAGAATGCTTGACCGCGCTTAGCATGGAAAAGTGCATTTCCAGGATTTAACTCAATAGCTTTTGTGTAAAGATCAATTGCTTCTTGGAATTTCTGCTCAGAATAAGCTTGGGCGGCCTCAGAACGTATGGCACTAGCTTGATCAACCTCCTCTTCAGTTGGTGTTTTGCTAGAATCTCCCATAATTAAATCTGTAACATCATCTCCTTCGATAACTCCTTCATTATCCAATTCAATTTCCGATTCAGAATCTGAGGCAATTTCTTCAACTTCAGAATCAGATTCTTCACTGACCTTGGGATCCGATTCAGCACTACCGGCAAATGGGCATTTTCCTCCAGTAGGCATCTTAAAATCACCATCAGGAATTTTTCCACCGAAGCCCTCAATAAATTTTTTAACAAAATCTAATTGTGGTACATTTAGTATTGTAGGATTTGCTTGCACAAATTCAATGAAGCCCTTAAGTTTCTTTATATCTTCAGCGCCGGGCATAGCCATTTTGAAACACGATTAAAGCAATAATAATTGAAAAAGTATTTGCTTAAAACGTACGAACACAATTCAATTAATTTAATTGTTTTGTGAAATCTTATTTGTTTTTAAATTTAATTAATATTTTTTCGAAACGCAAAGTATTATTTTTATTGATTTAAACTCACGCCTAAATCCCGAACCTTCTATGCAAACTCTCAATTAAGCACTC	"CAXN2266.rev,CAXN2266.fwd,CAXN4455.rev,CAXN4455.fwd,CAXN4559.rev,CAXN4559.fwd,CAXN4748.rev,CAXN4748.fwd,CAXN4894.rev,CAXN4894.fwd,CAXN9119.rev,CAXN9119.fwd,CAZC1509.rev,CAZC1509.fwd,CZAC1608.rev,CZAC1608.fwd,CZAC2077.rev,CZAC2077.fwd,CZAC677.rev,CZAC677.fwd"	"GO281704,GO281705,GO284407,GO284408,GO284570,GO284571,GO284883,GO284884,GO285129,GO285130,GO291301,GO291302,GO293597,GO293598,GO276595,GO276596,GO277259,GO277260,GO279195,GO279196"
3531673	3531673:1	TTTTTTCCTGGTGTATAGCGTTTATAATAAAATTTTATGTTATATATTTTTATAATGATATATATTTATTTTAAATTGAAATGACTTTATTCATAAATTATTGTAAACTGTTGGCAATTTGTCTTACAACAGATTTTCTCAGTTTCGGCTTTATATATCATTAGAGTATTTACGATCCAATTTTGTTATAGTTCATTGTAGTATATATTATACTAATTTTTTTCTTGTTAGCACAATGGTTGTTATAGTGATTTTTGTTTGTAATAAAAACACTTAATAGTAAAATTGCACAGTTTTAGACATTTTCGTGTATTCTATTGTTTTATAAAATTTTTTTATTAACAGTTTTATATGATATTTTAGCACAATATTCATTTATGTTATGATCCATTAACTTTTAATACACAATTATTACGAAAACAGTTTTTAAAATTCATAAAAAGTTCAAATATCTTAACATTTTTATGTTTTATAACTATAGTCCAACATTTTGTTTTAATTAGAACTTATTATATCCAATATAAGTTGTTTTTTTGTTTTTTTTTTTGTGTTTTTAATTCCAAGTTAATTTCAGAGACAGACTTTGGAAAACTTCTATTAGAAGTATGTGGTGCGAATTATGAAAGGCTCGGGACACGACCAATTCGTTAGCTAACTGATGTTCC	"AFUY737.rev,AFUY737.fwd"	"GO299474,GO299475"
3531674	3531674:1	GTCAAATCACCATTGTGTCCAATGATGTGTTTATTTCTGGTTTTATTTGTTTGTTTCACTTAAATTCCACTATGTTTTCAACGGTAAAAAATATATCGTAAAAGGGAAGCACACGATACATCATAAAAAACATCATTTTTGATGTTCAATGGATATCAAATCGACGTAAGGTTCGTTTCAGTTCAACAATTTAATATTGTACTTTCAGATTTGCACATCAGAAAAGTACTTCCGTTCCAGAAGAACTGTAATAAATTATAGTTTTGTTAAACAAAAAAAAAAAAAAAAAAAAAAAAAAAACCT	"AOBT403.rev,AOBT403.fwd,AOBT586.rev,AOBT586.fwd"	"GO271666,GO271667,GO271882,GO271883"
3531675	3531675:1	GGGAACCTCCTCTTCAGCTCCATCCTTTTCACGTTTCTTACCTTCTTTTTTTATTTCCTTTTCTCCAGATTCCTTGTCCTTGTCACCATCTGTTTCAGCTACTTCATCGGTTTCTTCATCGTTATTTTCATCAGCTTCATCGGCATCTGCAACCGAACCATCCTCACCCTTTTTACTCTTACTAGAAGTATTCAAATCATCTTTTTGCTGTTTCCACGAATCTTCATCATCAACATCTTCATCGGAATGTTGTTCGTCGCCGTCTTTTTCTGCAGACTTCGGACGTTTGCTGCTACTACGTTTACTTGATTTTTTCTTGGTATCAACATCATCACTCTTATCATCATCGTCCTTATTCTCTTCACCACCAGATGACTCACGTTTCCTAATGCTACGTGATGCACGTGGACTTTTTGAACGGCGTACATTATTTCTACGGCGCAATGAGCTATTGATTTTACGCAAATGCATAACATTGTAATTAAAGACATAGAAAAATTGTAGTAGTCTGATATACACAAAAAATCAAAATCAAAATCTTCATAAAATTTGTAGTACAGTAATAATAGGTAGTTGTCGTTTATTCAATGATAAAATAGGTAAAAATTCCAAGCCTTCCGTAGTTATCATATTTACACAATAATTGCATTTTACTCATAAATAAAGCAAGTTTCATAAATTATAGGTTCGCTTAGTTAAGCTATATTCTTTAGAGATTTGAAGTCGTGAAATAATATGTTATTTTGAGCTGACAATGCAAACATTTCATATAGACATTCATAATATATATATTTTATACATATAGACATATATATTAATAAATGGTTTGCATGAGCACAGAAGATCTATTAAAGGACGAGGTGCTTTAATCACGTCTTCCCTTAATTAGATCTTCTAAATGAATATATTTAGAATGATTTTAATTTAGTTTCTAAGTAATTTTAACAAAGTGAAATAAACTTGATTTATTTAAGGAGAGCAAATATGCATATGTGTAGTGAATCATTGCAGCATTCATTACATGCGGATATATACAATTTCTTGATTATAAATGCTTTCAACAAATCCACAGGCCATCTCATATATAAGTAATACAAACATATTTATTTCTTCACATCAATAATGGAAGTCAATTTCAACAGCGAATTAGTTTGAAGATCAAATTAAGTTCTGCTCCTTAGAGTGTCTACAATCAATAACTCATTCAAATTAAGTATTTACCTCTTGAAGCGTGCGAGTTTCAACGCACCTACACGTTCTCTCTGCCGAGCAAATAATAGCTTTCTGCGCATTATTCTTATATTTTCCGATTCCC	"CAXN6220.rev,CAXN6220.fwd"	"GO286981,GO286982"
3531676	3531676:1	CCCACCCAATTGTATATTTGAATAAAAATGGAAATTTTATTTTATTACATTTGGGTCTTGATTAATTTTTTAAATTTTAAAATATAACAATCTACGTACAGTACTCGCAAAAGTTTTAAATATCGTTGATCACTTCTGAATAATATTAATACATTAAAGAAGAGTGATCTGCTAAATCAAGAGATATTTATAAAAACGATCGTTCAAATTACACATTATACATGTCTTATGTAATAACATAAAACGATATAATCAGACTTTTAATTTATTAACTTTGATGCGCGCTCGCAATGTTTAACGCGAGCTGCTAAAACTGTTGCTGCGGCGGCGTCTGCGTATTGGAAAACGTGAACGTCGTCTTGGTGAACGACGACAAATAGGAGAACGGCGTCTATTGTTAAAGCGATTAAATGGTAGTGGAGAGCGCCAGCGACCCATTGAACGCCGTATTGGGGATGGACGTCTCATCATAGGACGTATTTTTGGTGTAAACACGGGTGAAACGCTCACTTCCTGTCCATCAATTTGACCACCATCCATTTGCTTCATGGCCTGTTCGCATTCTTCGGGGGTTGCAAATTCAACATAAGCAATACCACGCCCAAGCGCCGAATGGAAGCGCTCAGTCGGAAATTCAACATTTTTTACCTCTCCAAAACAGCTAAATATCTCTTGTACATGTTCTTTGGTAACATTCCGACTCAATCGACCAACATGTATACCTACAGGTTTTGGAGTAGGTGAACGTTCGCGACGTTTTGCTTGAGGACTACGTTCACCCGAGCTGCGATTACGCCTTCTTGGTGAACGGGATGCAGGAGAGCGAGATCGAGAACGGCGTTTATTGCCATCTCCTGTCGCACGCTCTTTGCTTTGAGAAGTGTGCGTATAACGCCACCACCGCGATCATTAGAAGCCCGTCGCAAACGATCGCGTGATCTAGAACGACTGTGACTACGTGCGCGATTATTGCGATCACGTTCTTTTGATACTTTATTACGAGGAGATTTCGAAGCGCGCCTTGGAGAACGTGATAAACTTTTACGAGTAGTTGCACCACCACGGCGGCGTATTTTTTCACTACGTTCCAAGTCACTTGACGAACTGCTAGATGAGGAGGAACTGCTCGAAGAACTACTAGAACTTGACCGTGAACCAGAGTCTGAACTGCTGCGAGACGTGCTGCTATCAGATGAGCTGGCACTACTATCGCTGCTTGATGAAACTGAACCTCTGCGTCGACGTTCACGTTCTCTACCACGACTCGAATTAGACGAATATGGCTTCACCTCGCTTGTCGAAGTAACTTTACTTAAAGCATCTTTCACACCTTCCTTAGTTTCTTTATTGTCTTTTTCAACATCGGCGGCAGATGGCGATCTATCGCGGACCATATTTAAAACTAATGCGATACTGTTTGCAGTATAAAATAGATGTATACTTTAAAAATAAATGGGCAAATTTAAGTATTCGAACTCCCGAAATATGATAATGACTAAATACACTCTAGAAATAACTC	"CAXN3809.rev,CAXN3809.fwd,CAXN7662.rev,CAXN7662.fwd"	"GO283363,GO283364,GO289250,GO289251"
3531677	3531677:1	GGTTTCCAACTTTATTTGAATAATATTTCTGCATATATGTATATGTACATTATTTGATTTATTACAGTTAGTACAATATGTTTAAAGCAAATATTTGTAAAAAAAAAATTACATTAAGATTTATTAAATTACATTGACATTTTTTGCGGCACATTATTGAAATATATTTTTAACGACAAATATATGATTTATATATAACATCCCGTTTACACCTCTAAGTAGTGAGACTTAACCAAGCAAATGTGGTACAGTTTTGTGTATATCATCACAACGTGCGTGTAGATCAGCTTCATCTAATTCCAAGCAGGCACCCCATTCTACTAAGGTAATGCGATGATCATTGTTTGAATCGCAAGAATCAAGGAATGGTGCTATACACTGTTCCAAGCTAACTAGAGGTGCACGAATTGGGAAAAGTTCGTGACGTGAAATTGAACGATCGGTATTACTGTCTAAATCACACCATTTCCAAACAGCAGCATTAGCCCAACGGCGTGTCATATTCGTTTCTGCTTCCAATTCCATTTGCATATAATGTTCGGTAAGTTCATCACGTTCAGCTAAGTCTCTCATAACGTTGAAGAGCCAATCACGCATGCGACGTGGAAAATCTTTCTTATCTTCTTCTGTGCATTCCTGTTGTTCATGACATACACCATAGTAATCAATGTGTAAATGGACATTATCAGGATTTTTGCAACCTGGTTCATGTGTATCGCATAGACAACGTTGTTGGTAAACAGCGCAATCAGATGGCCAAGTTTCGTTTTTACCGGTGCACACATGACGACGTACATCTGTTTCTTCTGGACATTCCGGTATGCAGACACATTTAGCTACAATACCGTTTAATTGACATACACGTCCAGCACCACAATGCATCTTTTCGCATGGATCAATTTCTACAACTGGGTTTAATACATTATTTTGGGCATCAAGCGCGTCGGCAGCTATTTTATTTGCAATTTCATTTTCACGGTTTATGTCATTATTTAAACTTTTCTCTTCAATTTCCCGTAAAAGCTCCTCATCACTGTCATTTATTTCAGACAGATCAAAATCGGCTAAATCAATATCTTCCTCTGCAAGAGTTTTTGTTGTTAAAGCCAGAAGGCCAAAAATAAGAAGCAAGGTCCACTTCATTACGTTGCTTAATGAAATTC	"AHPZ655.rev,AHPZ655.fwd,CAXN2806.rev,CAXN2806.fwd,CAXN9940.rev,CAXN9940.fwd,CAZC437.rev,CAZC437.fwd,CAZC613.rev,CAZC613.fwd"	"GO302041,GO302042,GO281928,GO281929,GO292456,GO292457,GO297289,GO297290,GO297799,GO297800"
3531678	3531678:1	GGATTGTTTGAGAACAATAACTATGTAATACCATTTTTATAAATATTCTTGATAATTTTAAGTGTTTTTTTATTATAAAAAGTGTTTTCTATATAATTTGTAAGTTACAGTAAAACTGATGGCACATTTAATACTCTTTCGATAAACCGTGCTAAATTATTTTCGTTTTTTTTTTATTTCCCTTAAAATTGTTCTGGATACTAATATTTTTTGTGTTAATATTAATATTTTGATATTTTGGATGTTTCAAAAAATTTTCCACGATATGGCGGACAATACATATATATTGATATATGTATATTAAATACATATATACATACACAGAGTGTGTACATATATAAGTTGTTTTTGTTGTCTAGCTTAAAAGTATGGTTTTTTTCATTATTTGTATTTTTCTTAATAATACATAAATTTTTAATAAGAAATTCCTGAGACATTTTACTGGATATGTGCGCAAATAACAATTCGGAAATAATTTTCTCTCTTCAACTATTAATTATTAATTTTTGTTTTTTGTTTTTTTTGCAATTTACTTCCAATTTGTTAAAACAATTTTTTTCGGCCTGGTTTTGTCTTTGCTATTTAATTTAAATTAATTTAATTTAATTTAATTTAACTTGATTTGATTTGATTTCATTTATATTTTTACTGAAACATCTTATCAAGATACAATAGCATTTATTTATATATAATAAAATGTTTTGTTTAAAAATAAAATTGTATTTTAAAAATATAATTATGTACAAAGTATTGAAAGTTTTTGTAATTTTTTAATTATTTAAATTAATTTTTTTTTTTGCATTTAATGTACATTTAGAAAAATATTATTAAATTTTTGTATACGCGCATATGTATTTTCTTCATATATATATATATACTATTTTTTATATATATATAAAAATGTTTGTTATATTTTAAAAGTTCTTTTGAAATTAAATTTATAAATTTTGGATATATTTTATTTTGTATATTGTATTTAAACATTAAATAATGTTTAAGTGAATTTCCAAAATATATAGTATATATATAAATTTTGTAAAATTTCAGAACATTTGTACTTCACTGGTGAAAATCACTGAGTTTTGTGTTTATACTTTACTTTTTTATTTTAAATATTTTATTTATATATATATATATATATGTATACATATATATTTAAATGTATTGTAACTTGTTTTGTCGTTTGTTGTTAAGCTTAAGTATGATTTTTAGATTTTTAATGTAAAAATATTCTTA	"CAXN1175.rev,CAXN1175.fwd,CAXN484.rev,CAXN484.fwd"	"GO280220,GO280221,GO285031,GO285032"
3531679	3531679:1	GCGTTTCAATAAGGAACTTGTTATCCTCGCTTACGAAAACGAATGGAATACCTTCAAAAGTGGTATTTGTAAAAAGTAATCATATATTAATTTTAAGTTTAGTTATAATAAAAATCAAACATTGTTTCCAATGAAGTTGGTGTATACTGATATTAGATGATGCGTGTCGCATCCAATATAAAACCACTAAAGATACGTGTACCAAAAATTTTATTGGAAACGATAGTGCAAATTAAAACTCAATACAACATAAAAGATGAACACAGAAGAAAGTCAATGCAATCCTAAAAGGGGAAAGTATTTAGATACGCTTTAACACAATTAAAAAAGTTATAAAAACTGCAATGAAATGCGTGAATTTAATGGCATAACTTTTGTTTTCTGATTTATGATATAAGATGGATTTTAAAATATTTGACGCAACTTAAATTTTGTAAATTTTTATTAAATTTTCAGAAAACTTCATTGTGACATTTTTCCACAGTGATGCATTTTTCCTTACCGATTTAATGA	AGSB473.fwd	GO300166
3531679	3531679:2	GGTTAGTTCAGTTCTGTTATGTTCTGTTCTGTTCTATAAATTGTTTTGTAGTTATTTCATTGCAAGCTTCATTAAATCGGTAAGGAAAAATGCATCACTGTGGAAAAATGTCACAATGAAGTTTTCTGAAAATTTAATAAAAATTTACAAAATTTAAGTTGCGTCAAATATTTTAAAATCCATCTTATATCATAAATCAGAAAACAAAAGTTATGCCATTAAATTCACGCATTTCATTGCAGTTTTTATAACTTTTTTAATTGTGTTAAAGCGTATCTAAATACTTTCCCCTTTTAGGATTGCATTGACTTTCTTCTGTGTTCATCGTTTATGTTGTATTGAGTTTTAATTTGCACTATCGTTTCCAATAAAATTTTTGGTACACGTATCTTTAGCTTTAGTGGTTTTATATTGGATGACACGCATCATCTAATATCAGTATACACCAACTTCATTGGAAACAATGTTTGATTTTTATTATAACTAAACTTAAAATTAATATATGATTACTTTTTACAAATACCACTTTTGAAGGTATTCCATTCGTTTTCGTAAGCGAGGATAACAAGTTCCTTATTGAAACGCAGTTCAAGACACAGAAATTCCAAGAAAACTATAATAAAAAATGTTTTGTTAGAAAACTACACACTCTTTGATATGCACATTAATGTGATCCTTTTGATTTGGAACTGCAGTAAAATTATATTCATAGTTTCTCCTTAGTGGAGTTCCTGATCTGTAACTGTTACTTTTTTGCTTTTAAATTATATAAATTTTTTACATATATATCGCTTATATATTTCTTTGCTTCAGCATATTTTAAAATATTTTCTATATACAAAGGTAATTAACTTTTATAGTTTTATGCAGTAAAAAAATGTTTCATTTTCGGTCTATTCTTTTTTAACAATTAAGGAAAATATTTTTTGTATTTCAGCAAAAACATGTTTAGTTACATTTTAGCTTTAGCTTATTTTATGTTACATTTTTGTTTTTTTTTTAATATTGTTTTGTTACTTCAATTTATCTGATTAAAATGTTACTTTTTCAATAATATTTTGCTATTTTCTTTATAAGTGGTTTACTAATGTATTTAGTATTTTTTTAAATATAAAATTCATAACAAATGGTTGAAAAATACAATTTTATATTAAATAATTATAATATTAAATAGTGAATACATTTTTTAAAACTTTTTTAAGCACCAAAATTAAAGTTTTTTCTTTTCAGATTTTCCATCTTTCGTCCCTTAGTTATTGATTTATTATTCCCATCTGATAAATTCATTTATTTCTAATTATTTATATTTTTCATATTTGTTTAATAGAATTCATTTAAATATTATTAAAAAATTTCGAATATATAACAAGTTTTGTTT	"CZAC3009.rev,CZAC3009.fwd"	"GO278654,GO278655"
3531680	3531680:1	GAATTTGTTTTCAAACGTGAAAGCGAACAGTTGTGCGTTTAAATTGGAACGAACAAAGCGAAAATTTACAAACAATTTTTTTGAAGTGTAGTTTATTTAATTATTTTCAATAAAAATCTTATATGAAAATAATTGTGATTTTTAACTTGAATTTTTTCAAAAATATAAATTTTACATTTAATGCAAAGTATTTGCAGTTTGCAATTTTATAAAAAATATAAAGGGAGGAAAATTATTAAATGATTGAACATTTAAAACGATAATATTTTGTGAACTTAGTGTTTTTAGTTAATTTATAAAAATTTACTGCCTAAAAATTTTATAATAAAAATTAAATTTCAAAAATGTCTTTCACAATTGTAAGTCGCAATTTATTGCGTACTTCAAAAGAAATTTTGGAGCGCGGAGTTAATGTGGGCGCAGTAACGGTTTTGAATGGATCTGTGGATATTGAACATCAGCGAACTGGACATCGTCGTTCTGCCTCATCAAAATCGATAATAAAGCAATGTGAACACTCGATGGTACTAATTGAGAATAATTCCAATGCACTGATAATTGCAACACGCAAATATTCTAAGAAACATGCTTCCTCCTTAACTAAACGCCAGGAGGAAGATAGTGATAGCGATTCGGATTCTGATGATGAATTCGAGCGTAACCGTAAAAATATACAACCAAAAACAAGCGAAAGGNGTGATACTGATTTTTGGCGCCGCAAGATGCGTACATTGCACCGAATTTTGGATGTTAATCACGATGGTGTCGTATCCTTCGATGATTTAAATTGTTAGCCAAGCGTTTCACAGAC	"CAXO449.fwd,CAZC910.fwd"	"GO292632,GO298171"
3531680	3531680:2	CTTATATATTTTATTTATTTTATTTAAAATTTTAATGTTATGTACACAGTGTTAGATTTAAAAAAAAGAACTTATGGTTAGTTTCATTATAAAAGATGATACAATCAATAAATACATATAAAAAGAAAAGAAAATGATACAGATTTCTGACATGTAACAAAATCATGCAATCATAAGCATGGCTCTAACTTCATACGATAAATCCGGAAATTTGTACATGTTAAGATTGAAGAGATTTGATGAAAGAACACACCAATGTAATATATTCCAAGAACAGCCGGGGCTTAACCCAAGAACTAATCGTTTTTAAATTTATACTTTTTAAATGTTATATTCAAAATGTGGTATTATAATAATTTATATAATTTTAATTTTATTCCGGTATATATATTCCTGTATTTTATTCCTTTGTATAAATAAGTGATATATTCTTTTATTATTTCATTACAGTGCCAAGGATGTTGAATACGAAATTGGAGAAACAAAGTCAATGACTGGTGATTTAGAAGAATGGAAAAGCGAATTGATAAATGTTGAACAAACTACGTGAATATGAACACCAATTGAAATTTATAATATTAAATAATATTCATCAATTTAATGTTTAATTGTTTTTTTTATTATTTCTCATTTGAAAAATATATAATATTAAATTAAAATTTTATGCTTTCGTTTTTTTGCTTGCTTACGTAACTTATTAAATTTTCTTATATGATAAACGATAAATGTTTTTAAATCATCACTTTTAAATGAATTCCACGATATTATTAATAATATAATAGAGTGCATATATAAAAATAGTCTTAAATAATTGGTATCATCTTCTTCGAAATTTTTAAAATTTTGTTGAAAACTTTGCACACATAGCAAGGTCATAATTCGCACAGCTTTTTGTACATCCGACCGACGGCCACGAGACAATAACTCAATAATCGCCTCGTGAGCATAATCCAGTCAATGATCAATTAGCGGACCCCAAAACATTTTTGAAATTTTCGTTTCATCTTCAGTCATAAAGAATTGACGTCCTAAATGTACAAATTCCTTCATTGAAATTTGACCATCACTGTTTTTATCTATCACAGCAAATGAAATGGCGGCATCTTCATCGGAGAGGCCTAAGCAGCGGAAGAAAAGTTTATATTGATCGAGATCCAAATGACCAGAATGATCATAATCGACAGCCTTAAATAAATATGGCAAGAATCGTCCAATACGTTTTGCCATTTTCTTATCATTTAGACGATGATGTATATCTGTTAAAAATTGCTCAGCGTTCAGCAAATTATAAGGAGTAATTTCACCAAACTGTTCTTCCCAAGTTTGTTTCATTACATCCTCAAATTCTGCTGATACTTCGGGAGTTAAATGTCCCAAGTCTGTGAAACGCTTTGCTAACAATTTAAAATCATCGAAGGATACGACACCATCGTGATTAACATCTAAAATTCGGTGCAATGTACGCATCTTGCGGCGCCAAAAATCAGTATCACCCCTTTCGCTTGTTTTTGGTTGTATATTTTTACGGTTACGTTCGAATTCATCATCAGAATCCGAATCGCTATCACTATCTTCCTCCTGGCGTTTAGTTAAGGAGGAAGCATGTTTCTTAGAATATTTGCGTGTTGCAATTATCAGTGCATTGGAATTATTCTCAATTAGTACCATCGAGTGTTCACATTGCTTTATTATCGATTTTGATGAGGCAGAACGACGATGTCCAGTTCGCTGGTGTTCAATATCCACAGATCCATTCAAAACCGTTACTGCGCCCACATTAACTCCGCGCTCCAAAATTTCTTTTGAAGTACGCAATAAATTGCGACTTACAATTGTGAAAGACATTTTTGAAATTTAATTTTTGTTATAAAATTTTTAGGCAGTAAATTTTTATAAATTAACTAAAGACACTAAGTTCACAAAATATTATCGTTTTAAATGTTCAATCATTTAATAATTTTCCTCCTGCAAATACTTTGCATTAAATGTAAAATTTATATTTTTAAAAAAGTTCAAGTTAAAAATCACAATTATTTTCATATAAGATATTTATTGAAAATAATTAAATAAAATACACTTCAAAAAAATTGTTAGTAAATTTTCGCTTTGTTCATTTCAATTTAAACGCACAACTGTTCGCTTCCACGTTTGAAAACAAATTC	"CAXN8556.rev,CAXN8556.fwd,CAXN8833.fwd,CAXN8846.rev,CAXN8846.fwd,CAXO449.rev,CAZC910.rev"	"GO290486,GO290487,GO290877,GO290891,GO290892,GO292631,GO298170"
3531682	3531682:1	ATACATGCGAATGTCAATTTTTCGGCATTACTATCAATTTACCGCTCCAGAAAATAAAGAATAAAAGAGAGAATAAAGCTTGTGCTTAATTTTAATATATTTAATATAAAAACAAAAAGTGAATTTTTGAATATATTGCGAAAATAATTATTCCGAAATTGTGCGTGAAAGGTAATTGTTTGTAGTGTAGGAGTGGCAAGGCAACGCAAGGCAGCAATTACCATAATTTAATCACTCACAAGGAAGCTGACATATTAACGAACCAATCTATAATAGATTCGTCTAACTAATATGGATGTTTTTTTAATGATTCGAAGACAAAAAACCACAATCTTTACGGATGCCAAAGAAAATACATCGGTAAAAGAACTAAAACGCATGATTGAAGGCATATTAAAAGTAAAAACTCAAGATCAACAATTATTTAATCAAGAAAACGAAGAAATGCTCGACGACAACCCGTTACAACACTACGGAATAACAATGGCTTCCGCGAAAGCACAGGCGCCAGCACAACTGGGACTCGCAATTAGAAGTGAGTCGGGAAACTTTGAACCGCTCGAGATCACTCCATATTCATCTCCTCCAGATCTACCAGAAGTTATGAAAAATCAGGACGCGGCGAATGGACAGGAACAGGTTGCATAGGATATAACCTTCGGACAAGAGTCTTAGGAAAACGAGAACAGTTGATTCAAATCAAATTCGTTTTAAAAGTTATTTTTTTCTATCCTGTTTTATTTTAAGAGATCATTTGTAATGACTCGAGCATAAGAAAAATACTTAAATTTAGTTAAAACTTAAAAAACTAAAATTTTTTATAGTAACTATTTGAAGTTCATGAATTTATTAAACGACATTTTTTGTTTATGTTAATTTAGTTTTATTTTGCCAATTTGTTAAAAAAAAAACTAAATTTTAATCAAGTGAAGTATCTTTTATTTTATTTTTTAACCGCGGAATAAATTATTTTACTACAAATAAAAATGATTAGAAAATAATTATACGGTATAAGGACATAAAAATTTTATTTTCACTAAGATTTCTGAATTTAAGACAAAATAATAATAGGTAATTTAAAACAATTGCCTTAATAAACTACCAACGCTAATGCGACGACAGCATTATCTAAATTCAAGTGAAAATATAATGCAATAAATAAATTAACAAACTC	"AGSB735.rev,AGSB735.fwd,AGSC536.rev,AGSC536.fwd,AGSC676.rev,AGSC676.fwd"	"GO300561,GO300562,GO300837,GO300838,GO301041,GO301042"
3531683	3531683:1	AAAGCAATTTAAATCTTATCCCCTTACTTATTCATTTTTTATTTTAAAGGGAATTTAAAGTTAGTTATGAAAAAATTCTTTTTATTCTGGAAAAGGGGGAAGGGGTTTAATTCCCAATATTTATTAAAAAATTTATGATTAGTTTTTAAAAATTTGCATTTTAAAAACCCCCCGTCTGTTGTTGGGAAACCCCAAGGGGGTCCCCCCCTTCCATCCCCAAAGAGGGGGGGGGGGCATTTTCATTAAAAGGGTGGCCATCGAAACGGAAGCGTACTACCTGCATTGACAAACCGGCTCTATCGCAAAATGCATTCATCAGTTTGCGAAGGGGGGGATGCTTTTTAATCTTAAATCGCACAACGGCATTGTCCTGCCCTAGAACTTTAAGGGTAATGGGTTCGGCCTCTGCGGCCTTTTTTT	AFUX754.rev	GO298864
3531683	3531683:2	GTCCGCCATTTGAAACCGAACGTTTACGTTGTCTTGAGCGTGTGCGACGGGAAGTTTTAGAGAAAAGCCGCAAATTGGTTAATATTTTTGTTACATTAGTTAAGTGTTACTAAATTGAAAAATTGTAAACATGGCTGACGAAAAAAAGGCCGCAGAGACCGAACACATTAACCTTAAAGTACTAGGGCAGGACAATGCCGTTGTGCAATTTAAGATTAAAAAGCATACACCACTACGCAAACTGATGAATGCATATTGCGATAGAGCCGGTTTGTCAATGCAGGTAGTACGCTTCCGTTTCGATGGACAACCTATTAATGAAAATGATACCCCAACCTCATTGGAGATGGAAGAGGGAGACACCATTGAGGTCTACCAACAACAGACTGGGGGTTTCTAAAATGCAAATATTTAAAAACTAATCATAAATATTATAATAAATATATGGAATTAAAACACTTACCCCTTTTACAAAATAAAAAAGAATTTTATCATAACTAACTTTAAATTACATCTAAAATAAAAAATGAATAAGTAAGGCGATAAGATTTGAATTGCTCTTACTCTTGTCTTCATTTGAACAGTTTGACCGAATCTTAAATAAACGTAAACGGTAATGTTTTATTCCATACACGACAAAATAGTTTGTTTAAGAAATTCATTAAAATGGAAAATTAATACATATAAAATTAGTTTTAAAATAATTTAAATGTAATTTAAAACAAAGTAAGAATAAAGAAATATC	"AFUX409.fwd,AFUX754.fwd,AGSF423.rev,AGSF423.fwd,AGSF452.rev,AGSF452.fwd,AGSF685.rev,AGSF685.fwd,AGSF732.rev,AGSF732.fwd,AHSB663.rev,AHSB663.fwd,ANPU671.rev,ANPU671.fwd,AOBT645.rev,AOBT645.fwd,CAXN7772.rev,CAXN7772.fwd"	"GO298340,GO298865,GO301218,GO301219,GO301257,GO301258,GO301515,GO301516,GO301576,GO301577,GO303228,GO303229,GO304744,GO304745,GO271956,GO271957,GO289382,GO289383"
3531684	3531684:1	GCGATTGATTTATTTCTGTTAGTTTTAATAGAAACATATATGTTTTTAGTATTCGAAATATTTGATATTCCAGATATTCATATTCGCTAAATCGTTTGAATATCAAATAACTTAAATAATACAGACAACACCTCAATGAATCAGAGTTCATTTCTCTGTTTAATATAGAAAACTGACGGGGCGATTAAAATCATAGTATTATTTAAATGAATAATTAAATAAATTACACTGTAGATGATAAAATTATAAAAAAGTAATTATTAATCAAGTGAGTTAATTGGCGTTCAAGTTTTTTTGAGACATCCTGTACGGGGTATGCAATAGGCACTCGGCACTCAGAAGAGTGCAGAATTTTTAACTTTTTATTGCTAATCAAGAAAAGTGACAGCAGTTAACTTTACATGGAAAAAGCAGTCAATTAAAGTCACTTGTACACATTCACATGGAAGCACGTCAGAGCAAAAAAGTGGAAAATCGTCTTACGGCTGCAGTGCAGTGTAGATTGTTGATATTAACATCGTCATTGTATTTGTGCTTTTATTGGATTTATAAAAATACTTATTTTTTATGTTAAAATATATGATTGCAGCTTTGCACACATGAAGCATACATAATAAAAATTGAAATAAATATTTAAAAAAATAATAAAACGGTCCACTTAACTGCATCCGTTTTGCTTGAGTGGCACAACATTGCGCTCAACTATTACAGCGGAGGCAATATTTACGAGTATTATTCTTTGATCGAGCAATACGCCCTTTAAGCATACAACAAACATATACACACACGTTTATTTTTATTAACATTTTATTTTATGACACTGGTAAACATTAACTTATTGCTTGCTTACCTTTACTCTTTTTTAACGCCGTTTGTATGTTTCAAACAAGGAACCAATTATGCGTTCCTATAGTCGTTTTTGTTGCACTAAAATAATATTATTTAAATGAATATTTTTCAATATTAATATGTATTAAATGAATTTCACTGTTTGCTTTATTTTACTTATAAGCACAAATCAACAAAGCATATATGAGAGAAAGAAATATTTTTCGTCTTTTCACTTTTCCTCCCCTTTTTTCCTTTTGTGTTACGCGCAGAATAGAAAATTTTTCTTCTCAAATAAATTTAATTTTCTTTTGTATGTGAAGTAACATATGAAATTTATATTTTTAAATTAATTTATATGCTCGCTATTGTGAATTTCAATAAGCACTTATTTTATGTAATTTCCACTTACTATTAAAAAAGGTAAACGAATTTATATTTATAATAATTTTTACAATTTCCTCGACTTTTCAATTCGTTTCATATAAAACACATACGCCAAAAACCTTCTACTTTTTGTTACAGCAGTCAAAGCAGTACTC	"CZAC418.rev,CZAC418.fwd,CZAC458.rev,CZAC458.fwd"	"GO278808,GO278809,GO278873,GO278874"
3531685	3531685:1	GAGGCTTCTTCTCGCATTTGCGAACCATGTCGACACCTGCGTCAGTGTCATTTTCGTTATGATTGCCAACATAATTTTCTCCCCCTTTGTGGGGTAGGGATTCTTTTTGTGTTCATTTAGCCATGCTTTAAGCGTTGAAGTCGTTTCACGGGTGGCATTCTTACGTCTTGCACCATTCAAATCCATGCCATAACTATTAAATGGATAACCAGCAAAGGCAGCATCGTAAGGATGATATGTGTATGGCCAAGGTGCACCACCAGCCATTAAATTCTCTTTTAAATCCAAGCCAGCCGGATTTGCATAAAATGGTGGTTGATCTGCGGCCATACCAGATGAATACGCTGACATACCTTCAGGGTAAACACTGAGTGGTACACCACCAGGTCCGGGCACTAAGCCGCCAGCGGCTGCCAGACGTTGATAGCTTAACATATCATACTGACATGAGCATAACGTTTGCCCACTAACAGGATCTGTATATATAGTACGTCCAGTATCACAGCAACGATTTGCAGTAGGTGGCCCACTTGGTGGTAGACCGGGCGCACCTGGTACCATAACTGGTGGTGGACCTGGTGGACCAGTAGCAGCTCCACTACCTGGCCCACTTGAAGATAAACCCGCACTACCAGGTATACTGCTACTTCCATAAGGTGTGGCGGCTGCAGAGCAAGGCGATACTGAACGTGCACCAGGCGGTACTGTCGATGTAACTGCCATACTTGAATGATGTGCTGTAGGTGTGTTGGGTGTATTTGTTGACGGCACGGCGACAACAGCTGCTGCTGCTGCGGCGGCAGCGGCGGCGGCTACAGCAGTCGCTACGGAGGCAGTTAAAGTAGGTTGTGCGTTGACTGTGCTAAGATTTGTAGGAAGTTGTTGATGATGGTGATGATGTGATGCTTGTGTTGTAGGCGATGCAGTTGGTCGAGTAGAAACGGCGTTCATCACTAAACACACACCAATGTCATTACTGTGCACTGTCGTTTAACAAATTTGTAGGAAGAACATAAATTTCCAAGCTTTGGTATACAAAATAATTGTTTAATTAATAAATTTAAAAAAATTTTTTTTTTGTTTTGGTTTTCACTGGCTTTTGAGCAATTCGCGGCTTTAATTAAACTGTTAACTCATTGACATTTGTTCCTGTCAATAATAAATATTTTTCAAAAAATTTTTATTTATTTTATTAAAAATAATTTAAGCATTAAAAAGTTATTTTCGTATAATTAACTTTTTATGCAGTCACTTTTATGCACTTGTAATATCAAAATATTAAAATACCGTCGCTTATTTGTTTTGATTTTAAAATGTAAAGTGTAAAAAAAATCAATATATAATTAATTAAGAATGTTTCAAACTTGCACCGGGCTTAAGAAAACTTGTTCAACTACCGTTTAGCGTAAGTCTTGTTTTTGATAATCCAGAATTTTTATTGTTCGATTGAATAGTATAGTTCACAATAAAACGTACACGAACTTTTATTCCAACAGCAACAGAATGTTAAGCGAGCGAACGGCACGAATAATACGAACAATCTGCGTAACAGTCAAAAGTAGACTAACTC	"AHPZ619.rev,AHPZ619.fwd,CAXN6793.rev,CAXN6793.fwd"	"GO301987,GO301988,GO287884,GO287885"
3531686	3531686:1	TTTTTTTTTTTTTTTTTTTTTTTTTTTTGTGCGGTGAGCCGAATTCAATTAGTTGAACATTTTTATTTTAATTTTTAAATCATATAGAAACATTTTTTCTTTTAAATAAATATTTATTCAAACAAATATAAAGAATTATTATATTTAAAACTTAATATTTTAATTATTATATTTGGATTAATTGTATTTTAAAACATTTATTTTTTAAATAAAAAACATGTCAATCAAAAACTTCTA	"AOBT436.rev,AOBT436.fwd"	"GO271706,GO271707"
3531687	3531687:1	GGTCATATTTGTGTTGTCAGTGGTGGTAGTGATATCGCGGAGATATAAGTGCGGATGATTTTATAGCATGTTTCAATATATTTATTAAATTATTGAGGTTCTATAATATTTTAGTAACGTAAAAAAATATTTTGTGTAAAACAATTTGTAGCATTAAGATAAACCGACTTAATTGCCGTAAAACATCTATAAAGTAATTAATTTGTATAAAGATGATGGAAGTAAAATCAAATTCCGCTGTGGATATTGAAGAATACAAGACTTCAGATAAAACCACAACTAATGGCGAGACTGAACTTGAAGCTGATTTATTATCTTCAGAGAAGGATTTACTTAGAGAAAATGACACAAATCCCGAAATTATCACTGATGATAATTTGGATATAGATTTAAGTGATGATATTGATTTAGGAGAGCAAATAAGTCCAGAATTGGTAGATGTGTTATTAGAAGGCGTGGAAGAAATTCCCAGCGCTGAGACTGCAAAAGGTGATATTGTGTCAGATATATTGCTTGAAGATATTGATAGCAAAACGAATACGGGAAGCAATACGCCTTTAGAAAAAACTCATAATCCTGGCGACGACTTAGATAAATTGCTGTCAAAAATTAATTGCATCGTTGATGAATCGAAAGAAACTTCTGANACTTCAAAGGTCGTAACAGAAAATGCACAAAATAATTGCATCTCCGTAGAATTAGTATAGAAGATGATAAAACCTCAACTACCACAA	AFUX500.fwd	GO298480
3531687	3531687:2	GGAACACTGGGTTCAACTTTCTCTTGATTTTCATTTAGTTCAGTTGCAGATTCAGAGCATTTATCAGTAATTTTAGATACGGAATCTTTTGAAATATCATTTTCTGCAGAAATACCGTCTAAAATTTCGGTACAATTGTCATTGTCAGTTGCATCCTGAGTTACCTTTAAAGAATTTGTATTCTCATCTACTATATCAGTTGACATTTCTAAGTAATTTTCCTTAATTATTTCAGTTCTATTATCTATAGAATTTTCAATTTCAGATTTTATGTCAGAATTTTTAATTCCTTGCTGTAAATCTGTCATTGGAGTTAACGAATTTTCATTTTCTGATTCTAGAATACTACTACTTTTATTAGTATTTGTTTCTGATTTATTGGTTACTTCATTTGCTACACTCGCTTCATCTACTTTATCATTATCACATTCATTGTTTGCGTCATTAAGCATTTCCCGATCAGTTTTTTTATCCTTATGTATTTCTTGGAAAGCATTATCTGTTACTGTGATGGTGTCGTCTTCTAATAACTTAATTTTTGTGGGAGTTGAGGTTTTATCATCTTCTATACTTAAATCTACGGAGATGCAATTATTTTGTGCATTTTCTGTTACGACCTTTGAAGTTTCAGGAGTTTCTTTCGATTCATCAACGATGCAATTAATTTTTGACAGCAATTTATCTAAGTCGTCGCCAGGATTATGAGTTTTTTCTAAAGGCGTATTGCTTCCCGTATTCGTTTTGCTGTCAATATCTTCAAGCAATATATCTGACACAATATCACCTTTTGCAGTCTCAGCGTTGGGAATTTCTTCCACGCCTTCTAATAACACATCTTCCAATTCTGGACTTATTTGCTCTCCTAAATCAATATCATCACTTAAATCTATATCCAAATTATCATCAGTGATAATTTCGGGATTTGTGTCATTTTCTCTAAGTAAATCCTTCTCTGAAGATAACAAATCAGCTTCAAGTTCAGTCTCGCCATTAGTTGTGGTTTTATCTGAAGTCTTATATTCTTCAATATCCACAGCGGAATTTGATTTTACTTCCATCATCTTTGTACAAATTAATTACTTTATAGATGTTTTACGGCAATTAAGTCGGTTTGTCTTAATGCTACAAATTGTTTCATACAAAATATTTTTTTACGTTACTAAAATATTATAGAACCTCAATAATTTAATAAATATATTGAAACATGCTATAAAATCATCCGCACTTATATCTCCGCGATATCACTACCACCACTGACAACACAAATATGACC	"AFUX500.rev,CAXN7315.rev,CAXN7315.fwd,CAXN9369.rev,CAXN9369.fwd"	"GO298479,GO288722,GO288723,GO291647,GO291648"
3531688	3531688:1	GCTCCAACATTATCACCATTATTATCATCAACATTACCATCACCATCACCATCACCGACACAATCATCATCATTATTAACTTCATCACCATTTATTACATCAACAACAGAAACCATAACAGAATCATCAAGCAATACTGAAATAATTGAGGATGTAGACAAAGATGAACCACATTCAGTAACAAACCTTGAATTAGAGATAATAGAGAAACCAGCTGCTAACCTATTAGCTACAGAATATTCAGGACATGAACCAAGAGATTTTACTACTCCTGCTAGTGTAGTCTCTGTACCTGAACGAGAAATAAATATCGATGGACGCACAACAACAACAACTACAATAATCACCACTACAGTTACAACTTCAACTGGAACGACAACACAAACAGTGACATTAAATAATCAACAAGGACAACAAGAGCAACAACAAGAGCCACAACCACAGCCACAGCCACAGCAGGTCGAGCAATTGCAGCAACGGCAGCAACAACAAGAGCAGAAGGAATTATTAACAATTGAAATCGATGAGTTACTTCAATCGCTTTCAACAGTCGAAGATGGCATCACTAATTTACCGCAAAGTAGCCTAGATGGAATGCTGCGAGGACTCAAGCTAATCCAAGAGAATCTAGAGTATCAAGAGAAGGAAGCACAAAGACTAAACGAATTAAGCCGTATATTGCCTACGGATCCAGCCTCTGAACGTTTGCTGGACGATATTAAAGATCGCATTGATATTCTACTAAGACGCACACNACAGGGCATTACATTAATTGCTAGCGCCATTCATGGGCAGAAGAAGCGTCAAGATGAATTGAGTGCCTATCAATTGCACTTAATTGAGATTGAAGAATGGATAATTGAGATATCGAAGGAACTGAAATCATTCGAACCAACTGCTGATAGCACAAATGATGAAAGAGTACTTAAAGGACAAGTCGAAAGAAGTCAACAGCTTTTACGCACTCTTAAGGACAAACAACAATCATTGCAAGAATTGCTCGAGAAAACTCGTCTCCTAGAATCACATGACGATGTCGCTCCTTTAGCACAAGCGCTTGTCGAGCAGCTACAAAATATCATTATTTTACTCCGTGAACAAATCACAATAGCAACAACCAGAATTTTTACCATTGAAACCAAAATTGTTGAGTTGCGTAAAGCTAAACATGATGAAGAGCAACGTCTGCGTATATTAGCTGAAGAGCAAATAGTGCCACCTATAGCCAATATTACAACATCCGCATCACCACCAGCACCATCATCAATAGAAACGCGAACGCACGAATCCATGGAATCAAATGATAATACTATTGATTCGGCTTCTATGCCTGAAGAAGAAGTAAAACCAATTGATGCTCCCATAACAGCAATTCAACCCATTGAGAATATAGCACCACAAACGGAAATGTTTACTGTTGGGACACAAACCTCTGAGAAACTTGAAAAGCCTGTTGAAGTAAAGACTACAACTGTAGAAGCTCAAACAAGTCTTACAAGCGAACCACCGGCTATGTTGGTTCCTGTAGAAACAACTGAGGCTTCTATGCAAACTCAAAAAGAGAAAAAACCAACAGAGAATATAACAGTTACGCAAACGATACAAGCTGGACAGGAAACAATACAAATTGATACTACACTTAACAAGGATTTACCTGAGATACCAGAAGAAGTACAAATTGAAGCTCGTTATCATCAAAAACCGCAAGGTGACATTGATCGTGCGACTGAATTAGTATTAAAGAATGTGCCTCAATCATTTGAGACCACTTTTGTTGAGCCCGATGCAACTACCACTGAAGTAGTAGTTGATCCGGATGGTACTAAACATATTGTGGTGAAAAAGATTACTCGAACACTTCACCAAATAGTACAAAAACAGAGTATTGAAGAGTTGCCCGAAAATGTCGAAGTCAGCACAACCACAGAAGATGATAAAAATAGTGGTGCAAGCTCCACAGCTGTTGTCGTACAAGAGTTTGAAACACAGCCAGTTGTCGTTCAAGAAGAATTTGTACNAGGAGTACCATTAAACGCTAGTGAAATTGCGTATCTAGAT	"CAXN2149.rev,CAXN2149.fwd,CZAC2034.fwd,CZAC2211.fwd"	"GO281533,GO281534,GO277209,GO277463"
3531688	3531688:2	CATAAGCTTTCTTCTTCTTTCTTTGGGGCTTTTTAACTTTGTTTACATCATCTGCATCTTGCGTTAAATGGCCCGCTTCATAACCTGTTTCTCTAGGAGATTCGATTTCAATATCAAAAACTGAAATTGCACTCGGAATTGGCACAGTAACTGTTTCCTCTACAGGAACAATTTCGGGTTCCACGACAGGCACAACGTCTGGTTCTATAATTGGTATAATTTCTGGTTTTTCAACAGGTACTAATTGGGCATCTTTTCTTCTCTTTTTCTTTCGACTTCGATTAGTATCAGTTGGCACCTCTTTTCGATCATCTTCTTGACCCCCAACCCCAATTATGCTCATGCTTACTTTAGGTGTGTGCACAGAGACAGAAGTTTCTTGCACATCAGGTTTTAACACTACTGTCAACACACCGGAGCCATTATCTTCAATAGAAGGAGCAGTAACTGTAAACGATTTTGGTTGTACCGGAATATTTCCTGCAGCGGCTTCCTCAAAGATGAAAAGCTTCGTGATGGAACGAATATCTTGTTTAGGCTTTATATCTTGCTCTTTTAGGATTTCAGTATTGAATAATTTATTGTCATCTTTAGGTTCAGTTTTCGCTTCTAATTTATTTTGAGATTCTATACCTACTGTTGGGGAAGGTTCATCAGTAATTACTGTTTCTTGCGAATGTTTAACTTCAGCCTTATCTAAATCTGGTTTTAACTCTTGTAATATTGTTTCCACAACTATAGTGGCTGTAGTGTAAATTTCATCTTTCGGTATTGGTTCATTATGTTCTGTTTCTTTTTTAACATCAACGATTTGTGATTGAATTGGAACCGATGAAATGGTGTCTACTGTAGGCTTATCTGTTTCTGAATTTGGTTGTATTAATATTGATTCAACTGTTATAGTGGCAGTAGTATGATCTTTGTCTTCTGAGACTGTAACAATTTCTTGATCTTTGGTAGGTTCTTTGATGTCGAGAATTTGTGATTCAGCTGGAATCGTTAAAACAGTTTCTGTAGAATAGTCTGGCTCAAGTATATTCGGTTTTATTTCTCGTAATATTGTATCAACAATTACTGCGCTCGTAGTGTAAATTTCATCTTTTGACATTTCTACGGGTTCATGATGTTCTATTTCATCTTTAACATCAACGATTTGGGAATCTATTGGAACTGATAAAATGGTATCTACTATAGGTTTATCTGTTTCTGACTTTGGTTCTATTAGTATTGATTCAACTGTTACAGTGGCAGTAGTATGTACTTTGTCTTCTGGGGCTGAAATGATTTTTTGATCATCTGAGGGTTCTTCGATGTCAGGAATTAGTGATTTAGCTGGAGTCGTTAAAACAGTTTCTGTAGAATATTCAACTTTAGGCTCAAGTGCGTCCGATTTTATTTCTTGTAATATTGTATCAACAATTACTGTGCTAGTAGTGTGAATTTCATCTTTTGGTATTTTTTCAGGTTCACGATGTTCTTCTTTTTCATCAACAACTACTTGTAAATCACTTGGAACTTGTGAAATGGTTTCTATTACAGACGTGTCTGATTCTAATTTTGGCTCTATTAATATTGATTCAACAGTAATAGTGGCAGTAGTATGTGCTTTGTCTTCTGGGACTACAACGATTTCTTCAACTTCCACAGGTTCTTTAATGTCTACAATTTCTGATTCAATTGGCGGCTTTGAAAAAGATTCTGTGAAATATTCAACTTTTGGTCCAACTGATTCCAATTTCGATTCCGTTAATATTTTTTCAACAATTTCAGTGATAGTAGTCGTAGTGTCAACTTTGTCTTCTGGTAAAGCAACTTGTTGCTCATCAGGGATTTGAGAAAGCGAAACCTGTTTTTCAAATTCATAATTATCTAATGATACTGGATAGCCTGTTTCCTCACTAATTGGCCATATGGGCTCGACTAATTCTATTTGTTCTGGCAGAGTAATTGTTTCAATAACAGGCGTAATTGTTTCATCTCTGTGTTGTGAAATTTCAATATTGCTTGGCTCCAAATGATGTTCAGTTGGCCATATATCGGTAATATTTTCAACAGCTTTTCTCGATTCAGGTTCATCATTTTTCTGTACATATGTTGTGGTTACAATTTGTGTTTCTATTGCTGGTGAGATGTGTGGTAATTTAGTTTCGTCAATCAAATCAATTTTAACGGGATCTATTACTGTAACATGAACAGGACTTGTAGCAATATCTACAGGTTCAACAAATTTTTCAACTTCTACTTCAGGTGCGAGAGGACTAATCAAATCTACAGGTGCTTCACTTGTTACAATACTTTTTGTTGTTGTTGTTGTTTTTATATTTGTTGTTGGCTGTGTTTGTGTAGTGGTGATG	"AHPZ397.rev,AHPZ397.fwd,CAXN6393.rev,CAXN6393.fwd,CAXN6514.rev,CAXN6514.fwd,CZAC2034.rev,CZAC2211.rev"	"GO301651,GO301652,GO287257,GO287258,GO287433,GO287434,GO277208,GO277462"
3531689	3531689:1	TTTTCTGAGCTTTCATTAAAGCTGTAGCTGTGCGGGTTGAAACCAGTTAGCTGAAACCGTGTGTTCTTGTCTTTCGAAGAGTGTTTAATCAGATTTTTTGTGGTTCGAGAATTGATAAGTTTTTGTGTTGTTGTGCCGGAAAAGTGTTTATAGTAAACACTTGAAAATCTTATTCGTTCGTACATTAAACTTGAAAAAAAAGTTGAAACCAATTAAAAATGGCAGATGAAGCTCAAGCACCACCAGCAGAGGAGGCACCCGCCGCACCAGCCGAGGGAGAGGCCCCAGCAGCTCCAGCTGAAGCCGCTGAACCAGCTGAACCAATTAAGCACACATACACGCTCTTTTACTTTAATGTAAAAGCTTTGGCCGAACCATTGCGCTACTTGTTCGCCTATGGAGGCATTGAGTATGAAGATGTGCGTGTAACACGTGATGAATGGCCAGCATTGAAACCAACTATGCCAATGGGCCAAATGCCTGTATTGGAAGTTGATGGCAAACGTGTGCATCAGAGCATTTCGATGGCACGCTTCTTGGCCAAAACTGTTGGTCTTTGCGGTGCTAGTGCATGGGAAGATTTGCAAATCGATATTGTCGTTGACACTATCAATGATTTTCGTCTAAAAATTGCAGTCGTTTCATATGAACCGGAGGATGATATCAAAGAGAAGAAGTTGGTGACACTCAATGCTGAAGTCATTCCATTTTATTTGGAGAAATTGGAACAGACTGTTAAGGATAATGATGGACATTTGGCATTGGGCAAGCTCACCTGGGCTGACGTCTATTTTGCTGGCATTATCGATTACATGAACTACATGGTAAAGCGCGATCTTTTGGAACCATATCCAGCTTTACGCGGTGTTGTAGAAGCCATCAACGCTTTGGAACCAATTAAAGCTTGGGTTGAAAAGCGTCCAGTTACTGAAGTTTAAATATCAACTCCAAATTTTTAAAAAGGCATGATAAGTGTAAAGGCTTAAGAACGGAATGAGACAGCAAAATAGATACTTAAGCTCAAATAAATATATCACACAATCGCAACTCTACAATCTACAAGATATTTTCAAACTAATATTTCAATAGTACATATAAATATATGAAA	"AFXP631.rev,AFXP631.fwd,AFXP657.rev,AFXP657.fwd,CAZC3271.fwd"	"GO299862,GO299863,GO299896,GO299897,GO295810"
3531690	3531690:1	GACATATAAAAATGATATTTATTGATTTATGCTTATCTTTGTTGGTTTTCACAACCAATGACAAAAACAGCACAACATGCACTATGTCTAAAAATCAAATTTAAAATTCGTTTATTATTAGAAAATAAAAAATAAATACTAATAGTAAAATTCTTAAAACTAAAACTTAAAGTTGATTACAATTAATTTACTTAATGCTTATATCTTTTAAACTTAATGTCTTACGGATATATCACATTTACTATTATAAACAATCAGTACAGTTCAAGTAAATGAAATAGACAAAAGCGTTAATTAACAAATAAAATAAATTACTTATTAGTACGAAATTTTAAGAATTAAACAATATTATTATAACATAATAAATTCATAGCAAATAATTTATATGTTAAAGTTTAACATATTTTGATATTAATTTACGTTAAAATTAAAAAACAAACTTTTACTTTAAAATAACATCAAATACAAACATACATACATATATATATATATATGAATTACGAATTCACCACCACCACCATTTATATTGTAAATCATCTATATTTCCTTGCATTATAATATTATTCTGATCGGTATTATTATGACTATGATTATTATTGTTATTACTACGGTTAACGTTTAGATTATTGCTGTTTCCAGCCTGTTGTAGAGCAGCGGCAATAGTTGCTGCAGCTGCAACTGCTGCTACTGAGGTGCTATTCATTGAGGTCTCCAGGTGTGAATTTGTATTGTGTACATGTACATGAGGCTGATTTAAATTATGCCCATGGTTATGATGAT	CZAC2342.rev	GO277658
3531690	3531690:2	GATCGCATTGAATTGCCTCGTGCTGCACTTCTAGAAAATAGTGAAGGTGGTTTAGTACGCATTGTATTTGCTGCTTTTGATCGTTTGGAATCGATCCTAAAACCTACATTTGACCATTTCGATATTAAAAGTTCGCGTAGTTATATACGGAACACAGCATTAGTAACAAATGAAAGTGATTCAGATCCCGCATCACAGCAACGTCTGCGTATACTTAACAGCAAAGTAATATCGGCTAGTTTAGGAAAAGGGCGCCATATTCAAATTTCACAACCGATCAAACTAATTTTGAAACATTTAAAAACTGAAAATGTATCCAATCCAACTTGTGTATTTTGGAACTATATCGATCAGTGAGTTTTGAATTTATATATATAAATGTTTCTATATTAATCATCTATATATATATATATATATATATTTTTAGTGCTTGGTCGGCTAATGGTTGTAATTTGGAGTCAACAAATCGTACACATAGCATTTGTATGTGTAATCATTTAACAAATTTTGCAATATTAATGGACGTGATGGACGAGCAAAACCAATCGCTGTTTGCTTTGTTTGACGGCAATATGCGTATTTTAATATACATCAGCATCTCTATTTGTCTTTTATTTATTGTAATTGCATTGTTAACGTTAAAAATATTTAATGGTGTCTTTATTAAGGTAAGAAATCTCAATAACCAACATCACCAACAACGTCGCGGTAGTACGCGGAATAATATACGCGATCAAACGCATGAGTCAATTGCAATAAATGTTGCTGCAACGACTGCTACTGTTAATGGAGCTCAAACTAATAATGTACAGAACTTACAACAACAATTGAATTTGCAGCA	"CAXN2240.fwd,CZAC2342.fwd"	"GO281667,GO277659"
3531690	3531690:3	GCATATATAAAAATGATATTTATTGATTTATGCTTATCTTTGTTGGTTCTCACAACCAATGACAAAAACAGCACAACATGCACTATGTCTAAAAATCAAATTTAAAATTCGTTTATTATTAGAAAATAAAAAATAAATATTAATAGTAAAATTCTTAAAACTAAAACTTAAAGTTGATTACAATTAATTTACTTAATGCTTATATCTTCTAAACTTAATGTCTTACGGATATATCACATTTACTATTATAAACAATCAGTACAGTTTAAGTAAATGAAATAGACAAAAGCGTTAATTAACAAATAAAATAAATTACTTATTAATACGAAATTTTAAGAATTAAACAATATTATTATAACATAATAAATTCATAGCAAATAATTTATATGTTAAAGTTTAACATATTTTGATATTAAATTACGTTAAAATTAAAAAACAAACTTTTACTTTAAAATAACATCAAATACAAACATACATACGTATATATATGAATTATGAATTCACCACCACCACCATTTATATTGTAAATCATCTATATTTCCTTGCATTATATATTATTCTGATCGGTATTATTATGACTATGATTATTATTGTTATTACTACGGTTAACGTTTAGATTATTGCTGTTTCCAGCCTGTTGTAGAGCAGCGGCAATAGTTGCTGCAGCTGCAACTGCTGCTACTGAGGTGCTATTCATTGAGGTCTCCAGGTGTGAATTTGTATTGTGTACATGTACATGAGGCTGATTTAAATTATGCCCATGGTTATGGTGATGAGGTGATTGTAAGTTTAAGTTTAAATTTAAATTGTTCATTTGTAAATTACGTTGATTATTTGCTACAACAACAGCAGCAGCTGCTGCAGCAACAACCTGCTGCTGTTGTTGTAGTTGCTGTAGATTGAAATTATTAGCATTTAAATTATTACGGTTCGAGTTCCGTATTGAGTTATGTTGTATAAAGCTATTATTGGTTAAAATAGGCATTTGAGGTGTCAAATGCTGCAAATTCAATTGTTGTTGTAAGTTTTGTACATTATTAGTTTGAGCTCCATTAACAGTAGCAGTCGTTGCAGCAACATTTATTGCAATTGACTCATGCGTTTGATCGCGTATATTATTCCGCGTACTACCGCGACGTTGTTGGTGATGTTGGTTATTGAGATTTCTTACCTTAATAAAGACACCATTAAATATTTTTAACGTTAACAATGCAATTACAATAAATAAAAGACAAATAGAGATGCTGATGTATATTAAAATACGCATATTGCCGTCAAACAAAGCAAACAGCGATTGGTTCTGCTCGTCCATCACGTCCATTAATATTGCAAAATTTGTTAAATGATTACACATACAAATGCTATGTGTACGATTTGTTGACTCCAAATTACAACCATTAGCCGACCAAGCATGATCGATATAGTTCCAAAATGCACAAGTTGGATTGGATACATTTTCAGTTTTCAAATGTTTCAAAATTAGTTTGATCGGTTGTGAAATTTGAATATGGCGCCCTTTTCCTAAACTAGCA	"CAXN2222.rev,CAXN2222.fwd,CAXN2240.rev"	"GO281642,GO281643,GO281666"
3531691	3531691:1	AAATTTTTTCAATAAAATTCATATGAGTTTTTGTTTAAAAATGTACGAAAATATTAAGAAAAAAAATGAAATATTTTAATTAATAATATTTAATAAAAAATTTTAAAAATTAGTACGCGTGCGTGCCTATTTTTTGCATTAAGTTCTCACCCTTTTTTCATACATTGTAATAAGTTTGACTATCAATTCCCATCCTCATGAGAGCGATGTAATCAAATCATTTTTTATATATAAAATACTTATTAGGGAGTATAGGTAAATTTTTATCACAAGGTTCTGTTATAAGAACAAACAGCTGTATTCTTGTCTCAAATATGTGTCAGTTAAGTTAGTTAAATGCTAATAATATTTAGTATATACATATTTAGTTGACAGACTGACGTAATATTGTTGAAGAAAAATTATTATATATATACATATATACTCGTGTACGTTTTAATTTCTTACTTAATTATTTTAGTAGTAATTTTTTTAGTACTTATAAAATTCAATTCAAAATGGCAGTAACTAGAAAATAATAATAATATTAAAATAGTTATGCTAATTTTATAATAAAACCAAATTATTTTGGTGGATAAAGTTCCTCGTTATTTAAACATTCCGCAGAATAATAACACATTTTTTACAGCTTTAGCATATATGCTTAAAAAAACTATATATTAATTAATCACATAGACCTTATAGTAAATATAGATTTACAAAATTTCTTCTAGAATTTTATGTATATTTTTTTTTTAAATTAATGAATGTAAAAAAGAGTACTATAAATAAATTAACAAAAATTACAATTGTAGTTTATTTTAATTACAAATATAATAAAACAAATATATATATTTAATATTTTTATTTAAAATTGAAATTCTATAACAATATAAACCTATTACTATTACTAAATTTGTATAGATTATAATATTCTGACGTAAAATTATAAAAATTATTATTTTGTTGTTGCACTTCGTATTTTTAATTTTATTAAGTTTTTTTTTAAATAATTTTTTTTATATTTTATATATTAATTTGATTTATGTTGTAAATACTTAAAAATTTTTATATATATACTTTGTAAAATTTCTTAATAATTTTATAAAAATAAAAACGTAAAATTTTTTTAAAAAAACTAAAATATAAATTTGATTTTTATTTCTTTTAATTTTTTAATTATTTATTTCTTACCTTCCTTTCCCCCCAANTATTGGCACTACTCCTTTTCTAATTAATTGTTTCAGAATTTTTAAAACTAG	"AGSC639.fwd,AHPZ750.fwd"	"GO300984,GO302189"
3531691	3531691:2	GGTGCTGTTAGCTGGAATTTTATATATGTAAGAGGTACTTGGAACGTGACCTGCTGATGTAAATAAAGGAGTTTTTTTATAGCTGATATCAGTTCAAATTGGTTTGGTAATTTACATGTAATATGGCACTATAGATAACGCCAGGTAATAAGACATTATGAACCTATACTGAAGATTTTGAAATCACGTCCCACATTTATGTTGCTGGGATAAGGCATACCCTGTTTCTCGATATATGCAAGAAAAATTTGACTTAAATGTATGGAATCAAAACAGCTTTGTTAGTTAATTAAGGAGGATTCGTTCCTCCCTCCACTTCACCTATCCTGACACAATTTTTTCAGTGAACATAAAAAAATATGGGAACAGATATTTGTTCAGCAAAATACATACTAAAATGGTTTGAAGTTCACTTTTTAATAATAATATTTACGTTATTGAAGATTTTATTATTTATTACTTATATAAATATCATCGACATTTCGAATATTATATAGATAACTACTATAATATTGTTGTCAATTTAGATTTTAGATAAAATTCTATAATTTTTGTAAGTATTTTATGAATTTTTTGAATCAATAATAAATAATAATAATAATTACTATATAAAATATATCAAAAATGAAATAACTAANATTTTTTTATTTCATTCTTATAAGCCTTTTACAAGATAAGAAATTAATAATAAACTAATGTAGCTTTAAATCATATATTTA	AHPZ750.rev	GO302188
3531692	3531692:1	CCAAATAGAAAGTTTTATTTATTATATATATAATAGAATTTAAAAAAACTATGCATATTCAACTTACAATTCTCGTATTACAGATTAAAAAAGTTATTTAAAGCATTTTATTTAAACGAATTAATTCATTTGCTTACTAAGAGGTACAACAAAATATGTGCTTGAACACGATTTAATAGCTTTCTACATCAAAATCAAAGCAATATCTTCTGGTTTCATTGCTGGACATCTCCAATTATACAAATAATATTGCAAGTTGCCATCACCGGTGCCAAACTTTAGTGGCGTTAAAAATAGCTTGTTTTCCATCAAATCTAATGCGTTAAAAACATCCATACTTATACTTCGGGCAGATATCAAAGCATCATTCATAAGCTCCAACCATGGAGTAGCAGTCGAGACATTATAAAAAGTATAAGCTGCTCTTATAGTTTTGTGCACTGGATGGTGCATTACAGATGTAGGCAGGCAATAATAGCTAGCCATATCAGTGATATCCCCGTTTTCATTTTCAACAATGAAACAGTCAATTATGCCATCTCTAGGTGTAAACCAATGACGAAACTCTTCTTTAGAAAATACAGGACATAATGAATACTTCTTAAGATACTCATTGAGCAGTTTGTGTGCTTTATCCATGTCTTTAGATTCGATACGACGATAACCTTTCGTTTTAGGTCTATCCGGCAATTTATAAAGTTTAATAGTTCGTTGCATAGTCATATTTCGAGCCAAATGTGAAAATTT	"CAXN1801.rev,CAXN6732.rev,CAXN6871.rev"	"GO281029,GO287799,GO288016"
3531692	3531692:2	AGGAGTGCAAGTTTTTCCAGATCGTGAAAGAGTGGCACATTTTATTAATATTGTGAGAATATTTTTAAAACAAATGAAATAATATATTAAAATTATATTGTAAACTACGCATTAAATAAAACGTATTCCACCATCAAAATGCCAAAGCAAACATCAGAAAATTGCGATAGAAGTTCAGACGACGTGCAAGGTGGGGAGTTGTCACCGGTTGAAGATAATCAGGTAGCAGCCGATAATGTAGACGAAAAAGTGGATGACGATGATGTGAAAAAACAAGAGGAAGCAAGAACTATTGCTGGACTAGCTTCAGATTTAAATCTATTGAACCGAAGAAATTTATTACAAGCAGTATCAGAAGCAGTATCGGGCAATCGAGTTAGCAAGCAGTTTGCATTTTGGTCCACGCAGCCTGTGCCAAAACTAAATGAAGACATAACTACAAATGAGTGCATTGAACCAGATAAAGACATTTCAGACATTAAGCCAGATCCATACACACTACCTGATGGTTTTAAGTGGGATACATTGGACTTGACAAGCTCAGCGGATCTTATTGAGTTATATACTTTATTAAATGAGAACTATGTTGAAGATGATGATGCGATGTTTCGTTTTGATTACCAGCCAGAATTTCTTAAGTGGTCGTTACAACCTCCAGGTTGGAAACGTGACTGGCATGTTGGCGTACGCGTAGTAAAATCGGGGCGTTTAGTTGGGTTTATATCTGCAATACCGAGTAAATTACGTGCATACGAAAAAATACTAAAAATAGTAGAAATAAATTTCCTT	"CAXN1801.fwd,CAXN6732.fwd,CAXN6871.fwd,CAZC3723.fwd"	"GO281030,GO287800,GO288017,GO296363"
3531693	3531693:1	GGCAGTCGTGTCAACCAAATACAGAGAATAAGTTGCTTAATTTTAGAGTTTTAAGTAAAGTTAACAGGAACCGTAATAATAGTATTTAATAAAATCTATTAAAAATGGCTGATGAACAACCCAATCTTGTTGCTGGACACCCACCTGCAGTTAAGGCTGGTGGTATGCGTATAGTACAACATAAAACTCCAACTATAGAACGTGCAGCTAAGGATGCTGAGGATTGCACTGGTTTAACGCAACCAGTGGCTGTAAATACAATGTCTGTTAGTGGTGCACCCGTTAAAGGTAATAGTGATTATACACCACAAGCTGCACAAGTTGCTCACTCACCAAAACCACCAGTACATGTGCTTCATAAGCCACAAATTAATATTCAACAACCACGTAAACAGTGAAGATATATATATTTTTTTGTCAAATTTGAAGAGCAATCACATTCCTTCAACAAAATAAATTGATACTTAATGTTGCTTAATGTCTTTCAAATTTCATAATTGTTAAAAATATTTGTAATATGTAATTTTATAGTTAAAGCATTTTGTTTATATACACATATTTATACATATATTTTATTTTCAAAGTATCTTATCAAGCATTTTAAATGACTCAAATCAATTTTGATTACTTTTCCATGTTTTATGACAATATTTTGTAAACAGTATACTTATATAATACAGAAAGAAGTTGTGTTTTCACATATCGTGTCAATATAAATTGTAACATTTCAAACTCTTCAGTTTATTCTCTTTTGTAATTTGAAATATTTTTGTACATTTTTGTCATTATAACGCATATTAAATATTTATAAATACAATATGAATTTAATTTTTATAATAAGTTTGTTTAGACCAGGC	"AGSB665.fwd,CAXN5107.rev,CAXN5107.fwd"	"GO300459,GO285474,GO285475"
3531693	3531693:2	ACTTGTTCTAAACAAACTTTATTATAAAAATTAAATTCATATTGTATTTATAAATATTTAATACGCGTTATAATGACAAAAATGTACAAAAATATTTCAAATTACAAAAGAGAATAAACTGAAGAGTTTGAAATGTTACAATTTATATTGACACGATATGTGAAAACACAACTTCTTTCTGTATTATATAAGTATACTGTTTACAAAATATTGTCATAAAACATGGAAAAGTAATCAAAATTGATTTGAGTCATTTAAAATGCTTGATAAGATACTTTGAAAATAAAATATATGTATAAATATGTGTATATAAACAAAATGCTTTAACTATAAAATTACATATTACAAATATTTTTAACAATTATGAAATTTGAAAGACATTAAGCAACATTAAGTATCAATTTATTTTGTTGAAGGAATGTGATTGCTCTTCAAATTTGACAAAAAATATATATCTTCACTGTTTACGTGGTTGTTGAATATTAATTTGTGGCTTATGAGGCACATGTACTGGTGGTTTTGGTGAGTGAGCAACTTGTGCAGCTTGTGGTGTATAATCACTATTACCTTTAACGGGTGCACCACTAACAGACATTGTATTTACAGCCACTGGTTGCGTTAAACCAGTGCAATCCTCAGCATCCTTAGCTGCACGTTCTATAGTTGGAGTTTTATGTTGTACTATACGCATACCACCAGCCTTAACTGCAGGTGGGTGTCCAGCAACAAGATTGGGTTGTTCATCAGCCATTTTTAATAGATTTTATTAAATACTATTATTACGGTTCCTGTTAACTTTACTTAAAACTCTAAAATTAAGCAACTTATTCTCTGTATTTGGTTGACACGACTGCC	"AGSF757.rev,AGSF757.fwd,CAXN6101.rev,CAXN6101.fwd,CAZC2846.rev,CAZC2846.fwd"	"GO301609,GO301610,GO286796,GO286797,GO295277,GO295278"
3531694	3531694:1	CGGGTTTAATTTGAAATACAGTTTTTGCAGAATTTTTATTGTTTATGCTTGTGGTTAATTAACATATATTATATTTGCAAAATGTCTGTTTGTCTCTCTATTTTCCGTTAAGTATGTACTTATATTTAATATAAATTTAATTAATTTATAGTTAGTTAAATAGTCTATTCTTCTATTCTTCAGTTGTAAAATTAGTGCTAAATAATTCGTTGCAAATTTTTACTGCAACATTTCTACGTGCAACTTTCTTGGACCGGCCAGTTGATGTAAACACCTGTTCATCAAGTGTCACACTTACTTGCTGCAACACGTTGGGCTTTTCGCCAATGACTCCATCATAATTATAAACCAATCCTGGGCGCATCATGCAAAGCAAAGTAGTTGGGTGCATATCTTCCCAATTTGGTGGTAGATCATTACGAATTGGAGCTTTTTTCGGTTCCTTTGGAGTGGTTGCATCATGTTCTGGATTACCATTTGCTGAAGGATGAAGTTCAGGAACAATATAACCCTCACTCTCCCACTCTGAGAAAAGTTTATATATGGCAAATGAAGCCAAATTAATCATAGGTAAATCATCATCAGGAGGATTTTGTGAATCTGTTGCGTCTGAGTCATTTGTAGTATCCATATTGACATCCTCACTTGAAAGTTTTTGGTTTTTGGGTAGTCTAGGCTTTTCCATCATTTTAGCAAGGACAAAGTCTCGTAAAGCCTTTTCGCATGCATTATTTTTAGCAGCAGTTTTTGAATTGCCCTTGCCCTCATACTCGCTCGCATTAACAGTTACAAGTGCAATGAAGTCACCGTTAATATTATTGCTAATAGTAAAATCGCTTATTTTAATGCCTTTTACTTCATTTAAAGCCATTAAAGCATTTTTGGGTAGTATAGCTTTGCGCAAACGGCGATTTTGGCGTATCTTCTGCTCCTTTGCTCGAACTGAAGACTTCTTTCTAGTTAAGAAAATTTTTTTTGAACTTCAGTTTACCATTTCCGCGAATAGAAGATGCGTCATCATCATTTTCAGTGTCTGGCACTAATTTATCAACTGCTACGTCTTCCTGGAGGTTTTGGTTATTAGCAGGTTCCTGCTGCATAGCTTCCACCTTAGGCTCTTCGAAAACAGCTTGAGATGGAAATTGGTCCTGCACCTGAAACTGTGGTTGCTGATAACCTGGCGCCTGCGCTGCTCGTTGTCTATTGTTGCTGTTGTTGGCTGAACCATTATATGTTCCTCCAGACACAAATTGTTTAGATATAGTATTCATAGAACGTCGGTTGCGGTTCATTGTGTATTATCTATAAAACTTTACTAAGAATGCCACTAAAAACAACTTCCTTCGTTAACGTCTATATGTGTAATC	"AFUX480.rev,AFUX480.fwd,AFUX614.rev,AFUX614.fwd,AFUX691.rev,AFUX691.fwd,AFUX702.rev,AFUX702.fwd,CAXN10000.rev,CAXN10000.fwd,CZAC1128.rev,CZAC1128.fwd,CZAC2369.rev,CZAC2369.fwd"	"GO298444,GO298445,GO298655,GO298656,GO298775,GO298776,GO298791,GO298792,GO279691,GO279692,GO275848,GO275849,GO277704,GO277705"
3531695	3531695:1	CAGACGTAGGTTTTTTTTTTTTTTTTAAAAAAAGAAAGAAAAGGAAACGTTCGTTTACTAGATTGTATTGTATAGTTTATTTACTTTGAAAGACAATATTCCAATAATTATTCCAACATATGATAAAGTTATTTCAATTAAAATATGATTTTAATTCAATAAAAATAAGAACAAGAAATGTGCATCTTCTTTAGCTCAGGCTCCTGTTGTATTTCCTGTCGAACTTGTCGATGAAATCTTCACTTGCAGGGGTTTCCCGAATTTCCTCCTCTGTTGCCTAAAACCGACTCCTTTTACTCCTCTGTAAGTTACTTCAATTTTACAATATAAAATTGGAAAGGAAACTGATTACAAATCAATCCTAGAAGAAGAAAGATATAGTACAACTCGATATGTATTATTAAAAGAAGATATATATATGTTTCATAGACATATAATTTATGGCCTTTGTCGTAACACTAACGCAGGACTTACTATATTTCTGATATATGTTTCATAGACATATAATTTATGGCCGTTGTCGTAACACCAACGCAGGACTTACTATATTTCTGATATATGTTTCATAGACATATAATTTATGGCCGTTGTCGTAACACCAACGCAGGACTTACTATATTTCTGATATATGTTTCATAGACATATAATTTATTATAATAAATTTTTTTTTTTTCGGCGTAATACCACCTTGACGAATGTTCATAGACTCGCGCTTGCTTCATAATTTCGCTGTCTTAAATACCCCTACGCCGGAGCTTTCGTCTAGCGTATTTTAAATTCTTCCGTTTGTTTACCTGCTGTGTTTTGCAGTGTAAACCGCTGTGTTTCTGATGTTACCGCGTAAACCGCTGTGCTTTTATTCTTGGCCGTGTAGCCGCTGTGCTTCTGATCTTGCCGTATTTCGCTTTGACAGCCGCGTGTATAAAAACGTACAACATAATATTTATAAAATAAAAAAATAAATTATTAAGTACTAAAAAAAATAAGGAGAACTCGGCTTTGATAAAGGGAAGTAAACAACATTTTATTATTATATTTATTTTTCCTTCATTAAATTCTAACAATAAATTTGTTTAATTTTTAAACAAATTCAATTAAATCCGAACAATACAAAGATCTTACAGAAACTCATAAGCATCGCTTCATTATGGGTGGCGATTTCAACGCTAAACATACGCATTGGGGCTCTCGCTTAATTACAACGAAAGGTAGAGAACTCCTCAAAGCTATACAGCAAACTGGCTGCGAATGCTTGTCATCCGGGAACCCAACCTATTGGCCAACTGACCCAACAAAGGTGCCTGATCTACTCGATTTCTTTATAACCAAGCAAATTTCGTCCTACAATTTAAAAATAACAGATGGAGTAGAACTAAGCTCCGACCATTCCCCTCTCTACATAACCCTCTTCGAATCTGCCTTAATAAATAAAAAATGTCTAAAACTTGAAAATAAATATACAGATTGGAGTTACTTCAGAAGAATCCTTAATGAAAACACCATTGCTTCAAAAGAAATTTGTGAAGAAAATGATCTTGAAAGCGAAATTTTGAACCTTACAAATTTACTACAACATGCGGCATGGTGCAGCACGCCCACATTAAGGAATGCAACCTATCCTCATAAATACCCAAAAGTCATTGTGGATCTTATGCGGGAAAAAAGAAAGATGCGGAAAAAGTGGCAGCAATCCAGATTTCCAGCAGACAAAGCCATTCTTAACAGACTTACAAAAGAACTCAGCCTAAAAATCAAGCAATTTAAAAATAATCAATTCAACTACTACCTATCTAACTTAAGTAATGATCGTGCTACCAACTATTCTCTCTGGAAATGCACACGAAACCTTAAGCGACCTTTAGTACACAAAGCTCCAATTAAAAATCTCGCTAATCAATGGGCTAAAAGCGATGAGGAAAAAGTGGAGGTATTTTCCGAACACCTGTCAAAAGTGTTTTCCATAGACGAAAACGTTAACAATGCAGTAATTTGCCCTCCTAGGACAGCACATTCATCCTGTATTCCACCAACCACCGAGCTCGAGGTAATGATGATTATTAATAATGAACTTAAGCTAAAAAAAACCCCAGGTTATGAATTGATAAGTGCTGAAGTTTTAAA	"AHSA424.fwd,AHSB445.rev,AHSB445.fwd,CAXN1313.rev,CAXN1313.fwd,CAXN1453.rev,CAXN1453.fwd"	"GO302279,GO302890,GO302891,GO280391,GO280392,GO280566,GO280567"
3531695	3531695:2	CCATAAAAATTGTTTTATTATATATAATATTAAAGAACAATAAATAAAACAAAACAAGACATAAAACAACTAGTTATTAGATAACTAACAAGCAATTTAAACTTAAACAGATTAGGCGATTCCACGCAATAATAAGTTAATTGTACTACATTTCAATGATTTAAGCCCAAAGATCGCACGGCTTTTGGCGCTTTAGATGGCGTATTGGCTCAGTTGCCGCTAGTAAATGCGCCTCAGCATTTATGTGACAACTAAGTCTATCTTGGTGTGATTTGGCTTTTGTATGAATTTCTTTCTGTACTGTTGACATTCCGAGGTCACGATGTAAGTCAGAATTTCTCACGTACCATGGCGCGTTTGTTACACTCCGTAGCATGAAATTTTGGAATCTTTGGATGATGGAAATTTGTGTTCTGCTTGCGCAACCCCATAGCTGTATTCCATATGTCCAGATTGGCTGGAGCATTTGTTTGTATAATACAAGTTTATTGAAAAGCGATAGTTTTGATTTTTCGCCGATTAACCATTTCAACGATTTGAATTTAAGATCTAATTCACTTCTTTTCTTTTTTATGTGCTCGCTCCATCTTAGTTTAGCGTCCAAAGTCATACCCAAGTACTTCGCAGTATTCGCGTGAGGGATTTGTGCTTCATCGATGTAGACAGGTATATGACTGATGTTTCGATTT	AHSA424.rev	GO302278
3531696	3531696:1	GAGAACAACGTTGTGTTGTGTGTGTGCATGTGATGTTTTTTTGTTAAATTATTTAAGTGTTTTTCATTTTAATTTTTGTTTAATTTTAAAGTTTTAATTTTTCTTTAAAAAATTTATTGTAATAAATAAGTGTAACAAATTACATATACAATTAATGTATTGAAGTATGTCGAAAACAAAAATAAACTTGGCAGCGAGTGCTGAATCAAATTTAATTGCAGTGAAATCAAAGTTTGATGCCGAATTTCGACGCTTCAGTTTTAAACGACATGAAGAACTACAAACATTTGAAGACTTTTCTGCCTTAATTGAACAACAACATAGACTTACAAATATACCATTCATAATCTTATATAGTGATCCTATTGATAATGATCTATTGCCTATAAATAACGATGACAATTACTTAAGAGCCTTAAAAACAGCAAAACCTTTGCTACGTATCATTGTGCAAAGAAAAACGGATAATGCTGAATATTCTGGATATGGTACTATGAAACCACGTAACAACATTATAAGCAGCATTTTAGGTCAAACACCAGTAAAAACGAGAGCACCCACTATTTCAGTACCACATGATTTTCGTCAAGTTTCTGCTATTATTGATGTAGATATTGTACCGGAAACACATCGTAGAGTACGATTATTAAAACATGGAAGTGATAAGCCTTTAGGATTTTACATAAGAGATGGCACTTCAGTACGTGTTACTGCAAATGGACTGGAAAAACAACCAGGTATATTTATATCTCGTTTAGTACCCGGTGGTTTGGCTGAAAGCACGGGCTTGCTTGCTGTTAACGATGAAGTCATAGAAGTAAATGGCATTGAAGTAGCTGGTAAAACCTTAGATCAGGTAACTGATATGATGGTAGCGAATAGTTCCAATTTAATTATAACAGTTAAACCGGCCAATCAACGTAATTTAACTTCACCGCGTCGTGGTTCTTTTTCACGTACAAGTCAATTATCGAGTGGCTCACACCACACCAATCATACAAATACATCCGATGAAGTCGAACAAGATGATCAGGATGAAATAGTTGATTTAACCGGTGTCACACTTGATGATCATACAACACATCCACATCACCAACAAACTTCATCGATTGCATCTACAGTAGTAGCAACGGAAACCAAAGATGGTGTACTACATTTATAAATGGCGTTTGTTAGTGAGATGGCGAATGCGCAAGATAAATTAAAATGCAAAGTTAAAAACACTTAACATTTTTACTTAAAACACTTAAAACACTTTACTTAAAACGAAATGATTAACAATAACTAAAAGTAATTATCATAATTATATTTTTAATATTTAAAGAATTTAACTGTTAAAATTTATAAACATATACAATTAAAATTTTTAATGCAATTATACAACAGCAAATAGCAACAAAAGACAAATTAAATATACCTTTTTCAATTTTTAAAAAGATAAATTAATTATTTTATATTGTATTAAAATAACATTTTGTATTATTAGCAACTATATTGTATTGTCTTCTCTCTAATATTTAATGTATTTTAGTTAAATTTTTTTTTCTGTTTTTATATATTATATATACAAAATATTGTCGAAGTTCGAAGTTCATTATGTAAATGTGACCACATTCCTATTATTAAAAAAAAACAAATCTCTTTTATTTTTTTATATATAGAGCAAAATTAATTCTATTTAGCAACATTTACTTAACTGATAATTGAGATAGTTAAATATTAAGTCTCATCATCACGTAGTATGCAAATATTATGTAGCAAAACATAAAAACACACATACATACAGTGTTCTGTATCTACATATATTAAAATATACATCAACTTCAAATTACTAATCTAAGATAAATTCCATTTTATGTTTAGTTCAAGCTGATAATATTATTTGTACCATTCCATTAAAAATTGAAAAATGATTAAATATACAAATTGTAACTAACTATACGTGAGTTAACACCGGTATATAGCATATACATACATATAATTTCATAACTTAAAAACCACATAGATATTTATAACACAATAGCATCGCAAGCAGAAAATTTGTTTGAAAAAAGTTAGCAGTATATGCAGTATATAAATAATTATTACTGTTGACAAACTATTGGAAAAATATAAATTCAATGCATGTTTAATAAT	"CAXN1720.rev,CAXN1720.fwd,CAXN5812.rev,CAXN5812.fwd,CAXN7241.rev,CAXN7241.fwd,CAZC1704.fwd,CAZC1871.fwd,CAZC3928.rev,CAZC3928.fwd,CAZC4431.fwd,CZAC1131.rev,CZAC1131.fwd"	"GO280919,GO280920,GO286343,GO286344,GO288594,GO288595,GO293836,GO294041,GO296625,GO296626,GO297378,GO275854,GO275855"
3531697	3531697:1	GAGTTGCGAACGAGAATTTAAAGCGTGCTAGTGTCTTCGGCGAAAGAGCGCATTTCTATCTGAACGGCGTCAAACAAAAATCGTTCAATTCAACGCGAATTCTGATTAGCCAACAAAATTCAATGCAAATTTCGAATTTAAAAAAAGTGTAAAATTACAAAAAAAAAATTAATTAAAAAGTGTTAATCAAAGCGGTCTGTGTCAAGAACTATTGAAGCGAATTTTATTGTCTTGTCAATAAAACAAAAAAAAAATTAAATAAAAATACGTAGGAAATTCGAAAAATTAAAGTGGAAAAAGTTTGAAGATATTTTCGCACCATTTGAAAGATATTTTCGCAGCATTTGAAAGATATTTTCGCAGCACTCGAAATTGATTAATGATTGAGCAATTTTTTCGAGTAGCTAATTTACATTTTAAAACGAGGGAAAAATAAAAAATTAATTGCACATTTACGAGAATTGATTTGAGCTGCTCGAGATACAAATGCAAATAATACAAACTGCTGCTGAGATACTTTGCGCATTTAAGATAGAACATTTTGCAATTGCATAAAGTGTCGAAGTCGTATTGGCAAAGAGACAGGCGACAAACAAACGCCGGAACGCAAGGNGTAAATCAAACTCCACTGAACTGCCGCTTTGTCTGCTGTTGAAGTTTAGGCATTTGTGTTTGTGTT	AFUY662.fwd	GO299349
3531697	3531697:2	GAGTTGCGAACGAGAATTTAAAGCGTGCTAGTGTCTTCGGCGAAAGAGCGCATTTCTATCTGAACGGCGTCAAACAAAAATCGTTCAATTCAACGCGAATTCTGATTAGCCAACAAAATTCAATGCAAATTTCGAATTTAAAAAAAGTGCAAAATTATAAAATAAAAAATTAATTAAAAAGTGTTAATCAAAGCGGTCTGTGTCAAGAACTATTGAAGCGAATTTTATTGTCTTGTCAATAAAACAAAAGAAAAAATTAAATAAAAATACGTAGAAAATTCGAAAAATTAAAGTGGAAAAAGTTTGAAGATATTTTCGCACCATTTTAAAGATATTTTCGCAGCATTTGAAAGATATTTTCGCAGCACTCGAAATTGTTTAATGATTGAGCAATTTTTTCGAGTAGCTAATTTACATTTTAAAACGAGGGAAAAATAAAAAATTAATTGCACATTTACGAGAATTGATTTGAGCTGCTCGAGATACAAATGCAAATAATACAAACTGCAGCTGAGATACTTTGCGCATTTAAGATAGAACATTTTGCAATTGCATAAAGTGTCGAAGTCGTTTTGGCAAAGAGACAGGCGACAAACAAACGCCGGAACGCAAGGGGTAAATTAAACTCCACTGAACTGCCGCTTTGTCTGCTGTTGAAGTTTAGGCATTTGTGTTTGTGTTCGTGTGTTATGTGCGTACGTTCGGTCGCTTTAATGTATGCGTGCGTATCTGTG	AHPZ742.fwd	GO302174
3531697	3531697:3	GGAAAAGTTGTTGTAGAATTTTTGTAAGTTGATTTAGATACTTCTGTGTGCTAATGGCCGGAAGTTGTGCAGAACAAGATTTTTACAGATTTTGTATTTTTTATATTTGTATTTGTTGGAATTTTCACAAATTTTTTGTCATTAACACTTTCGCACTCCTGCACTTGATGATATGAGATACAAATCTGAAGTGGAAATATTTTCCCTTCAACGCACAAACATATGAGCTGTTTGCAAATACACCGTTTTGTTGTTATTGTTTTAAATTTTTTTATTTCTATTTTTGTTTGTATAGATTTTTTTTTTCGTCTAAAATCTTTCACGTGTAGCGTAAATTTATATTTTCAGTTGTCAATGCTATAAGAATACGCGCGCAACGCTGTCTTCGTGTTTGTAGATACGTAACTATAAGATACAATTTCCCGTTGCAAAGTAAATAGCAGAAAAACAGCTGTTCGGGGTCTGTTATTTCACTGCAGGTTCAATTTCACGCTTGACAATTAATTTTTGAAAAATATTTCTTTTTATATGTATTTTTATTTACCGGCAAATATATATACGCTCTGATTTTAAGTAAATTTTCGAACAATTTTTTTTTTTTGGTTTTTTTAAAAATTATTTTGATGCACACATTTTCTGCGATATGCAAAATATACACGTAAATTATAAAAATAAAATTATGGTAAGCAAAAATTCAAGTTAAAAAATTATGCGCACGATTGCGAAAAATAGCAAACAGCACAACGATCACAAGAGCAAAACACGTCAAGATACAAGATACACCGGCAACAACAATAACAATAACAACAATGACAAGGGCAGCGACAGCGACAGCAACTGCGGCTGCGGCAGGCGCTTCGCTTTTAGAATTGGTCAATCGACGTACGCTCAGACAGACAACGCCTTGTGGCTGAATGCAAGCGTAACTAACTGTCAGTGTCAGTGAGTCAGACAAACCACGAATTCGATGAGCTACAGATACACTGGCTGGCGCACAGATACGCACGCATACATAAAGCGACCGAACGTACGCACATAACACGCGAACACAAACACAAATGCCTAAACTTCAGCAGCAGACAAAGCGGCAGTTCAGTGGAGTTTGATTTACCCCTTGCGTTCCGGCGTTTGTTTGTCGTCTGTCTCTTTGCCAAAACGACTTCGACACTTTATGCAATTGCAAAATGTTCTATCTTAAATGCGCAAAGTATCTCAGCTGCAGTTTGTATTATTTGCATTTGTATCTCGAGCAGCTCAAATCAATTCTCGTAAATGTGCAATTAATTTTTTATTTTTCCCTCGTTTTAAAATGTAAATTAGCTACTCGTAAAAATTGCTCAATCATTAATCAATTTCGAGTGCTGCGAAAATATCTTTCAAATGCTGCGAAAATATCTTTAAAATGGTGCGAAAATATCTTCAAACTTTTTCCACTTTAATTTTTCGAATTTCCTACGTATTTTTATTTAATTTTTTCTTTTGTTTTATTGACAAGACAATAAAATTCGCTTCAATAGTTCTTGACACAGACCGCTTTGATTAACACTTTTTAATTAATTTTTTATTTTGTAATTTTACACTTTTTTTAAATTCGAAATTTGCATTGAATTTTGTTGGCTAATCAGAATTCGCGTTGAATTGAACGATTTTTGTTTGACGCCGTTCAGATAGAAATGCGCTCTTTCGCCGAAGACACTAGCACGCTTTAAATTCTCGTTCGCAACTC	"AFUY662.rev,AHPZ742.rev,CZAC2453.rev,CZAC2453.fwd,CZAC2587.rev,CZAC2587.fwd"	"GO299348,GO302173,GO277842,GO277843,GO278044,GO278045"
3531698	3531698:1	ATTTTGCTCTGGTGTTGGGTCATGGGTTTCTATGCTATCTGGTGATTTATTAATAATGAGCTCATCAGTTTCTTCTTTCTCAGGAGATTTTGGAGGCGGAGAATTTGATTTCACAGGTTCTGGAATATTTTTCAACTTTTTGGATCCGGGATCCTTATACCCAGATTCATTCTCAAACGCATTTACCGAGTTTCGCAAAAATCGATTCGGAATCAATGAACCTGGTGAAGAACCTCTCTCTTTGCAATCAGGACACTCGTTATCTTCGGATTCTAATAGAGCACTGCGAACACAATCATCACAAAATGAACTTCCACAACATGGTATCATAACTGCGTCCACAAATATGTCATTACATATACTGCATATCAGATCATCTGGAATATGTGTGATTTTCTCCGTAACTTTTGGTTCCACTTCAACTTCTATTGCTTTCTCCTCCTTGTTGCGAAAAGATTTTGGTATGCCAGTATTTCGCTTAACAGCTACCTCCATATGTTCCTTATTTGAATTCAGTGGACAATTTTTAATCCAATGTCCTCCTTTTTTACACTTATTACATCGGTATGACGCAGGAACTTCTGAATTCATGTTTTGCCCTCGAACTTTTTGGTAACTTTTCGGATCATAATCAACAGTACTTTGATGTATCATTTCTTGGATTTTTTCTTCTTCGGTTCCAGTCATTTTTGACAAATCTAATGAGGTGCCATCTACTTTAGTTGTAATATTGGGCAAAACTGCTTCTGTATATAGATGAGTTGATTTTTTCTGAGCATTAGTTAATGGAATCCGCGCTATCACTAGTGACGTATTTTTGGGAATAAGTACAGAATCATCGGCATATTCTTCTTTTGTTTGTGCATTCGTAATTTGCAAATCAAAATCGGTAACTTTGCCTAAACGCTTTTGATGTATAATTGCTTTTTTAAGATCACCCACAGAAATGTGCAATCCATCAAACGTAATTGTATCAAAGTCTCGAGTACTTTTGAATTTATAGTGCACAGACATATTTACAATTATATAGTTTTTTTCACGTTTATTGAGCACTTAAAATCTTCAAAACCATCTTCAATCCGATAAAAGAAAATAAAAAGGCAAACGTTTCATGGCATCTTATTTCATTTTCAATGTGTGTACTCC	"CAXN500.rev,CAXN500.fwd"	"GO285287,GO285288"
3531699	3531699:1	CAGGTTTTTTTTTGTTTTTATTATTATATATTAAATCATGATATTGACTACGACTACTTCCCGTCGACCTACGCTTGATCATCGGATCCTGATCCTTCATCATTTTCATCGTCCTCATCGTCGCACTCAATATCATCTTCATCGTAAGGGATATCATATTCATCACTTTCTATTTCACTGTCTCCCTCCTCCATAATTTCTTCTAGAACTTCTTCATCCTCTGATTCACCATCAGCGGGAGCAGCCTTTTCTTTCTTTGCTTTCTTAGAATCAGCCGATTTAGCCTCTGCCGGACGTTTTGTTCCTTTAACCTCTTTAACCGGTGCTGTTTCAGTACCCTCATCTTCGTCGGCCTCCGCATCCTTGGCGTTGCCATTATCAGCGGTAGCTGCTGCTGAAGTCTCTTCAACTGCAGGTTTCTTTAAATCCTCTTTGACTGCGGCAGCAGCGTCAACGGCATCGCCGGCAGTCTTCTCCACTGCTAAATCTCCATTATTAGTCTCAACAGCCGACATTTTTATAATTAGTTGTTTTCGTCAATTAAACTGAGAAATTTTAAAATATTTTTTAATTTTTTTATGATAATTAGTTATTTTAATTTAATTACATATATTTTCTGAATAAATAAATTTAAATTGCTAATAGTTGTCGTTTTTTTCTTAATCTTTTTTTTTACGCACGCTTCACCGAAACGACGATGCTAACACAACAAATTTCAAAAGTAGACCC	"AFUY592.rev,AFUY592.fwd"	"GO299230,GO299231"
3531699	3531699:2	AACCGAAGTAAAACAATAATGCAATAATGCTTATTATGGTGTTTTAGTTTTTGTTTTAACTGCCACTACTAAAAAGAAAACTTCTTCCCACAACTCGAATTTGCGCTTTCAAAGCGAATAATTTAACGAAAAAAAATGCAAAACCAACAAAGCACACTGAAAAAAACTTACCCGTGTTGTTAACGCAATTCTTTCTTTCGCTTGCATTTCATCTACTTTTGCAAGTAAAAAGCGCAAGCAGCAAACATTGTGACATTGTGAACTACCACAAATTATTTGATTTGATTGAGCGTACATTTTTCGTGTGAAATCAAAATTTCGAATATGCGAAATATATAAAAATAAAATCCATTGTATGTATTACAAAAACAAAAATGTATATTATATTAAATATAACAACATAGTAAAAAAATCTTAAAATATATATAAAATGTAGTAGAAAATAATTTGAGAGTCTGTAATTTGTTTTTTTATATTTTGTTTTATTTGAATACTTTTCTTCTCGTGTTTTGTATTTTGAATCATAAAAGTCTAATTTCAGGTTTTCTTTTTGTTTGTTTCGTAACATATTAATTAGATGCAATTTAATATATAGTTTTAATTAACTTTAAATTAAATGTAAACTTCTATGATTTTAAACTTATACTTGAAAAATTAAAAACTATTTTATAAGGGGAAAGTACATTATTTGTATCAGGGGATTTTTTTTTACCTTCCTTTGATGTTTTTTTTATTGTTTTTATATATAAAAAAATTACATATTATTTTACTTAAAGAAATAAAATATTTCTCTTAAAACGTAACATCATACTTCAATTATGTATGTATATTATTAATTTTTGTAATTTAAAATTAAGTTTTTATTTAATTTTTTTTTTTTTGGGTTTTTTTTTGTTTTTATTATTATATATTAAATCATGATATTGACTACGACTACTTCCCGTCGACCTACGCTTGATCATCGGATCCTGATCCTTCATCATTTTCATCGTCCTCATCGTCGCACTCAATATCATCTTCATCGTAAGGGATATCATATTCATCACTTTCTATTTCACTGTCTCCCTCCTCCATAATTTCTTCTAGAACTTCTTCATCCTCTGATTCACCATCAGCGGGAGCAGCCTTTTCTTTCTTTGCTTTCTTAGAATCAGCCGATTTAGCCTCTGCCGGACGTTTTGTTCCTTTAACCTCTTTAACCGGTGCTGTTTCAGTACCCTCATCTTCGTCGGCCTCCGCATCCTTGGCGTTGCCATTATCAGCGGTAGCTGCTGCTGAAGTCTCTTCAACTGCAGGTCTCTTTAAATCCTCTTTGACTGCGGCAGCAGCGTCAACGGCATCGCCGGCAGTCTTCTCCACTGCTAAATCTCCATTATTAGTTTCAACAGCCGACATTTTTATAATTAGTTGTTTTCGTCAATTAAACGTTTCCAAAGCTGTTTACCCGTTGAATGCTCGTACAAGACTGAAGGCGTCGTCTGCTCTTTAAAAGAAATTATTCTTAAAATTTGGCACACAAAACTTTTAAATGGCACACACTTTACTTCTTGAAAGGACGCTTTTTTTCAATCTTTTCACGTTCAACACGCACCAAACCTGAAAA	"CAXN1728.rev,CAXN1728.fwd,CAXN4056.rev,CAXN6435.rev,CAXN6435.fwd,CAXN7955.rev,CAZC3283.rev,CAZC3283.fwd,CAZC4429.fwd"	"GO280933,GO280934,GO283743,GO287312,GO287313,GO289647,GO295828,GO295829,GO297373"
3531699	3531699:3	GGTTGGTTCGCAACATATTAATTAGATACAATTTAATATATAGTTTTAATTAACTTTAAATTAAATGTAAACTTCTATGATTTTAAACTTATACTTGAAAAATTAAGAACTATTTTATAAGGGGAAAGTACATTATTTGTATCAGGGGATTTTTTTTTTTACCTTCCTTTGATGTTCTTTTTATTGTTTTTATATATAAAAAAATTACATATTATTTTACTTAAAGAAATAAAATATTTCTCTTAAAACGTAACATCATACTTCAATTATGTATGTATATTATTAATTTTTGTAATTTAAAATTAAGTTTTTATTTAATTTTTTTTTTTTGGGTTTTTTTTTGTTTTTATTATTATATATTAAATCATGATATTGACTACGACTACTTCCCGTCGACCTACGCTTGATCATCGGATCCTGATCCTTCATCATTTTCATCGTCCTCATCGTCGCACTCAATATCATCTTCATCGTAAGGGATATCATATTCATCACTTTCTATTTCACTGTCTCCCTCCTCCATAATTTCTTCTAGAACTTCTTCATCCTCTGATTCACCATCAGCGGGAGCAGCCTTTTCTTTCTTTGCTTTCTTAGAATCAGCCGATTTAGCCTCTGCCGGACGTTTTGTTCCTTTAACCTCTTTAACCGGTGCTGTTTCAGTACCCTCATCTTCGTCGGCCTCCGCATCCTTGGCGTTGCCATTATCAGCGGTAGCTGCTGCTGAAGTCTCTTCAACTGCAGGTTTCTTTAAATCCTCTTTGACTGCGGCAGCAGCGTCAACGGCATCGCCGGCAGTCTTCTCCACTGCTAAATCTCCATTATTAGTTTCAACAGCCGACATTTTTATAATTAGTTGTTTTCGTCAATTAAAATATATTTTCTGAATAAATAAATTTAAATTGCTAATAGTTGTCGTTTTTTTCTTAATCTTTTTTTTTTACGCACGCTTCACCGAAACGACGATGCTAACACAACAAATTTCAAAAGTAGACTC	"AGSF635.rev,AGSF635.fwd,ANPS481.rev,ANPS481.fwd,CAXN10065.rev,CAXN3724.rev,CAXN3948.rev,CAXN3948.fwd,CAXN4056.fwd,CAXN7955.fwd"	"GO301458,GO301459,GO303508,GO303509,GO279781,GO283242,GO283572,GO283573,GO283744,GO289648"
3531699	3531699:4	GGTTGGAATTTAATATACGAATATTCTGTTAAATAAACCAGTATTTCGATTGAGGAACAAATCATTTTTTTTATTTTTGACTCAAATATATTCGCATTATATGTAGTATTGTTTTAATATTCTAAATGCCGATTAGAACTGATAAGTGCTCAGAAGCTAAAATACACTATTTTTTAAATTCATCAAATATTTCGATGCCCTTAAATCGCTTCTTTCTAGACTGGTGTTACATTGCTTATATCGGCCAATTCAGATACAAAATTTCGAACAATCCCGAAGTAATGTGAACAAATTTTATAGCTGCCTGCTTATAAAAACTGTAGATGGCTTTGACAACGTTTGGTAGCCTTAAAATTTTTTTATCTCTTCTTAGTTCGTATTTTTTAAAAAACGATTTACAATACCATTCTTAATAGAAATATTGAAAGTATTGAAAAAGCAGACAGGACATAAGACATACATCTATCTCCACTCTCAGCAGCTACCCAACAAAAGCCACTCAAAATATATAAAACGTTACGATCCACCTGATCTTTGTACTAAAAGACCAGTTTCACGGACCGAGTAAGCCAATTGTAGATCTTTCAGGTCATTTTTATATAGGACCCACGCAGAGTAACTGTGCTTTCCATTCAGCACGTATTGT	CAXN10065.fwd	GO279782
3531700	3531700:1	GATATTAGAAAGAAAATTAGAATTTTATGGATGTTTAACTTTATTAGAACTGCATTAATTCAAAATACAAGAATTTATGTAAAAGAAATAACTGAAAAATAATTGGCTTATAAGAGGGAATCTTTTACAAACAGTAAACATGAGTTTCTCTAGCGATGAAGTGAATTTTTTAGTTTACAGATACTTGCAAGAGTCAGGTTTCTTGCACTCTGCGTTTGTTTTTGGGATAGAATCACATATTTCACAGAGTAATATCAATGGCGCACTTGTGCCACCGGCAGCTTTACTAACAATTTTACAGAAGGGACTTATGTATACAGAGGTGGAGTGGAGTGTGGGAGAAGATGGTGAGGTCGGTCGTCCAATAGAAGGGCTCAGTCTTATAGATGCTGTTATGCCTGAAATTAAACCAGTAAAAACAAAACCAGATGCTGGAAAAACAAGTTCCGATAGTGCCAGTTCAGCGGGCAGTGCGAAATCAGATGTAAAAGCTGAAAGTAGTGGTTCTTCAGCTGGAGGTTCAGCAACTACAGCAGATTCAAATGTTGCAGATACAACTGCAAGTAGTGGAAATAACTTAAATGGTGGTCCTACAGCTGGAGGAAATTCTTCAGCAAGCCAAAATAGTGGCAATGAAAATGCAGCATCAAAGAAAAATACTTCCGATGGTACTTCAAACAGTGGAAATTCAGAAAATATTGCTTCTACAACAACAAATGCCGCCAATGAAACTGGGCATCATTCAAGTGAAGTAGCACCTGCTACAGGTTCAAACACAGGTACTGGAGTCTCATCTGGTACTATGCCAGGAAATTCATCATCAGCGTCATCTACAAGTAATACACAGCATGTTGGTTCCTCTGCGCCTAACGCTGTCGTCGCTCAAGCAGTTAATGTTCCCGGTAGTACTGTTGAACCAATGGAGATCGATCAGACTATTGAAATTCCGGCATCGAAAGCAACTGTACTGCGCGGACATGAAAGTGAAGTATTCATATGTGCTTGGAATCCAAGTCGAGACTTACTTGCAAGTGGTTCCGGTGATAGCACAGCGCGTATATGGGATATGTCTGACGCTATGGCCTCGCCAAATCAATTAGTCTTGCGTCATTGCATACAGAAAGGCGGTGCGGAAGTACCGAGCAACAAAGA	"AGSC612.fwd,AGSC659.fwd,CAXN6699.fwd,CAZC2216.fwd,CAZC2224.fwd"	"GO300946,GO301018,GO287742,GO294464,GO294477"
3531700	3531700:2	GGTCCAGTTGCATTCAGATATCCTCTGAAATGCGATATTTATTAAATTACATCAAAAACGTTCGTGTTAAATAGTTTAACATTAAGATTATCTTACTTTTAAAAAATTGTTAAAACTTTAAAGAGTTTAAAGTCTAAGATACACTACAAATGCAGTTACAATACCAAACATTTATGCGCGTATACCGCACTAATATATATTCATACATATATATATTACAACATTAATATTATATTTCTGGTAATTAAAAACTACTTGCTATAGTTTTTCTTTTTTAATTATATTAGATTGTAATATATGACAAAAATTATTGATACCTCAGATTGATTTACATCTGGGCTAATTATTTATACAGCAAATAGTTATTTTAATTTAATCATTATATGATTGATCATCAAGTAAATGTGTTATTTTACAAAATGTTTCTGCGTTTGCAAATCTAAAAATCGTGCTTGTCAAGCATGTGTAAATGGGTTTTAATACAGGATATTTCCAAACTATTTTAAATAGCATAAATGCGGATGATTGCTTAGTCAAAGAAACTAAAGAAGTCGTACATAATGAGTGGTCACTTTTTAATATTATTCGAGATACAGCATGACAAAGAATATTCATCCGAAAACAAACTTCAGTCAAAAAGACAGCAATATCTCGAAAAAGATTCATTTATAAAACTTGATTAATATACCAAATTTTGGTTTATTACAAATTTTCTAATTTGATGTCTAATTTTTTTTTTTTGCTTAATGAGTTTCTAATGTTTTACTACGTCAAAATTCTTATTTTACAAAACTTTCGATCATTACCCACTGATTTTTTCGACAAATACGCACAAAAACGCTTTATTAGTTAAAACGCCTTTTGCGGAAAAAACAGTGGGTGACAGATGGATAATACTTTTATTAAAAAATATGAAGATAAGATCTTGATATGCGTAAAGCGTATAAAAGTATTTATCCATTTAATTATTGATAAATCATTTCGAGTCTTTTGATTGATGTTTTTGTTTGAGGAATATATTCTATAAAATACTTTCGGTTAATATTGAAAATGAACCAGTTTGATACGACTTTTTTGTCACTAGGAAATCTGCTCCCGCATTTTTGTCATTTTGTTAGAAAATATCATGTAAAAATATTTTATTTTGTGTACATGACCGCAATCAGTACTTCTTATGTTATATTAAAAGATCAATATGTTTAAATGTCAAATAAAATTAAAATGATTATCGTTAATGCATGTAAGATCTACGAGAATGAGACTTAGATCAAAATTTTCTTAAATCTAAAACGAATACACTGCCGTCAGATGCACTTGCACCAACTTTTGTGCCTTTAGAGTTCCAACAAACTTCGAAAATTCCCCCTGTGCCCTTATAGCTATGCACAAGATGTCCAGATTGTGTGCTCCAAATGTGTACGCACTTATCGAAACTACCTGATGCTAAATATTTGCCATCAGGACTAAAAGCTACTGAATACACTGGCTCAGTATGTTTTGTCAAAGTATGTATGCAAGACCCACGTTCTACGTCCCATAAACGTACAGTAGAATCAAACGAAGCAGAAGCAAGAATAAGATTAGTGTTTGGATTATGTGTGCCCGGTCCTGTGGGTGACCATTTAATTGTGTAAATTTCCTTGGAATGTGCTTGCAAGTCATGACAGCAATGATCTCGTTTCATACACCAAATCTTTAGTGTCATATCATCGGAACAAGAAGCTAACAGCTGACCTTGCGGACACCATTTAATAGCATTTACCTC	"AGSC612.rev,AGSC659.rev,AHSB396.rev,AHSB396.fwd,AHSB418.rev,AHSB418.fwd,CAXN5234.rev,CAXN5234.fwd,CAXN6699.rev,CAZC2216.rev,CAZC2224.rev"	"GO300945,GO301017,GO302819,GO302820,GO302852,GO302853,GO285674,GO285675,GO287741,GO294463,GO294476"
3531701	3531701:1	GAAAAGTGATATTATTTTTGTCTGTCACAGAAGTGCATACATTTTGTTACGCCGAGCAAATAAATTATTTAAAAAGTTGTAATATTTATGTTTTAAGAGTGGAATATAAATTAAAAGTGAAAGAAAGTATGTGTACAATAATATATGCCTGCTATCCCTACTAGGAATGTCAGGACATGGTCAATTTGCTTCGTGTTTTTGAGCTACAAAATATATTATCGTATTGTAATATTCCTTTCGCTGGACGTAAAGTAGATCTTCAGCTTCGTATACAATCTCTACTAGAAACTAATTTTGAATTATTAGCACCACGGATAAAGGAAGTATATAGCAAAGCACTTGCGGAACAGGGAACTGTGCTGTTGACGGGTGGTTCAGAACCGAAAAACATGTTTTCTCAGATACAAATACCCGCGGTGCAACAAAATGCTGGTGCAATGGTAGCTGCAGGTGGACCAGTCATTGCAGCACAACAACTAGCCGTAAATTCTGTAGGTGGTGCCGCACCAAACCCAGTGCAGGGAGGTATGTTTCTTCCAGCACATTTGCCACCCATACATCCGGATACAAGTTTTAAGAAATTGGCATTTTATGAAGAACTAGCAATTTTAATTCAACCATCATCATTATTACCACGTAACGCACAACGGATTCAAGAAATGCCATTCTATTTTACATTAACACCAGCGCAAGCTACGGATATTGCAACAAATCGTGATATACGA	"CAXN6126.fwd,CAXN7102.fwd,CAXN8761.fwd"	"GO286829,GO288366,GO290779"
3531701	3531701:2	AAGAATTTTCAAATTTTTAGTACGAAAATGCATCCAACGTACCGTTTTTTGGTGTTAAATACATTCCACGTTGAGTGCCACCATTCAAGCCCGGTGACGAATTTGTTGAAAATACAACGGCATTTTGTTTTCCAGTTGGCCGACGCTTTGCAAGTGGTAAATCATCATCTGAGTCACTCAATGTTAAATCGACGGTTTCATTATTAGTAGTTGATGTAGGTTGATCACTTGATACTGCAGATGTAATATTTATATTTACAGATTTAACATCCTCTGTGGTTATTAATTCTATGTCGTCCGATATAATCTCTACTTTCTCTTTTGTTTTCGCAGGTGTATCTAGCACTTGTGTCTCATTGCGCAAATTATGTGTACTCCATGAACCATCTTTATGTAATTGTATTTCAGTGTCCTCTGACTGTAGTAACGATGATGCTAAAACTTCTTGGAAGTATCCGTCAATAACTAGACTATCAAAGATCGCAGGTTTATCACACACTGGGCAATTCCATGTCGGTTTACGTTCATTCATTTGCAAGTAAAGGCTTGCATCAAAACACTGCAAATGAAAACAAGTTGAAGCTCGACATGGAATTGACATTTTCATTTTGCCTAATGGACAGATTAAAGACACCTTAAGCATTGTTGTTGCTATTTCACAATCAGCATCTTCAGTCAACTTTTCCTTAATTAATGCGCGTGTGTAATCAGCGGGTTTAACTCCTTTGGTTTTCATGCGATTCAATAGTTGTACAGATGATAACTTCCGTACAATATAAACAGCTATACAATAACCACGCGTATAATCGGGACACCATTGTATAGTGATGGTATTAGTCACCATTGGAGATAGTTTAACATTTGGTGTTATATTAACTGGCCGAGGTGGTCGTTTTGGCTCAACATTAGGACGATTTGTGGGTATAACGTTCGGCAACTGGCAAACTTTATTATTAACCTTAACACTAACATTTGGTGGAAAACAATCCTCCTGGGGACATGAAGTTTCCAACATGCAAAATCTTAATTGTACTTGCACATTATACTCGGCCTTATTTGCGTTTCGTATATCACGATTTGTTGCAATATCCGTAGCTTGCGCTGGTGTTAATGTAAAATAGAATGGCATTTCTTGAATCCGTTGTGCGTTACGTGGTAATAATGATGATGGTTGAATTAAAATTGCTAGTTCTTCATAAAATGCCAATTTCTTAAAACTTATATCCGGATGTATGGGTGGCGAATGTGCTGGAAGAAACATACCTCCCTGCACTGGGTTTGGTGCGGCACCACCTACAGAATTTACGGCTAGTTGTTGTGCTGCAATGACTGGTCCACCTGCAGCTACCATTGCACCAGCATTTTGTTGCACCGCGGGTATTTGTATCTGAGAAAACATGTTTTTCGGTTCTGAACCACCCGTCAACAGCACAGTTCCCTGTTCCGCAAGTGCTTTGCTATATACTTCCTTTATCCGTGGTGCTAATAATTCAAAATTAGTTTCTAGTAGAGATTGTATACGAAGCTGAAGATCTACTTTACGTCCAGCGAAAGGAATATTACAATACGATAATATATTTTGTAGCTCAAAAACACGAAGCAAATTGACCATGTCCTGACATTCCTTTTTTTTGTTTATTCATATCGATATAATTAGTATTTGTTGAGCGTTTTCGTAAAATACGTTTTGGAGGTTGTACCGTAGGTACAGAATTCATGGTATTTTTATCTTGTACCGCCTTTTCTGCTTGAGTTTGGGAACGCGTTCTTCGCATCTTTTTTCTACACAAGAATTTTGTTTGACTTTATTTATAATGATAGCACCACGATAATATATAAAATATACAAGAATCTTATAATGTAAAAATTGTTTAAATATGAATTTGAATACATGAAAACTTTTTTTACTTTTCAACTCTGTTTCGCGTCCAATAATTTATGTTCAGACAGTCC	"AHSA549.rev,AHSA549.fwd,CAXN6126.rev,CAXN7102.rev,CAXN8761.rev,CAXN9303.rev,CAXN9303.fwd"	"GO302477,GO302478,GO286828,GO288365,GO290778,GO291550,GO291551"
3531702	3531702:1	GATTGCAAAATACACTGATTACCTTATTTAAAGAAAATTAATTTCAACATGACTGGCTCGTTTAGTGTGAAGTTAAAATCAAAAAAAGGACAATTTATAGTAAAAGATTTAGCAGCAGGAACAACAATAGCTGATCTGAAGTCTAGAATAGCAGCAGTAACTAATATTCGAGAACCTTTATTACATATACTAATTGGTTTTCCACCCCGTCCATTGGATTTATCACAAAATAATAACAGCATTTCATCAACACGGAAAAACTACACGAATCCCAAGCCGCAGCGACATCCAATAGCAATCCTACGTCAATTGAACTTGATGAAGCACTTGCACGGCGTCTTCAAGCCGAGGAGGATGAGGAACAACTCCGGCAAGTAGTTGCAGAAGCAACTTCGAGTGAAAGACGTTATCCAGATGTAGCTTCAGAACAAGCTTATAATCCAAATGAAAATTTTGATGGCATTCTTCTAAAGAAAGTTGTGCCTGCAGATAACTCATGCTTATTCACTAGCATTCGGTTTGTTCTCAAGGGTAAAGTAGATAATGAAGGTAGTGAATTGATGCGTCATTTAATAGCACAAGCAGTTTCTGCTGATCCTCAACAATATAATGATGCAATGCTTGGTAAATCAAATTCTGAATATTGCCTATGGATTCAGCAGCCTGACTCATGGGGCGGGGCAATTGAAGTTGCAATTCTCTCGGATTATTATGGCATAAAAATCGATGTTGTTGACATACAAAATGCA	CAXN3081.fwd	GO282327
3531702	3531702:2	GATATTAGAAGAAGGTCATTGCAAAATACACTGATTACCTTATTTAAAGAAAATTAATTTCAACATGACTGGCTCGTTTAGTGTGAAGTTAAAATCAAAAAAAGGACAATTTATAGTAAAAGATTTAACAGCAGGAACAACAATAGCTGATCTGAAGTCTAGAATAGCAGCAGTAACTAATATTCGAGAACCTTTATTACATATACTAATTGGTTTTCCACCCCGTCCATTGGATTTATCACAAAATAATAACAGCATTTCATCAACTGGAATAAGCAGTGGAGAAACACTAATTATTGAGGAAAAACTACACGAATCCCAAGCCGCAGCGACATCCAATAGCAATCCTACGTCAATTGAACTTGATGAAGCACTTGCACGGCGTCTTCAAGCCGAGGAGGATGAGGAACAACTCCGGCAAGTAGTTGCAGAAGCAACTTCGAGTGAAAGACGTTATCCAGATGTAGCTTCAGAACAAGCTTATAATCCAAATGAAAAATTTGATGGCATTCTTCTAAAGAAAGTTGTGCCTGCAGATAACTCATGCTTATTCACTAGCATTCGGTTTGTTCTCAAGGGTAAAGTAGATAATGAAGGTAGTGAATTGATGCGTCATTTAATAGCACAAGCAGTTTCTGCTGATCCTCAACAATATAATGATGCAATGCTTGGTAAATCAAATTCTGAATATTGCTTATGGATTCAGCAACCTGACTCATGGGGCGGGGCAATTGAAGTTGCAATTCTCTC	"AHSB664.fwd,CAXN10300.fwd,CAXN6786.fwd,CAXN9988.fwd,CAZC1254.fwd,CZAC1192.fwd,CZAC1248.fwd,CZAC789.fwd"	"GO303231,GO280105,GO287877,GO292538,GO293281,GO275945,GO276034,GO279369"
3531702	3531702:3	AGGTAATAAAATTAATTTATTTTTCGATTTTTTCATAGCTTTTATTTGTTGTTATGAACGAAATAAAGTAATAAAAATAACTTATGCAAACAATTCGAAAATTAAATATTTAAAGTGCTCTGCATTAAGCATTAAGCTGATATTATAACTTTTACTTTCATGGAAAATAGTTCTATTTTATTCTTCAAATATATTGGGCAGTGCAATACTGTTTTTTTTATATAAATAAATTATGAATTTATAACGAAATAAAAAGCTCAAGTACAATATAAAATAATTTAATAAAATTGCCTAAAAATAAAAGTATTGTTTTTTTGCAATAGTATAGTTATGAGAATTAATGAAAGTAAAAGTGAAAATGTAACAAAATAAACGAGATCTATGTTATATATTAAATTTCGCCGAAATTAGTGTGCCCTGTTGATTTAGCGTGCTGCTGAGCCTGAGTTTGCCCAATTAACATAACATCGCATTCTAAACAGCGTAAAGTAAAATTGTGAACATTGGTGAACTGACGGGAAGATTTAGCTTCATTAGCTATTTGTTCGGCTTGATGATACACACCCATTTCTTCAATTGGAAACATTGTTACCGGCTTATCACTGGTATTTGTTTCCAAGTACAGTGGATCATAGTGTATGCCATCAAATAGTAAAAACACACGTGTGCCATAATTTTTATCTTCTCCAAAGCGATTAATAATTGCATTTTGTATGTCAACAACATCGATTTCTATGCCATAATAATCCG	"AHSB664.rev,CAXN10300.rev,CAXN6786.rev,CAXN9988.rev,CAZC1254.rev,CZAC1192.rev,CZAC1248.rev,CZAC789.rev"	"GO303230,GO280104,GO287876,GO292537,GO293280,GO275944,GO276033,GO279368"
3531703	3531703:1	GAGTCTCGTTTTGACAGTTGAAAGCAACGTTAGGAGCGGTTACAAATGTTTAGAGAAAAATTATAATTAAATTAAATTATTGAAAATTTTGTTTTATTTTATTACATTTAAACTTTTAATAACACAAAAATAAATAAAAATGTGTTAAGTGCTAGTGTAAAAAAAAAAACTTGTGTGAAGTTTATTTGTCATTGTGACTTAAAGAAATACTTATTTTGCTAATTAATTACAATTGCGAATAAAACTAAAAAACAAAATAATATACAAATTAAATTTTTTTTTATAAATTGTTATATTGGAAATGAAAGATTCGATGACAATTCTAACGCCCACATTACCCACAAGTGAACATCAAAAAATGTCAAATATGAAACCAAATCGTTCACGTTTTATGATAAATGATATATTGGCTGGCAGCGCAGCAGCAGCGGCGGCTGTGGAAGCAGCAAATGCAGCAAGTGTTGCAGCAGCTGCAGCATTTTATAAACAACAACAACAGCAGCAACACCATCCACACAACAACAACAACAACAATCATAATAATAATAATGGCGAGCAGCAGCAAATGCAACATCAAACGCCAACAGTAAATTTGCAAACGCCACACTTGCAATTGCCGCATGCACAACATCCGCTAACGCACGCACACACACGCTTAGCGGCTTTACATACACAAAATTCGGCAACGCATAAAATGCATTTTCCCGTCGGCGCAACACAAATCGG	CAXN6538.fwd	GO287469
3531703	3531703:2	ATAAACAACAACAACAACAGCAGCAGCTACACCATCCACACAATAACAACAACAACAATCATAATAATAATAATAATAATGGCGAGCAGCAGCAAATGCAACATCAAACGCCAACAGTAAATTTGCAAACGCCACACTTGCAATTGCCGCATGCACAACATCCGCTAACGCACGCACACACACGCTTAGCGGCTTTACATACACAAAATTCGGCAGCGCATAAAATGCATTTTCCCGTCGGCGCAACACAAATCGGTTCGAATGGATTGAATGTCGCACAATACGCGGCTGTGATGCAGCAACACTACGCGAACGCAGCCAATGCCAGCGCAGCAGCACGCGTCGGTGAACGCGGAAATGATTTGATGATAGCAGCGATTATCAGGACAATGAAGATTGTGACAGCGATGAGGCCGGCAGCGGACATTTGGATGATAACAGCGTTTGTAGTAATGGTGGCAAAGATGATGATGGCAATAGCATAAAAAGTGGCTCCACCAATGACATGAGCGGACTTAGCAAAAAGCAACGCAAAGCACGCACCGCCTTTACCGATCATCAGCTGCAGACTCTTGAGAAATCATTCGAAAGGCAAAAGTATCTGAGCGTGCAAGAAAGGCAAGAGCTGGCACACAAATTGGATTTGAGCGATTGTCAAGTGAAGACTTGGTATCAAAATCGAAGAACAAAATGGAAGCGACAAACTGCTGTTGGCCTGGAACTTTTGGCGAAAGCA	CZAC1116.fwd	GO275829
3531703	3531703:3	GCTTTTGACAGTTGAAAGCAACGTTAAGGAGCGGTTACAAATGTTTAGAGAAAAATTATAATTAAATTAAATTATTGAAAATTTTGTTTTATTTTATTAAATTTAAACTTTTATTAACACAAAAATAAATAAAAATGTGTTAAGTGCTAGTGTAAAAAAAAAAAACTTGTGTGAAGTTTATTTGTCATTGTGGCTTAAAAAAATACTTATTTTGCTATTTAATTACAATCGCGAATAAAACTGAAAAACAAAATAAAATATAAATTAAATTTTTTTTTTTTATAAATTGTTATATTGGAAATGAAAGATTCGATGACAATTCTAACGCCCACATTACCCACAAGTGAACATCAAAAAATGTCAAATATGAAACCAAATCGTTCACGTTTTATGATAAATGATATATTAGCTGGCAGCGCAGCAGCAGCGGCGGCTGTGGAAGCAGCAAATGCAGCAAGTGTTGCAGCAGCTGCAGCATTTTATAAACAACAACAACAGCAGCAGCAACACCATCCACACAACAACAACAACAACAATCATAATAATAATAATGGCGAGCAACAGCAAATGCAACATCAAACGCCAACAGTAAATTTGCAAACGCCACACTTGCAATTGCCGCATGCACAACATCCGCTAACGCACGCACACACACGCTTAGCGGCTTTACATACACAAAATTCGGCAACGCATAAAATGCATTTTCCCGTCGGCGCAACACAAATCGGTTCGAATGGATTGAATGTCGCACAATACGCGGCTGTGATGCAGCAACATTACGCGAACGCAGCCAATGCCAGCGCCGCAGCACGCGTCGGTGAACGCGGAAATGATTTGGATGATAGCAGCGATTATCAGGACAATGAAGATTGTGACAGCGATGAGGCCGGCAGCGGACATTTGGATGATAACAGCGTTTGTAGTAATGGTGGCAAAGATGATGATGGCAATAGCATAAAAAGTGGCTCCACCAATGACATGAGCGGACTTAGCAAAAAGCAACGCAAAGCACGCACCGCCTTTACCGATCATCAGCTGCAGACTCTTGAGAAATCATTCGAAAGGCAAAAGTATCTGAGCGTGCAAGAAAGGCAAGAGCTGGCACACAAATTGGATTTGAGCGATTGTCAAGTGAAGACTTGGTATCAAAATC	"AHSA430.fwd,AHSB740.fwd"	"GO302289,GO303339"
3531703	3531703:4	ACTTTTTTTGTTTTAAATATTTAATTCTATATTTGAGCTGTTTTTAATACAATTATACTATATTACATTAAAATAAACGATTTATTATATAAATTACACAAAACACATTAAAAGTACTTAAAACCAATTATTTTTATATACAATTAGGTACCTAAAATGTGTTCAAAACTTTATTTATTTAAAACATAATTAAAATATAATTATTAATTTATAATCAATATATTGTATGAAATTTAAGATTTAAATACTAATGGTAAATATTTATGCACATAAAAAAACAAAAGACATTAATTTAAAATTAACAAATTAACAAGAAAATAAATAAATACAAAAGCTAAATACACACACATTTCATTAACGCTTAATTATTAAGTTTAATTATTGAGTATTTATAACATTGTCCACTCTGTTTTCCGAACCACATTAACACTATTAACCCATTTAGACTTGTATGTGATCTTCTTCATCAGATTGTGCCTGTGAACTATCAACTGAACGACCTGGTGGACTACCTGGATTCAAGGTAGGACTTGGTGAGCGTGTTATATGCGGCGAATGGTCGCCTGTCGGTAGAGGTAATGGAGGTGAGACAATAGGTTTTAAAACACCAATACTTGGTGGTATTGGAGTGCCTCCAGCTGTAGCCGCATTCTGATAGTAACTACTCAAAGACGAAAGCGAACTGGAAGCAGATAGATGCGAAAATGGTGTAGTTGCTGGTACAGGTAAACCGGCTAAAGGACCCACGCTAGGTACACTTGCATACAAATTGTATGGTAAAGGTTTTTGCATAGCAGCAGCAGCTGCTGCTTGTCTGT	"AHSA430.rev,AHSB740.rev,CAXN6538.rev,CZAC1116.rev"	"GO302288,GO303338,GO287468,GO275828"
3531704	3531704:1	GAGGGCCCGCGTTCGAGATTTTCCCAGTAAAACATATGCGAAGTCCTGATGAAAGCTTGGAGGTGTTGATAATAGAATCGATTTAACGGAGATATGTATTTCCCAACTTGGATTTACAGTCCATAAAGGTTGCAGCGGATTTGTAGATGCTAATTGAACCAATAATGTACGTACAGACTTAGAATCTGTACAATTTATTAATTGGCGGATTTTGGAATGAACGTCAAAATGCCGTGATACTTCGTGTGGCAAACCTTCAGTCACTATTGTCCAATCGTTGCTCTTGGCAGATTCGTCCACAACTATTGTCTCTTTCACTATATGACGGGCGATTTCTTCCAATTCGACATTCGTAAATAATGTATGTTTCTTAAGCTCATTAAGGTATTCAGGATTCGAGTTCTGCTCATACATTGTATTGATTACAAAATGTTTCAACTTATTTGGTCGGTCGGTGTACAATGTGGATACAATACAGTGATAGCATCTAGAATTGTTGTCCAAGACTCGATTTGTTTGTACTTTTCGAAATATTCTACACATGCAAACATTTTGCCCTTCTCAAATATTGAACGTACGACGTTTAGTGCCGCTACTTGTAGCTTTAGCAGATTATATTCCGACGAGTTGCGTAAATTATTACATTCAATATCTAGTTCTACATTACGACGTGCAAAGAAGGGTATTTCCCGTGCTAAATTATCCTCACTTAAAATTTCAATTATATTATTAAAGTCATTTATTTGAGATAAACTAAATCGTTCCATTAAGGTTTGGCCTTTCATACTGACACCACAAGCCATAAGATAACTCTCAAGCTCATTTTCGTTGAGCAGGCAAAATATATAATCTTCAGGTTGCTTGGATTTTAACTGATATTCTCTCCTCATCTCGAGAAAATTTGTGTAACACTGTTGAACCACTTCACGTGCTAACCTGTATTGCTTAGTGTATAAATAAAAATTAACCATATCGAATTGTATTTGGGCACGGAGTTCAAATTTGGAAATTTGTTGCATGAAGTCAAAATTTTGTTTTATGTTATCACTATTAGAATGAAGCGGTTGAAACGTTTCGTTTGTAAATACATAGAATGGTTCTGTTGATTTACAAAGTTCCGTTAAATAATCTATGCTGTCTTTTGGGGCAATGTCTGGCGCAAAATGTGTATGCAATGGCTCGACAGGTACAAACTTATTGCCTATAGTGGGTCGCGCAGATTTCATAGCAATGTCCTTTAATATCTGCAGCCTTAATACCCAACGATGATAGAATGTGAATGCAAAACGTGCAGCTCTTACGTTACCATCAGCGGCTATTACAGGCTGGAAATCAGCT	"CZAC1782.rev,CZAC1782.fwd"	"GO276840,GO276841"
3531705	3531705:1	TTTTTTTTTTTTTTTTTTTTTTTTTTTTACTTAAAAACTTTTTATTTAGTATTTTATAAATTTATTTCATATAAAATTCTAAAATTAAAAAATAAAATGTGATTCATTAAAATCATTTATTATAGTATATAAAATAAGAAAAGATGTTTTATTAAAGATAACTAAATCAAATAAATGACAAGAGGAAGCTTGTAATTATTATAAAGCTCTTGCAGGAATGAGTTTTCTCTCGCAT	"ANPU493.rev,ANPU493.fwd"	"GO304540,GO304541"
3531706	3531706:1	AATTCAAGAATTCAAAATATGAATCATTTATTAATAATGTAACTTCATGTAATTACATTTACATATAAACCAAAGCTTTATATAAAAATGTAAATTCAAATATTTGCTGATTTTTCTGCAATTAAACTGATCTTTATTAATTTTAATTTTCATCGTATAAAGGTGTAGCGTCGCCTAAATTCATAGAATGTGGCGAAGTATTAGTACGTGGTGTACTGCGAAACGATTTTGGAGTTCTTTGCGAATCCTTACTGCGAAAAAATTCATCGGTATAGTGAGTTGATGCATATCCGTATTCTTTTTCAAAATTGTTATTTCTGTTATTTGCATAATTATTAATGTTAGGCCTTGATATATGTGGCATTAAATTATTCACAGGTTTACGCTTAGCCCAGGAATCTGAAGCCATTTGCCATTCCCTACTCTCATTACTATTTGAATATCCTTTGTTTTTCTTGTGAGCAATTTCATAACTAGGTATAACTTCATGGCAACTTACAGATTCTTTACTTTGTTTAATATTTGTTGAGCGACAAAAATTTTGGTTTGATGTAGAAGAACTTGGACTGGGAGTGCTGTGTGTATATCGTGGTGTATCTGATAAATGTGGCGTATTGTAAGGCGTCATAAAAGGTGTCTGTCCACTTGGTGTGTATGGAGTATTGACATATCCTTGAAATCCGGGTGTGTTTGAGTAATGGGGG	"CZAC1139.rev,CZAC1510.rev"	"GO275862,GO276444"
3531706	3531706:2	TATTAGATGGATCACGTATCCATCCCGAAACTTATGAATGGGCTAGAAAAATGGCTATAGACGCTATGGAATATGATGATGAAGAAACAAATCCAGCTGGCGCTCTTGAGGAAATATTGGAGTCTCCTGAACGATTAAAAGACTTAGATTTGGATGCATTTGCTGTCGAATTAGAACGACAAGGTTTTGGTAACAAAAGTATAACTCTTTATGATATTAGAACAGAATTACATTCTCTTTACAAAGATTTGAGAGTTGCTTACAGGTCACCTAATGCTGAGGAGTTGTTTGATATGCTTACAAAAGAAACTCCTGAAACATTTTATGTCGGAAAAATGATTTTAGGAACTGTTATTGGTATATCACACAGAAAGCCCCAAGGTGAACAATTGGACCAAGCAAATCCAGGTAGGAATGAAGAATCCGGTCATTGGTCTTGTCCTTTTTGTTTAAAGGATGATTTTCCTGAATTATCAGAAGTTTGGAATCACTTTGATGCTGGTGCATGTCCTGGACAAGCAACTGGTGTTAAAATTCGATTAGACAATGGTTTATCTGGATTTATTCACATTAAAAATCTGTCCGATAAACATGTTAAAAACCCTGAGGATCGTGTACAAAATGGTCAAGCAATACACGTCAGAATTATTAAAATAGATGTGGATAGGTTTTCAGTGGATTGTTCGTCTAAGAGTTCTGATCTTATGGATAAAAATCATGAATGGCGTCAACGTAGAGATCAATTTTATGATTATGAAGCCGAGGAAAAGGATAATCGCAAGGAAAATGAAAAAAATCACATAAAAACTAAACAACAATATGTCAAACGTATAATTATACATCCGTCTTTTCATAACAAATCTTATGCTGAAGTAGTTAAAATTATGGAAAATATGGACCAAGGTGAAGTTATTGTACGTCCTTCTAGTAAAGGTTCAGATCATTTAACTGTTACTTGGAAAGTTACAACTGATATATATCAGCACATTGATGTTCGTGAAGAAGGTAAAGAAAATGCGTATAGCTTGGGTCAAAGTTTGTGGATTGGAAATGAAGAATTTGAAGATTTAGATGAAATAATAGCAAGACACGTAAATCCAATGGCAGCTTGCGCGAGAGAGTTATTGAATTACAAATACTATCGAAATGCAGGTGGAGGTCTAAAAGACAACATGGAAGAAATTCTTAGAGAGGA	"CAZC3941.rev,CAZC3941.fwd,CZAC1139.fwd,CZAC1510.fwd"	"GO296645,GO296646,GO275863,GO276445"
3531707	3531707:1	GAGTTCCTTGTTGCTGTTCGTTTGCGTTGGTTGCGTGGTTGTTTTGTCAACCGGATTAGTTATTTGTAATAATATGATAGTGAAACAGTAAAAAAAAAAAAATAAAATTCAGTTATTTCAATAATTAATAAAAAAATATAAATAAAATGCGATTTTCAATGGGAGAATTTTATAGATTCCTACATTGGGGACCACTAACTGCAATAGGCATTATAAAAACTATTACATTGACAACGCTCTATATGAATTCTATGTGGTGGCCTCCAAATAGCACTATTACTGCTTTTCTGAATCAAGCGATATTCTTGCTTTTCTCAACATTAGCCACATGTAATTTTGCATTAGCTACCCTAACAGGTCCCGGAATACTACCAAGAAAATGGCAACCAAAGAACTCTATAGGTACAGATCTTTTGCAGTTCTGTAAAGAGTGTGATGGCTATAAGGCGCCGCGTTCTCATCATTGTCGAAAATGTAATCGTTGTGTTAAGAAAATGGATCATCATTGCCCCTGGATAAACCATTGTGTGGGTTGGGCTAACCATGCTTATTTTTCATTTTTTCTTTTCTTTTCCATCATTGGAAGTATTCATGGTGCCATAATTCTAATGTGTTCCTTCTATCGTGGTATACATCGCTATTGGTATTTAACCCATGGTTTGTACGATTTGGCTAATGT	CAXN6826.fwd	GO287947
3531707	3531707:2	CCCTTTATTTTGCCATTATTTGCATTATGATTTTTAGCATTTAAATCGTTTACTAGTTTTTTTGATATTTTTAAATTATCCAAATCTTCAACACTGTCAAAATCCGACATATGATCTGGGGTAATCAGTTCAATGGCACATCGTCTTGGAAACCAACCACGTATGTGTCCTTTACGCTTCATTTTTTTTGCATTTAGTTTTACGTCATCCAAAACGCGCTCTCCAAATAGCCAATGCTTACGAAAACGTGTAACTTTTATAACGTCACCTGGTATAAAACGAATACGAGGTTCATCCGTACACGGCGGTGACATACAAACACGACAGCCTTGAGAAAATAGTGGTAAAATACGACCTGTTGCTGGACGTATGCATTTGAATGTTTTAGTACGTGCACGTTTTTCGAATTTCTGTGCTAACTGTTCACGCGTTAACGTGTACTGATTGCAGCCATCGATAACAGGCCATTCAACGCCATCTCCTTTCATTAAGCACGATTTCTGAAACACTTGTTGTATATTACGCCGTACACCCAAGTCATAAGGATACTTGAACTCTGGTATCTCAGGATTAAATTTACGTCTATATAGAGCTTTTTCCATAATCCAAAGTTCAATACCCGTTTGATTTGTTAAAATGGATTTAAGCTGGAAGTATAATAGCATCGTTAGAGCAATGGATACACCATTGCCAAGCCCATTGCAATAATACACAATACAAAAGTAAACATAGTGAATTGCACATTAGCCAAATCGTACAAACCATGGATTAAATACCAATAGCGATGTATACCACGATAGAAGGAACACATTAGAATTATGGCACCATGAATACTTCCAATGATGGAAAAGAAGAGAAAAAATGAAAAATAAGCATGGTTAGCCCAACCCACACAATGGTTTATCCAGGGGCAATGATGATCCATTTTCTTAACGCAACGATTACATTTTCGACAATGATGAGAACGCGGCGCCTTATAGCCATCACACTCTTTACAGAACTGCAAAAGATCTGTACCTATAGAGTTCTTTGGTTGCCATTTTCTTGGTAGTATTCCGGGACCTGTTAGGGTAGCTAATGCAAAATTACATGTGGCTAATGTTGAGAAAAGCAAGAATATCGCTTGATTCAGAAAAGCAGTAATTGTGCTATTTGGAGGCCACCACATAGAATTCATATAGAGCGTTGTCAATGTTATAGTTTTTATAATGCCTATTGCAGTTAGTGGTCCCCAATGTAGGAATCTATAAAATTCTCCCATTGAATATCGCATTTTATTTATATTTTTTTATTAATTATTCAGTTATTTGAATTTTATTTTTTTTCTTTACTGTTTCACTATCATATTATTACAAATAACTAATCCGATTC	"CAXN4573.rev,CAXN4573.fwd,CAXN6826.rev"	"GO284594,GO284595,GO287946"
3531708	3531708:1	TTTTTTTTTTTTTTTTTTTTTTTTTTTTTGGAAAGTGGTGGCGTTGCTGGTGGTGAAGGTAATATTATATCCATTTTAACTGTTTAATTTGACTAGAACTAATTTTTGTTTTTTTTTTTTTTCAAATTTTTTAATAAATTTTATTTTTATTAAATAGCACAAAATAATGTTTGTATTTAAATAAGAATTCAAGAATTTCTTATAAATTATTTAATTAATTTTATTATTTCCGAAAATGCACGCTATGCGTGAGAACCACTCTGTTCAATGTTTAATATGCGAATCC	"AGSF484.rev,AGSF484.fwd"	"GO301286,GO301287"
3531708	3531708:2	GATTCGCATATTAAACATTGAACAGAGTGGTTCTCACGCATAGCGTGCATTTTCGGAAATAATAAAATTAATTAAATAATTTACAAGAAATTCTTGAATTCTTATTTAAATACAAACATTATTTTGTGCTATTTAATAAAAATAAAATTTATTAAAAAATTTGAAAAAAAAAACAAAAATTAGTTCTAGTCAAATTAAACAGTTAAAATGGATATAATATTACCTTCACCACCAGCAACGCCACCACTTTTCGAAAATAATAAAAAAGATGTAAGTAATTGTAATTAATTATAAAAAAAAACCAAAGAAATAAAATTTTTAATATTAACATTATTATAGTTAAAAAAATAAATGAATAATTTTTTTAACTTCATATGCTTTTTGTGTAGTGTTAAAGTACATTTTTCAAATTTTTGCTTCAAATTCTTAACGTACCTTGAAAAATACGTTAATGTTTGTACAAAAGTGTCCAATGCTTGCTAATTAAATTGTTATAATATAAAACAAAAAAAATATATAAAAAAAAGAAAATCTATAGTTTTTAATATTTAGTTAAATTTTGAAATATTTTATCTTAAATAAATTTAAATATAAATTTGTACTTGAGGTCTTTATTAGCCCATATATTTTCTTTTCATAAAAGCAGAATGAAAATTAAAAAATAAAAATAAAAATGTTATAAATTGTGTAAAAAGATGTAAAATAAATATTTTGTAAAACACGGACTAAACAGGATTTGTTTTATGCAAAAAAAATAAAAAGATTTATTAAAAATTATTCACATGGATTTAAAAAATAACTACAAAAAAATTTGTTGCTCTTGCCATACAAAATTTCCTCTGTATTGCCTTTACATTTCAACTCGTTGAATTTGTAAAAACAAACGTTTTTTTTTTCATTCGTACACATTGCAAGCATTTTGATCACGCAGTGTTCATTCAGTATCAGCTGGTGTTCACGTGAACAGTGCATGTTGATACATTGGACTGTATGTGTTGAGGCTTTTTTTTTTGATTGTTTTTGTTGTATTTTGTTTTTTGTTCGGGCGCACAAACTTATTTTGTGAGTTTTATAAATTAGTACGATAATGTTTGTACATACATGTGATTCTCGGTATGACATGAACTTTAGTTATGATTTCTATTTACCCACTATTTGTGGGAGGCTTTTCACGTAGCTGCTTTTGCCGCTGACGCTGTAGTATTCATGTTGAACGTTCATGTTATTGAGCGTAGCAGACGATAGAATTGTTCAATAGTAGAAATGCC	"CAXN5188.rev,CAXN5188.fwd,CAXN6895.fwd"	"GO285599,GO285600,GO288052"
3531708	3531708:3	GCGCATTATATTAAATTTATATATTTAGTTCTTTCCCATAATAATATATACAATACAAGAGTAGTAAATGTGTTCGGTAAAAAACAAAGACTTTCCTGTAATTACATATATATTTTATTTTAAATATGATCTTAAATCTATAAACATTTGTTTGTTGTTAAGCATATTTTATAATATAATTAATAAGAGTAATCTAATAAAATATATTTAATCTACTAACATAAATATCACAGTTTTTATGTTTTATAGACATGCTTTAAAAATTTCTAATATAAGCAATAACCGAAAAAGTGTGTTCTACTGGCAAGAGTTTCTGAAGAACAAACAAAAATTTTAATTTCTATTGAAAACTTTTCATCTTACAATTTACAAAGATTTGTAATTTAAAAATAAATATATGTATATAGCACTACTCTACCCACACGGTTTCGATATATAAATATAAATTTCTCACAAAAATATTACTTTTTGCCTTGAATATTGGAATGACAATGAATGCTTGGTTACAATAAAGCTCTATTGTATGAAATATATGAATATCTGAATATCTGAATATTTCTATTGGATTTACTATATAAGATATTTGAAAATTTACGGCCAAAGCTTTTATAAAACAAAAATAAATATGTATAGTGAAAATACTATATATAAATGTATGTACATAAATACCATATATATTAAAAATAATTAGCTTAAGTTTTTAATTGTTTACGCGGCAACCAAATTTAAAAAATTATCCGAACTATTAGCTAAACATTGCAACTGCAGTTGATTGTTGGTAGTGCAGACTTGTAATTGCATCGATGAACTGCTGGACGTCGATGTGGGACGTACCACGTTGATCTTGGTGAGCTGGTCAACGTTTCTCGTTACAGCCGATGCTGGCGCTATAGGTCTCAACTGAACGACGTTGGTTATTAAGGGTGATGTTGCTTGTAAAGATACACCCGTTGATTCAGATAATACAGACGAGTTGCTATTAAAGTAGTTGCTATTATTATTTACTAAAGCTGGTGCAAATTGTGGTAGTCTTAACGATGTATTCCTATTCACACCGTTGCCTTTTTCCTTATCGTGGCGTTTGACGTGCTTGGATAGATGATCGCTGCGCATAAATTTTTTTGACAAACCGCACAAACGAATTTCTTCTCACCTGTGTGTGTACGTTTATGGCGGGACAACTCATCGGAGCGGGAAAAACGTTTTTCACAGTTTTCCCATTTACACGCGAATGGCTTTTCACCCGTGTGTACACGTTGATGGGCTTTCAGATGGCTAGATTTAAAATAATTTTTTCCACAATTAGGATGAAGGCATTCATAAACACGCCTACGTTCTGCAGCTATTTGCGTTGCAGTCATCTTT	"CAXN6094.rev,CAXN6094.fwd,CAXN6895.rev"	"GO286782,GO286783,GO288051"
3531709	3531709:1	GGCATTCGTCGCCGCGTCTTCTTACATACACAATTTTTTCACTGGTTGTTAATTTTGTTGTTTGTAAAGTGTGTGTAACTTATAAGCCAAAAAAGCATAGATTCGTTTTTAATTTTAAATTAGTATTTTCGTAAAAAAATATTCTTAATATGGGTCGTGTGCATAAGAAAAAAATTGCAGAATTTATTGGTGCTGATATCGGTAGCGATGCCGAAGCAATGGATGAATCTGATGCATCCGGCGGCGCATCAGAAGAAAATGGTAGTGATAATCGTCGAAAGCGTAGTGATAAAAAAGCAGATGATGATGAGCAGGATAATGAGGAAAGTGATGCCAGCGTTACATCGAACAAACGCCAAAAGTCACTTTCAAAGTCATCGTCTGTTGATAAAGCTGACGAAGACACCACGCAAGAAAATGATGATTCCAATAAAAAACAATCTCGTAAATCTTCTGTAAAGACCAAACGTGGTGCAGGCAAAGATAATAACGTTTCAGAAGGTGAAGTTGAAACAGATGAAGCTCCAAAGAAACGCGCTCGTAAATCCACTGCAAAGGAAAAAGCTGCTGCTGAGGAAGAAGAAGAGGATGAAAGTGAAGCCGAACCAGAATATGAGGTTGAAGCAGTCATTGACAAAAAAGTTGAAAAAGGCGCCACATATTACTTGTTGACTTGGAAGGGTTACCCGAAAGAAGATGCAACTTGGGAACCGGAGGACTCTATCTCATGCCCGGATTTAGTTGAAAAGTTCAACAAAAAGCGTGCCGCAGAATCAACTAAAGGTTCTAAAAAAGGCGCTGATGCATCCAAAAAGGGCTCCACCAAAAAAGATTTGAAAAAGACTGCTTCCTCTAAAGCTGCAAAGGCTAAGAACGGTGGACAGGCTGATGCTAAGGAGGGTGAAGCCACTGAATATGAAGTGGAGAAAATTGTTGATTATGCCACAGAAAAGTCAGGGCGAATCTTTCGTATTCGTTGGAAGGGATATCGTCCTAAACATGATACCTGGGAACCCGAGGACAATCTTACATGTCCTGAACTTATTGAAAAATTTTTGAAGCAAGTAAAGCACCAGGAAGATAACTCGCGTGAACTTCGCGAGGAACCGAAAAAAACCAAGTTCCTGGTAGACGAGACTCAGCCCAGAACTAGTTTTCGAAGTCGTATAGAACGTAGTTCACAACGTTCATGCGCACGCCAAAGGTAATGATTTGCCACGCTTATCTAATTACTTTATGTAGTTAGTTTTTCAATTTTAGAAAATTCTACGGCGATGCAGAGAACTAGAGATCAACAGATTCTTACTATATACAAATAATCACAATTAATTTTTTATCGACATAATTTTAAAATTACAACAAAAAAAAATTGCAATTAATAAGAAACTAAATCACATACATACCAAATATGTATGCATGTAAAATCATTCATTAAATACAAATAATAATAAAAAAAGAGAC	"CAXN1883.rev,CAXN1883.fwd,CAXN8898.rev,CZAB1293.fwd"	"GO281149,GO281150,GO290973,GO273929"
3531709	3531709:2	GACACAATTTTTTCACTGGTTGTTAATTTTGTTGTTTGTAAAGTGTGTGTAACTTATAAGCCAAAAAAGCATAGATTCGTTTTTAATTTTAAATTAGTATTTTCGTAAAAAAATATTCTTAATATGGGTCGTGTGCATAAGAAAAAAATTGCAGAATTTATTGGTGCTGATATCGGTAGCGATGCTGAAGCAATGGATGAATCTGATGCATCCGGCGGCGCATCAGAAGAAAATGGTAGTGATAATCGTCGAAAACGTAGTGATAAAAAAGCAGATGATGATGAGCAGGATAATGAGGAAAGTGATGCCAGCGTTACATCGAACAAACGCCAAAAGTCACTTTCAAAGTCATCGTCTGTTGATAAAGCTGACGAAGACACCACGCAAGAAAATGATGATTCCAATAAAAAACAATCTCGTAAATCTTCTGTAAAGACCAAACGTGGTGCAGGCAAAGATAATAACGTTTCAGAAGGTGAAGTTGAAACAGATGAAGCTCCAAAGAAACGCGCTCGTAAATCCACTGCAAAGGAAAAAGCTGCTGCTGAGGAAGAAGAAGAGGATGAAAGTGAAGCCGAACCAGAATATGAGGTTGAAGCAGTTATTGACAAAAAAGTTGAAAAAGGCGCCACATATTACTTGTTGACTTGGAAGGGTTACCCGAAAGAAGATGCAACTTGGGAACCGGAAGACTCTATCTCATGCCCGGATTTAGTTGAAAAGTTCAACAAAAAGCGTGCCGCAGAATCAACTAAAGGTTCTAAAAAAGGCGCTGATGCATCCAAAAAGGGCTCCACCAAAAAAGATTTGAAAAAGACTGCTTCCTCTAAAGCTGCAAAGGCTAAGAACGGTGGACAGGCTGATGCTAAGGAGGGTGAAGCCACTGAATATGAAGTGGAGAAAATTGTTGATTATGCCACAGAAAAGTCAGGGCGAATCTTTCGTATTCGTTGGAAGGGATATCGTCCTAAACATGATACCTGGGAACCCGAGGACAATCTTACATGTCCTGAACTTATTGAAAAATTTTTGAAGCAAGTAAAGCATCAGGAAGATAACTCGCGTGAACTTCGCGAGGAACCGAAAAAAACCAAGTTCCTGGTAGACGAGACTCAGCCCAGAACTAGTTTTCGAAGTCGTATAGAACGTAGTTCACAACGTTCATGCGCACGCCAAAGAAAATTTTACGGCGATGCAGAGAACTAGAGATCAACAGATTCTTACTATATACAAATAATCACAATTAATTTTTTATCGACATAATTTTAAAATTACAACAAAAAAAAATCGCAATTAATAAGAAACTAAATCACATACATACCAAATATGTATGCATGTAAAATCATTCATTAAATACAAATAATAATAAAAAAAGAGACCACTCTAGTAATAAAAAAAGC	"AFUX580.fwd,AFUY430.rev,AFUY430.fwd,AFUY709.rev,AFUY709.fwd,CAXN7654.rev,CAXN7654.fwd,CAXN8898.fwd,CZAB1293.rev,CZAC2076.rev,CZAC2076.fwd,CZAC436.rev,CZAC436.fwd"	"GO298599,GO298965,GO298966,GO299428,GO299429,GO289238,GO289239,GO290974,GO273928,GO277257,GO277258,GO278837,GO278838"
3531710	3531710:1	GTTTGACGAAAAATTCTTGTGTCGTATAGTAAGTCGCAAGACTCGCTATTTAACAAAATAATGTAATTTTGATAAAAAGTAATTTGCAAAGAAGTACACAAAAGAATAAATTAAATAATTTTTTTTGGAATTGCATGTTTCTAAATAAAAAGTGTTCGAAAGAGAAAACTATTCATATTACTTTTTTAAACGCCCGACATTTCTTTATTTAACAATTTTTTCTTTTCTTTTCTGCTTTTCCTATTATCGTCATTGTGTGTTTGTGTCAATGTACAATTGGTGAAGTTCTTTTACTAAAAGAACACATTTTACCAGTAAAAACGGAAAAAGTGAATAGATTTATTGCAATATTAAAGAGTATATAACGGAATACGAAGGACATCAAGGATAGTTTCAATATCTTTATAAAAATATACTCCAATACAAAATGGGCACAAGGGAAGACGAATATGATTATTTATTCAAAGTTGTTCTTATCGGCGACTCTGGAGTAGGCAAAAGTAATTTGTTGTCCCGTTTTACGCGCAATGAATTCAATTTAGAGTCCAAGTCGACAATTGGTGTTGAGTTTGCTACCCGTAGCATAGAGGTTGATGGTAAGACAATAAAAGCGCAAATATGGGATACTGCTGGGCAGGAACGTTATCGTGCCATCACATCAGCGTACTACCGCGGTGCCGTAGGTGCTTTGCTTGTGTATGACATTGCCAAGCATTTGACCTATGAGAATGTAGAGCGATGGCTACGGGAGCTACGTGATCATGCTGATCAAAATATAGTTATAATGTTGGTAGGCAACAAATCTGATTTGCGGCATTTACGCTCTGTGCCAACAGAAGAAGCAAAACTTTTTGCCGAACACAATGGACTTAGCTTCATTGAAACGTCAGCATTGGATTCTACAAATGTTGAAACTGCATTCCAAAATATACTCACAGAAATATACCGTATTGTTTCGCAAAAACAAATCAGAGATCCTCCTGAAGGTGATGTTATTCGTCCTAATGTTGAACCAATTGACGTTAAGCCGACTGTTACGGCTGACGTACGTAAGCAGTGCTGTCAGTGACCGCCTCAAGTCCAACATGTTTTCAACTACATTTATGCATAAATACAGCAACAGTAAAAAATGATAAAAAATGATTTATATAAGAAAGGCAAATTATATTTCAACATTCTTATCACCGAATTGTGTTATGGTGTTTAATACTGAGTTGAAAACGAATGTGGGTTCCTTTCCTACACCGAATTAAAAGTAAATCTAACATAACCCAACTATTGAACAACAATAATTAACACATTTCTTCTTTATTATTATTATTATTTTTTGTTTTTGTTTTCTTTTTTTTTTGATTAACTAAAACTTATTGTTTTGTTTTTTAGTTTAGTTTTTGAAAAAGTATATTTTTTCATACGATTTTATTTGAACATTTGTTCTTTTTATGAATAAAAAGAATTTTTTACTCTTTAAAATAATTAATTAAAAAAAAAAATAGTTTAAATTTGTGCATTGTTAAATCAAACAATTTAGATTAAAAACGAAAGCAAATAAATATAAAAAAATTTTACTGAATTTGTTCTCTCTTAGATGCAAAGAAATCTTATGCTTTTTTTAAATGAAGTTTTATATATATATAAAATATAATTATTATATTATATAATTATATTGTACTAAAATATAATTATAAATCCCCCCGGACC	"AGSC385.rev,AGSC385.fwd,AHSA741.rev,AHSA741.fwd,AHSB638.rev,AHSB638.fwd,ANPS449.fwd,AOTB622.rev,AOTB622.fwd,CAXN2038.rev,CAXN2038.fwd,CAXN3191.rev,CAXN3191.fwd,CAXN3290.rev,CAXN3290.fwd,CAXN416.rev,CAXN416.fwd,CAXN628.rev,CAXN628.fwd,CAXN6362.rev,CAXN6362.fwd,CAXN6567.rev,CAXN6567.fwd,CAXN7344.rev,CAXN7344.fwd,CAXN7479.rev,CAXN7479.fwd,CAXN7821.rev,CAXN7821.fwd,CZAB819.rev,CZAB819.fwd,CZAC1484.rev,CZAC1484.fwd,CZAC2534.rev,CZAC2534.fwd"	"GO300614,GO300615,GO302767,GO302768,GO303189,GO303190,GO303468,GO272916,GO272917,GO281369,GO281370,GO282489,GO282490,GO282622,GO282623,GO283896,GO283897,GO287076,GO287077,GO287209,GO287210,GO287524,GO287525,GO288764,GO288765,GO288957,GO288958,GO289448,GO289449,GO275442,GO275443,GO276398,GO276399,GO277969,GO277970"
3531711	3531711:1	GGCAAAAAGTTATTTAAACCTTGGTATGTATTTAAAAATATTTTTGGTGTTTGTATAATATTCAAAAACTGACCTTTTAAAGATATAGTGCTTAATCGAAAACGTAAATTAAGTAAGCCCAACATTTTTGTTCACTATTTTGAATATCGTTTATGTTTTAAAGTAGTATATGTTAAGAAAAATTATTCACATAAACCAGGGTTCATATAAGCCAGTTTACACTTTTGTGAAAGAGCACTGTGTTGTTTTTTTAAATGCAATTACTTTCGTTAAATTTATAGATTATTAAATATTCATTTTAAACGCTTATGCATTTTCTC	"CAZC3115.rev,CAZC3115.fwd"	"GO295622,GO295623"
3531712	3531712:1	GGAATTCTGAGTAGTCCTTTGATAGGAGTGGTCGGCGTTTGTAATTGATATATGTCCTTGGGGGAAAAAGTATAAAATATATATATACAGCAACAATGGCATCTCCCGCACTAAAAGATCTTCCTAAAGTAGCTGAAAATCTAAAAAGTCAACTCGAGGGTTTTAACACGGAAAAATTAAAAAATGCAAGTACTCAGGAAAAAATTATATTGCCTTCGGCTCAAGATGTCGCCGCAGAAAAAACCCAACAATCCTTGTGTGCTGGTATTGCATCATTTAATCAGTCTAAATTGAAACACACTGAAACCAATGAAAAAAATCCGTTGCCAAATAGTGAAGTTATTGCACAAGAAAAGGAGAAGATTAATTTCATAACTGGAATTGAAAATTTTGATCCATCTAAATTGAAACATACTGAAACGTGTGAGAAAAATCAATTACCAAGTAAGGAAGCAATTGAAGAAGAAAAGAAAGCATAAAGGCGTTTTTCTTTTCGAAGTGAAATTGCGTGTGCTCATTCCTAATATATTATAAATCCATAAAAGGATGAATATTTGTAAAACGCATAAATTTTTTCATTTTTATACTTAATAAAATCGCAAATAAACCAAAAAAAAAAAAAAAAAAAAAAAAAAAACCC	"AFXP465.rev,AFXP465.fwd,AFXP627.rev,AFXP627.fwd,AHSB677.fwd,AOBT611.rev,AOBT611.fwd,CAXN1542.rev,CAXN1542.fwd,CZAB815.rev,CZAB815.fwd"	"GO299634,GO299635,GO299854,GO299855,GO303249,GO271909,GO271910,GO280679,GO280680,GO275438,GO275439"
3531713	3531713:1	TAATAAAAATGTTAAAACAATTTTACTTATAAATAAAATGGACGTAAATTTAATTAGAAATAATCAACAGGAAACAGGAAAGAGCAGGAAATCAATTTTAAGCTTAAGCGATGGCGATTTTAATAAATACAAAAAATTGCAGTAGGTTTGAATTTGAAAGTCAAGTATCCATTTTCAACTTTTCATGCCTAAAGGCCTGACCTGACCCATTTGCAATTTAAGGAAAAATTTTAAAGGTGACCAATCTTAATGAGACAAAAAAGGAGACGGTTTTTATTAAAGCTAAAGAAGCTCTTGAATATAAAGGTTTTCTCGACCCCAACACATTAAACTAGTTTATGTTAAATTGGTTTATGTATTTAATAAATTGTCATTGTTGCTGATAATGGAAGTAGTTTATTTTTCAAACTAGTTTCAAATGCAGATCCACATTTAAATTTATATACGGTAGTTTTTTCGATAGTCAGTTTACAAGCGTTTTTGACATAAAAGCAAAATTAGATTTTCGTCTATCGTAAAAAGTTAATCTGTTTTCAGTTAACAAGGCTTGTTTAGGTTAGGCCTTAGGTTAGGTTAGGTTAGGGGTATACCGATGATCCTAAGGATCCAGTTAGGCCTATTTGCCTATTGTGTTATCGCATAACGATATTATTAAATATCGTTATACGATTGTACTGCTTACGAACGAGTCTATGAATTACGAACTAAATTTTTATTTGAGTTTTTACGAATCACAATTTAATCGTAATTTTTTGGTTGTAGCACTTTTTGTATGAAATCGGGGTTTTAACTGAAATTTTGTAATTGAAATTCAATAGAATTAAAAATCATAAAACTGCGATTACTTGTGTTGTGGGAATAGGCTATAATTATATTTTATTGATACACTAAACGAATCTACCAGAGTAGATAAACCGAATCTACCGAATCTAAATACATGGCACATACCTAGAAGATATGCTTACTTTCAGATTCTAAACAATATTCTCTATAAAAATTTTAGTTGTTTAAAATTCATTGTTTTTTTTATTTGTCATCATTAAATAAGGCTTCTTCTTACAATATTTTATTTCGTGCTGAATAATTTTTAAATTCGACTTTTCGTCGAACATTTTTCGTGCATTGCGGGTACTTACAAAATAAAAAAAAAAAAAAACAAAAAAGAAACAAATTGAAGAAATAGATTAACTAATAAGTAAAAGCAACTTACTGAATATTTATAAGAATAATAACAAAATAATAATTTGCAATAAAAAAAAGCGCTTAAATTTTATTGATTTTTTGTTATTGAATTGATTGTTGCAAAATAATTTTAATGAATAAAAATACTTTTCATTTTTATAAATAAATTATCAAACGTGTCTTGACTCGTAAATTAAACACCATTATTGATGTCATAATATATTAAATAAAAACCAAAAAAAAATTAGTAACAGCAATATATACCGTGAGTAAAAAATAATTATTTAATAAATAAATAGAATCGTTAAATCAGCCTAAATTA	"CAXN6013.fwd,CAXN6204.rev,CAXN6204.fwd,CZAC476.rev,CZAC476.fwd"	"GO286657,GO286953,GO286954,GO278900,GO278901"
3531713	3531713:2	CCACTATGGGTACTACTTAGGCTTTTTCTGCTTTTAGCTGAATGTTTAGAGGATTAAACCATGCGGGATACAGAAGGATTAAGAATAGCACGGAAGTATTAGGGATAGCATTTCATTCATTTGTGCATAGCATTTCATTAATTAAGATTAGATAAACTAATCCATGATTGTTGAAATTTAATAACAATGTTTCACTTATTTAAAAAAATAGTTTGAAATAGTTTGAAATAAAACCTCCGTCCACATGAAACTAAATTGACTTACTAAAAGTAAAGTTCATTCTGAGTATCTGTCTGGTTTTCTGTGCTTAAAACATTATTATAGAATTTTTCACAGATAGCAAAATTTAACTTGACTGTTCCACAAAAATTACCATAAATTTTTGTCAATTATGCAATATAGATCTAAAGAATATTATATTAAAGTACATACATCTCTCTACTTATAGACTCATATATATATAATATTTTTATAACATTTTCAATAATGTTTTTCACATATTCCATTGGATTAGAAGTTTTTATAGAATTCATCTCAAAATTTTTGAAAGAAATTTGTATTTGAAGTGAACGACACAAAAGTATTAGTTATGAAAACATATCGGCATTTAAGCATATTGAAATATTTCCATAATGCTTTATGACTCTGAAGTTATTTTATCACTATAAGTATTAATATTAATCCTTAATCCCTAAAACTTAATTTTCTCTCTCAATCTCTTTATCCGTTTTCTAG	CAXN6013.rev	GO286656
3531714	3531714:1	ACTTTGACAGTTGTTGTGTTTGTCAGTGGGTTGACACAAAAATTGATTTCATTGCATATTTGCAAAAATTGTATTAAAAAACCAGCGATTTTGCTATTTATAAAATAAACTTTAATATTAAAGATTTTTTGATTATAAACAGCAGCAGTGCCGACCATAATGGCAGATCCCAAATTCGAAAATTTGCCCGGAATTGCTTATGACCAACCGGACGTATATGAAACTCCCGACAATCCGGATGCATCTACATCTGACTATTATGAGGAGGAGCCTGAAAACGAATCAATCGAACGTCTGCATATATCCCCAAGCGATGCCTTTAATCGTTTTCGTGGCGCGGCACTTGAGGGTAGCGTAGACTTTTCCGATCGTATTGGGCGTCGTCAATGCAGGGGTTATGATGCGCGTTCTGGGGAGTTTGAATTAGTTAGTACTGGTGAAAAAGAAACACCCGTACAGAAATGCAGGCGATTGCAGTGTGAAATGAATGAATTGATGGATGAAATTGCTGCCTTGCAAGTAGACCGAAAAATAGCTCAGGAGGAAAAAGAATCTTATGATGCAGTAGCCACTATAATATCAACAGCTAAAAGAGTATTGGATTCACTGCGTTTGGACAAGTATTGNGTAAAGAACAAGTACCGACGGCTGCTGATAAAGAAGTAAAGTCACTTATAGGGCAAGT	CAXN5609.fwd	GO286120
3531714	3531714:2	GAGTGCGATTGACACAAAAATTGATTTCATTGCATATTTGCAAAAATTGTATTAAAAAACCAGCGATTTTGCTATTTATAAAATAAACTTTAATATTAAAGATTTTTTAATTATAAACAGCAGCAGTGCCGACCATAATGGCAGATCCCAAATTCGAAAATTTGCCCGGAATTGCTTATGACCAACCGGACGTATATGAAACTCCCGACAATCCGGATGCATCTACATCTGACTATTATGAGGAGGAGCCTGAAAACGAATCAATCGAACGTCTGCATATATCCCCAAGCGATGCCTTTAATCGTTTTCGTGGCGCGGCACTTGAGGGTAGCGTAGACTTTTCCGATCGTATTGGGCGTCGTCAATGCAGGGGTTATGATGCGCGTTCTGGAGAGTTTGAATTAGTTGGTACTGGTGAAAAAGAAGCACCAGTACAGAAATGCAGGCGATTGCAGTGTGAAATGAATGAATTAATGGATGAAATTGCTGCCTTGCAAGTAGACCGAAAAATAGCTCAGGAGGAAAAAGAATCTTATGATGCAGTAGCCACTATAATATCAACAGCTAAAAGAGTATTGGATTCACTGCGTTTGGAACAAGTATTAGGTAAAGAACAAGTACCGACGGCTGCTGATAAAGAAGTAAAGTCACTTATAGGGCAAGTAGAAGAGTATAAAAAGTCGGGTGTACTTACTGCTATACCACCACCTGGTAGCGACTTGNCAGCTTCAGCTCGCATAGCTAAACTAGAACATCGTTTGCATCCACTGGAGCAGGGCG	CZAC1555.fwd	GO276521
3531714	3531714:3	GGCAAAATTCATAATTTTATTTTGATTTAAAGCAATCGATAAGTTAATTTTTTTCTTTTCAATGTCTTTTGCAGTATAAACTTCAAGTTTGTTGAGTAATTATGCACTAAAATAAAATAAAATAAAATAATAAATATACGTTCAGTATTTTTCACAGTACCAACACAAATGCACTAAAAGTGATTGTTTCCTAAGAATTATTTTTTATTAACTATTGCCTTAACACGTTCATCCACTTTAGCCACTTCTTTATTAATCGTTTCAAGATTTTGCGCAAACGTTTCCTGCACCGAATGTAGTAGTTCCTTGTTGTTGACTAAACTGGTGGTGATGCTCGTCTGCTTTTGTTCGATTTCGGCTATAATTTTTGCGAAATTCATTGCATATTTGTGCAGAGCTTCCAACGCTTGCATTCGCTCAATTATGTCTGGCAGTATCTCAGCGACGGGTTCCGTGCGTTTAGCAATCTCATACAATTCACAGACTTTCTGATCACGCTTTGCATCTTCTGTAGAGCCACTTGATTTTTCAGCAATGGCATCCATCTTGCTAGTTAAGGTTCCCAATCGAGTTTCAATAGCATCGAGTTGTGCTGGCTGCAAGAGTGCAGCTTTAGTGCTCAACTGACGTACAGCTTCTAAAACATTTGTGGTATTTGTTGTTGTTGAAAGTCTACTTAGTTTTTCTGGTTGTGCACCAACCGCCTGCTCCAGTTGATGCAAACGATGTTCCAGTTTAGCTATGCGAGCTGAAGCTGCCAAGTCGCTACCAGGTGGTGGTATAGCAGTAAGTACACCCGACTTTTTATACTCTTCTACTTGCCCTATAAGTGACTTTACTTCTTTATCAGCAGCCGTCGGTACTTGTTCTTTACCCAATACTTGTTCCAAACGCAGTGAATCCAATACTCTTTTAGCTGTTGATATTATAGTGGCTACTGCATCATAAGATTCTTTTTCCTCCTGAGCTATTTTTCGGTCTACTTGCAAGGCAGCAATTTCATCCATCAATTCATTCATTTCACACTGTAATCGCCTGCATTTCTGTACGGGTGTTTCTTTTTCACCAGTACCAACTAATTCAAACTCTCCAGAACGCGCATCATAACCCCTGCATTGACGACGCCCAATACGATCGGAAAAGTCTACGCTACCCTCAAGTGCCGCGCCACGAAAACGATTAAAGGCATCGCTTGGGGATATATGCAGACGTTCGATTGATTCGTTTTCAGGCTCCTCTTCATAATAGTCAGATGTAGATGCATCCGGATTGTCGGGAGTTTCATATACGTCCGGTTGGTCATAAGCAATTCCGGGCAAATTTTCGAATTTGGGATCTGCCATTATGGTCGGCACTGCTGCTGTTTATAATCAAAAAATCTTTAATATTAAAGTTTATTTTATAAATAGCAAAATCACTTGTTTTTTAATACAATTTTTGCAAATATGCAATGAAATCAATTTTTGTGTCAATCGCACTGACAAACACAACAACTGTCAAAGTGATGTCC	"CAXN2098.rev,CAXN2098.fwd,CAXN5019.rev,CAXN5019.fwd,CZAC1555.rev"	"GO281447,GO281448,GO285320,GO285321,GO276520"
3531715	3531715:1	GGGAAAAAATTGTGCAAATGAAATCTTGCATTTTGAAAGAATTTAAAGTTATTTAATAAAAATGCATAATTAAAAAAAAAAATTTTGAAAAAGATTTAAGAAATGTGTGTTTAGGTAAATAATAATAAAATAAAAAAAAACTAAAAAAAAAAAAAAAAAAAAAAAAAAAAAAAAAAAAAAAAAAAAGAAAAAAAAAAAAAAAAAAAAAAAAAAAAACT	"CAXO446.rev,CAXO446.fwd,CZAB2298.fwd"	"GO292626,GO292627,GO274957"
3531716	3531716:1	GGTACATGTTTGAAATTTGCTGTTATTGGCATTTTTAGCACAGGATTTTTTTCAGCAGCAATTTTTCAAAGGCTAATATGGCAACAAAAAAATAGTATTAAAGAAATTGACAGTTATTGGAAAATTGGCTTCACATAAAAAAGTATAAAAAAATGTAGGGCAAAGTACATAAATAGTTGAAGCTATTTTTAGTATAAGCACAAGGACATAAACTATACATTTTTAAATAAAAATAATAAAAACTTTATATGATTTTCGTAGAGATAACACAGATACCTTATTAAAATGTTAAAGTTCATTTATATAAAAGAGCTTACAATTATTTATTATACGATAAAAGATTTATATAATATGTATTATATAGTAAAAGATTTACAAACTATGCAAAAATTTTTAAAAATAAATTTAAAAAAAAAATAAAATATATTTAAAAAAAATTAAAATATATTTAAAAAAAAATCAAAAAAAATTTAAAAAAATATCAAAATAAATTTTAAAAAAAATTTAAAAAAAGCTAAAATAAATTAAAAAAATCAAAATAAATCCGATGATAAAAATTAAAATTTTAAAAATATATTCAAAGTAAATTAAAAAAAAAAAATTCATAATAAATTCGAAGTAAATTCAGAAAAAATTTCAAAATAAATGAAAATAATTTTTTAATACTTTTTACATTCATTTTTCCGGTGTCATTAACTTCATATGTATATCGCTTTTTTCGTAAATACTTGGCAAAATGCAAGAATTTTGCAATCAACATGTGTTTGTGATTTTTATGCAAATTCTTCTAAAAACATAAATATTGAGTCAGTGGTGGCTGCTTTGTACTTCTTATAAACAAACATGTTGACTTCTGATGGTGGCTGGCTTTATGTTGCAGTCAAGGAATTATAATTTCATTTTGCATATTTCTTAAAAGGAAAATTGTTTTCACACGAATTGTAGAAAAAATTTCAACTTTTTTTTTAATGCAATAAAAAAAGAAGAACCGACGTTGTCAGTTAAACAGTAAGAAGCTGCGGGCTGCAAATTAATTGCAGCTGTAATTGTAGTGCAAAGTGTTTGTAACAATAATTATTATGGAATTACTTGACATAAAGTCAGTGTAGACTTATAGATGGATGTCTGTATGTATGCATATAATGTGTAGATGTCAGTGCAAATTGCATAAATGCAGCATTGTGCTATATGCTGTTACTAAGTGCGATCGATGATGATTCATCTGAGAAATAGTATTAATATTGTATATAAATAATTTTATTTAAAAATAATTCATTTCTAGGAAAGGAAATCGATTAATAATAATACTCAATCTCAAAGAGTAATATATTTACAGAAATGCAAATAGCAATACTAACCCAAACATAGTCAGAGA	"CAXN10045.rev,CAXN10045.fwd,CAXN4813.rev,CAXN4813.fwd"	"GO279751,GO279752,GO284986,GO284987"
3531717	3531717:1	GGCTTATCCTTTTCCAATTCCTTTTCGATTTTATCAGCTTCAGTGTCTTGTTCATTTGACTTTTCTAATTCACCCTCCTTGCCCTCCTTGTTCTCTGGCTCTGGCTTTGGAATATGAGCATTTAGATCTAATTTTGTGCAAATTTCATCCCAATCAGGGAAGCATTTCTCCTTCATTCGCGAAACATGTCCAACCAAATTTGGACACTTTTCAGTCATAAAATCACGAAGTGGATAAGTAATGTCCTTGGACAAATAATGAAGTTGAGATAATACTGCAAATGCCACGACATCCAAAGTGGTTGGTTCGTCTCCAAAGAAGAATGGTTTACAATCCAACATCTCACTTAGTACTTTTAAATCATTTTTACCGAACTCTTCAATTTCTTCAGCACTGTGCACACCAATTCCATGGGCCTTCAACTTCTTTGTACCCTGGAACCACTAATTATGAAAAAATTGCCAAAGCAATTTAGGAAATATATTATTTATAAACAACAAAAACTAATATCTTTAAGGAATAACCACAAGAAGCATAATAAAGCGTGCAATTTTAAAATAATAAACTAATGCATTTAAGTCACTTTGATAGGATTGTTTTTACATTGAAAGCGTGATGATTATTCCTTATGTAGCTACTTTTTGTTGTTTACAACAGACAAATAAACAAATAAACAAATAAAAAATGTTTTGCAAATAAATTGTAAAACTTCNGAAAAATAAAATAAATATAAAAAAAGTATTTTTAAAGACCTGCTGCTTT	"CAXN3137.rev,CZAB929.rev"	"GO282409,GO275572"
3531717	3531717:2	ATGGCTTTTCTAATTCACCCTCCTTGCCCTCCTTGTTCTCTGGCTCTGGCTTTGGAATATGAGCATTTAGATCTAATTTTGTGCAAATTTCATCCCAATCAGGGAAGCATTTCTCCTTCATTCGCGAAACATGTCCAACCAGATTTGGACACTTTTCAGTCATAAAATCACGAAGTGGATAAGTAATGTCCTTGGACAAATAATGAAGTTGAGATAATACTGCAAATGCCACGACATCCAAAGTGGTTGGTTCGTCTCCAAAGAAGAATGGTTTACAATCCAACATCTCACTTAGTACTTTTAAATCATTTTTACCGTACTCTTCAATTTCTTCAGCACTGTGCACACCAATTCCATGGGCCTTCAACTTCTTTGTACCCTTTCTACCAAAAGTTATTTTAAAGAAGAAATTTAAAATAGAATTTGGTAAACGCAATCCGAGTGCGTGATGCAAGTTTACTTTATACCCCTTCAAAACATTATCGGGATATTTAGCACGCCAGTAAAATATAATCCAAATTAGATGATTCTCTAACATAGCAATCATTGCGCATGAGACATTTCGTTGTTCGGAAGTTAATCCAGCATCTAAATTCTTTTCATATCTGGCTGACAGCTCCTTAATAATAATTGCTGAGTCAGCAATTTCCTCACCATTAAGCTCAATAAAGGGAAGTTGTCCTTTCTTTGAACGGAAACGCATCTTATGATCAACATTCTCATATTTGAGCCCGGCTAAACGAAGCCAAGTTTCTACTTTTAAAACAATATGGTGATAATGAGGGTAATAATGGAGTCCGTGAAAATTGGTATAAATAAATTACATCCTTTTCAAGATTCGTTTTATGCACACAAAATTTTGGTGCTGGTTCAGATTTATTATTTGTTAATGTTGCATTCTCACTATCCTTCTTTGTATCTTCAACGGATTTTTCTTGGGCGTTATCGGTGGCGGCTTCAACACTCTCTGTAGGTTTGTCGCTTGCTCCTCCCTCTGTGGTCACTGCTGATGCAACTGTTTCAGATTCTTCAAC	"CAXN3174.rev,CAXN3174.fwd,CAXN580.rev,CAXN580.fwd"	"GO282457,GO282458,GO286332,GO286333"
3531717	3531717:3	GGAGATAAAGTTTGGAATTTGAGTAGTGCGGTACGTTTGGGTAACTGTGAATTGTTTGATCTTGAAGAAAGAATTTGTGTGGTGTTAAGTGTTATTAATAAAATTTCTTTAAAAAAATGGCATCGGAAGTAAGTCAGGAAGTCCCATCCACCGAAAATAAGGTTGTTGAAGAATCTGAAACAGTTGCATCAGCAGTGACCACAGAGGGAGGAGCAAGCGACAAACCTACAGAGAATGTTGAAGCCGCCACCGATAACGCCCAAGAAAAATCCGTTGAAGATACAAAGAAGGATAGTGAGAATGCAACATTAACAAATAATAAATCTGAACCAGCACCAAAATTTTGTGTGCATAAAACGAATTTTGAAAAGGATGTAATTTATTTATACCAATTTTCACGGACTCCATTATTACCCTCATTATCACCATATTGTTTAAAAGTAGAAACTTGGCTTCGTTTAGCCGGGCTCAAATATGAGAATGTTGATCATAAGATGCGTTTCCGTTCAAAGAAAGGACAACTTCCCTTTATTGAGCTTAATGGTGAGGAAATTGCTGACTCAGCAATTATTATTAAGGAGCTGTCAGCCAGATATGAAAAGAATTTAGATGCTGGATTAACTTCCGAACAACGAAATGTCTCATACGCAATGATTGCTATGTTAGAGAATCATCTAATTTGGATTATATTTTACTGGCGTGCTAAATATCCCGATAATGTTTTGAAGGGATATAAAGTAAACTTGCAACACGCACTCGGATTACGTTTACCAAATTCTATTTTAAATTTCTTCTTTAAAATAACTTTTGGTAGAAAGTGGTTCCAGGGTACAAAGAAGTTGAAGGCCCATGGAATTGGTGTGCACAGTGCTGAAGAAATTGAAGAGTTCGGTAAAAATGATTTAAAAGTACTAAGTGAGATGTTGGATTGTAAACCATTCTTCTTTGGAGACGAACCAACCACTTTGGATGTCGTGGCATTTGCAGTATTATCTCAACTTCATTATTTGTCCAAGGACATTACTTATCCACTTCGTGATTTTATGACTGAAAAGTGTCCAAATTTGGTTGGACATGTTTCGCGAATGAAGGAGAAATGCTTCCCTGATTGGGATGAAATTTGCACAAAATTAGATCTAAATGCTCATATTCCAAAGCCAGAGCCAGAGAACAAGGAGGGCAAGGAGGGTGAATTAGAAAAGTCAAATGAACAAGACACTGAAGCTGATAAAATCGAAAAGGAATTGGAAGAGGATAAGTCAAATGAGAAAGAAATAGCAGAAGAAAATAAAGAGAAAGAGGAAGCAAAATAAGTATAATATAAACCTAGGACAACTGTAAAGGACATGCATTTATTAACTCAAAGTATAATACAATAAATTTGGAAACCTTTTTATAAATTACATTAGCATAAAAATATTAAAAATTATATACATAAGAGATTTATAATTAGTTAAAGCAAAAAACTTCTGACGATGAAATATTGTTTCATAAAAAGTTTTAATTTATATTGATAAAAAAATGATATTATTTACTTCCAATTGCTTAACTTAATTATACAAGATATATTGAGAAAAGGTAAATAAATATACGAGTAATTAAGATTATTTTTATATATAATAGTTTATGTGCAAATATTAATAATTAATATTTTAAAATAACTACGTTTTGTTTTAAATTTTTGTTAGTTGAAAGGCTTTGCTTATTATTGTATTAATTCTAGTTGATTTTACCTAAATACTCAAAATTTAAAAACCAAAAATTTAAGATATAAACGGATAAATCTGATTCACTTTTTCATTAAATATATATATATATTATCAGTATATATATAATATATATATATATATATTGATTGTCCATTTAATTCAAATGACCATTGTCGATTTATTTATAATGCGTACTCATATGAAACATTAAAAACTACATTGTACGAGAACTTTTGAGTAGTACACCGATAATATTTTCATCATCACAAAATTATTGTAGAATATTCAAGTATTTTTATGTATTATGTATTTAAAGTTATGTTGTGTAAGTTTTTACCACAATATTTCTATTGTAGCTCAGTGTTTTATATAATGAACATATATATATACATATATATATAACATACATCTTATATAATAATAAATATGCTTCTTG	"AFUY444.rev,AFUY444.fwd,AFUY672.rev,AFUY672.fwd,AHPZ458.rev,AHPZ458.fwd,AHPZ647.fwd,AHPZ673.rev,AHPZ673.fwd,AHPZ688.rev,AHPZ688.fwd,AHSA459.rev,AHSA459.fwd,AOBU386.rev,AOBU386.fwd,AOTC566.rev,AOTC566.fwd,CAXN1269.rev,CAXN1269.fwd,CAXN1470.rev,CAXN1470.fwd,CAXN1531.rev,CAXN1531.fwd,CAXN1566.rev,CAXN1566.fwd,CAXN1625.rev,CAXN1625.fwd,CAXN1842.rev,CAXN1842.fwd,CAXN1853.rev,CAXN1853.fwd,CAXN1927.rev,CAXN1927.fwd,CAXN2131.rev,CAXN2131.fwd,CAXN2232.rev,CAXN2232.fwd,CAXN2265.rev,CAXN2265.fwd,CAXN2275.rev,CAXN2275.fwd,CAXN2803.fwd,CAXN3137.fwd,CAXN4437.rev,CAXN4437.fwd,CAXN4531.rev,CAXN4531.fwd,CAXN473.rev,CAXN473.fwd,CAXN4830.rev,CAXN4830.fwd,CAXN4879.rev,CAXN4879.fwd,CAXN5106.rev,CAXN5106.fwd,CAXN5177.rev,CAXN5177.fwd,CAXN5352.rev,CAXN5352.fwd,CAXN5414.fwd,CAXN5781.rev,CAXN5781.fwd,CAXN6023.rev,CAXN6092.rev,CAXN6092.fwd,CAXN6520.rev,CAXN6520.fwd,CAXN6789.fwd,CAXN6946.rev,CAXN6946.fwd,CAXN7058.rev,CAXN7058.fwd,CAXN7292.rev,CAXN7292.fwd,CAXN7302.rev,CAXN7302.fwd,CAXN7303.rev,CAXN7303.fwd,CAXN737.rev,CAXN737.fwd,CAXN7862.rev,CAXN7862.fwd,CAXN7958.rev,CAXN7958.fwd,CAXN8189.rev,CAXN8189.fwd,CAXN8391.rev,CAXN8391.fwd,CAXN8696.rev,CAXN8696.fwd,CAXN8702.rev,CAXN8702.fwd,CAXN8768.rev,CAXN8768.fwd,CAXN8771.rev,CAXN8771.fwd,CAXN8781.rev,CAXN8781.fwd,CAXN9123.rev,CAXN9123.fwd,CAXN9229.rev,CAXN9229.fwd,CAXN9676.rev,CAXN9676.fwd,CAXN9779.rev,CAXN9779.fwd,CAXN9809.rev,CAXN9809.fwd,CAZC1091.rev,CAZC2900.rev,CAZC2900.fwd,CAZC2927.rev,CAZC2927.fwd,CAZC3217.rev,CAZC3217.fwd,CAZC3291.rev,CAZC3291.fwd,CAZC3916.rev,CAZC3916.fwd,CAZC411.rev,CAZC411.fwd,CAZC4352.rev,CAZC4352.fwd,CAZC824.rev,CAZC824.fwd,CZAB1381.rev,CZAB1381.fwd,CZAB1631.rev,CZAB1631.fwd,CZAB1840.rev,CZAB1840.fwd,CZAB929.fwd,CZAC1001.rev,CZAC1001.fwd,CZAC1014.rev,CZAC1014.fwd,CZAC1108.rev,CZAC1108.fwd,CZAC1169.rev,CZAC1169.fwd,CZAC1232.rev,CZAC1232.fwd,CZAC1238.rev,CZAC1238.fwd,CZAC1663.rev,CZAC1663.fwd,CZAC2455.rev,CZAC2455.fwd,CZAC2547.rev,CZAC2547.fwd,CZAC2903.rev,CZAC2903.fwd,CZAC427.rev,CZAC427.fwd"	"GO298983,GO298984,GO299364,GO299365,GO301746,GO301747,GO302031,GO302067,GO302068,GO302089,GO302090,GO302339,GO302340,GO272112,GO272113,GO273353,GO273354,GO280340,GO280341,GO280590,GO280591,GO280664,GO280665,GO280708,GO280709,GO280800,GO280801,GO281092,GO281093,GO281106,GO281107,GO281209,GO281210,GO281502,GO281503,GO281654,GO281655,GO281702,GO281703,GO281719,GO281720,GO281923,GO282410,GO284375,GO284376,GO284528,GO284529,GO284853,GO284854,GO285015,GO285016,GO285102,GO285103,GO285472,GO285473,GO285578,GO285579,GO285872,GO285873,GO285945,GO286302,GO286303,GO286674,GO286778,GO286779,GO287441,GO287442,GO287879,GO288134,GO288135,GO288302,GO288303,GO288679,GO288680,GO288696,GO288697,GO288698,GO288699,GO288798,GO288799,GO289507,GO289508,GO289651,GO289652,GO289957,GO289958,GO290237,GO290238,GO290687,GO290688,GO290697,GO290698,GO290790,GO290791,GO290796,GO290797,GO290813,GO290814,GO291309,GO291310,GO291460,GO291461,GO292083,GO292084,GO292233,GO292234,GO292276,GO292277,GO293060,GO295344,GO295345,GO295386,GO295387,GO295746,GO295747,GO295840,GO295841,GO296607,GO296608,GO296898,GO296899,GO297259,GO297260,GO298062,GO298063,GO274003,GO274004,GO274257,GO274258,GO274458,GO274459,GO275573,GO275655,GO275656,GO275675,GO275676,GO275816,GO275817,GO275908,GO275909,GO276005,GO276006,GO276015,GO276016,GO276669,GO276670,GO277846,GO277847,GO277985,GO277986,GO278495,GO278496,GO278821,GO278822"
3531718	3531718:1	CTGGCAATGCAAGGGTTGAGTAATTGTCTTAAAGGACTTGACAACACTGAAGTCAATTGCCTGCGAAAAAAGGTGTAATTTCACAATAAGGCCTGCTTCAATCACTTTTAGTCGAATCGGCATGGAATGTACGTGGGATGTGTGGGAGGCAAACGTAAGTGAGTAGCTAAGTTAATACGATGTACATACCAGGGATGCAAGTTTACGAAAGAACACCCTTTCCAAATAGCACGGGAAATATCCTTAAGTGATATTTGCAAACGTAAAGGCAACAACTATTAACACCCTCAAGCCAAGAAATGCAATAATGCATATAAGCGTGAGACAAGACATGACGCTATGATAAGTACAGTAATAAAAGTTATCACCAGCAAGAAACGTACAGTGGTATAGATATAAAAAATATCAAACAAAATTATTTTTTTTATGTTGTAAATTGAAAAAAGTAAAAAACTTCCAAACTTCATAAAACAATTAAATAATTTTTAAAAATTCCTGTAGGTTAGATTAGGTTGGGAGAGAGCATGATGATATAACTGTCAGGGGTTCCACTCGGCAATATCTATTGCCTATCTGTTGTGCTCATGTAGGAAACATATATAAATATATAGCTATAGAGTTATCGCCAATTATCACTAATCATTGTTATCT	"CAXN7535.rev,CAXN7535.fwd"	"GO289040,GO289041"
3531719	3531719:1	ACAGCTTCCAAACAAAGTCCAATTGTGGTTTTAAGTAAAAGTGATGAAAAAACACATATATCTGACAACTTAAATGATATAACAATAAAAGTTGAGAACAGAAATGCTTTCCAACAGGTCCCATATGTGATATCAACAAAAAGAGATGATAACATATGTGAATCTCAGTCTTCAAGTATTGACTCCGAAGAATTGTTGACGGAAACAGTTGTTCAGTTAGATATCAAAACTCCAACAGATGAGACATCAGAAATTGAATCTCATATCATAAGCACAGTTGAGTTGCCCCAAAAACTGATAGAAAACATTAAGCATGAAGTGTTACTGGTTCAAAATGTAGAAAAGGATGATGACGATTTCGTTTTTGTAGAGCCAATTGAAATCGAAATTATAAACCACGAAATTCTTCGTAATAATTTTTTGTTGGAAGTTAATCCGCTATGTCAAAGAATAAGATATAGTGATTATGAGTCCCAACTGAGTAAATTAATAGAGTTGGAAAGTCTTCAAAAAAATACAAAGGAAACCGAAGTAACAATACCAACTGAAACCTTAGAAGTTGTAAATAATACACCATTTAAATTGGAAATAGAAAAATTAATAGAAGGAGTAATAACGAAGAACGATTCAATAACACCTCCTATTGAAGAGCAGATAACATCTACAAATATTGTAGAAGAACCTATACATACGTTAACTGTTACAGAAAAAATGGATACCTTTGGTTTGAGTGAGAGTTCGTTACCTGCGATGGAAGAGTTTAATAATAAAACAAGTGATGACGAACTTGTTGAACAATTTATAGTAATAGAGCCGCGTGATGTCGCACAAGTCAACAGCGAAATTCTTTTACATAATCTCTCTTTGGATTATGAGAACCTTATACATCCACCTCACATACATTTTGAAAACAAATTTGATATTCTAGTTAATGCTGAACAAAAACCTGTGATAGTTACTACGACATCTGTTCCGACCGATAATGTAAAGGCAATTTTAGATATTGAAACTCCTATAGAGTCAGTATCATCCGATAAAGTACATAAAATTCTTGAAACTGAAATTCCTGCAGAAATTGTTCTATCCGATAATCTTAAAGAAAAATCCGAGATTTCCGAAATTAAGACTCCCTCAGACTCTATTTGCTCAGAANATCTACAGGAAATTTTGCAAATAACAGCACCTTCAGAATCTATTCTATCTGTAAAAGAAACTTCAGAAAATTGTTGCACTAAAGCTCCTTTAGCCTCTGCATCAATAAATAATCTTGAAAAAGTTTTAGAAATGAAAGTAGTTTCAGAATCTACTCCATCTGATGGTCTACAGAAAACTTTAGAAATTCAGAAAGTCTCAGTATCAGAAAGTCTACATGATTCCTCTTTATTAGTTGGGAATCTTAGTCAAGATTTTTTACGCAATCGTGCTGCTTTGCATTTAGAAACCGCTCACAGTGCACAAGCTTGGTGTAAATATATGAACCTTTTATGTGAATCCTCTTTAGCCAATACCAGCACAGACCTTATTAAACCAGTTAAAATTGTTGATAAGACTGAAACTAATTTGATCAGTAATGTTGTGGATTTTGACACTAACATTATTGAACCAAAACAGTTAACTGAAGATATTGTTAAAAAGACTGAAATACAAAACCAAGACAAACTAATCATTCCTACTAATAACGCACAAACATTTGAGTGTCTTGCTGATTCAAATGAGCTTGAAATGCATTTATATCTGGATTATTGGCAAATGAATCAACCAAATGTAGATGCAAGTAATGCATATTTTGAAACACAGAGACAGACAGAGAGCGCTCAATTAGAAACAAAAACGGTAATAGAACTTTTTAAAGATACCCAAATTAAAAATGATGACCCATTAAATTTAGAGGATAACAATGCCATTGCC	"CAXN5479.fwd,CAXN9722.rev,CAXN9722.fwd"	"GO286005,GO292149,GO292150"
3531720	3531720:1	GGTAGGTTAGAAGTAAACTACTTAGGCTAACAATTATAGTTCAGTTTCGTATATAGAGTCAATTACATATCATTATTATTCTTAGAAAGTTTACCATTGTTAACTAAGACTTCTAACATATAATATGCTACTCCTGGAGAGAACTTCCTAAGCTGATTTAGACAAGTTGCAACTGTTAACAAAACTAATAAGAAGTTTTGGAAACCGCATTCAATTGATAAAAACCACATGAATAGAACACAAAATTTACACATACATATTTCACTTTGCATTCACTAGGTCGACCCTATGATATTTGTCATGGTTGTGACTCTGAAGATAGGAATTTTTGATTTTTATGTGTTAAATTAACGACCTAAGCCAAGTAATAATAAAAGAAACGTATTAAAAATTGGTCGTAGTAATATATTTAAAATATTTAAAGTAAAATTCAATTGGGATAATAATGGGATATGTTATTATTTGGGCAGCGCGCGTCGCTTTAAGGGATTATATTTGATCTTTTTTCACATATCACTTGCATGGAGGAGACGTGTCTTTCTACATTCTCTGTACGTTGATCACCAAGGTCCTTTTGGTCGGTGTATGAACAACACTGATACGTGGTATCATAATGAGCCATTATTTAAGTTCAAGTAGGTTATAGTGTACAAAGCCTCCACCGCAACCCAATCTAACCTGCACTTTGCATATCATAGAATTTGCAAGTGGTCAGTATACTTTAATCCCAAAGACAGTAGTTAACAATAGCATATTTAATACCAGCTTAACTAAAAAATATTTCTAATTTTTTTATTTAAATTTATTTAGTTTTTATAAACCAGAAACATTACGACGTCATATACAAAATGTACATAACAATACATATTTATATGTATGTGATATTTGCGGTAAAAAATTTAAGTCTAAAACTTATCATACAAAACACATACTTGCACATCAAGGCATTGCAGAGCCACCTGAGCAATGTGAGACATGTGGAAAATGGCTTAAGAATAAACACTGCTTAACTGTGCACCGAACGTCACATACTGCTACACACATCGAACAATGTCATCTATGTGAGCGCGTATGCAGCAACAAAATTTCACTAAGACAACACATTAAGTACGTCCATAAATTAGATAAGAAACATAAATGTCACATTTGTAGAAAATCTTTCAAACTACAAAAAGAATTGGAGGTAAGTTATCTAACACTACTCTAAACGAGAAAATTTTAAAAATATTTGTTTATCATCTAAAGGAACATAGCGTTACGCATACTGGAGCACAGCCATATTCTTGTTCGTATTGTCCAAAGAAGTTCTCTGCTAAACCAAATATGTATGTGCACATAAAACGAGTACATAT	"CAXN6901.rev,CAXN6901.fwd"	"GO288062,GO288063"
3531721	3531721:1	CCGCTGAAGTATTATTTTTTATTAGTTGGGTAAAAACATTCGTTTTTTCATAATAAAAATGATTAAATTTTATATTAGCTTTACATTATCGGTTTGCATTAATGTAATTAAATTAAATTATAATATTAATAAATACTTTTAGCAATTATATCATTGGGATATTTAATTTAAATTTTATATTGTTTTCGCTAAAAGTATATGCAGCAAATATACGAAATTAAAATGATAGAAGGTGAGTTTGTTCAAGTAAAGTTATAAATCTGTGTAGAAATAAATATTAATAATGAATGCTTAACGTCTACTCTAGCTTTCATCATCACTGCCAGTGTTTTGCTTTGGTTTTGGACCACCTGCACGTTTGGCCATGATGATTTGATCAACTTTGAGTATAGTATTAGCTGCACCCACAGCATATTTAATACCCCAGTACTTTGATTGGAATAAGTCGAATATCCTTTTTCGTGACATCAACAGTACCTGCTTTTTCAGCTTCAATGTCAACACCAATATTTTTACCAGCAGCATCTTTATGCGCCAAATACAATTGATTTATAATTTCTGTGCCATTAACACCAGAGTTCTCAGCTAAAGCCTTGGGGAATACTTCTAAAGCAGTAGCGAATTTGCGCACTGCGTATTGCTCCAAGCCGGGTAATGTATCGGCATAGGCGGCAAGTTGTGTAGCAAGCTCGATTTCAGTTGCTCCAGCACCTGGCACATAACGACCATCGCGGGTCAGTCCTTTGAAGTTATT	"AFUX484.rev,AFUX557.rev"	"GO298450,GO298557"
3531721	3531721:2	CGCTGATAAAGTATTATTTTTTATTAGTTGTGTAAAAACATTCGTTTTTTCATAATAAAAATGATTAAATTTTATATTAGCTTTACATTATCGGTTTGCATTAATGTAATTAAATTAAATTATAATATTAATAAATACTTTTAGCAATTATATCATTGTGATATTTAATTTAAATTTTATATTATTTGTTTTCGCTAAAAGTATATGCAGCAAATATACGAAATTAAAATGATAGAAGGTGAGTTTGTTCAAGTAAAGTTATAAATCTGTGTAGAAATAAATATTAATAATGAATGCTTAACGTCTACTCTAGCTTTCATCATCACTGCCGGTGTTTTGCTTTGGTTTTGGACCACCTGCACGTTTGGCCATGATGATTTGATCAACTTTGAGTATAGTATTAGCTGCACCCACAGCATATTTAATACCCCAGTACTTTGATTGGAATAAGTCGAAAATATCCTTTTTCGTGACATCAACAGTACCTGCTTTTTCAGCTTCAATGTCAACACCAATATTTTTACCAGCAGCATCTTTATGCGCCAAATACAATTGATTTATAATTTCTGTGCCATTAACACCAGAGTTCTCAGCTAAAGCCTTGGGGAATACTTCTAAAGCAGTAGCGAATTTGCGCACTGCGTATTGCTCCAAGCCGGGTAATGTATCGGCATAGGCGGCAAGTTGTGTAGCAAGCTCGATTTCAGTTGCTCCTGCACCTGGCACATAACGACCATCGCGGGTCAGTCCTTTGAAGTTATTAACACCATCATCGAC	"AGSB509.rev,AGSC492.rev,CAXN3468.rev,CAZC4009.rev"	"GO300217,GO300768,GO282860,GO296741"
3531721	3531721:3	GGATTGTCAAATAACGCGTGTTGAGGTTAAAACGTATTCGCCTTAGTTTTTCGTTAGTGAAGTTCTTCTATAAAATCTGTGCATTAAAATGGCTTTATCTGTACCAAAAGCGCCCGGAGTGGCTCAAATGCTTAAAGATGGAGCAAAAATGTACAGTGGTTTGGAGGAAGCTGTATATCGCAACATTACCGCATGCAAAGAATTCTCACAGACCATGCGTTCCGCCTATGGACCAAACGGTATGAACAAAATGATAATCAATCATATCGAAAAACAGTTCGTAACCAGTGATGCAGGCACAATAATGCGTGAACTGGATGTTGAACATCCAGCTGCAAAATTAATCGTTATGGCAAGTCAAATGCAAGACGCCGAAGTTGGTGATGGCACCAATTTTGTAGTTGTCTTTGCCGGTGCACTGCTTGAAGCTGCTGAGGAATTGCTACGCTTGGGTATTACTACTGCCGAAATTGCTGACGGCTATGAAAAAGCATTAAACAAATCTTTAGATATATTACCAAAATTAGTTTGTCATGAAATTGAAGATTTTCGTGATGTAGCGAAAGTGAAACGCTGCCTTAATGCTTGCATTATGTCAAAACAATACTCTGAAGAGGAATTCCTAACTGAATTGATAGCCAAAGCTTGCGTTTCAATTCTACCAGATAAAAGCACTTTTAATGTTGATAATATACGCGTCTGCAAAATTCTCGGAAGTGGTTTAGCTAAGTCAGAAGTAGTGCGTGGTATGGTATTTAAGCGTTTTGTTGAGGGTGACGTGACCTATGCAGAGAAAGCAAAAGTTGTCATTTTCTCT	"AFUX484.fwd,AFUX557.fwd,AGSB509.fwd,AGSC492.fwd,CAXN3468.fwd,CAZC4009.fwd"	"GO298451,GO298558,GO300218,GO300769,GO282861,GO296742"
3531722	3531722:1	AATTTCCCTAGATTCAAATAAATTTATCTAAATTACACAAAAAAAAATTGTTTCTATTTATTTTATAACAAAAAAAAACAAAATGCAATACAAACCAGCAAAACTAATAAAAATAATAAATTCAGGCAAAGACAATTTGAATTCAATTATATTATTATTAGATATTACTGCACTTAAGATCGCTATGTATATGTGTAATATACATATATACGAATCATAGGCCAAGCCTTTAAGCCACTTGTTAAACCCAAATGGCTCTTTGAGAAGGCAGTCAGTAAAATAAAAAAAAAATTAAGTAAAATATGTTAAAAAAAAATTTGTTTAAAAATTAAATAATGTCTGCAGTAACTCAAATGAGAGTGTTTCGGCGGTAAAGTCGTATATCTTTCACGCTCAGACTTTATTCATATTTTGTGGGATTAAGACTGCTGATAGATACTTGGCTTAAAGTTTTAAAGGTGCTTAATGCTTTAGTTGTGAATTGCATGTGTAGGTTGACTTTAACTGTGAATAGCTGGAAATAATTCAAACTGGCGCCACATTAGCAACATAAAACTGAGGGAGTTTCATAAAGCTCTGATGTCATACGAAATGAAGAAGTCAAAATGATTTCGTCATACAAAATAATAAACAAATAATATTAATAAATAAAATGTAATATTAATAAAAAAAAATATATTTTTAATACAATTTAAATTAAATACCTAAAGTTATCCGCACTTTGGCTCTATTAAAATAAAATTTTAGGTCAATTGTCTTAATTCCAAT	"CAXN5208.rev,CAXN5208.fwd"	"GO285632,GO285633"
3531723	3531723:1	GATATATTTTTAGTTTTCTTCTTATGGCATTAAACTTACTTGCGGGCTCTTTGTTTAAATTTCAAAATTGTAGATTAAATGTTTAGTTTATTTCAAATAATCAATAAAAATATAAAATATTTGTGCAAAATTTTCAATAAAAATTAAACCTTGAATGAATTTAAAAAGTATAATTTGTGTTTGTAAAGAATTGAATCAATCAGTGAAAATATGTCAAGTGAGGAGATGCTATATGCACAGGGTGCAAAAATATGGGTTCCACATCCAGAAGAAGTATGGGAGGGAGCTTCACTGGAACAAGACTATCATAAAGGAGATACAGTTATCAAAATAGTAAAAAATACTGGACGACAGCTCGAGTTAGCAATCAAACCAAATGGCAGTAATTTACCGCCATTGAGAAATCCTCAAATTTTGATTGGTCTTAATGATTTAACATCCTTATCTTATTTACATGAACCGGGTGTTTTACATAATTTAAGGGTTCGATTTTGTGATCGTCAAAATATTTACACATATTGTGGAATGATTTTAGTTGCCATAAATCCATATGCTTCGTTATCACTTTATGGGTCCAGTATTATACGCGCTTATCGTGGCCGATCTATGGGCGAGCTGGAACCGCATATATATGCTATTGCAGAGGAAGCATACACAAAATTAGAGCGTGAAAAATGTAATTTAAGTGTAATTGTAAGTGGCGAGTCGGGTGCTGGTAAAACGTGTCAGCTAATATACAATGCG	"CZAC423.fwd,CZAC468.fwd,CZAC724.fwd"	"GO278817,GO278888,GO279267"
3531723	3531723:2	ATTGGACGGCAGCTTTTGTTTCAACTTTTTTCGCCATTTCAATCATATCATCGATTTGTTTACGCAAATCATCGTTCTCTATACGCCATATTTGTTTTTGCTTTGTAAATTGTTCGGCGGTATTATCCTTGTCTTCAAGTAATTGCATTTTCTCATCGCGTTCAATTTCCAATTGTTTGGTTAAATGTGTTAATACTTTATCTTTTTCTGCAAGCACTAATTTTAAATTTTTAACTTCGCCTTCTAGTGTTTTTTTTAATTCCAATTTCATTTTAAGAACGGATATTTCACTTGTCTTATGCTTCAAGTTACTATTTTCACGATTTAATTCATCAATCTTCTGTTGCATTGATATAATTTTATTCTCAAGACCCTTATACATCTTTTCTATGTGAGAAATGGTTTTCGCTTCGGTTTTCATTTTCTTCACTCTACGTCTAGCCAAAAATCGTCTAACCGCAGCTTGGCATATAATAATATCGTGTCGTCTCTTATGATAAGCGCGACGAGCCAAATAACCTCGCATGAAACGTTGAATCTCCGTAGCACGATAATGGTCCATAACATCACGAAACCGTTTACGAGCTAACATACCGCGTGCATACTGTTGTATACCACAAATTGAACGTCTCAAACGTACATATCTCCGCCTTATAAGCCAACCACGTGCATACTTCGATATAACAAGTGCAGCTCGATGCTCTCGTATTGCCTGAGCTTTTCTTCGTGCCAAACAACCACGTGCATACCGTTGTAGTCCAAGTGCTGTACGCTGTAGCCTTTGAAATCGTTTACGACATATAAAACGACGTACTACCGATTGTATAAGAGTTATATATTTTTTACGTAAATTGGCGCGCACCTGCTCCAAGTAAGCAACTTGACCCGCTCTAAAAAATATTTGCGTATTGCCAAAACGATATTTATCTTCATCTGTAATCCATTTTTGCACAATATTAAAACATGATTGCTTCAAATCATTTTTATTGATTAATGTGCGATGACACAATAATTGATAGCGCATATAGAAATCATGATATATCCAACGTGATGGAAATCCAGCAGCTGATATGCGTACTGTTTCTAGTACACCACAGGCACGTAATTGTTGTACAATCTTAGAGGCTTCCCATTTGAAGGCAATTTTATCATCGTTAGGCTTGATGCATCGTACATAATGCGGTGTAGTCGCATGCAATGTATTTATTAGTGAAGATAAGCTCTCACGGAATTGAGATCCCACAGAACGTTTATGTTGTTTGGAAGGTGCAACTCGACGTCAGTAATCAGCAGGCAGCTGTTGCTTTGCTGCACTTATTACAACCCGACCACCCATAGCTTGAGTTTTTGCACCATCCGTGCTGAGCGTGTCAATTTCTTCCAATTCAATTAAAAGTTTACACAACG	"CAXN1390.rev,CAXN1390.fwd,CAXN658.rev,CAXN658.fwd,CAXN675.rev,CAXN675.fwd,CZAC423.rev,CZAC468.rev"	"GO280488,GO280489,GO287548,GO287549,GO287825,GO287826,GO278816,GO278887"
3531723	3531723:3	ACCCAAGTTTAAAAACATGTTGATTAAATTGTTGTTGTAGTTTTTCGTTAGCATAATTAATACAAAACTGCTCGAATGAGTTAACATCAAAAGTCTCAAAACCGTAAATATCGAGCACGCCAATAAAACAGCTTTGCTTGTTTCCCATGTTCAAGCTTTTGTTGGTAACATCAACAATGTGTTGAAACAGTTTTGCATATATATGCTTAGCTAATGCATCTCTAGCTGCGTATGATATTTCCATAGTATTAGGTATAAGTACATGCTCATTTACAGATTCAATTTGTCGAGTAGTTAGCCATTTGCGTAGATCATCTGAGTTCACTCTCAACATTTCACCCGTCAATTGTAAATGTAGATCATTAACCTGTTAAAATATATAATCAAAATATGTTGATGTTCTTATTACATCAATCAGATAAATCAAATCATTTTACGTTTATATCACAACCATCAGGGTCGATTTCCTCTGAATCCTTTTTATATTTATGTCCAAATTTAATATTTCCTAAATGCAAGATGCCAGCTAGAATTTTTAGTATATCGGTAATCTGATTTTTACTAAATCCTAACACGCTCATAGCGTGTAAGGTTTCTTTAAAAAGTTTTCTATCTGAAACATTTTCTACATCAGGCGACTTTCCCATATTTAAGTAATCAAATTTATCTTGATGATCAAGAATTAGCTCTGGATATTTATCACGGGCTGCACAAAGTTGATAGAAGACATGATAATTA	CZAC724.rev	GO279266
3531724	3531724:1	GAGTTTCTTTCGTGCGCTTAACGGATTTGGACGTGTGGTGTTTATATGTAGAATTTTTTAAATTAAGAATCCGTCAGCGAGTGCTATAAAGAAAAAGAAGAAAAGGTTCACATACACACACAAACACATGAAATAAAAATACATTTTTTCACAATGTTTCCTTTACATTTTGCAAAGTAGAAGAAATTAAATTTTCAAAAAATATTGTGGCTTATGTTCTTAAAAATTGAAAAAAATATATAAAATTGCATATTGTGATTGGATTTAAAATAACAACTTTTTGACACTCAATCATGGTGGGAGATACCGTGTATATCTCATTTTTGTTCGTTGTTTAGTTCTACATTTGATTTGCCTGATATTGATATTGAAGATTTGGAGTCTGCTTTATTATCAGATGGTACTGATGAAATTGCCCTAGTACCCGAGCTTGTTGTGCGTCTATTAAAGGGTTGCGATGCGCTTAAATCAGTTGCTAAAGAAATAACGCACAGTAATTATCAAATGTTTTTGCGGCGATTCCTACGCCAACAATGCCGCGTTAATAATACCGAGAATCATTTCGATACTGACGTTGATTTTCAATCTTTGCCTATACGCAATCGTTTGCAGATATTACAAGATTTATGCCATTTTCGTTTAGACTCAAATGATGTGCAAGTTGTTTTGGGGAATTTAGAGGCTGACAGTTTACGTATTGAACCGCTTGGACACGATTCGAAGAATTCTGGTTACTGGTACTTTTATGGTACACGCTTGTATCGGGAAGATAAACCGGCATCGGCTAGTAGCAAACTCGGAAATAGTGGCGTTTGGCAAGTAATTTGCTTTACCGAAGAAGATTGGCAGAACTTAACTAGTAAATTCGAAAAGTCAACTAATGCAAAGGAACGTGATTTATATCGTATATTACATGATAATTTCTTACCAAAATTACCGCAACTCTTCCGTGAACGCGAAAGATTAAGGAGACGCAAGCTTCTCCAAGTACGTAACTCTAGTCGTATACGTAATATAGTTGAACTGAAAGCGCGTCAAGAGCGAGAACGTGAACGTTTATTGCTCGAAGAACAGCGTGCCCATTTCGAGACCCCACAAAAGCCGCAACTATTGTCAGCTCAGAGCCGCTTAAGAAGACGGTTAGCGAGAGAAAATGCCTCTAATGATATCACTACAACAACTGACACAAATATCAACAATAACTAAATAATTAATAATAACAATAATCAAAACATCAAACCAAACATATAAACACATAAAGCTATAGTCAAAAGCATATCACAGTTGACAAATATACATAATTAAAGCAATTTTTTTTCTCTCATTTTTGCTTGATTCATAAAAAATCATCTACTTAATATATGTTATAATAAACAAAGATATATAAAAATTTGATCAGTTACACTCAATCATAATAATCGTAACATAGTGCAATCTCACACATTATCTATCGCATCAGAACAGTTTCGCAAATACAATTACCGATTGTGTTTATGTTGATTTTTATTAAAACCTAAAATTTGCAATAATTCTCAGTTATCATATTTTTATTTTAATTTTAATTCCCAACGAACATCAATTTTTTTGTTTATACAACTTGGATCCTTTGACTGAATAACTAATAACTTTAAAAATAATATAAGTACGCTTGGTCAGCTAAATTTGTTTGGCACTTCAACATACTCGTTAAATTTATAACATAAAATCATATTCATTCAAAAATGGAAAAAAGATAGAAAAAAAAAAATATAGAAAAAAAAGATATAAAAATTAAAATCATTAAAAACGAAGTTATATATTTTGGCTTACATATACAAAAGTTCGACTGATTCGTCGAATCCATTGATTGTCGAAGTGGCTGTGGTAGTGCCAACAAACGAGATCAGTAATCGGTAAATACGACTGACAACAGAGGACCAACAACGTACGTGCAGACCACAAGAACCAACTTACTGAGAAACATACAGATTTCTTACATATGAGTTTTTTGGAATTGGATAGGCAATCATTTGGTTTTTCAATAAAAAAATTATAAATCTCAGTCTACATCAACAGCGAGTGGTGTATCAACTTATGCTAGTTCCTTGTTAAGAACCACCACAACCAATTCCAGCGATTTTTTATGCCATAGAGAAACATTTTGTCTATCACCTGAAGATGAAGATGATACTGAAGTTGATGATTTAAAACCTTTACCGATAGCAGACTTGGAAAAGGAGGAATCACCAATAAATACTGAAAGTATAAAAGTTGAAAACAAAAGCGACGAAAACGGAAATATTGGTAGAGAGGAGAGAAGTGCTGAGTATTTATACTATAATTTTGAATTGAAATCAGTTGAACATAACGTTAGTCAGCTTAACCCATCATCAGCTTTGCATGAGTCTGCAGACTCATACTTAAACTCAACAACTAATTTCCTCGAAGATAAAGCTCCTAAAGTAGAAAATATAGAGTTTATTGCTCCCACACCACCTGTAAAAACCAAAAAATCACATCATAAAAAGAAGAAATCTCAAAAAAAACTAAAGAAGAAATCAAAGGAACATCGTCGACGTCATAAATATACAACTAACAATTGCAGTAATAGCAATCAAAGTGTGAGCAACAGCAGCAGTCACAATAGTGGCAAAAGTCATCATTCGCATCGTGCGCGCAAGCATCGAAATCATGTGCATGCGACATCTCTAAGTCCAGAAGACAAGGAGAATTTCTGTCGACGTCGTTTAAGTTCCAGTGAAGTTATTGACGTCGATTTGCACGCTACAAGTGCTGCTCACAATAGTGAAGTACGCGATCTTGTAACGAATTTATCAACAACTGCACAACAGCAGGCCATAATCAAAAGGGAGCAAGTTGGTAGCGATATTGTGCAGGACATGGCACCGACAACTAATACCAAATTGCCTGGCAGGCAAACAAATAATTCGCTTTCTTCTCTGACGGGAAATATTTTTATACCACCACCTTCTTTGCAACAGTCCAAAGGTAACGG	"AHSB622.rev,AHSB622.fwd,CAXN525.rev,CAXN525.fwd,CAXO616.rev,CAXO616.fwd,CZAB2065.rev,CZAB2065.fwd"	"GO303165,GO303166,GO285698,GO285699,GO292816,GO292817,GO274705,GO274706"
3531725	3531725:1	ACCCAAATAGAACAAAGTTCACAAAACACTCAAATGCCACATGTGACAATGGCGCAGGCGCTGTTGCAAGATAGTAATGTAGGCGTAGTTTTACCGGAAATAAATAATTCTGCTCCACTAATGACTCAAACATATTCACAACCACCATTAGAAGTACAACAACAAAATCAAATAATACAGAACTTGCCCATAAGCGATACTGGTCTGACATCACAAATGTTCATACAAAATGAACAACAAGTACCACAAGGACAACAACAACAGCAAGTGCAAGTGCAATTGCCAACAATGTCGCAGCAAGAACAGAAACAAACTCAATTAATCACAACAACAACTTTCAAAAGTTCTTACGAAGATACACCTATGACAGCTGAACAAATACAAGCGACATACCTGCAACCTGATCCAGTGCTCTATCAAAGCATGTATGAGAATGTTGCCAAGAATGAACAGTGGGGCTATGCCACAGATCAAACACAACCGTTGCCTATGGAAGAACAACAAACTCAGCCAAATCAAAATTATTACGAACAAGTTATACAAATGCAGTACCCACAAGGAACGTCGTCTCTTGCAGCATATGGAAGTTATCCATACCAAGCCCCTACATCAAGTCAATATCAATTACTACCATCCGGCTATTATCAAACCCAGCAACCGGATTCAACTTTTTCGCAAATATATACTGCTGAGCAAAACCAAATGTATATGACACAACCTCAAGTTTATCAACAGTTCCAAGAATTGGAACCTGTTTACGAGACGATCGACCATCAGCAGCAGCGACACACTCAGCAACACATGCAACAAGCGCATCCACAACCTCAATATTTACTTGACTATAACAAACAATTTGATGAACAAATACAACCAACAAGACCAAGTGTTTTGGATCAAGTTGTAACTACTTTAGCATCTTTAGTTCAACAAACGACACAAACAAATACAATGCCCCTAATTCAAAATTACACACAACATCATGACAATCCTATCCAAACGCCAAATGCTTACGAAGCTCAATTAATGGATGTAGACGAAGTTCGTCCCGACATTACATTTGGACAATTTGAAAGTAACGAAATCGAATCTATACCAATTGAAGAATATATAAACAATCAACAACATATTGAACTACCTTCCAATACGCTCAGTGAAATTTTAGATNCACGACAAAGACAAGATGAACATGTTCCAATGGAGCAAGAACATCAAATACTACAAACACCTCAAGTACCGCAAACATCGGATTTACTGGCACATACTAGCTATGAAACAAGTTCAAGTAATTTGACAAATATAACTACAACACCTGGTTCAACATACGCCGAGGTTTTGTTTGGTTTGAATAATAGAAACACTTTCCAGCCATCCAGTCAGCCAATACGTCAAAGTGAACCAAATTATGTAAAAACAACTTCTTTGTTCCCTAATAATGTTAGAAATCAGCAGCAACAGCAACAGCAACAGCAACAAAGCGTGTCAGCTAAAAATACAACGACAAATAAACAACCAACGACAACGACAAATCCCATCTCTGATACGACGCCGACGCCGACCTCGACTTCGACCACAGCATCAACATCTAGGACTACTTTTACAACAACAATTACCAAGAATAGAAAACAGAAACCAATTAATCGTGAGCTAGCTACTCCAGTGGATCAGCCATATGTTCGTCAGAAATCAGATAAAAGTCATCATCAACAACATTTACAGCAAACTCATCGATATGATCCTGAACCACAAATTCACAAGCCTGTAGAATATGAAGCCACAAGCCATAAAAAAGACAAAAAAGTTAACAAAGACATT	"CZAB1365.fwd,CZAB1751.rev,CZAB1751.fwd,CZAB685.fwd"	"GO273995,GO274362,GO274363,GO275289"
3531725	3531725:2	GGTGGTGGTTTAGTTACACCTCCTTGGTCATCCTCTGAAAGCTTATCTGACGAAACTTCTTGTGCTATATTTTTACTATCTAAGTCTGTTGTATTATCAAAACTATGCTCCATGGTTTCATTTTCGATGTTTTGCGAGATTTTCTTTACAACCTTTGTCGTTCTTACTATAGTCGTTTTTATAACGTCACCTCCTTCAGAAGTTTCTAAATTTTCTGTGTTATTAATTAAATGCTCTTTATTTAATTTTTCATCGAGCGTTACTAAATTTCCGCTGGGTACTTTTATATGATCTTCTGCAGGAACATCTTGTTCAGAAACATATGACTGTTTAATAATTTCTGGCTCAATATTTGTTTGTTGTGCTTCCTTTTGGGATAACTCTTTGTTAACATCCCTGTCATTGTCAGTACTAGTTTCTAGTGACAAGTTTTTGTCTTTGATTTCTGAAGCATTTTTGGTTTTTAAGGTCCGAACTGTTGTTGTTTTCACAACACCGGTATTAGTTTCTTCTCTTATAACCGACTCAGATTTTTCAACAGACGCGTCTTCTTGTGCTTCTTCAGCAATTTCAAAATCAGTGTTTGGTGGAATGCTGTTTTCAGTAGTTTCTGAAATTATTTCTTGATCCTCATTGCTGTTAATTTTTTTGACAATTTTTGTGGTGCGTACAATAGTTGTCTTGATCACACCATCATTTATTGTGGGTTCATTTATTTCGTTATTTGAATTTGTTTGTGTTGAACTAGTGTCAGTAATCAGGGGCTCTGTTGCTTTTAAGTTGGATTGCGAATCAATAACTTGTGTGGATGTCTGTTGCAGCGGTACATGTTCTTTATTTGTGCTTCTTTCAATGAAAATGAAATCAGCTGTTGATGATTTGGCGTTATTTTCTTTGGTGGGGTGTGGTGGTTTCGAAGGCGATACCGGATTTAAAGTCTGTTCCGTCGTTGTTTTTGTTGTTATTTTGGACAATTCAGCCTTATGTCCAACATTCTCCACTTCTTTTTGTTCTTTACCACCAATTATTTTGTTAAGGAAATGTTTTGTTTTTGTTATTATGGATTTTGTTTTTACAACATCACTTGTCTCTGGTGTATCTTTCTCTTTCTCATTTTTATTCGGATTTTGAATAACAGAAGATATATTTTCGGGAGTGGCAGATATCGACAAATCAGTTTCTGATTTTAGTACTTCTTCCGTTATTTTGGGTTTATCCTTTTGATTTTTCATATGCTTTTTGTGTTTATTTGCTTTAACAGATTTTTTGCTCAAATCTTCTTTTATGGTTTCCTTTTGTGACTCTGGTTGAGCAAGTGTTTCAGTAGCGATTGTTGTTGTTTGCTCAGTCAATTCTACTTTCGATTTCTTTGATTGTGGTTCAATTTGTTCTTCAGATCTCTTGTGTCCTTGCATAGTTGCACTTTTCACAAAGTCTGGTTTGTGTTCTATATGATCACTATCAAATACTGTAGGTATTTGTTTCTTTTCCTTTCGT	"AFUX570.rev,AFUX570.fwd,CZAB1365.rev,CZAB685.rev,CZAC1938.rev,CZAC1938.fwd"	"GO298581,GO298582,GO273994,GO275288,GO277063,GO277064"
3531726	3531726:1	TACAATATTATCTTACAATCTATATCAATTTCCATATTATAACCCAATACCTACAACACATTTTGTAAAATAACAAAGTTTAATTGCAAATATTTTAAAATAATTTTTATACCCTGAAGTACTTCTTATACAAGTTAATATTAATACAAATGCCCAACACATTAGACTAAAAACAATTATAATGAAATTATCAAATACTTCCATACTTAAATCTAAATAGGCAAATAAGAATAAGAAGATTTACCCATAATAATTTTAATTAGTTATTTTGCACTTGCGCCAATCATTTTCAGATTTCTATAGAATGTCATAATTAAAAGTCTCAATGATTATAATCATCTAGTTTAATAAAAGTGTATTGTTGTAAAAACTCTATTTCTAGAGGATGCATTTCCTTAGCTGGTATAACTAAAGAGTGTAATGGTCCGCCGAGATCAGCATTGCTCATATCACGTAGTGGGGAAACCATAATTTGTAGCGTGGCGTGCCCAACTCTAGCTAAACCTACACATAATGATTGTTCATTTAAAATGGTATTACGTTCCAGCGCATCCTTTTTATCGACAATCGTTAATATTTGTTGTGCAGCTTCAGCGACAGTCATAAAACGAGGTGGCATATATTCTTTACGTTTTCGCATTAATGATTCCAAGGTGGGTTCTTTGACTTTTATGTCAAGCAGGCAGAGTGTATGCATATTATGAAGTCTATTTAATTTGATTTTATCATAAAAACTATCAGGTTTCCAGGTTTCATCCCAATAAGGTATCGAAACAGTTTCACCAAATTTGTACAATTGTAGGCCACAACAGCCAATTGCATTTATAATCGATGCATTATGTATTACTTTATAGGGAATTTTCTTCTCCTTAGCTCGCAATATAAAATCTGTATGCGTAGTAGCTCCGAACGGATCACCCACTACTAAGAGCGCTACATCTTCTTCAGCAGCACCAGCAAGTATATCATCTGCACCTTGTTCTACAAGGTCGCGGTCAGCTAGCAAAATTGGCTTGCCATAAAAAGCTTCCAATTCCTCTTTTGGACACCCCAAAATTGATGTATACATTTCCAAGTAAACACGACTGCAAGCTTTTACAATTTCAAGGCCTTTTACTGTAATGTCCTTAGGATCGCCCAAACCCAAACCAATTAAGTAAAACATTTTTGTATGTATATTATTAACCTTCAAAATACTTTAAATATTTATTTTGTACTTAAGGACTTTAAAAAAAACACTTGTTTAAACAAATTCGCCGGCGAATTTGTTTATGGACTATTAATGTTTGTAAACAATGTAATTTATATAAATTTC	"CAXN8981.rev,CAXN8981.fwd"	"GO291093,GO291094"
3531727	3531727:1	GCAGAACAAATTTTGTTTGCAAAGTGTAAAGTTGTGTTGTCGCAGCGAAAAAATAAGCTGGAAACGTTATTTGGAGAAATAATAGAAGAAAAAAAAGTTTAATTCCATTTGTGCTTTTACGGGTTTCTTTCTAGAAATTGAATAAAATTCAAGCAAACCAGTATTTTTTTGTTTTAATAAATTGAAAAAATAAGTTTGACAAAGAAATTTGACATTTCTATATTAGTTTGGAAATTAACATTTAATGTTACAAAAAAATTTCCTGTGTAAAAATTAAAGAAAAAATTTTAAAAAAAAAATTATAAAAATTGCATTCTAATTGATAGAAAACAATTGCACGAGAGAAAAAGTTTGAACATACTTTTTCTCTCAATTGCAAAATAAAAAAAAGTGTTAAAATAAATTGCAAAAATCAGAGAAGTACTGAAAATTATATCCTATTAAAAAATATTTTAAACAATTTCCTTCCAATTTATAAAAAACAGCAATCTTTATGTGTTGAAAATTTACTGCAAGGAAAAAAAACAAAAATTATGCAAAAGCACTAAAACAAGATCTTTGGAGCTAAAAAAAAAAAAAAAAAA	"AFUX422.rev,AFUX422.fwd,AGSF487.rev,AGSF487.fwd,CAXN4731.rev,CAXN4731.fwd,CAZC2260.fwd,CZAC2316.rev,CZAC2316.fwd"	"GO298353,GO298354,GO301288,GO301289,GO284857,GO284858,GO294534,GO277612,GO277613"
3531727	3531727:2	ATACGTAACAAGTGTTGTGGTAGAGATCTCAATGGATCATAAAGATTCTCAACGTGAAATGACGTCTGTATTAATATCTGATTTATATGGACGTGTGATTACAGGTAAAGATATCGAAAAAGGTTTCGAAATCTTGTTAGGCAATTTGCCAGATTTAACATTGGACACACCGGAAGCGCCAACAATAAGTGGCAATTTTTTGGCCCGTGCTGTTGCTGATGATTGCATACCACCAAAATTCGTTGTAGACCCAAAGAAGTATGAGGAGCAAAATGAATATGCTCAAATAGCTCTTCGTCATGCTGACACCCTACTGCACATGAAGCAGGGTTGGGCACATTTGGATAATGTTTGGGGTATGGGTGGTCCATTGCGGCCAGTAAATACTATTACAAAGCAAATGGGTTTGCTTTTAAGAGAATACATGTCATCACGTGATGTGCAGGAGGCACATCGTTGTTTAAGGGCTCTTGAGGTGCCACATTTCCATCATGAATTAGTTTATGAGGGAGTTGTCTTGACTCTCGAATCGTTGAGTCAGACTAACGAAGAAGCAATGTGTGAACTTTTAAAGTCATTGGATCAAGCTTGCTTAGTATTGCCAGCTGGCATGGAACAAGGCTTCTTGCGTGTTTTTGATGATATGGCAGATATAGTTCTGGATGTGCCACTCGCTTATATCATTTTGGACCGTTTTGTTGAGCGTTGTAATCGCGCTGGATTTTTAACTGATAAGATTTTGAATAATATGCCCTCTCGAGGTCGTAAACGTTTTGTCTCCGAAGGAGACGGTGGCCATATTAAGCCACCAACTATTCCAATTCGTGACTAAAGTGGAAAAAATTGCATAAATTATGCAACAACAAATAACATTTTGACAACAATGAATTAAGATAAAATTATATATAAAAAAAAAAAATTAAACAAAAAAAAAACTAAAATGTATCAAAATTAACAAACAAAATGAAAACATAAAAAAAGAATCACGAAAAGGAAATTGCAGAATTTGATCTCTAGTTCTTTTCTTCTTGTTTGCATTACCAGCAAACAAAACCGAAGCATTTTTAAGGAATCATCCATCTCGCGACCCTACAAATCAATCAACCTCAACAAAAGTAACTGACCCACGATTTTTTATTTATAACAACCACCACAAACAAACAAACAACAAGAAGACCTATTATTTTTATTGAATGCTGACGTCGAAAAGAGAGAATATATTTTTAATGGAAGGAAATTCAGGATTAAAAATAAATCAGAACCGTTTATATAGAGATTAGTATAAATCGTCATATATTGCATGATGATGATGATGATGATGATAATAACTATAATGCAACCCATAAGGATAACAACTATAAAAACCCACCCATTTATTAAACAATAATCACCCCCCCCTCTGCTTTTTGTAATAATTTTAACATTTTTTTACACAAAAAAAAAAGAATTTTATTTAAATTTTAATCTTTATGAATGTAATTTTTAAGTCTTAAAAACTTTTTATATCATTTGGATTATTCGTTTTTAGTTTTACTTCTACTTCTAAATTTTATGTATGCTTATGAGAAAATGAAATTAATATTTAAGTAAAATTGAGAATAGAAATGAGTAAAATTGTAAAAGTGAAATAAATATGCAAAATTTTTTATGTGTTTTTGAATATAGGTAAAATAAATTTAAAAAATGAATACGTATATATATATATCCTAATTTC	"AFUX504.rev,AFUX504.fwd,CAXN1954.rev,CAXN1954.fwd,CAXN2148.rev,CAXN2148.fwd,CAXN3735.rev,CAXN3735.fwd,CAZC2260.rev,CZAB1463.rev,CZAB1463.fwd,CZAC2078.fwd"	"GO298487,GO298488,GO281250,GO281251,GO281531,GO281532,GO283258,GO283259,GO294533,GO274085,GO274086,GO277262"
3531727	3531727:3	AGGAAAACCAAAAACCAAAAACCCCAAAGGAAAAAAAAGGTTTTAAAACCTAAAAATTCCCTTCCAAAAAATTAAAATTTAAAAAAAATTCTTTTTTTTTTGGGGAAAAAAAGGGTAAAATTTTTCCCAAAACCCAGGGGGGGGGGGAAAATTGTTAAAAAAAGGGGGGGGTTTTTAAAGGGGGAACCCCAAGGGGGGGGCTTAAAGTTTTTACCCCCCCCCCCCCCCCCCCCGGGGAAAAATGGGCGGTTTTTCCCAACCCCCAAAAAAACGGGCCCAAATTTTTTTAAACCCCGAACCCCCCCCCCAAAAAAAAAAATCCCCCCTTTTCCCCCCCCGGTTTTAAAAAAAAAAAAAGGCCCCCCTGTTTTTTTTTTTTTTGGGGGGGGGGTAAAAAAAAAAAAACCGGGGGGC	CZAC2078.rev	GO277261
3531728	3531728:1	CCAATATTCCTTTTACTTTAATTTATTAATGTTTATGTATATATATATTTTTTTTTACAATAAAAATAATTTATAATATAAGAAAAGAAATAATAATCTTCAACTGTTTACCTAAACTAAAATTAACAAAAACATACTTTTTAGTGGATATGAGGGAGTAAATATTAGCTTATGCTGGAGTTATAGAGAATAGACGATCATTATTTTAACAGATAATGTATTTATAATGTATTAAAACTTTGCATCTAATAGCTATAACTCTACATAAATTATAGACTCCTATACATATAACCGAATAATTCGTTTAACTTATACATTTTGTAACGATAATTTTGTTTATAACTACAGCTTTGATTTATGTTTCTAATATTTAATAATTTGAATTTCATTGAAACATTTTTTAAAAATTTTATATTTAGATTGATTTACTTTTGCATTTTTCGGAGTTATGATGTATTACAATAAAATTGAAAAAATTTATAGTTATTACTATGGCTGTTTTATTAAATATATTATTGCTTTTTTTTTATTAAACTGTTTCATGTTCCTTTAGAAATGTAATTTTTTTTGCAATCAATTAACACTGTTCGAAATTCGTAGATTAAAATGGATTTGTTCCAATGACGTAGAAAGGAATTTTTTAACTAAATGGTATATATTTTGTTTAAGTGATTTCTTCTTCATTAGTAGTTATTTTATTGATTGCTGTTAATCAGATATTATCTACTGAGTCAGCGTCATCTTCTGAACTTATCTCATCACCAAATTCAATATCTTCATCAAAGCCATCTTCAACGAATGTGACTGTGTCGTTAATACGCACTGGTTCTGGGAACTCGCCGTATGTTTTCAAATTCCTGGCTTCATCAGGTGTGTACTTTAGGATGACGTCAGCTTTTGAGTCTTGATAGTCACGTAAACCAACTAAAATTATGTCACCTTGATTTATCCAAACCTTCTTTCTGAGTTTCCCCCGAATGTGGCAAAGACGTTTGACACCATCAAAGCACATAGCCTCCAAGCGACCATTTCCCAACATTTTTGTGACCTGTGCATACTCCTGTTGATCCTCCTTGAAAATCAACTCACGTTTTTCAAATTCATTTTCATTCTTTCCACGACGACGATTTTTTCCTCCTTTACCTTTATTCTTAGGCATTTTACTTTAATATTTCAGATATTTTATTGTCGTATAGTAATCTGCGCTGCAGACTTAAGCTAATTATTATTTGAATAGATGAGACAATATTAATTTATAAATCCTTAATTATTTATAATTTTTACAGAAAATTTCACTCACAAATTATACTTGAAGCTGTCGTTTCTAGATTCAAGC	"AHSA684.rev,AHSA684.fwd,CAXN1686.rev,CAXN1686.fwd,CAXN1779.rev,CAXN1779.fwd,CAXN1786.rev,CAXN1786.fwd,CAXN3572.rev,CAXN3572.fwd,CAXN6138.rev,CAXN6138.fwd,CAXN736.rev,CAXN736.fwd,CAZC1420.rev,CAZC1420.fwd,CZAB1200.rev,CZAB1200.fwd,CZAB481.rev,CZAB481.fwd"	"GO302686,GO302687,GO280869,GO280870,GO281002,GO281003,GO281008,GO281009,GO283012,GO283013,GO286846,GO286847,GO288783,GO288784,GO293483,GO293484,GO273847,GO273848,GO275081,GO275082"
3531729	3531729:1	GGTTACCATTAAACTTCAGTTGTTATAATATATTTAATAACAATTTTTACAACTTTTTTGTTTTGACAACAAATAGTCAAACCGTATAAGTTTTTTAATACTAAAGAAAAAAAAAGAAACGAAAATATATTAAAAAATTAAATATTGAGAAAAAAAGAAATATTTTCAAAATAAATAAATTTAAAATTTTTCCTATTGTAATTATTTTTAATTATTTGTCTTAGAAATAGAATTTCTTTTATACTTCTCGTATTTTTGTATTGTTATACATTTTTATATTTTTAAACACTTAACTTGCTAATTTCTTTCAAAGAATTTCTAAAATTGTTGTAGCTTCTTTAATGTTTGTTTTTATTATTCGTTTTAAGCAACCGTTTAAACTACTAATTTTTGTTAATTTCTATATTAAATTTCTTATATTCAAAATCCTATTTTGCTTGCCAATTTTATAACAATTATAATGATGACTACAGTTAAACAATTAATAACAACAGCAACAACATTAGTAGCACTAATCTACACATTTAAGAGTTCATTAAACATTTTGAAAGCTTCCATAGCAACTGAAACTCGGAAACTATAGTTTATTGTATTGTATAACATATAATTTCATTGAAATATTTATTTCGATTTCGATTTTAATATTTATATGCGGCATATAATTTCAATTTTAATTTTCCCCCTCATCCTCTTTGAGCATATATTCCAACAACAGTTCATACTCAACTCATCCCTCGCTTATAAATTCACTAGGCGATTCAACTTTTACTACACCCATTTGTTGCAGTTCTTCGCGCGTTACGGGCTGTGCAGTTGTACGGATCTGTTGTTGTATTGTATGGCCGTTAGTTTGTATTGTGGCTGGGTGTATACGTCCGACGACAACCCCGCCCATAGTTACTAAATTACCATCGGCAGTAATGCTACTTAACTGCACATTCGAGAGCTCCCCTAATGATGTGACGTTGAAATGTTCCAAAGTGGCGGACGGTGTTGTTATAATAGTATTCTGATTATTATTAGCATGGTTATGATTTTGTTGCTGTTGCTGGGCGGTTGTTGCAATACCTGTTGTAGCTATAGACGTTGGAATTGTAGTTGTGGCTATAACATTCCGATGGTGATCACTAGAGGTTTGATTTGCGCCAGCAATCACCATATCCTCTAGTCATCCCTCTTCTTCCTCAGTTTTAATTTTAACGGGTACATAAACCTTATCCATAACATGAATCTTTATATGATTGTTAAGTGTGCTAGACTGTCGAAATTGTTTTTTGCATACCGCACATTCAAAAGGTTTTTCACCTGTGTGTATCTTGAGATGATTCGTCAGGGTACTTAATTGCCGAAAATTTTTTGGACAATATGTGCATGTAAACGGTTTCTCGCCCGTGTGAATTTTTAAATGATTAGTTAGTGTGGACGATTGACGAAATGTCTTTTCACATATATTGCATTTATAGGGCTTTTCACCTGTATGTATCTTAACATGATTGGTTAAGGTACTTAGTTGT	"CAXN5067.rev,CAXN5067.fwd,CAZC529.rev,CAZC529.fwd"	"GO285409,GO285410,GO297703,GO297704"
3531730	3531730:1	GGAAGTCATTTCCCGACCGCCATATTGTTCGCGTCTGTTCAACGACAAAAAATGGAGTCATGTCGATGTGCGATAATAATTAAAAAATTTAAATAAAATACATTAAATTAATTTTAAATAATGTTACTCTATTGTTAAGTAATATTGGGGCTATTAAAATATGACAAAATTTGTGTGCAAAAGGTGTTATTCCGTTAAGAAATTGTGATTGAAAAAAGACGGCTAATGAAAAAATTTTCAGACGACTACAGAAAAATTTAATTCGTGTCCCGAAAGCAAAGCGTTCGTGTGTTCAGCGCAATTAAGAAAAATTGAAAAAGTTCTCTTTCCCTATGGAAATATGATAGAAAATTACACAAAAATATATAATTTAAGTTTATTGTTATACACCCTATAAATGTAAATATGCTAATTTATGCAGAAACTTATAAAAAACACGCTTAAAGATATTTGCTTTAACAACTACGTTAGTCGATTGTGCAAAAGTGGTGATTGCGAATTTGAGAATTTGTTTTGCAATCATTATTGCTTCTGTTGTAAAACGCAAAGAAAATTGACTTAAAACGGCAAGAACAAATATATTATATGTTGTGTAAGCGTTGAAGATATTACGGATTGTATCATCAGTGTCCTATTAAAGAACTGAAATATTATAATATTAGTTAACTGCAGTGTTAACATAACAAGACAAACGGGTTACCTCAATAAAAAAAAAAAGTAATTCTAGTGCTAAGATAAAACGTGGGTATCAATAGACCTACATGTAACGTATAACCCGGCGATTACAAAGCTAAAAGAAGTGCTACTGGTATGCTGTGCGTGTTGTGCAATATGCTGCTTATAGAGAATGTATTTAGCAAACAATCAATCAACACATTTAATATATTAAACTAATGTTCAAAATAAATATACTCGAAGTTTATAGAAAAAGTATAATATAAAAAAACAACAAAAAAAGGCCAATCATTGTGGTGTTGTATGCTGCTCTGCGCTCATACAATTTTTATAGTGCACAGTGCAAAAGTAAGAGCGACTGCGAAACAAGTTTTGTTGTTTTTAGTACACATTCAGCAATAATTTGTAATAGATTTGTAATGTGCTATCGTTTAACAAATAAATATACAAAACATATATATCTCCCTTTAACCCATGCACTAGAATACTTAAAAAAAGCCGCATAAAAGTGAGATACATATATTGTGCTTCTACTACTCCCTAATGAAAATAATAAAAGGAAAACAAAACAAAAATCCAGAAATTGTCTTATTTGAAATGTTTGTGTTTGTGTAATGTTGATGAAAATTGTTGAAAGAGCGTGTGTGTGTTATTCACGAGCAAGAAAGCCGTATACAGATCGTTGTTGACTTAAAACTTATTTTTTATTTTAGTATAAATTACAAACACATATATTTCGTTGGTGTATTTCGCATATGCATATATATGTGTGTGTGTGAGTGCGGTCGCTCCAGTGATGATTTGAATGTATAAATTACTAAACCCAGTTGCAGAGGTAGTCGAAGGTTTTTTAAATCATCGTCATTATCAGCAGCTGCGACTAAAAAAGTCCAACCGGATAGAGTTTCCC	"CAXN2741.rev,CAXN2741.fwd,CAXN2986.rev,CAXN2986.fwd,CAXN4895.rev,CAXN4895.fwd,CAXN7841.rev,CAXN7841.fwd,CZAC2706.rev,CZAC2706.fwd"	"GO281819,GO281820,GO282188,GO282189,GO285131,GO285132,GO289476,GO289477,GO278201,GO278202"
3531731	3531731:1	GAAAACGAATCATAAATGACATTAAATAATATTGAGTCGAGGTTCGTAGAGCGTTTACTATACATAATGTGATGTGTGTCTATTTTTCATTTCCATTTAATATTTTGTGTTATTTTATGAGCATTAAATGCCAAGGACTTTATTCGCTTTGTAATGGAGGAAGACGATATAACAAACAAGGAGGACGCGGTGAAAGACGGCAATGCATCCATCAGTAATAAATTCACAACATGTACCATATGCAAAAAGAAATTTTCGGATTTCCAAAGTTGTTTGGAGCATGAAACATACGCACATACACGAAAAATTCCCAAAGCTGTCAATAGACAAATAAATCGTCTATCAAATTCAATCACGGATTCCAGCGTTGTAGAGTTTCACTCCGAAATATCCGCAGCCCTTAAGAATTCCGTGAAAGGAGAAGAATTAAATAGTATTTTTAAATTGGTTTGTTTGAATAGCGAAAATTTAAGTATAGTAAACGAACGGATCAAAAATGATGTTATGAATGAATTAAAAACAAAATTCGATTATTTCGTTGTTGATTTATTTGGTTCCGTCGCTACAGGTTTAGCCTTAAAAGATTGCGACATAGACATACATATAAATCTGGGAGAAATTGTCAAGACAAAACAAATGTATTATTTTAATAAATTGAATTCTTTAATACGGAGAAGCGAGAAGTTTTCCGATGTTTACGCTTTACGTTCAGCCAGAGTACCGATAGTGAAATGTAAACATACAGTGACGGGCTTTAGTATCGATATTAATAT	"CAXN1425.fwd,CAXO478.fwd,CZAB2023.fwd"	"GO280529,GO292669,GO274660"
3531731	3531731:2	GAATTAAAAATAAATAAATTTATTTCAATATGAAATATGCATTTTACATGTTTAGCTAATATTTTTGCCTTTCATTCTTATGTATTTTATAATCTGTGATTTTAAGTAATTTTAATTAATAAAAATAAATAATAAAATAAAAAAAAATAACAATAAACATATAAATTGATGTTAATATTAGTCAGGTAATTTGTAAAATTTGATTACTTTTTCAGATATTGTTTTAAATTAAACTGTTGTAAGTTACATTTAAATATTTGAAATAGTTTTCGTAATGCATCTTTCTTGGACATTGCTTTTATTTCATCTTGATTGTCGTATTTTGCTTCGATTTCTATACCGTCATTTTTATAAGCTATTATATTGACAATAGCTTTTAGATTAACTGCAAAGTTATTGTTTTGACTTCGTTCCTGATATAGTTTATCGGTTTGTTGCATTTGAGTATCGAAATAAGTTTCATTATTAAAACATTGATAAGAGCGCCCAGACCATAGATCAACAGTACCGCTTATTAACAGATGTGTGGTCTCTAGAGAGTTTTCTGCAAGTTCTTCAGATCCTGATACTCTTACTGCATGCAACTTGAATATTTCTACAAATATCGCCATTATAGCAGCGGTATATTCATTAACCCATGTATTATAAATTTCATGGGCATTTGTAGTTTTCGTATAATCAGCTAAAAACCGTAGCTCAGCACGTGAAGGCTTAATGTTGTATTTAAGAATTGTAGGTTTGGTGAAAGTCATGACCATCTGGTTGGTTACAGTTTTAACAACGTTGCATATTAAAGCTTCAAGCATTTGTGCATCGTTTGTTCGAGCGCGAATACATGTAGTGTGAGCGTAACTTATGCAGTCTTTTAAAAATTTCAAATATTGAAAGGAAACATTACTTGTAATATTCCGATTTAAACAGAATGGATCCTGCACTATAACGGAGCGGTCAACCTGTAAGGGATACACCTTACTGCTTATTTCAGATAGTTTATTTAATTGTTCTGTTAATTGGGTATATTGAAATTTGCCTTCCTTGAATGCATCCAAGTCTATTGGTGTGCCTAGATACGGAGCAATAATGTTCTTCGTGAAGTCAAATTCGTTATAAAATGAGAAGAACCCTTTGATTAGTTCAATGGTAGTTACATCGGTGGGTATTTTCCGGAAACAGTTCATATCATATGCATAATTGACGCCTTCAACATAAACTGGATTTATCGCATTTTGTAATTTACTTAATGGCGGGAATAAAGCCTCTCCATTTAGATCC	"CAXN1425.rev,CAXN8186.rev,CAXN8186.fwd,CAXO478.rev,CZAB2023.rev"	"GO280528,GO289953,GO289954,GO292668,GO274659"
3531732	3531732:1	CCAGGCTGATGTTATTGCTGTTACTGTTCTCTGAGTTGTGGCTAGATGAAGATTGTATTGATTCTCAACTTCTTTCGGGGGTGCTATGGTGGTGATAAATTTGCTGAATTTGTTGCTGTTGTACAGCACCAGCGCTTGAGTGCGGCGCTTGGCTACTCGATGTCACAACATCTTGTTGCTGGATATGTTGGCCATGTTGCTGATGATGTTGCTGTTGGGTGATGTGTACAACATGTTGCAAATGCTGAGGTGTTTGTGGCTGTTGTGGTGTGCTGTGCTGATGGGGAGATGGACTGTACTGGAATTGTTGCGAATTCTCTTGACTATGCTCGATGATTTCAATGCTTCCTGATGTATTTCCAGATGTATTATTTAATGAGGACCCACTAGTGTTTGAAACATCGTATTTACCGCGCTTGAATCGGCCATACAAAGAACTATAGGGCAGATTATAATGTATTGCTGCCTGATTTATAGACATTTGACCAACCCGTACTGAATTCAAAGCTCCGTTCATTGCATCCTCCGACCATGGCGTTGGATTTGATCTGGATAATTCTATACCCTCACGTTTGCAACGACCATACAAAGTTCCTGTAGGTATACCAAATTCAGCACTAGCTTTCTGGACAGATGTATGACCAGCTCTTATTGCCTCTAATGCTCTTTCCAAATCTTCAGGCGTCCATGTAGTTGGCGCAGCATTAAATGGTGCAGCTAAACGTATA	CAXO474.rev	GO292662
3531732	3531732:2	TTCATCCCATGATTTGGTTCCGCCTTCTTTTTTGGGCGTTTCAATGCCCATTCGATGGGCACGTTGCCAAAGTGTTGTAGACGGAATGCCATATGTAACCGAAGCCTTCGTCAGGCTCATATTTTGGTTTTTAAGGGCATCTAAAGCAGAATTCATATCTTCTTGTGTCCAAGTTTTGGGACCATTAAACTGACCTTTGTTATCGCCATGTTGTTGGTCCAAATTGGTGTAATGTGGCTCATTCTGATCATTTGGTGAACCGTTTGCAATCATCATAGAATCCTCACTTGTATCTGAATTATACATATCCATATGCCCAGTATTCATCATAGTTACACTCTCAGGTGTTATTATCATGCCCGGTTCATGTTTTATCTGGCTCGGATCAATTTCCATAACAGTCGCTCCAGTTATTTCCTGATGAGTTTGTTGGTGCTGTTGATGTTGTTGGTGTTGCTGTTGGGCTTGCTGTTGATGTTGATGACTTTGAACCAGTTGCTGGGCATGCAGCTGATGTTGGGATTGATGATGTTGTTGATGCTGTTGTTTGGCTTCTATAACTTCACTTTTAATGTGTTGCACTAAATTTGAATTGCTCTCATCGCCAGTTTGATGATGAATAGTATGCATCGGTGATTGATCGAGCCTTTGTATCATATGTTGAGCTAGATGATTGTCAATGTCAAGTGGTCCGGTGGGATTTGATAAATCTCTGGTGTCTGTGCTGGGGTTACATGATAAGTCGACGTGTTCAGTAACAGTAACTGGTGTTGCAGATGGNGCTGGCGGTTCANGTGCGAAAT	"CAXN5885.fwd,CAXO474.fwd"	"GO286463,GO292663"
3531732	3531732:3	GGGTGCTATGGTGGTGATAAATTTGCTGAATTTGGTATACCTACAGGAACTTTGTATGGTCGTTGCAAACGTGAGGGTATAGAATTATCCAGATCAAATCCAACGCCATGGTCGGAGGATGCAATGAACGAAGCTTTAAATTCAGTACGGGTTGGTCAAATGTCTATAAATCAGGCAGCAATACATTATAATCTGCCCTATAGTTCTTTGTATGGCCGATTCAAGCGCGGTAAATACGATGTTTCAAGCACTAGTGGGTCCTCATTAAATAATACATCTGGAAATACATCAGGAAGCATTGAAATCATCGAGCATAGTCAAGAGAATTCGTTACATATGTTTCAGCAACAATTCCAGTACAGTCCATCTCCCCATCAGCACAGCACACCACAACAGCCACAAACGCCTCAGCATCTGCAACATGTTGTACACATCACCCAACAGCAACATCATCAGCAACATGGCTAACATATCCAACAACAAGATGTTGTGACATCAAGTAGCCAAGTGCCTCACTCCAGCGC	"CAXN9882.fwd,CZAC1057.fwd"	"GO292371,GO275741"
3531732	3531732:4	GGATTTTGATGATATATTTAAGGATATCTGTTATTGATTGTTAAAAAACAGAACCGAAAAGTTTATGTAAAACTTTTATTTATCCGTTTAAAAATAAATTCAGAGTACAATTCAGAAACAGATTTGCATATATATACAAAATCATAAAAAATATTATTTAATGCATTTTTATTCCATATTTTTGTATTATTTTTCGTAAATCAATTATTATTTATTGGGTTTATGTGTGTAACAGTTTTCACATTTTTTTTAAAATTTAATTAGTTATTCATATATTAAAAAAAAAACTTGAAATTAATCATTTTTTTCTTTGATTATAAAATATTTTAAATCTAAAACTACGAAAAAAAAACTATTTATATTAGTTTAGCTGTTTAGTTTTCTCTTTAGTATTTTAAATTTAATTTAAGAATATTTTAAATTTTAGAATTTTATAAATATTTTGAATTTATTAATTTATCAAAAATACATATAGTTTATTTTTTTTTTTTTACTTTTTTTAAGTAGAATTTTTCTATATACCCCATTTGGAAAAGTAAAGCTTAAAACAATTTAAAAAACTTAGATCAACAAGTGAAAGTATCAACGAGAAAACAGTAAATAATTTATTGACGTATCTTATATAAGTATAAACATATTTAAAAATATTTAAAAAGGACTGTCAAACCTTCTAATATATAAGTCAATATGAAAAAAGTATGTTTAGTTTCAAAGATATTAATTGAAACTAATTAAATTTGTATTTTTAATACAAAAAAAAAAAAGTTAAAAATAAAAAATAAAAATATAAATGAAAATGAACATATTTGCGAATTATTTATCTTAGCTCTAATATACACTATTAGTTTATATATTTAAAAAAAATTTTCTTTTCATATTTTTTTTAATGTTTTTTGTTGCCAATATTTAGTTTTATAGCTTTCTTTTCTATTTCGATTCCCACCCAATTCAATTATTTTATATAGTATATTATCTTGTTATTTCAGTTTTCTTTACCGATACCCAGTCTAGTCCATCTTTATTATTATTATTAATGTTTTTTTTAATTCTTAATAATCAAAGGTTATTTTTAATTCTATTTTTAGTTTATTATTTCAACTCAACGTTTATTCTTTGTTATTTTCTTTCTTTTACTTGCTAGGCTGATGTTATTGCTGTTACTGTTCTCTGAGTTGTGGCTAGATGAAGATTGTATTGATTCTCAACTTCTTTCGGGGGTGCTATGGTGGTGATAAATTTGCTGAATTTGTTGCTGTTGTACAGCACCAGCGCTTGAGTGCGGCACTTGGCTACTCGATGTCACAACATCTTGTTGCTGGATATGTTGGCCATGTTGCTGATGATGTTGCTGTTGGGTGATGTGTACAACATGTTGCAGATGCTGAGGTGTTTGTGGCTGTTGTGGTGTGCTGTGCTGATGGGGAGATGGACTGTACTGGAATTGTTGCTGAAACATATGTAACTTCATAAATTAAATGTTGACGCATTCGTCAGCGTAGTGGAACAAATAATAGCATTTTTGGTTAGTGCGCATGCTCATGCGATTTAAATATATAAGCTTTTGTGACTAACAACACTTACCGAATTCTCTTGACTATGCTCGATGATTTCAATGCTTCCTGATGTATTTCCAGATGTATTATTTAATGAGGACCCACTAGTGTTTGAAACATCGTATTTACCGCGCTTGAATCGGCCATACAAAGAACTATAGGGCAGATTATAATGTATTGCTGCCTGATTTATAGACATTTGACCAACCCGTACTGAATTCAAAGCTTCGTTCATTGCATCCTCCGACCATGGCGTTGGATTTGATCTGGATAATTCTATACCCTCACATTTGCAACGACCATACAAAGTTCCTTTAACGTTTAGATACGAAGTAGATATATAAGTCGAACAACAGTCAAACCATTTTAAAAAGTAAATTACACAATTTTGATATTAATAATTTTTTCAACTCTTTTATAATTTAGATAAGTAGTTCTATACATAAAGTTTAACTAAGTTTATATAGTTTAATTTCTCTTACTTTAAGTAGTGTTATTTACATTAAATATTTAGTTTGTTTAAAAAATCCAACATACAATAATATGTACACATTTTCCCAACCTTTCCGCGCAATTTATATGTTTGCTTACCTGTAGGTATACCAAATTCAGCACTAGCTTTCTGGACAGATGTATGACCAGCTCTTATTGCCTCTAATGCTCTTTCCAAATCTTCAGGCGTCCA	"CAXN3772.rev,CAXN3772.fwd,CAXN618.rev,CAXN618.fwd,CAXN9882.rev,CZAC1057.rev,CZAC530.rev,CZAC530.fwd,CZAC761.rev"	"GO283308,GO283309,GO286910,GO286911,GO292370,GO275740,GO278983,GO278984,GO279323"
3531732	3531732:5	GGTATAGAAACGTGCTCGCGGTGTGTGCAACATGTGAAAAGTGAAAAATATCTATGATTGAAAATTAATTAATTATATTGCGCTGCGTTGTTGAAAATAATATAAGATGTCTACTTCGCTGCAACAACAATTGCAGAGACTTGCAGTTCCACAGACAAAAGCTCTGCAGGATGTGAAATATAGGGCGTCAATCATTTTCGATCCAAAGGAAGCCGCTACAAAGGATCGTCGTACAATTTACGATTTGGGCGTAAGTGGCTTACGTGAATTGCAGAGCATAAATTCCACTTTTCGGCAATTTGAAACAACGCTCTTCTACGAGCCCACCTTGAGCTTGGAACGTGCAGTAGAGACTGCCGAAGTGAACGAATTATTGAATCGAAATATAAATAAGTTCCTGCAGTACTTATCACCATATCTGCTATTACGTCCAGCACAATTGTGCCTGGAATGGCTACTGCGTCGTTTCCATATTCATGAATACAATCGGTCGGCACTGTTCGGTTTAGCGTTGCCCTATTACGAAACGCTTACGTTTACGTCCATATTGCAAACAGTGAAGCTGACAGCGTCCGATCAGGAATGGGGTTGGTTGCGCCCACTACAAAAGCCTGGTGTACCACTCGCTAAGTCAACTATTATCACTCGCGCTGCTACCAACCCAGCTTTTCTGAAGTTCATTTGCAAGACAACTGCAGATGCTGTGC	CZAC761.fwd	GO279324
3531732	3531732:6	ACGTTTTTCTTTTGTTTTATATATCAATTTTTAGTGTTTTATAAATATTTCTTTTTTACTTAATATTCTAACAATGTCTTCCTTCCATGTTTTAGTATAAACTTTTTTTAATAAAAAAAAAACGTAAATCGGTTTTAAGGTTCCTATATATAAAGTTCCAAAAAAAAAGAATATAAAAAACTCGTACTTCATTACGGCGGCAACATAACTCACCTAATGTGTAACCCTAACATCGCAAACATAAAGAAAGGGACTTTTACGTACTGCAAAACAGTTAAAAATTAAAGGACTTTGCGAGACAGCAAAAAATACTGACGATTTGAACGACGCAGCTACAGCTACTATCACAGTATCTGAAAATATACAGCAAGCAGTTGTTGGAAATATTGTAAATGCGGTAGCGCCTGGACAACCGTCCCCAAACACTCAACAACAACAACATCAACAGCAAATTGCAGCAAATGCTGCTGTGTTATCACACGGAATCGGTAACGTTAACGCTGCAAATGCACAGCAATTAGCTGCAGCAGCTGCTAGCGGACAGTTAATAGCATCCAATACACAGCAGTTGGTGCGAAAGTCCCGTGTACAAAAGCGCTCTAAGTCGACTGACTTACAACAACATCAACATCCTCAAACTATATTAATACAAAATCAAAATCAAACTGCTATCGTAAGTCTACAGCAATCTGGTAATTTTATACCAGTTTCTGGGGTTCAAACAGTATCCACAAGCGTTGGAGGACAAACACAAACA	CAXN5885.rev	GO286462
3531733	3531733:1	ACAAAACAATACAAAATATTGCGAAATGCTTTATTTATATAGAAATATAATTTTACATGCATTTAATACATAAACTTTTTTGTATTTCTTAACGAATATATATATATATATGTTCTTCTAGGGGCGCGTATACTCTACTTTAATTTCGAATAAATGTGATTAAATATTTTTATGCTTTTGCTTTTGAGTTTGTAGGTATATTTTTTGGTTTTAAAATGCCCTTGGATCGTAAATAACGTACGATGAATGGAACTGATCCTAATGTGATGCTAATACGGATCGGTGCAAAAACTTTATGTATAGCATAAGACACCACAAATGTACTGGCGCCAGCTGCAATATTGTTATTCAGTGTTGATGATTTGAATCCAAGGTACTCCAAAAACGACACCATATCTACTCCGCTAGACACTAAAAGATAACAGCTTCCAAGTGAGAGAAGTGATATGCCGACATGAAATACTATAAGCGTAGTACCATATTCCTTAAAGGCTTTCTTCATTTGATCCTTTTTACTTAACGGCTTCGGTTCGGTGTCTGTTTTCGGATTGGTGCAATAGCTGCATTTAGATTGTACGTTCCATGGGTTAGTTGCATAGTCTACTGTAGATTAACATGGCAATGATGTGCTTTTTTGTCAACAACAGCATTTTGATCGTATGCTACCCAACCTGAACGAACGTTTTTACGTAAAGCGGTATAATGATGGCTTTGCAAGTTCTGTGATGTGAATTTATACTCCTGTGACCATTGACCACCAGGCATATTAAGATGAGAGAATTTGTGCATACCACCAAAAGGAGTGGGTACATTGCTTTGCATTGCTGAATTGAGACTAACTGCACCAAAGCAATCATAAGATTGCACATGTGGATCCCAATTAGAATTTCCCATGCTGCTTACTGAGTTATCAGCTGTTATATCGATAGATGGCATAGTGTTTCCATAGTTAGATAAAATTACTGTTGCAGATATATCACGAGAACGTTGTGGAGAAAAGCGTGTTGTTTCAGCAGCATCAATATTATTCGGTAAAGGTAATGCACTTGCTGCAGCATAAATCGGACGCGTTGCTGTTGTATGCATTTGCCTCAACTTAAAAGACAAATCATTAAATTGCTTCGTTAAATCATTATTGCAATATGTAAAATTCCTTTTGGACAAAGTTGAGGCACAATTTAAAATTTTTTTTGAGTTATACATTTTTCTTCCGTATATTAATAATTCTCACTTCTTTCAGTATTGCTTTTAGAAAAACAAATC	"CAXN8945.rev,CAXN8945.fwd"	"GO291037,GO291038"
3531734	3531734:1	CGCTTGACAGCAAACAATGCTTTGGTTGTTGCAGTTATTGGTGCTGCAGCTGCTGCTTGTATAAGCTTTAACAAGGAATCATAACGTTATTCTAGCAGCTTTTATGCTGTTATTTTAGTCTTTATACTTGCTTACATACATAAATGTTTTTGTTGCTTTTTCGTTTAATGCGGTTTACTTGTGTTATGCTCTAAACACTGTAAATGCTGTCATTGCTGCTGCTGCTGCTGCTACTGCATTTATGCTGCCTTCTGTATGCAGTAATGGCGCCACTTTATTGTTACTACCAAACACACACAGAAACAATAAACAAAGAGAGAAACGCAAACAAAAATGTTAATTCTTATGGCTTATGTGTTGTGTGTGTGTGAATACTGTTGTTATTATTTTTTATTGTTTTTATTGTTGTAATTGTTGTTATTGTTTCACCCTAACGTTTTTGCCATCTTTGAAAATAAGACAATATATTTCTGCAGATTTTGTTAAATTACAAGCGACACCATTTTCCTGTAAAAATTCTTATTGTTGCATGGCATAGCGTTACTGTTGTTGTTTTCACAGTTTCATTCTTACCAGTATTGTTTTTCTTGGTAATTGTTGTTGCGATCCTTTCGCTGTTATATTTTGAGTTTGTAATTGAGCGTGTGTTTCACTTGGTTTATTTTCTTATTCGTATTTAACATGACTGCACAAGCAATCCTGTCTGACTGACATTCCTATACACAATACATTCGCTTGTTAACATTTTTATTAGTGCAGCAATTGTTGTTGCTGACTGGTGACTGTGACTGTGTCTGTGTCTGTCGCTGCCACCATTCACATTGCATTCACATTGTCACTGCGGCGAAAATTCATTTTTTGTTTGTTTTCTTTACAGCTGCAATGGTTACAATTGTGCGCGGTAATTAGCAATTTTTATTACTCCTCTTTTGTTTTTTTCCCTCAAACAAGTTAAGTTTTTGTTTGTTTTCTTTGTTTGATTTTCTTGCAAAGTTTTCATTGGTTTTTTTTTTTTGGTTCTTTTTTTGCTTTTTGTTGGGTATGTTGAGGGCGTGCACGTTTTATTATGTTAATTTGTCCTACTTTTCGAAATTTCGCTTAATCAGTAAATTGTCATCAAATTAAAGTTGTAAATACGTTAATTCAATTTTAAATTGGGTTTCAACGTAAATTTAATTAAATCTCATAATAGAGTCTGATAATATGAAGTGCACGGCTTAATGATATTCCAATATTGTCAACTTATCGGCGATCAATCAACTCATGAAAAAATTTAATATTATTATTGAATACATTATGGTTCAATTCCAAACCTAAACTAATCTATTTA	"CAXN1914.rev,CAXN1914.fwd"	"GO281188,GO281189"
3531735	3531735:1	AGGTTTTTTTTTTTTTTTTTTTTTTTTTTTTTCTTCCAAAGCAATTTTTTTTATTTCAAATCAAATTACATTTGTGTTCGTTTTGATTTTGTATTTTTTTTTTCATATTTTACATAATATTTTATAACTAATTAAATCATTTTTATATATAATCCATAATGTTTTTGTTAATATGTTTTTCATATACTATGCATTTATTTATGCGTTGTTGTTGTGTTTATACTAATTATGTTTTTTTTTTCTTACTTATTATAACTCAGCGTTTTATCTAAATATGTATATATATTATACATATATTAAATTAATTGTTTATGTGTTTATGTGAAAAAATTATATATTTAAAATCTAAAAAAAAAAAAAAAAAACAATTAAACAAGTAATTTAAAATTGTATAAAAGTGTGCTTTTAAAGATTTATTTCTTATATTAATAAAATTTGCTTAATTATAATTATTTTTGTTACCAAAAAATTTTTTTTATTATTACAAAAAAGTCATGTGTCA	"AOBU574.rev,AOBU574.fwd"	"GO272323,GO272324"
3531736	3531736:1	CGAATAATTACTAAACAAAATTTATTTTATTAACAAAAGCAGTTCATATATGTACTTAAAGAATATTTATAATTCTATGTTATTATATACAAAAATGAATTTCTTCCTTTGGTTTTTCTAAATAGATTGTCTGTTTTGAGATACCGATTTTAACAATTTTCCGTTAGAAGTTTTGTTGCCTTCAGAACTATCGCTAATGTCATCACTATCACTCGACCGAATATCACCAGACATCAAGCCTTTTTGCAGGGAATCCAAAACGATTTTAATAATCATATATGTCCAAAATAAATGTAATATGAGCAGCATTATCAGTAAGCTGTTAAATATGTAGTAAGCCGGAAACATTGGTAAAATTTTAGGTGCTTCGACAGAAGAGCTGTAAATTATGCGCGGATAAAAACCAAGTCTAGAAATTATCCATACCACAGTAAATATACCAAATATCGTATCACATACTTTTTGATACTTTGCATATTTTGTTAATTTGGCTGCCTCTAAAAATATGTCTGCGCAATCATGTACCACTAATACTAATGATCCAACTCGATGTAAATTACATACCCAACTCAATGACATTAGTAGTAATGTTACCATGTGATGTATGAACATTTGCCAAAAATCCTTACGTTTAACATCGAAAAATTGAGTTACGCTCAGGGCCCAATAAAAAGACATTGATATCATATAGTACCACCATATGTCATCTGTGATTGACTGATGTGGGTAACCATACCAACAGTTTTTTAAGTCCCAAAACCATGGCTTATCCCAAAGCACTATAACACCAAATATAAAACTGTATGTGTAGTATATACACCTCCATGTTGTTTCACAAAATTTGGTCAAAGTGGACGGTTTATCTTGTGCCTTTCGTAAACGCCACCAGCGTTCAACTTGACGTTTAGTTAAATCTGTATGCTTTGAAAGTTCGATTATCTTTTGATGATCTAGTTTGGATGAAGTTTCAAATGCTTTTTGCAAAACTTTATTAAAGGGAGCTTTTTTTGGTTTTAAATTTCTTATGCCTAAAGATTTGCCAACAGGTGCGATCCAATACCTTTCCAGAGCAAATCGAATAATCATCACTACTAAAGCCAACGGGAGTGGCCAAACTAGATCTCTATAATCTGCATGCTTTACATCTAACCTAGAACCAGGAGCGATATCCTCCCACGTTGTATTAGGTGGCAACCATATTCTTGTTGACCAAAAAGCTTCTCCGAAAGACCCCAATATTGACATTTTCTTGTAGGTTTGTACTTCAAATACCTTATTTTAATGAAGTTACTAAGTACAACAGGCAAAACAAGAACAACACCCTAATGGAACGTC	"AFUX674.rev,AFUX674.fwd,AFUX735.rev,AFUX735.fwd,AHSA411.rev,AHSA411.fwd,AHSA626.rev,AHSA626.fwd,CAZC3971.rev,CAZC3971.fwd"	"GO298753,GO298754,GO298844,GO298845,GO302262,GO302263,GO302599,GO302600,GO296691,GO296692"
3531737	3531737:1	GGTTATTATAACTTTGTGTTTTAAAGTGGAGGGTCTTTGTGTTCGTGGAGCTTCGGTGCTTCATTTTCTGAACGATTTTGTTTTAAAAATTGCTTAGTTCCTTTAACAAATCAATAATAAGAATTGTATTAAATTCGAAGTGTCATGCCAGTTCAAATTATATTAAACAATTCGATTGAGATAGTTTATTGCACCGCACATCTGTCGGGAGTAAAGACAAAATAAAACTTCTACCTGCGCATCAAAGAAAATAGTACAAAGGATTAACAATGATTAGTGCTCTGGTATCACGATTAATAGTGCTAACGTTTGGAACTTTATATCCGGCATACGCTTCCTACAAAGCTGTACGAACTAAAAACGTTAAAGAATATGTGAAATGGATGATGTATTGGATTGTTTACGCATTTTTCACGTGCATCGAAACAGTGACTGACATATTTTTATCTTGGTTTCCTTTCTACTACGAAATAAAGATTGTGATAGTGCTATGGTTACTTTCGCCAGCAACAAAAGGTAGCTCCACTCTTTACCGTAAATTTGTACATCCAATGCTAACTCGCAGAGAGCAGGAAATAGACGAATATCTTAATCAAGCTAAGGAGAGAGGCTATTCAGCAGTCCTTCAGTTGGGTTATACTGGAGTCACTTATGCAAAAAATGTTATAATGCAAAGCGCATTAAAGTATGCATTCGGAAGCAGCAACAATGAACAAGAAACACAGAATATACTATTACCTGCTAATTCTAATAACAATCTATATGACCAAAGAGCAGTAATGGTTGATGATCATGATTCAATAGTTATGAAAACTGAGTTTTGTGAAGAAGCTGATGAAAGAATTGATAATGGTGCAGCACGAAGTCGAGAACGTCCAGTTAGAAGGGGTCGAAAAGCGAGTTCCTCCACAAAATCAACAAATGAAAGAGATACAGTAAAAGCCGTACGAACTAGACGTAAATTGCGTGAAGCTACTCCTGACAATTTTGTGGATGTGGAGTAAAATATTTCGATGATCTCAGCATACTATACTATTATATGCTCGAATATTTTGCTTTTATAATTTATTTTTGTATTTTTCTACTTTTTATTAATATTTAAAATTTAATTTTGTAATTCATTTTGTTTTTACGCTAAAAAGCTTTTAAAATATTTTTATATGATTTTACGAATTAACAATAATTTGCAATTAAATTATCATAAATCACAGCAACCAAACATTTTTTTACGTGGGACTTTAACAGTCCCAAAAACATGATACATTTTGTACAAAAAAATCATTGCAAGTATTAAACAAATGTAGCATTATGTAGCATTAATATTTTTTATTTGTTGTAACAAATTTTGAAAAATAAACGCTTAAAATATATAATGAAAAGAATAACCC	"ANPS720.fwd,CAXN3250.rev,CAXN3250.fwd,CAXN3660.rev,CAXN3660.fwd,CAZC2234.rev,CAZC2234.fwd,CAZC2684.fwd,CZAC2984.rev,CZAC2984.fwd"	"GO303828,GO282573,GO282574,GO283140,GO283141,GO294494,GO294495,GO295060,GO278614,GO278615"
3531737	3531737:2	GGGTTGAAGATTTTATTTTATTAATTTTTCGAATTTCTCTAATAGTTGATAACAAAAAAAGAAATTTAAATTGGTAATCTTACAATTAATCTCAATTAAACTTCACATTAAATAATTACTTAACTATTTTACAATGTATCATTTGAGTAGTATAATTTAGCACCATTTCATAATAAAAATCAATTAATATAAATTAAGAGGTTGTTCATAGGTGTTCATTTTTACATGCTGAGGTTGTCCTTGGAAATTTTAGCGATTATATGACATAAAGCAGGAACTGAGAATGGTGCATTTGTTGAGGAGGCATTTATTTATCGGACTTATTGCGTATTTTGGTTGTGCCTGAAATACTTTTTTCAGTTTTTTTGCTGCGAGGAAGAGTGCAGCTTGATATTTTTTCTTCAAACTCAAAATTAGATTTCTGTCTCGTAACCTTTGTTGCGTCCTGAGCCTGTTGAAAATACACTTTGTGATGAAACAGAATCACTGTCACTATTGTACTTTCTTTCGTTTGGTGGACGTGGTGCCTTGCCTTTATTATATAAATGCGGTCGGGGTCGGTATTTCGTATTAATTTCACGTTTGTTGTGATTATCAGATTCTCTGTCGCTATCATTGTCTTTATTAAAATCAATTAGATTGATGTTATCA	ANPS720.rev	GO303827
3531738	3531738:1	CCATCAAACTCATATCATTGTACTCATAGGAAATTTTTGATTGTTCACTACTCTTAATGTCAACTGCAAAACCGGATGTTTTTGGTGATTCAAGATGTTTTTCAGTATCTGTTTTTTTGGTTAGAACTTTTTTTACTGCAGAGGTGGTAAAATTTGACTTTTTCAAATTAAGGTATTCGTCTTCATTATCTATATCAGCTAAGTCGCTGTCTGTATCGCTTAAAACCAAAGCTTCAAATGTTTCATTCGATTTTAATTCCTCTACTTTATTCATTTTCGAATTTTGTGATATTGGCAATTCAGATTCTGTATCGCTAACCTTTAATGAAAAAGAATCTTCACTTTCATCTAAAAGATGAATACCACTCATTTCTGATTCTATAGGTGTCATTGATCTTTCATCTAAAGTCAGCAAATCTAAACTTTGTTCTTCTGCCACTGACAGACTTAAAGGATCACTAATTTCAGTAGTTTTCATCGTGTTACCACTTTTATTTACAGATAAATGCAGTGGATCAATTGATAAACTATGCTCAATAGATGATTTTAGGCTTACATTTCTTTTGTGAAGTCTAGACGCATCATCGATAAGTTCCTCATCCAAATTTGAAACTTCAATTTTTTTAATCCAATTTTGGACTTCAATTTCAGGCAAATCAGTGATAATGTCTGTAGAAGAAAATGGTGATTCTTCGATTTTATCTAGCTTAGAATTACTAACTGGTGTACTGTATTCTGAAACCTGCTGATTTGTCGACATATTTTGCGATTTTTCCGTAAGATCTTGATTATTAAATTTTAATGCCACTGGACTTTCGAATAGTTTTTCTAATTTGTCATTGCTATCATTAAGATTATATTCAGTACAATTTAAAAATTCTTTTGAAGCAAAGCTTTGCTTAATCATTTCACTGGAAGGAGTGACGGTCATCATCAAATTTTTACCTCGTGGTGTTTTAAAAACATCTACAGTTGGAGAATTTAAAAGAACTTGGGATGTTTCATCAGTTTTATTATTCTTTGGAATTGGTGTACTGCTTATTCTTGGCGTAGCGAGTAATTCTTGTACACCTTCAAATTCCGTTTCACTTACATCATCTTCACATTTTAATACTTCTTTACCATAGTTATATTCAGAATCATCCAAAACTTCATAAATGCGTTCATTTTGTCTATTATCAAACATAGATTTGAGTTCTTCTATATTAGAGATTTCACTTTTCATACCAATGCTTGCATTTTTTACTGTAACTGAACTTGCACTATCTTTAATAATTGTTTCTTCAGTATATGAATCTTCAACAATTGCGCCCATACTCTCTTCTACGTATTGATCTTTTAATTCAGTATCCAAGGCTTTAAACGACCTTATACGTATGGGAGTTTTATTTAAACTTTCTGATTTCAATGAAGTTCTTCTAAACTGAATTGTACACTTTGATGCAAGTTCTGTAGGCATAGATACTCTTCTTT	"AHSA613.rev,AHSA613.fwd,CZAB882.rev,CZAB882.fwd"	"GO302579,GO302580,GO275510,GO275511"
3531739	3531739:1	GGCATTTATGTGAAACACAACGACGCTTGAACGCGGTTAAATAAAATAAATTTTAGCAAAAATGGATTTGAAGAAGTTTCTTATGTTAAAACAAGATGTATGCCGATTAGTTCTAGGATTTATGAAAAAGAATGGATACGAACAAACTGCAGACCAATTTATTAGAGAATGCCCTGAATTATATGAGATATTCGTCGCAAAGCAACAGGGCGAGGACATCGTTTGTTCGGAAAAGCTAGAAAAGATTTTAGCCGATCATCAATTTATAAAGCGAATCCTAAACAAGTTGAACCCGCGCGACGATATGTCTCTGCGTGATAAATTTTTGTTGATAATTAATCAAAAACATGGATTGCTGAAAGAACCTGAGCGGCGTGACTATTTTAGTGCTGAGCGCAAATATAACTATGAGTATAAACAAGGACAGAAGGTTATATCTTCCCAAACCATTGTAAATCGTATACCAACAGATGACGATAATCAGCAGCACATCGTAACCAATAAAGACTCAGTATCTGAAATTACGAATGCAACAAATGAGTATATGGATGTAAATATTAATCAAGATGTTGATAGTGTATTAGTTCTTGATGACGAAAATCTCAATACTAATGGAGCTTTTGTGGAGCAAATAGGCCAATCTAATGATCAAGTGGTAGAAGTTCAGTTTCAGGGCACATCTTGCGGAAACCTTTCTCCAGATGACTTCTT	AGSB532.fwd	GO300254
3531739	3531739:2	ATTTTTTTTTTTTCATCGTTTTCGACGAGGTTTTCTTTTATTTGCCCTAGGTGTGGGCATATTGTTACCAGTGAAGACATTAATTTCTCTTAACCTAGTGTCTAAGTCACCTAACTTTTGAGACCGAATGAGCTTCCATTTTTTCATATCTTCAGAATCTTCGTTTACTTTTACTGCAGGGCACACTTTTGTGCTTAAGGGCAATTCAACAGAGCTTTCATTATCGATTATACATTCTGAGTAGGCTTCCTCAGTACCAGTATTAATATCACTATTAGCGACAATAACATTAGTTGCAGTAGAAGTACTAGCTACACTAACAGTACTTGTCACAACTGCTGCAGCAGTACTAGTCGCAACTGTAGCGGGAGCAGCGGTACTTGTAGCAACTGCAACAGAAGGAGTGGTACTTGTAGCAACTGCAGTAGAAGTAACAGTATTAGTTGCCACGATATCGGAACTAGAAACAGATTTTCCGTCTGTCATTTCAGCAATGATAACATTTGGTAAATTCTTAATCTCTGTTATTTTTACTAAAGGACTTTTAATGATTGCTTTTTTCTTTGAAGTGACCTTTGGTGAAAATGTTAGAGCTCTAACATGCGATGGTGTTGTTTTTCGTGGTGTTGTTTTACGTGGTGTTGAGGAACTATTTGTATTTAAAATGTGAGGTGGACTTATAGTTTCATATGCACCATTTGTCTGCACAATTCCTAAATTATTAATATTATAATCACCAACGAGGTTTAATGAATGTTTCTGAATCATGAATGATTTTGACGATGTGACATCATTCACATATAAGAAGTCATCTGGAAAAATGTTTCCGCAAGATGTGCCTATTTGAATATATTACGTTTTAAATATTATAGAAAATTATATAAGTATATGTAACTAAGCGGCATTTTACTATGAAAAACTTATAATTATTTATTAAATTGTAATTTTAGCAAAACTTTCCAGTGTTCTACACAGTACTGACTAGTCATAACTATGCTTTATTTTTATTTCAAATTTATATTTAAATTATATTTTGGAAAAATTAACACTAAAAAGAATTTCAATTCAATTAATAATAAATGAAACTCTTTAATATGTTTTATTTTTGTATTACAATGACAATATGTGTGGAATACTACACCTCGTTATTTATACTTAATTAGAAAATTATATCTTTAGACATTTACCCTGAAACTGAACTTCTACCACTTGATCATTAGATTGGCCTATTTGCTCCACAAAAGCTCCATTAGTATTGAGATTTTCGTCATCAAGAACTAATACACTATCAACATCTTGATTAATATTTACATCCATATACTCATTTGTTGCATTCGTAATTTCAGATACTGAGTCTTTATTGGTTACGATGTGCTGCTGATTATCTTCATCTGTTGGTATACGATTTACAATGGTTTGGGAAGATATAACCTTCTGTCCTTGTTTATACTCATAGTTATATTTGCGCTCAGCACTAAAATAGTCACGCCGCTCAGGTTCTTTCAGCAATCCATGTTTTTGATTAATTATCAACAAAAATTTATCACGCAGAGACATATCGTCGCGCGGGTTCAACTTGTTTAGGATTCGCTTTATAAATTGATGATCGGCTAAAATCTTTTCTAGCTTTTCCGAACAAACGATGTCCTCGCCCTGTTGCTTTGCGACGAATATCTCATATAATTCAGGGCATTCTCTAATAAATTGGTCTGCAGTTTGTTCGTATCCATTCTTTTTCATAAATCCTAGAACTAATCGGCATACATCTTGTTTTAACATAAGAAACTTCTTCAAATCCATTTTTGCTAAAATTTATTTTATTTAACCGCGTTCAAGCGTCGTTGTGTTTCACATAAATGCC	"AGSB532.rev,AGSB638.rev,AGSB638.fwd,CAXN5413.fwd"	"GO300253,GO300421,GO300422,GO285944"
3531740	3531740:1	GAGTGTTGATTTGTTTGCTGAAGTGTGTAAGTGCGTTAATAGTTTGTTTGACGTAAAGTGAACAGTGTATTTTAATGCAGATTTTTAAAAGTTTATTTAGAAAATAATTTCTTTTCACAGAATTAAAAAGTTCTAATTGGATTACGATTTATGAAAATTAAGGCAAATTTCAAAAATTAAGACAGCACACAAGCAATTCATTTGTCCCATTTGTGCGAATCCCAATCTTAGTGCCAGTACTGAACTAGAGTTATTGTTACATTCGCTGTGGAAGCTGCTTCGACCACTAAAGTCAGTGCCAAACTCTTACTTATCAATCTGCAACCTGTCTATCTTTGAGTTGCAGTAATATTTTTGGGATTGCATTTTCAGGCCTAGCGACATATCTGGCATATCTGGCATATCTGACGAAATTGTCGCAGTTAGTCACTCAGTTGGTAATACAAATATTGGAACTAATCTTTAGTTAAAGATTAGAATTTCGTTGTGCGGAAGACAGACGACTTTGTTTGTTGGTGTTTGGAGAAAGATATAATAAATTAAAATGGAACGAGAACAGAATCCGATGCAACCCATGTGCCGTTCTGGTTGTGGTTTTTATGGTAATCCCGCTACAGATGGACTTTGTTCAGTATGTTATAAAGATTCTTTAAGAAAAAAGCAACAACCACCAGTTAGTAGCACACCCGTTTCTGTTCCAAGCCCACAACAAAGTCCAACGTTTAATCCGACAATTTCTATCAC	CAZC4441.fwd	GO297398
3531740	3531740:2	GAGTGTTGATTTGTTTGCTGAAGTGTGTAAGTGCGTTAATAGTTTGTTTGACGTAAAGTGAAAAGTGTATTTTAATGCAGATTTTTAAAAGTTTATTTAGAAAATAATTTCTTTTCACAGAATTAAAAAGTAAATTAAAGGAAGAGACTTCCCATCATTTTAAAATACGGTTAGAAAAGACTACATTGACGTGTGGAGCACCATTTTTTATCAAGATTATAATAAAAGAGTAATTACAATTATTAATTTTTGTGTCTAATTGGATTACGATTTATGAAAATTAAGGCAAATTTCAAAAATTAAGACAGCACACAAGCAATTCATTTGTCCCATTTGTGCGAATCCCAATCTTAGTGCCAGTACTGAACTAGAGTTATTGTTACATTCGCTGTGGAAGCTGCTTCGACCACTAAAGTCAGTGCCAAACTCTTACTTAACAATCTGCAACCTGTCTATCTTTGAGTTGCAGTAATATTTTTGGGATTGCATTTTCAGGCCTAGCGACATATCTGGCATATCTGGCATATCTGACGAAATTGTCGCAGTTAGTCACTCAGTTGGTAATACAAATATTGGAACTAATCTTTAGTTAAAGATTAGAATTTCGTTGTGCGGAAGACAGACGACTTTGTTTGTTGGTGTTTGGAGAAAGATATAATAAATTAAAATGGAACGAGAACAGAATCCGATGC	CAXN3533.fwd	GO282957
3531740	3531740:3	GGGGGAATATTTAAATAATTTTAAATTGAAATTTTGAAGATTTAATTAAAATATAAACAGAAATTTGTATTAACATCTTAGTTATGAAATAAAATTTTTAAACCTAAAAAGCAGCTACCACCAGCAACGAACAAACTTCTCCCAATCAGCACATCCAGAAACCAGCGAGAGGGTGTATGACTTCTTTCATCCTTGCCACTTCCGTTTTTAAACATAATATTATTATTGGTGATCCCACTTTTAGCGATAATTTTGTTTATCCTTAACGCACATTAGTATGTGGGTCCGTCTAGCGCTGAAACGTTAAAACGTGGAAACGTCGAAGTGGTGGGTTTGTTGTTCGTCATTTATTAATGGGGTTTGTTGTTGGAATGGTTGTTGCAATTTAGTTTGAATTTATATAATTATTTACTTTAATTAATTACATGGGGATAATTTTGTTATGCTAATATAAATTTAAATTTTTTAATTTATATATAAAATTTAGTATTCTTTTATATATACGATTTGTTTTAATTTTATTATACGTGGGAGTTGTGTTTGTGTTTGCGTGAACTGAGGATGTATGGTGTTAGTGTAAGTGTGAGTGTTTTATAGCGATGGCACGAACAACATTATATCTTTTGTATCTTTTCACCAACCACAACGGGATTATTGCGCCTTATCTCTTGAGCACCGTGTTCCCTGTAGTTGAAAGTGCAGTCGTGTTTATCGCTGTATCTATGTACTGCACAAAATAATCCACCGCAGCGGCATTCGAAACCTGTTAATCCCACTTTTTTACGACATTCAGCGCAACGATTTTTTTTCTTCTTAGAATCTTTATCGTCGTCTTTATCTTTATCACCGTTGGCTGTTGGTGCAGGAATCGATGTCGAAGCTACAGCCGCTGCAGTTTCTTCGCTGGGCTTAGATTCGTCTGCAATCTTTTCTTTGTCTTCACTATGTTGTTGTTGTTGCTGCTGTAAAGACTGAACGGTTGGTTGCGCTGTGCTTGTGATAAAAATTGTCGGATTAAACGTTGGACTTTGTTGTGGGCTTGGAACAGAAACGGGTGTGCTACTAACTGGTGGTTGTTGCTTTTTTTCTTAAAGAATCTTTATAACATACTGAACAAAGTCCATCTGTAGCGGGATTACCATAAAAACCACAACCAGAACGGCACATGGGTTGCATCGGATTCTGTTCTCGTTCCATTTTAATTTATTATATCTTTCTCCAAACACCAACAAACAAAGTCGTCTGTCTTCCGCACAGCGAAATTCTAATCTTTAACTAAAGATTAGTTCCAATATTTGTATTACCAACTGAGTGACTAACTGCGACAATTTCGTCAGATATGCCAGATATGCCAGATATGTCGCTAGGCCTGAAAATGCAATCCCAAAAATATTACTGCAACTCAAAGATAGACAGGTTGCAGATTGTTAAGTAAGAGTTTGGCACTGACTTTAGTGGTCGAAGCAGCTTCCACAGCGAATGTAACAATAACTCTAGTTCAGTACTGGCACCAAGATTGGGATTCACACAAATGGGACAAATGAATTGCTTGTGTGCTGTCTTAATTTTTGAAATTTGCCTTAATTTTCATATATCGTAATCCAATTAGACACAAAAATTAATATTTGTAATTACTCTTTTATTATAATCTTGATATAAAATGGTGCTCCACACGTCAATGTAGTCTTTTCTAACCGTATTTTAAAATGATGGGAAGTCTCTTCCTTTAATTTACTTTTTAATTCTGTGAAAAGAAATTATTTTCTAAATAAAACACTTCAGCAAACAAATCAACACTC	"CAXN10155.rev,CAXN3533.rev,CAZC4441.rev,CZAC1235.rev,CZAC1235.fwd"	"GO279892,GO282956,GO297397,GO276011,GO276012"
3531741	3531741:1	AAGATCAACTTAAAATTTTATTGTATTATTTAAAAAAATAAATGTTTACAAATATTAATAAATAACACAATTTTAAAGAATAATACAGAGGATTTAATAAACATTTTAAACGACGCTATCAATCGATAGCAAAGGCACAATAAAAATTAACAATGAATTAGATAAATACTTATGTACATAAGTTACTGAGCACAATCACTTAGCTTGTTGCAATGTCTGCACAAATGACGGCGGAGGTTTGAAATTAATTACTTCGTTATAGACTAGTTCTTTCCATTTTTCAACTGGCAAGTCCATATCTTCAAAACTTTGATCATATAAGGGTGATGTTTGCTCATCACTGGGTTCGGAATATTTCTCCATATACGGATGCGCTAAAGCTTGTTCAGCTGTGATACGTTTTTCAGCATCCAGTTCCAACATTTTTTCTAGCAAATCAATAGCCAAAGGATTTGCTCCTTTGAAAACATTTTTAAAATTACGACGCTTCATTGGGGGTAACGATTGTATGTAATTTCTTGCACTTTCAGAAGAAATCTTTTTCATGAAGTCATCAGGTGGAGTACCAAGTACTTCCATAATTAAGTTTAATTGATGTATATGATCAGTGCCGGGAAACAGTGTATGCCCCGTAAGTAACTCTGCCATAATGCACCCTACAGACCATATGTCAACAGTTTGATTGTAATGCATCCAGTTGAGCATAATTTCAGGTGCGCGGTACCAACGCGTAGCTACATATCCTGTCATTTCGTTTTC	"AHPZ701.rev,AHPZ746.rev"	"GO302111,GO302180"
3531741	3531741:2	GACATTTCGTAATGAAAATAGTTCTTTAAGGTGTGTTTGTGTTAATTTTATATTTATATATTATGAATCAAAGAGTTTTTTTATACTATATTTACGTATAAAGTGCTTAATAACTTTAAGATAACTCTAATCAGCAGCTGAATATTATTGTTCGTGTATTGTATATTTAATGAAATAAAATTAAATTTTTAATTTTACAAGTATTAAGAAATTAATTAAAAATGCATAAATTTTACAAACTGGAAATAAATCGTACAGAATGGGAAATTCCAGAAATCTATCAGCAATTACAAGCTGTTGGATCTGGCGCATATGGCCAGGTGTGTAAAGCGCTTGTCAAGGGTACAAATATGTATGTGGCGATAAAAAAGCTGGCCCGTCCATTTCAATCAGCAGTACATGCAAAACGTACTTATCGTGAGCTGCGACTTTTGAAACATATGGATCATGAAAATGTCATTGGTCTGTTAGACGTTTTTCATCCGCATCCCATAAATGTAACATTGGAAAATTTCCAACAAGTCTATTTGGTTACGCATCTCATGGATGCTGATTTGAATAACATTATACGTACCCAACGTTTATCCGATGATCATGTACAATTTCTTGTATACCAAATACTGCGAGGTCTCAAATATATCCATAGTGCCGGTATTATACATCGAGATTTGAAACCTTCCAATATTGCTGTGAATGAGGATTGTGAGTTACGTATA	"CAXN6943.fwd,CAXN7065.fwd,CAZC1611.fwd,CZAC1471.fwd"	"GO288131,GO288317,GO293724,GO276378"
3531741	3531741:3	TTTTTTTTTTTTTTGTCCTTCGGATCAACTTAAAATTTTATTGTATTATTTAAAAAAATAAATGTTTACAAATATTAATAAATAACACAATTTTAAAAAATAATACAGAGAATTTAATAAACATTTTAAACGACGCTATCAATCGATAGCAAAGGCACAAAAAAAATTAACAATGAATTAGATAAATACTTATGTACATAAGTTACTGAGCACAATCACTTAGCTTGTTGCAATGTCTGCACAAATGACGGCGGAGGTTTGAAATTAATTACTTCGTTATAGACTAGTTCTTTCCATTTTTCAACTGGCAAATCCATATCTTCAAAACTTTGATCATATAAGGGTGATGTTTGTTCATCACTGGGTTCGGAATATTTCTCCATATACGGATGCGCTAAAGCTTGTTCAGCTGTGATACGTTTTTCAGCATCCAGTTCCAACATTTTTTCTAGCAAATCAATAGCCAAAGGATTTGCTCCTTTGAAAACATTTTTAAAATTACGACGCTTCATTGGGGGTAACGATTGTATGTAATTTCTTGCACTTTCAGAAGAAATCTTTTTCATGAAGTCATCAGGTGGAGTACCAAGTACTTCCATAATTAAGTTTAATTGATGTATATGATCAGTGCCGGGAAACAGTGTATGCCCTGTAAGTAACTCTGCCATAATGCACCCTACAGACCATATGTCAACAGTTTGATTGTAATGCATCCAGTTGAGCATAATTTCAGGTGCGCGATACCAACGCGTAGCTACATATCCTGTCATTTCGTTTTCGGGTTGGACGTGCTAAACCAAAATCTAATATACGTAACTCACAATCCTCATTCACAGCAATATTAGAAGGTTTCAAATCTCGATGTATAATACCGGCACTATGGATATATNTGAGACCTCGCAGTATTTGGTATACAAGAAATTGTACATGATCATCGGATAAACGTTGGGTACGTATAATGTTATTCAAATCAGCATCCATGAGATGCGTAACCAAATAGACTTGTTGGAAATTTTCCAATGTTACATTTATGGGATGCGGATGAAAAACGTCTAACAGACCAATGACATTTTCATGATCCATATGTTTCAAAAGTCGCAGCTCACGATAAGTACGTTTCGCATGTACTGCTGATTGAAATGGACGGGCCAGCTTTTTTATCGCCACATACATATTTGTACCCTTGACAAGCGCTTTACACACCTGGCCATATGCGCCAGATCCAACAGCTTGTAATTGCTGATAGATTTCTGGAATTTCCCATTCTGTACGATTTATTTCCAGTTTGTAAAATCAATGCATTTTTAATTAATTTCTTAATACTTGTAAAATTAAAAATTTAATTTTATTTCATTAAATATACAATACACGAACAATAATATTCAGCTGCTGATTAGAGCTATCTTAAAGTTATTAAGCACTTTATACGTAAATATAGTATAAAAAAACTCTTTGATTCATAATATATAAATATAAAATTAACACAAACCCCCG	"AHPZ701.fwd,AHPZ746.fwd,CAXN6943.rev,CAXN7065.rev,CZAC1471.rev"	"GO302112,GO302181,GO288130,GO288316,GO276377"
3531742	3531742:1	GGGAAATTATAGTCAAGCTTAATGTGAGTCAATTCGGATTCACTGACGATAGAGTTTTGTGCTGTGTGACTAAAACTCAACTGCAGACTGCTCGAAGTTGAATTACTTCTTTGTAGGGAATTGTGACAGATAATTGTGCGTGTTGATAAAGATTCTTGAGCATTTAATGGTAATGTTTCTGGCGATAGTGGGACAACTAAAGTTTTGCAACTAGAAAAGCCTTGAGAGTTTCCTTTACGATGCAAACTAGTTGTGTCTTTAGTTTTAGAGGAATTCAAGTATTGATTTTGTATTTTATCTATTGATAAAGTATCCAAATCTTTTTCAAAGCAAACTTCTTGTCGTTCAGGTGTGGGTTGTCTACTAATATTTGATTTTTCAATAAGATGTTCCAACGCCAAACTTTCAGTTGATGCTGCCGTAAAAGTTACTGGTTTATTTATCAAGACCTCTAATTCATCTTCAGAATGCACACGATCGCTAACAACTCCTGATGTAGTATTCGAACTGGTATTAGATATTACAGATATGCGTTGATCGTTATTGTACCACGAATTAACTTTATGGGACTGACTAAAACACACATTTTGGCTCTTTTGTTGTTCTTCCTGTCGTTTAATAACTTCTCTAAGCCGTGCGGAAAACTTCATATTAAACTGATGTGTTTCCTTGCATAGCATTAATAACATTTTATTTTTTTTCATCAGATGTAGCGT	"CAXN3679.rev,CAXN8969.rev"	"GO283171,GO291075"
3531742	3531742:2	GAGTCTGGTTTTCTATGTGTTTCAGAAAGCAAGCGGTGTCATGTTTTGTATTTAAGAAGTTATTTTTGTGATATAAATTTTAAATTGCATATTAAAGGAATTCTCTATTAAAGCCGTGATATTATGTGTTACTTTAAATTGTGAAACGTATTTACAACTGACTTGTGTAATTTAAATAATGATGCAGCATGCGAGCTTTTTGCACTGTCAGCGCTCCGCTAGAAGCATGCGCGTCTTCAATCGAACAATTATCTCCTGGTTCCCGATTTTTGGCGTTAAAGCTTTTAGGAAATCAACAACCCAAAACTCTTTATTACCTAGTCAATGCAAAGAGTCGAGTCCGAGAAGTTTATACGCAAACATGTCTACACTTCGCTGCTCAAGGAATGCAAGACACCGAACTTTTTGGCTTGGCTGTATTAATAGATGGCGAGTATTTATTCACCGATCCCGAATGCAAACTTTCAAAATATGGACCGAAAAGTTGGCGCTCCTCACACACCCATGGTCTGGATGCAAATGGACGTCCACTGTTGGAATTATATTTTCGTGTGCAATTTTACATCGAGAAACCACCTATGTTAAAAGATGAAACATCCAAACATTATTATTATTTGCAGTTAAGGCACAATGTATTACAAGATAGTATAGTAGAACAATATTCCCAAGAGTCCATAATTTTATTAGCGGGCTTAGCCCTACAAGCTGATTTAGGCGATGCACCTATTGCTAAAG	"CAXN3679.fwd,CAXN8969.fwd,CAXN9330.fwd"	"GO283172,GO291076,GO291591"
3531742	3531742:3	CCACCAGATGTAGCGTAAAGTGTAATTTTCTTCCCTTCGGAACGAATTTCAAATTTTTTCCTCTCAAACGAAAGCTAGGATATACTTGGCCAAAGGAATGTAACTTGTTTCTGTGAATTATCGCCCCCACAAATAATTTTAATTCCTTTAGCATATACGCCAATCCACGAATCTCCAGGACCATTTTCACTTTTTGACCTGCGCATCCGATAGGTATGCGCATTCACAAATTCATTAAAATTGCAGGCTTGTTGAATAAATTGAAGTTTGGCATCCGAAGTGGTCATGCCACGATATTCGCGATGACAATTATGAACAGCTTCAACTGCGAATGCTGTGTGGAAATCAACTGGCAAGTAGTCTTTTAAACAAAAATAATTTTTTATCACTGGTATATTTTTCTTTGATGGAATAATGCAAGTCTGATCTAAACTATGAGCTATTGACGAAATAGATGGGGAATGCGTTAGTGCTTTTATTTGTGTAAAACAATTTTCTCTTCGGATTGCAGTCTTAAATAAAGTAGTTTTTGCTGAAAAAATTTTCATATTAATTACCGAAGGATCGGCAACAGATTTTTTAGGCGAGACATTGGTGTCTGATAAATCAGAACCTTCTGCATATTCTTCCTGTTGACATACGATCGAATCTATTGTTTGTTCC	CAXN9330.rev	GO291590
3531743	3531743:1	CACTTCTTATCTAAATGCTCTCGACCTACAACAACTCTGTCTCTGGAGTTTAGTAACAACTCTGCTTTTGTTAGTTCACACATAAGCGGTTCACTTAATAATTAAATAGTTAAGTAAAAATTTCATTTATTATTTATTTATCTTAATTTTTTGAATTAGTTCTGGTAATTTACGGGTAAGTCAATTTGCTTGCCAAAAATTGTCTCTGATAATTAATAATAGTTTATTGTAGATAATATTTTAATATCTATATATAAAAGATTTAATATTTCTATTTTTTATTTATTTGGAAATTTTACTAACCAACCTTTACGTTTTTCTATGCGCTCAAATTTTCCTCCATATCACCAATAAACTTTCACTCATGACTTAAAGCTGCTGTCCAGCTGCCTCCGTTGCTGTCTATTGTATTAACGGCGAAGGCTGTGAGTTTTCAGTGAAGTCCACTGTGTAGTACATATCGTTCTCTAGGTTCATGGCTAAGTGCCGTTGGAATGGGCGTTCGGGAAGTTGGCCAGCTGTGCTGGTAGTATTTGCTCCGGTTGGTTGCTGATTGTTGTGCAATAATGTGCTGCCCGTTGTACACTGATTGCCGGCGTTTGATGCTGGCAGGTGACCACGTGACTTTGATGACGAACGCAAGGGATTACCACTGTTAAGTCCTTTACCGCTAAGCCAATGTTTATTAAGTTTATTTTGAGTTTTTGGACGTCGACCGAAACCGAGTATGGGCAAAAATGTGGTCGTGCGTGTAGAGAACTTACGGTATGTTTGATTGACTTTGCAATGACAAATTGTTACCACAATGAAAACAATAAAAATAGCTGCAGCCAATACTCCTGCCGCAAAATAAGCATTGTGCAGCTCAATGGGGCTCTTTAGTACACTCGATGAACCAAAAGTTTTGTCATTAAAATTTCTGGCGCTGGCATCATCCACCATAAATTCACTAGAGCTGACGACAGTCTCAACCACAAACTCATCTTCACACATTGTGCCAGTGTAACCTGGACGACATGCACAATAGAAGGATTCACCACTGGTCCAGCAAGTGCCGCCGTTTGTACAAGGATTCACATTGCATTGCGTTCTTGGCATTTGGTTACAATCTGGCCCGTTTCGTCCTCCTGGGCATTCACAACTAAAATCATTTTCGTGATCGATGCAGCGGTGTCCTTCGGGACATGGTCTGCTGGCGCAAAAATCCACTTTTATTTGACAGCGCTTGCCTGTATATCCTTTGGTGCAGCGACACTCGTAGCTCCCAATGTGATCAATGCATTCGCCGCCATTCTGACATGGATTCGATTCGCA	"CAZC1932.rev,CAZC1932.fwd"	"GO294117,GO294118"
3531744	3531744:1	GGTCCGTTGATGCTGTTGCTGTTGTGAATTATGTTGAAGATTTCTAGGTCTTATAAAAACTATCTGTGATGATTGTTGATGATTTTGCGGCCGTTGCTGTAATGAATGAGGAATTTGATGCATTATATTTTGAGTTTCTTGCTGCTGACTTTGTTGTTGTTGTTGTTGTTGTTGTTGTTGTAAATTAATATTATCATTTGAATCGTTAACAATTGCTGTTGTGCTTATTAAAACTGCATCTTGACTGGCCAATGTAGAACTCATATTAATCAAATTTTGTCCCTTCGTATTAGTATGGTCACTAATACTACGGGGAATAGATGCTTGTAGTTGTAGTTTTATATTTTCGATACTTTTAGCAGCATTTTCATCAGTCTTACTTATGGTTTGATCAATATTCGTTTTATCAGTTATGTCATCAAATCCAAGAATGTTGGATAATGTTGGTTCTGGAACAAATGTTGAAATAATGTTTGATGGTGCAGTTATTTTGTTTATCTGCGTTGGTTTATTATTCTTTGGCTTTTCAACAGCCTTCAGCAGACGTGGATGATAGGCTTCACAACAAAGGACATTATTTTGTTTTATCGAATCAATGATCCAATCAGGTGTTACAACGTTAACTACAGCGCCTTTTGGCAGTGAATTAGCTTTAGAATATTCGTTACCTGATGCTTGTCCACATATTAAATGTGTATTACTAGGACCAAAAGTGGGAGTTACTAAAGCACCATGAAATGTAAGTATGGCATAAAGGCTTTTATGATCATTAATGCTAACATTTGTTATTGCCGCTCTAAGCCCTTTGAATAGGCGAGATATACTAGGATCGAAAGCTTTTGTAGATGCTAAACGACCAAGCTTAGCGGAGTGTATAATCCATTGTTCTGTTACAGGTATTAAAGTATACAAATCCAAGTTCATGATAAGTTCTTCTTCAGTATAATTTGGCGCACACACCAAGTGAGTAACCATATCTGATGGATACAGTTTTGACTGAGCGCCACCATTTTTAAGAAGTCTTTCAACCTCATCATCCAAATTTCCCACAACATAATATTGAACTTTTGCAAATAAACCATCATTTATTTTTAGGTTTTCCATTTCATTCACTTTCTTTGTTATATTTCAATATACATTTCTCACATGCATTTATTAGATTATATATCAAACTTTCTTCTTAGCAAAATAATATTTTCTAAACACTTTGCAATTAAAGAGAATTTATAAACTAAACAAATTGGTACGAAATTTTCTTAACACTTATATTAAATCATATTAAAACAAAATATAAAAGGAACGCCACTTTAAAAAAATC	"CAXN9874.rev,CAXN9874.fwd,CZAB2013.rev,CZAB2013.fwd,CZAB2179.rev,CZAB2179.fwd"	"GO292363,GO292364,GO274641,GO274642,GO274828,GO274829"
3531745	3531745:1	GTACATATTCAATATCATATTCTGACTGGCTTACGGAACCACGGCGTCGGACAGTGCTAACAAATGGTGATTCTGTGCCTTCAACATCACCACAACCACTGCCAATTACAGTAACGAGCACCAACAGTAGCAGTTCAATTGCTGATCAGGTGCTGATACATCATAATAGCAATTATCAGCTTTCTCCCACCTCAACGGTAGCCACGCGCTACTTTGAGCATCCACAACTAACAACAGTCATTTCAGCTACATCGCCGCAAACGCTACTATCACCCAACGCCGCCCATAATGGAGTGCATGGAGATGATCAAAGTCATCATCTGCATCAGCAGCAACTTGTTGAGGCAGTTACAACAACTGTTAATTTAGGTCCCATGGATGCACCGCATCAAGTGCATCAGGTGCAGACACCAAATGGCACATCTTTTGTCTATGAGTACTATAAAGTGCCGGACAAAGATACAGATGCCGAACTACACTGGAGCACTCCAACTGCTGGCAATAAATTGAATGGACAAACCACACCCCTCGACGTATCTGGCCTATCACAAAATGAAATCCAAGGCCTGTTGCTTGGTGCACACCCAGCGTCTTCAGCAACGGGCACCACAGCCGTTCCAACAACGACAATTTCACAGCAATCAACAATTGTGGAGGCTGCTGGCGGTGGCGCTGCCACAGCTGTTGTTGTCACTGCAGATCAACAACGTCAACAACAGCAGCAGCAGCAACAGCAACAACATCATCTTCAACCC	"CAXN3516.fwd,CAXN6663.rev"	"GO282934,GO287676"
3531745	3531745:2	GGCCTGGCTTGATCTGGTACATATTCCAATGTTATACCATAAAATTGACCTTTGTTTATATATGTTATTCTGTCATCTTCTCTACGTTGTGAAGAACTTATTGGACTCTCAAGATGATATTTAAAACCAACATTTGAGAAGATTTTTGGTATTTGTATTTTGTCCGCATCATTCTGGCGACCAAAGTCATGCCAAGGCCTTGAACGTGTGGCTCCATTTGCGCCAGTGCTGCCAAGTGAGGTGGTTGGACTGTTTTGACCACCGTGCACAACACTGACAGCACCACGTTGCTGTAAACTGTTGACTGGAACTGGAATAGCGCCATTGCTATCGATCAGAGCGCCCGGCTGACACAATTCAGTATAATCGAATGACTGTTGAATGTTATTCTGATCCCGCGGAGTTATGGCATCAGCACCGATACCTGAATCGGGGCTTGGCAAATCGACAGTTAGACCGGCAGCAGTTACAGTTTTAGCATAGATTGGAGCACAGTTTTTGGAGGTGTGCACAACAGCAGCGCTACTTGTGGTGGTTGAAGTACTGAAACGTCCTTCGTATGTGGTTCCCGGTTGTGGTCCATCATTATCGGTATAAACAGCACGCGCTGGTGCATAACCGCTTTGTACGTCCGAAGTGAAGTATTCGCGATAATATGGCTCAGATATGAATGTTGAAGTTGGTCCAGCAGTTAGACGCGTTGTGTACATGCCATAGCCATCAGAACCGATGTATGGGCCAGGGCTGGGCGTTTGTGCATTAACGGCATTGGCAGCGCCTGCAGAGCTAGTTTGATGTGGACCCTGTAGATAGATTTGTGTGCCGCCGCCAGCAGCGTACATTGTATCGGTTGTTGGGCTTCCAGGACTGGGTGGTGGCTCTTTAATATGTATTTGTGTTGGTGGTGGCGACTGCTCGACTAAAACCTTCTGTCCGTGATTGCCGCCAGCTGTACCGTTGGTACCACCAACAATACCACCAGCACCACCA	"AHPZ563.rev,AHPZ563.fwd,CAXN3516.rev"	"GO301903,GO301904,GO282933"
3531745	3531745:3	GAGTTAATATTAACAAGTCGTGAGGCTAACAACAAGTTGCTACGGCACACAACGCGGCCAAATAACGTGATTTTCTTGTTGGCCAATTTGTTAGCTTAACGGTGCGCGCAACGTTATAAGGCACACGGTCTTCTATTTACCACTTTTGTGTGATAATTTTAATAATCGTTTTGTTTTGGTTTTTTTTTTGTTTTGTTGCTGTTGATCTATTACCGTTTAATAAAAAATTATTATTATTAATAATTTTATTTTTTTTTATAAATAAAATATTTTGTCTTTTTATTTAACAATAATTGTGGTTGTTAGTCCACACCCTAAATGCTTTAGGCAACAATTAATATATTTTGGAAAATTATTAAAGTATAAAAAAAAAATATTTTTGGTTGAAAAGTTTTATATATATTTTTGGTACTGATTTATGTCTTCNGGC	CAXN6663.fwd	GO287677
3531746	3531746:1	AGTCATATTTAAATATATCATTCAGAGTTATTCATAATTTGTATTGATATTAAAATTTATTAGTTTCTTAATGTAATTCGAATTAAAAATTAAAATTCTGAAGAAAACTAATTTTGCATATAAACATTAATGTTAAATGTACTTAATTTTCATATAGTGGTATTCGTGCATACATAGTTCGAATTAATTTCTTAGTACTATTTATTTATTTAATGTATCTCTTACAAAGAATTACGGTTCAAGATTAGCAGGGTTCCTTAAAATCTGAGTTCAGGTTTAAACTTCATCATATATTTATCAAGTGTTTCCCAAAATGTCATTAATACAGCACGATCTAAGTGTCTTCGAGTCTGTGATAAATTTAACAATGTTACCGACCATTTAGCAGCATTTCCATCCAATTTCAATTCACTAAACCGCAAATGAAATGCACAAATTTTTGAAAATATTTCAACAGGATTACTGTCCCAAGGCCAACCTTTAAACTGCCAAGCCGGACCCATAACAAACACAGCCACTACGCGCTGCCAATCTTGAGCGGTTAATTTTTGCGGATTGTCGATTACACGATACGGTACAGTCATATTATTCTTTTTTCTCTGTAATAATAATTCATTATCTCGTACACAACCTCGCCGCTTTTTATCATCTGTAGATACAAATTTTGAATCCTGCAATATATCCTTCGCATTATACATTGTTATTAGACTAGTATTAGCGGATGGTATTATTATTATAGGTGTTCGGGAAGTGCGTTTTTGTACATTTTGTGCTACTTGTCGCACTTGATTTACAGGAATAATTTCTTTATTTTTTCCTGTTTGTGGAGTAACATTTGCCTTACGTTGCACCGATCCTTCAGTTACAGATTTAAGTGACATACCATGATAAGTACCAAGTGTGTCGATTTTAAAGCCCTCGGTTTCTTCTTTCTGACGTGCAAATCTTTCCTGATCGTAACGGTTATATTGTGTTAGTTGTGGTTTTGTATTCACAGGCCGTGCTGGCTCTGGTAGTTTTATTGGGTTTTGTGTTATTGGACGGTTTCGCCCTTCTTCACGAGCTTTGATTCCTTGCAATAAGGCGAATATATTTTTAGCAAATAATTTACCAGAACTTTGAAGTATAGTAGTACGTGTTCGCCATTGACGTTCCTTGCTTATTATGTCCTTTGTAGAGTCTACATCGAAATCCAATATAGCAC	"AFUY521.rev,AFUY521.fwd,AFUY693.rev,AFUY693.fwd"	"GO299106,GO299107,GO299400,GO299401"
3531747	3531747:1	GGTTTAGTTTTAAAATTTTATTAATTTAATTATTTTCAAGTAATTTGGTTCTATTGCCACTCTGTATTGTTCAGCTTCTTTTGCATTAATTTTTCTGCATTTCCATTGTTCTGCACATTAATTATGGTAATATATCACTAAATTTTTTATGTTACGTTTTATTTACTTATGACAATTCTGATATATAAGGTACACTTCCCAAATTTCCAACAGCTCCCATAGATAGTTTCGACCCAGCCACTTTCTTAGCAGCGTCTTGTACATCTTTTAACTGAAGACTTTCAATTGCAGCAATTAAGTTGTCAATAGTTAAAATTTGTTTTGTTAAAATGGCCTGAAGACCAATTTCATTTATAAGCGAACTATCAGTTGAGTATGACTCTAAAACGGCAGTTTTAAGCAGAGCTTTTCCACGATTAAAATCTTCGTCAGATACTGAGCCCGATTTAAGAGCACCGGTGAGACCAGCGACAGCCTTGCATATAACATCTGAATCGGCTGAAACAATGAAACCGAACAAACCAGCATCCGAATAGCTAGCATTCAAAGAGGCATATGATACGTTTTCATTACCAACAGCTGCAGATAAAGCTTTTCCAAAGCTACCATTAATGTTGCCATATTTCGTTGAAGTACCTGAACCTACAGCATGCTGCAGTACAGCAAATGCCAAAGCTTCCTTTTGACTTAATAAAGCAGCTCCTTGTCCGCAAACAGCAACATGAGCCTTATCTCCTGGTGTATCCTTA	"CAXN4777.rev,CAXN5834.rev,CAXN7210.rev,CAZC1065.rev,CAZC1169.rev,CAZC2426.rev,CAZC2597.rev,CAZC3715.rev,CAZC790.rev,CAZC840.rev,CZAC1838.rev"	"GO284932,GO286379,GO288541,GO293029,GO293174,GO294741,GO294944,GO296349,GO298015,GO298081,GO276923"
3531747	3531747:2	GAATTTTTTGACATTTTGAAGTGCAGAGCATTACGAAGAGTTCGTTCGCTTCCCTACGAAAAATCCTAACACAAATATTTTACAAATTAGTTTAATCGATAAAGATTAAAAATGGCATGCAAGGCGAGCAGAGCACCTTTTTTGCAAAATATTGCTAAGCGTGGTTTATCGGCCGTGTCATGTCCACGAGCTGTTGGCCAAACTGCTGATTTTGAATCGTGCGTCTTGGGAAACAAGGTGGTAGTGGCAGCTGCGAATAGTTTTCTGCCTGTTACCCGTGTGTCTATTGTGTTTCGCGCTGGTGCACGCAACGAATCATACGATAGTCAAGGAGCATCACATATGCTACGCATCGCTTTGGGACTGGGAACCAAAAACTCTACAGGATTTGCCATTACACGAAATATCCAACAAGTAGGTGGTAGTTTAACAGCAACCTCTGATCGCGAAATCGTTTCTTATACAGTTGAAACTACTTCTGATCAAATTGAAGTTGGTCTACGTTACTTGCAAGATGTAATTGAACCAACTTTCAAGCCCTGGGAGTTGTCAGATAGTATTGGGCGTGTGAAGTACCAGGTTGCTTCGGTGCCACCACAGGTTCGTGCTGTTGAACTGATGCATAAAGCTGCTTTCCGCACCGGTTTGGGCAACTCGATCTATATTCCTAAATTCCAAATTGGTAAATTGTCGAGCGAGTGTTTACAGCATTTTGTCGCAAATAACTTTACTGGTAACCGATGTGCTGTCGTTGGTGTCGGTATTGACCACAATACACTTTCTGGATTTGCACAAAGTTTAGATCTGCCTACTGGCAGTCAATCTAAATCAGTTAATGCTAGCTACTA	"CAXN4777.fwd,CAXN5834.fwd,CAXN7210.fwd,CAZC1065.fwd,CAZC1169.fwd,CAZC2426.fwd,CAZC2597.fwd,CAZC3715.fwd,CAZC790.fwd,CAZC840.fwd,CZAC1838.fwd"	"GO284933,GO286380,GO288542,GO293030,GO293175,GO294742,GO294945,GO296350,GO298016,GO298082,GO276924"
3531748	3531748:1	AAAAGGGGTAGCACGATTTTGCAAAACTAACAAAAATATTTTGCATACAAAAAACAAATCTTCTTTCGCAAACTGCATAACATATGCAATCATTTAATGTATTATTCATTATATATTTTAAAATACTAAGAAGTAGGTTAACAAAAACTACTTTTCAAGCATAATCATAAATTCCTTTAACTCTGTTAGAGGTATTTGTTACTGTTGTGTATTGAGTAAATAGGTAATATTAATATTAAATAAATTATGAAATTTGATGAAATAATACAATGTTGAACGATATTTTTTGAAAAACATATATATTCAATAATATTTTGGTATTTAAATTGTAAAAAATGGGTAGCACGATTTTGCAAAATTAACAAGAATATTTTGCATACAAAAAACGAATTTTCTTTTGCAAACTGTATAACATATGCAATCACTTAATATATTATTCATTGTATGTTTAAATAATCTAAGAAGTATTTCAATGTTACACGATAATTTTTAAAATTATTTATATTTTACTAATATGAATTGATGAAGAAGTTATTAAAATCGAGTACCAAATAAAAAAGTTGACAAAAACAACTTTTGAAGCATAATCATAAATTCCTTTAACTCTGTTAGATGTATTTGTTACTGTTATATATTGAGAAAATAGGTAATATTAATATTTAATAAATTATGAAATTTGATGAAATAATACAGTGATGAACGATATTTTTTGAGAAACATATATATTCCATAATATTTTGGTATTCAAATTGTAAAAAATGTGTATATTATTCATTATAT	ANPT400.rev	GO303922
3531748	3531748:2	TAACAGAGTTAAACGAATTTATGACTATGCTTCAAAAGTAGTTTTTGTCAACTTTTTTATTTGGTACTCGATTTTAATAACTTCTTCATCAATTCATATTAGTAAAATATAAATAATTTTAAAAATTATCGTGTAACATTGAAATACTTCTTAGATTATTTAAACATACAATGAATAATATATTAAGTGATTGCATATGTTATGCAGTTTGCAAAAGCAGATTTGTTTTTTGTATGCAAAATATTTTTGTTAATTTTGCAAAATCGTGTTACCCATTTTTTACAATTTGAATACCAAAATTTTATGGAATATATATGTTTCTCAAAAAATATCGTTCAACATTGTATTATTTCATCAAATTTCATAATTCATTAAATATTAATACTACCTACCATATATATTCAATATATAACAGTAACAAATACATCTAACAGAGTTAAAGGCATTTATGATTATGCTTCAAAAGTAGTTTTTTTCAACTTTTTTATTTGGTATTTGATTTCAGTAAATTTTTCATCAATTCATATTAGAAAAATATAAATATTTTGGGAAATAACATTGCAACATTGTACTACTTCTTAGTATTTTTAAATATATAATGAATAATATATTAAATGATTCCATCTGTTATACAGTTTGCAG	CAXN6059.fwd	GO286721
3531748	3531748:3	TTTTGTTATTTTTGCAAAATCGTGCTACCCATTTATTGTAATTTGAATATCAAAATTATATGGAATATATAAGTTTCTCAAAAAATATCGTTTAAAATTGTATTATTTCATCAAATTTCATAATTTATTAAATATTAATATTACCTATTTACTCAATATATAACAGTAACAAATACATTTAACAGAGTTAAAGGAATTTATGATTATGCTTTAAAAGTAGTTTTTTTCAACTTTTTTATTTGGTACTTGATTTCAGTAAATTTTTCACTTCTAGTATTTCTACTTCTAGTATTTTAAAATATATAATGAATAATATATTAAATGATTGCATATGTTATGCAGTTTGTGAAAGTAGACTCGTTTTTTGTATGCAAAATATTCTTGTTAATTTTGGAAAATCGTGCTAACCATTTTTTAAAATTTGAATACCAAAATATTATGGAATATATATGTTTCTCAAATAATATCGTTCATCACTGTATTATTTCATCAAATTTCACAATTTATTAAATATTAATATTACCTATTTTCTCAATATATAACAGTAACAAATACCTCTAACAGAGTTAAACGAATTTATGACTATGCTTCAAAAGTAGTTTTTGTCAACTTTTTTATTTGGTACTCGATTTTAATAACTTTTTCATCAATTCATATTAGTAAAATATAAATAATTTTAAAAATTACCATGTAACATTGTAATACTTCTTAGATTATTTAAACATATAATGAATAATATACACATTTTTTACAATTTGAATACCAAAATATTATGGAATATATATGTTTCTCAAAAAATATCGTTCATCACTGTATTATTTCATCAAATTTCATAATTTATTAAATATTAATATTACCTATTTTCTNCATATATAACAGTAACAAATACATCTAACAGAGT	"ANPT400.fwd,CAXN6059.rev"	"GO303923,GO286720"
3531749	3531749:1	AGCAATTTCATTATAATTATTTTATTAATTATATAATTAGAAATAAATAAAAAAATATAAAATAAAATAATAAAAGTGAAACGTTTTGTAAGTTATAACTATTTTTGTTTATTTATACCACAAACGTTAAAGAAGCTTTAAGTAACTAAAGCAAATAAATATGTGTCTATTACTTTAAACGATTTTTAGAGGAGCCTTATAGTTACCTCTTTTTTATAGGTTGGAAATATTTCAACACGAGTTTGTATGCATTGAACGGCGTCCAGTTCGGCTACTTTCACTGTTGTGCAAATTTTCTTATTTGCCTTCACTGCGGTAGGCAAATGTGGTTGCAAGGTTGTGTGCTGCGCTTGCTTTTCAAATTTTTCCAAAAGTGCCGAAATTTTCTTAAATTTTCCCGTATTAATTGGCTGTGCAGGCAACAGATCAAATTCTCCTGCATCTGATTCACACAAACTGCTACCGCAACCATTTGAAGTTACAGTAAATGCGGTGAGCAGCGTTGCAGTGGCATCATTTTCATTTGATATGTGACCAGAATCGTCGGAATCATTGTCCATGTCGGAATTATGCTGTGATTTTTTAAAATGCACATAGTCAATGAGCTGATGCATATGTGATGGCACTGTTTCAATTGTGCTGGATTTGTACGTTTCATAGGCGTCATTATTTTGGTTGGTAGGCAGCTGCAGTTTATTGTTTACAGTGCTGGTATTATTAGTGGCAGTAGGTATTAACGCCTGCACAACGTTCAC	"CAZC2515.rev,CAZC4418.rev"	"GO294844,GO297356"
3531749	3531749:2	GAGTTAAATGTTAGACGTGAAAGAAAACGATTGCTTGGTGAAAAGTAAACGCGATGTTAGACTCTTTCTGAACGTGTTGTTAGTTGCATAAAGAAAGGCTTAGATCGCAGACTAATTAGGCATAAAGCAAGAACGAATAGCTGGTTGAACGGTGTGAATGTTTATAGTTTGCTTTAAATGAACGATTAATTTACTACATTAATATGTTAGCGTGAAAAGTAAATATTGTTGAAATAAAATAAACTGTTGAATAAATTTATATTAAGTATTTTTTAAAAATAAACAAACATGGACAAAAGAAGTGCTAAATCAATAAAACAAAGTGCATCAGCGACAAATGCAAATGCATCTTCTACCACTTCAGGTAGCAAATCTTTAGGTGTACAAAAATTTTATACAAAAATAAGGCACAAAATTGAAGATAACTTTACACCTAAAATTACCGGAAAACTTTACAAATGTAATAAAAATTCTATGTCAATGAGTGCACTAAATACTGTTGAATCAGGTACTTCAACAGGACGTTATAAAACTATAAGTAAGGCCACTAATAGTACTAATAATCCTGTCGCAATATCAGGAGTGCCAGAAGCAACAAATAAACGTACATCGGGTATGTTAAAACATCGTCATATATTAACAAAATCTCACAAAAATTTAACAACAGCCAGTACTACAACTGCGATTGCGTCGAC	CAZC4418.fwd	GO297357
3531749	3531749:3	GAATGTGGGAGCTGACGCAGTCCAACTCAGCTAGTAAAATACCAATATTAAAAAGTATGCCATTGCAAAAGCGTAGCAATAGTTTCTGTTACATGAGTAGCCGTAATGTGGATAAATCATTGTTCCAACAGTCTTTAAATAACAATAAGCGAAAATCTTTTGAACTACTTAATAATAAAAACCGTGCCGCATCTTCTTTATGTTTAGCCAGCAAAAGTACTAAGAGCCCTACAGTCACTCAACGTCTCATAAGAAAATCGCCTACACCTCTTACAACATCCACACCGCAGTCACTTAATAAAATTGGTATGCCATCAACTCAGGATAGAACACATAAATTATACAATAAATCACAAAGCTTGGAAGAAACTAAACCACAGTACAGTAAAACACTAGCAGATTCCAATTTCGCTACTGACACACTAAAGAAACATAAAGGAGCTGAACGAAAAACACAGAAACAGCGTGATGAATTACTCGATAAATGTCTAGAAAAGGGTCAACAAATATTGCGAAAAGTTGAGTCATTAAATACTGAAGGTGTACGTCGTATTAACAGCACAACGAAACGGAATTTAACACGCACAAAGTCCACTAAGACTAGCATCACAAAGGACAATAGTACGGGTACCTTAAAAAGACGTCAAATGCTGAAAAAACTGAATTATGCCAATGAAGAAAAAAATAACACAGCCAGTCTTGGAATCGTGCAAAATCATACCGCCTGT	CAZC2515.fwd	GO294845
3531750	3531750:1	GAGTCAGCACAAAAGTGGCAGCCACTTCGCATGTTAATTTATCATTGCTTCTAGATGAAAAAAAATACTGTACAAACTTAGCAATGGTTTCAAAAGCGTTATCCGGACTCTGCTCCATCGAAAATACCTATTTGTTATTGGTTTGCTGAATTTAAACATGGTCGTACAGACACCGATGATGGTGAACGTTCTGGTCGTCCAATTGAGGTGGTTACTCCAGAAAACATCAAAAAAGTCCAGAAATTGGCTATATCTGATCGTAAATTGAAGTAGCGTGAAATAACTGAGACCGTAAAGATATCAGAAGGTAGTGTGTTTACAATTATGCATGAACATTTGACCATAAGAAAGCTCTTTTTAAAGTGGGTGCCGCGTTTACTCACATTCAATCAAAAACAACAACGTGTTGATGATTCAGAGCAGTGTTTGGCCATGTTTACACGTAATAAATCCGATTTTTTGCGTCGATATGTGACAATGGATGAAACATGAATCCTTCACTTTACTCGGGAATCCAAACGATCATCATCTGAGTGGACTGCAGCCGGTGAACCACGTTCGAAGCGTCGAAAGGCACAACAATCAGCTGGGAAGGTTATGGCTTCAGATTATACACATGGTATAATCTTCATTGACTATTTCGAAAAGGGAAAAACCATGAATAGTAACTGCTACATGGCATTACTGTGTCGTTTGAAATCAGAAATTGTTAAAAAACGACCGCTTATGGCGAAGAAAAAAATTTTGTTTCACTAAGACAATGCATCAATAAAAACGATGGCCCGAATTACACTTTGAATTGCTCCCTTATCAACCGTATATTCCAGGTTTGGCCCCCAGCGACTACTGACTATTTGCTGATTTCAAAAAATGCTCGCCGGTAAGAAATTCATTTCAAATGAAGAAGTAATTGCTGAAACTGAAGCCTATTTTGAGGTAAAAGAGAAATCCTTTTACAAGCACGGCATTGAGAAGTTAGAGAAGCGTTGGAATAATTGTATTGCGCTTGAAGGGGATTATGTTACCTAAACTCATTTATTTAACAACTATATTTTAATCAATTATTGCTCTAAAAAAAGTTTTAAAAATGGTAAAATTGTAACTAAAAAATATGTTAATGCAAACTTTTATTTATGGCGATTTAAGTTTTTTGAATTACTTCACCAAAAGCCGTTGCGCTATCTTTATATAAATGTATAAAAAATTTGATGTATGAATGTAGACATATTAATATTTCATCAAAAAACTATTTCAAATTTTGG	"CAXN10185.rev,CAXN10185.fwd,CZAC1713.fwd"	"GO279934,GO279935,GO276742"
3531750	3531750:2	GAATTGCATCTGTGTCTGGCAGCAATTTTTCTTTGTAGAACGACGGATCAAAAATCGAACAATAGATTGGAACACCATTGAAAAATATGATGGCTGTTAGAAACATTTTTTTGAATGCCACCCGTCGTGGGTTTTCTACAACTGCTAAAGCTTTAGCAGCGCCTAAACAATTAACAGTCCGAGATGCATTAAATAGTGCATTAGATGACGAGATTGCACGTGACGAGCGTGTCTTTCTTTTGGGAGAAGAGGTGGCCCAATATGATGGTGCATATAAGGTTTCTCGCGGTTTATGGAAAAAATATGGAGATAAACGAATTATAGATACTCCCATTACCGAAATGGGCTTCGCGGGTATAGCTGTCGGCGCTGCCATGGCCGGATTACGGCCTGCATGCGAATTTATGACCTTCAACTTTTCTATGCAAGCCATAGATCATGTTATTAATTCCGCAGCTAAAACATTCTACATGTCAGCTGGCAAGGTAAATGTGCCTATTGTGTTTCGTGGCCCAAATGGTGCTTCTGCTGGAGTAGCTGCTCAACATTCACAATGTTTTGGTGCATGGTATTCACACTGCCCTGGACTGAAAGTGGTATCACCATATGATTCTGAAGATGCTAGAGGTTTGTTGAAATCTGCAATTCGGGATCCTGATCCAGTTGTTGTTCTTGAAAATGAGCTGCTATACGGCACTCCATTCCCTGTTGACGAAAAAATGATGGGTAAGGATTTCCTTATCCCCATTGGTAAAGCAAAAATTAAGAAACAAGGCAAACATGTGACATTAGTGGCGCACTCCAAGGCTGTCGAAACTTGCCTCTTGGCACATGCAGAATTGGCTAAAAAAGGCATTGATGCTGAGATCATTAATTTACGATCACTTCGTCCATTAGACACTGAGGCTATCTTCAATTCAGTAAAAAAAACTCATCACTTAGTGACTGTAGAAAATGGTTGGCCACAGAGCGGCATTGGTTCTGAAGTGTGTGCCCGAATTATGGAAGATGAGACTTTCTTCCACTTGGACGCTCCTGTGTGGCGTTGCTGTGGTGTTGATGTGCCAATGCCTTATGCTAAGACTCTAGAACAGTTTGCCATACCACAAGTTCCTGATATCGTTGAGGCAGTAACAAAAGTTATTGGAAGTAAAAAACCAAAATAATTCCACAAATACAGGGAGATAATAACTTCAAAACATGAATCAAATATACGAAAATAACCTGGCATTACATTGTTAAAACAAAAATTAGAAAACGAACACACATTTCCGATTTTGAAATTGGCAAAATATTTTAGAAACGAAATTTAAGTTAATTTATTTTGAATATTATATAGGCGATTTGTATAGGAAAAATTTTGTTAAATAAACATAGCTAATTATGATTCGTAAGATTGGATTAAATTGAATTTATTAATCAACAAATTATTAGAGGATTTAATTAAATAATTTGATATAATTTGTAATCTATATTTATTTTAACTGTTGCTTACTAAAGACAATTTTTTTGTCGAATCTCATTTTCAATAGATCAATAGATTATATTTACAACAAATATTTAATTGGGTGTCAATCACATTTTTCTGTAATGCAATTTTATCTCGGAAGTGTTCAGATAGAGCACAAGCTTATTCAAATTCGTTTTAGATTTGTTCTAAAATTCCCGAATAAAATAAATAAAACTC	"AGSB447.fwd,AGSC594.rev,AGSC594.fwd,CAXN6344.rev,CAXN6344.fwd,CAXN7200.rev,CAXN7200.fwd,CAZC1370.rev,CAZC1370.fwd,CAZC1436.rev,CAZC1436.fwd,CZAC1713.rev"	"GO300130,GO300917,GO300918,GO287183,GO287184,GO288524,GO288525,GO293422,GO293423,GO293505,GO293506,GO276741"
3531751	3531751:1	TCTGACGAAAAATTATGAAGCACTTAATTCCAAAAGTGGCGGTAATTCTTGCTCACTTATTAATGTTATGATGGATTTGAAGAAATGTTGTAATCATCCATATCTATTTCCATCAGCAGCAGAGGAAGCTACAACGACAGCAGGCGGCATGTACGAAATAAATTCATTGACAAAAGCTGCGGGAAAGTTAGTACTTTTATCTAAAATGTTAAAGCAATTGAAGGAACAAGGACATCGTGTTTTGATTTTTTCGCAAATGACAAAAATGTTGGATATTTTAGAAGATTTTCTTGAAGGTGAAGGATATAAATATGAACGTATTGATGGCAGCATTACGGGTAATTTGCGCCAAGAGGCTATCGATCGCTTTAACGCACCAGGTGCCCAACAATTCGTATTTTTATTAAGTACACGTGCTGGAGGTTTAGGTATCAATTAGGCCACTGCAGATACAGTTATTATATATGATTCCGATTGGAATCCTCATAATGACATCCAAGCATTTTCACGTGCTCATCGTATTGGTCAAGCAAATAAAGTAGTGATTTATCGTTTTGTAACACGTAATTCGGTAGAAGAACGAGTTACGCAAGTAGCAAAACGTAAGATGATGTTGACACATTTAGTTGTACGTCCAGGTATGGGAGGCAAGGGTGCTAACTTTACTAAACAAGAATTGGATGACATATTACGATTTGGTACCGAGGATCTTTTTAAAGAAGATGATAAAGAAGAAGCTATGCATTATGATGATAAAGCAGTTGCAGAGCTTTTGGATCGCTCTAACCGAGGCATCGAGGAAAAAGAGTCCTGGGCTAATGAATATCTGTCTTCATTTAAGGTTGCTTCTTATGCTACGAAGGAAGAGGAAGAAGAAGAAGAAACCGAAATTATTAAACAAGAAGCCGAAAATTCAGATCCAGCATATTGGGTAAAACTTTTAAGACATCATTATGAACAACATCAAGAGGATGTAAGTCGCACCTTANGCAAAGGCAAACGGGTTCGTAAACAAGTTAACTACACCGATGGAGGAGTAGTAGCTGCAGATACTACGCGTGATGATGGAAACTGGCAAGACAATGCTTCAGAATACAACTCAGATTATTCCGCTGGCTCGGATGAAGATGCAGGTGATGACGATTTTGATGAACAAAACGGTGGCGAAGGACGAAAAGCTAAACGTCGACTTGAGCGACGCGATGATCGACCATTGCCTGTTCTTTTAGCACGTGTAGGAGGCAATATTGAAGTACTTGGGTTTAACGCACGTCGACGAAAAAGTTTTCTCAATGCCATTATGCGTTATGGTATGCCGCCACAAGATGCGTTTAATTCGCAATGGTTAGTACGAGATTTGCGTGGTAAATCAGAACGAAACTTTAAGGCATATGTGTCGCTTTTTATGCGCCATCTATGTGAACCTGGTGCAGATAATGCAGAAACTTTTGCGGATGGAGTACCACGTGAAGGGCTATCACGTCAACATGTTTTAACCCGAATTGGTGTTATGTCACTTATACGCAAAAAAGTTCAAGATTTTGAACATATTAACGGTTACTATAGTATGCCGGAATTAATTTTGAAACCATGCGAACCAGTTAGAGGGCAACAACCATTGCATCAACAGAAACAAGAAAATTTAAGCGATGCAGACGCCACAAAAACAGATGATAAAAGTGCTCCAACAAGTACTAGTGCTACACCAGCTACTAGTGCTGCGCCAAGCCCAGCACCTACATCCGAAAAAGGTGAAGACAAATCCATTGCCGAGAAGGAAGATTTAAAAAAAGAATCTGATGGTAGTGATGAGAAAAAACCCGATATTTTTACAGAGCCTAAAGAGGAAAAAATTGATTCAAATTCTACCATCAAAACCGAATCACTTGATAAAGATAAGGAAGGCTTGGATTTCTCGAAAAAAGATACAAAAGAAGAGCAAAATCCCTTG	"CAXN4710.rev,CAXN4710.fwd,CAXN7230.rev,CAXN7230.fwd"	"GO284822,GO284823,GO288576,GO288577"
3531752	3531752:1	AGCCCATACAACAGCAAACGATAAGTTTTGCAACACCAACACCTTCACCACAACCACCACGTCCACCGTCATCTGCCTCATCCACCTCATCGTCAGCTGCTTTAGCGGCCTTTAAATCAGGAGCAACTGCTTCATCATCTCTTCTTGCTTCTAAACGTACAACAGAAGGCAATAACCGTGCCGATACCTCATTGGGAATATTAACCAAAAAATTTATAGATTTATTACAAGACTCACCGAATGGTGTTGTTGATCTCAATGAAGCTTCAAATAAGCTAGAGGTGCAAAAGCGACGCATATACGATATCACGAATGTTTTAGAAGGCATTGGTATATTAGAGAAAAGGTCGAAAAATAATATACAATGGAAATGTGGGAATTCACTTGTTAGTTCGGATCGTGCTCGTGAAATGCTATTGGAGAGCGAAAGACTCGAACAGAAAGAGAATCAGCTAAACATACTGATTGATCAAATGCGTGATGAATTAAGCAGTGAAATATCTAAGAATAATAAATATGCTTATGTCACACATAGTGATCTAAAAAATGTTGACCTATTTGAAGATCAAATAATAATTGTGATTAAGGCACCACCCGAGGCCAAACTAGTGCTACCTGATTCCAACTGTCCACGTGAAATATATGTTAAAGCTGAAAATAATGGTGAAATCAGTGTGTATCTGTGCCATGATAATTCACCAGAAAACTCGCCCACATTTGCTGCAACAACGGCGACTGCCGCCCGTCAACATAATGACACGTTATTTAATGATATCAATCGTTTAACGCCAATTATGACTGCACAAAAACATCACGGACTAGGTTTACCGGCAATTGCATCAACCGCATCATCAGCGGCGGTGGCGGCCTCAGCTCCCTTTACATATCCCATACGTTCCGCACAACGAAATCTGAGTAAATCAATAGAAGCTGCTGCAAAACAAGAAATTGATTTTGGTTGTGCCAGTTTGGTTGGTGGTACCAGTAATAATTATCAGCAACAATTACAACAACCAACGCTAAATGCAAATATTGGTGAAGAATACAATTTGTTCCCTACAATAACAAGACCTGTGCTAACAAGTTACTGCGCTCTTACAAAATTCAATAATTGCCTCGTCTAGACCAAATACCGCCATGCAAAATATAAAATTAG	"AHPZ503.fwd,AOTB535.fwd,AOTC669.fwd,CAXN9012.rev"	"GO301813,GO272790,GO273489,GO291137"
3531752	3531752:2	GGGAAGGAAATAATAAAAAGTACTTAACAATTTTTTAAAATTAAAAGTTTGCTTTTCACTTTATTATAATTTTTCTTTTCAAAGTTTTTAATTAAGTTTCAACTTAAATTTCTTATTATTGAAATACACTATTCGATTGTTTTCTTTTTTGGGTTTTCATTTCTTTTTACTACTAAATTTAAAGTTTAAATTTTTTTACGGGGTACTTTTTTACTGGCGGTTTTTAGTTTTGATGCAATTTTTATCTTTATATATAAAAAAAAAGGAAAATTTATGTTATTATTTATCAATAAAGATTTGTAGTATAACAAAAATTTAAAATTTGTTGCTATATTTGCTTCTATTTTTTGTTACATAAATATTTTGAAGTGCTGTAGCTGTTGTAAATTCCAATTAGATTTTGATTTTAATATAATAAATTTGAATTTTTTTTTATTAAATAATTAATATTTTCTGTACGCTATTATTAACGAAGACTTTATTTCCAAAAAAATGTATATAGTTTTTCTGTAAAAGCGCAAACATATAGTTTTCAAATAATTAATAATATAAGTTTTTTTTAATTGCAAATATAATCAGTTTTGTATACAAAAATATTGATAAAATTGTATATACAAAATAATTTAATTAAATTATTAATTAAAGAGAAAAATATGGGAAAAAATTTACAAAAATGAATTACATTTTATAATTACGTTTGTTTTTTAATATAATTTTTAATTTAAATAATTTTATTATAAATAAAATTCAATTGAATTTTCGAGTAAAATTTTTAACTTTTCTCTTTTATGAAAAAATTAACATGACAGGACGTGTTTAACACGTTTAGATAGTTTTATACATTTTACAAATTTTTTTTTTCGAAAATATTAAATAAAAAATATATAATTTAGAAAACTATTGATAAATTAAACAATGCGTAATGCGTATATTGTAATACGTTAAACATTTGAAAAATTTATTTTTTTGTATTAGGTTTCTTTTTATATTTTGCATGCTTAGAAAAAATTTTCTTATTTCTTACTTTTAACTATTTTTATTATTTTCATAAATTTGCTTTCCTGATTTTGCATTTTTGTCTATTATTAAAAATTATTTATATTAAATTTATATTTTCTATTTTACAATTGTATATTTTAGTATGTTTTTTGTGTGTATGTATGTATGTTTTCTGTATATGCAATATTAGCATTTTTAGTATATAATTATTACATTTATATATACACTATAGTTTATAACAAAACTAATTATTATAGCTTAATATTTTATAGTGTACTGTATATTACTATATATAAACCATACCTATACATATGATTAAAATAAATATGTAAATCATATATAAGGACATTTACATTTATTAAATATATATGCGAATTTTATTTTTGTATTTATATCTAAAAATCATTGAATAGTTCAATAAGACCCTCTGATTCATCCAATGAGAAGTTATAGTCAATATCCAATGGCGGCTCAATTGACAGAAATGGTGGCAAATCGAGCAGATAATTTTGCTCACCAACCAATGTGCCAGGACTCAAATTAACCGAATCCGAAATAAGTGCGTTCCTGACGCTTGAAGCATTATTTGAATCGATTTGCGTTAAATGTGAGTCCACCATTTGACTTGTGTCTGCAGTATCTGTACTTGTTTGACCGCCAGCGGATGTTGTTCTTTCGATTATATATGACATTGTTGATTGTGGTGTACTTGATGTCTTTCTACTTGTTGAACGGTGTAGAACAGCAGTTGTCTCATTTGTGGAACTCATCATATCAGGCATAGTTAGATTCTGTTCAGTTCCAGCAGCATTTACATTAACAACACTTGTATTATGCTGTTCCATTGCACAATTAACCATGTTAACATCATTTTTTAGGCCAGTATTCCTATCCTTATTAAAACTATTAAGCGT	"AHPZ503.rev,AOTB535.rev,AOTC669.rev,CAXN4327.rev,CAXN4327.fwd,CZAC1831.rev,CZAC1831.fwd"	"GO301812,GO272789,GO273488,GO284197,GO284198,GO276909,GO276910"
3531752	3531752:3	GGAAGTATAAAGTGTTTGAGCAAAGAAACACAGGTTGTATCTTTTAGTTTTGTTATATTGTGAAGACGCCTACTCCAAAGGAAGATGCACATAAATTTGTTGTAAACTGATGACAAACAAAAAACATTAATTTTAAGTAAATAGTTTTAAAAACTAACAAAACTAAATAAGAAAACTTTTTTATTAAGTCTGTACCAAGCACCAAAATAAATAAAAGAAAAGTGCAAATTAGTATTTTTGAGAAAGCTGTTTATAACGCAGAAAATACTAACTTAACTACCTGGTATATTCGTGCCACATATAAGCACGAAGGAATTAACAAGCTTAATTGCAAAAGTCAGCATACCAACAAAAACAATGTCTAAATATTTTAATTTAACACAGTCAGCAGCTGCAAATAGTACTGCAGCATATAGCACAGGTAACAGTACAAATAGTGCGTATGGGCAACGCCAGCGCCAACAAAATGTTCCAAGTGTTTCCTCGGCATCGCATGCTATACGCAAGTTGTCTTATGAACCCGTAGCTACATCAACTAATTCCGGTGGCAGCAATTCAAGTTCGAAAAACTCCAAAACTGCGACAAAACTGTTTTCAAATCCATCGGCAGCGTCATCGTATGTGTCAACATCAGGTTCTTCGTCACCAGTGTCAATTGTTTATCAAACAATTCCTACAACAATATCATCACAAACAAAACTGACACATCTGTTAGATCATGGTTATGGCGCAGCATATGAAATTTCTGCCA	CAXN9012.fwd	GO291138
3531753	3531753:1	GAAATTCTTAACTGTATTAAATACTTTAACATTTATTAAATAATTAAAACATATTTGGAAATAACATGATTAACGTTTTTGGTTTTTCTAGAGTTGTTTTAAATTTAATAGATTATTTCATGAGCAATAACAAATAGTTTTAGAGATAAAACAAGACTCTAAAAACAAGTCATAATAACATTTAAAAACGATATTAGCTAGTGTATATTATATTCTTTTAAAGAGGTAAGCGATAATCGCAGCGAGTTTAAGTTGTCTCTCACTTTTCCTATTTCTACTTGTTTCCTTCTAAATGGAAGTAGTAACGTTTCTCTGAGCTTTTATATTTAATATTATATTATTATTAATTATAGACTTAATATTATTACTTTTTTTAGTTTTTCCTTTTGAATTTTTTGTATTCCTTGTGTTCATTACCCATTTTCATTTTTTAAAATGTATTCGATGCTTTTGTTCATTATATTACTTAGACTTCAATAACTTAACTTATTCATCTAAGCAGATGGTGCGCAAAATAGCCTCTACAACTGCATATGGATCGCAATTTGAACTGGGACGACGATCCTCGAAATAACCTTTACCGTCGTCATTTACACCGCGTGGTATACGAATAGAGCAACCGCGATTTGCTACACCAGCACTGAAATCATTTATTGAACTGGTCTCATGTTTGCCTGTAAGACGACGAGCATTATCTTGTCCTTGTTTTGGATCATAAGCGCGTATATGACGCTGATGACATTTGGAAAGTT	"ANPT763.rev,AOTB751.rev"	"GO304417,GO273093"
3531753	3531753:2	GAGTTGCGTTTCAGTAACGATACCGCCAAATTCGAAAATTCGAAAATATTACACATAATAAATAAATACTTGAAAAAGTATTTTCTCGTTGCATTTCATTTTGAAGTCATTCCTTAATAAAACCAAAATTCAAGTATGGCGGCTAGAATTCTAACTGATTCACCTAATGCTCATATAAACAAAACGATTCTGGATCGTTATTTGGACTTACCTGTTGAGGAGAATATTGTACAAGCTACGTACGTTTGGATCGATGGCACTGGCGAGGATCTACGTAGCAAGGATAGAACCCTAGAATTCATTCCAACGAAACCAAGTGATCTTCCAGTTTGGAATTATGATGGCAGCTCTTGCTATCAAGCTGAGGGTCATAACTCAGATACATATCTATACCCAGTAGCGATTTACAAGGATCCATTCCGACGTGGCAATAACATTTTGGTTATGTGCGATACGTATAAATTCGACGGCACACCTACTGCTACTAATCATCGTAAATCCTGTTTGGAAGTGTGCAAAAAATGTGAAGATGATGAACCATGGTTTGGAATTGAACAAGAATATACTTTTCTTGATTTCGATGGACATCCATTAGGATGGCCCAAAAATGGTTATCCTGGACCACAAGGCCCTTATTATTGTGGTGTAGGCGCTAACAAGGTTTATGCCAGAGATGTTGTAGATGCTCACTACAGAGCTTGTTTATATGCTGGAGTTAAGGTATCTGGGACAAATGCTGAAGTAATGCCAGCTC	"ANPT763.fwd,AOTB751.fwd"	"GO304418,GO273094"
3531754	3531754:1	GCTTTTCGAAACGTGGAAGCGTCAACACTGGTTGGTTTTCTCGTGTTGTAAATTAATTTTGCAAATTTTTTATTAATTTCTCGCAAAATGCCGCGTGAAATCAGAGAAGTTAAGGATTTCTTAAACAAAGCCCGTCGCGGCGATGCTCGTGCAGTGAAAATCAAGAAGAACCCCACAAACACCAAATTCAAGATTCGTTGCTCCCGCTTTTTGTATACTTTGGTCGTGCAAGATAAAGAGAAGGCAGAAAAAATTAAACAGTCATTGCCACCAGGTCTGCAAGTTAAAGAGGTTAAGTAAGCTGCAATAAGTATTTACTATTCCAGTGGTTGCAGTTACCATGCCTTTTATTCTTCTACTCTGTTTTATAATTTGCAAAGAAACATGAATGCTGCTATGAAATGTAGCATTTAAAGCAGCATTTATGAAATAAATN	AGSF442.fwd	GO301246
3531754	3531754:2	CTGCTTATTTGTAATATTTATTTCATAAATGCTGCTTTCTTAACATTTCATAGCAGCATTCATGTTTCTTTGCAAATTATAAAACAGAGTAGAAGAATAAAAGGCATGGTAACTGCAACCACTGGAATAGTAAATACTTATTGCAGCTTACTTAACCTCTTTAACTTGCAGACCTGGTGGCAATGACTGTTTAATTTTTTCTGCCTTCTCTTTATCTTGCACGACCAAAGTGTACAAAAAGCGGGAGCAACGGATCTTGAATTTGGTGTTTGTGGGGTTCTTCTTGATTTTCACTGCACGAGCATCGCCGCGACGGGCTTTGTTTAAGAAATCCTTAACTTCTTTGATTTCACGCGGCATTTTGCGAGAAATTAATAAAAAATTTGCAAAATTAATTTACAACACGAGAAAACCAACCAGTGTTGACGTTTCCACGTTTCGAAAGAAAGC	"CAXN3779.rev,CAXN3779.fwd,CAXN6689.rev"	"GO283322,GO283323,GO287721"
3531754	3531754:3	GCTTTCGAAACGTGGAAACGTCAACACTGGTTGGTTTTCTCGTGTTGTAAATTAATTTTGCAAATTTTTTATTAATTTCTCGCAAAATGCCGCGTGAAATCAAAGAAGTTAAGGATTTCTTAAACAAAGCCCGTCGCGGCGATGCTCGTGCAGTGAAAATCAAGAAGAACCCCACAAACACCAAATTCAAGATCCGTTGCTCCCGCTTTTTGTACACTTCGGTCGTGCAAGATAAAGAGAAGGCAGAAAAAATTAAACAGTCATTGCCACCAGGTCTGCAAGTTAAAGAGGTTAAGTAAGCTGCAATAAGTATTTACTATTCCAGTGGTTGCAGTTACCATGCCTTTTATTCTTCTACTCTGTTTTATAATTTGCAAAGAAACATGAATGCTGCTATGAAATATTAAGAAGTAGCATTTATGAGATAAATATTACAAATAAGCAAAAAAAAAAAAAAAAAAAAAAAAAAAAAA	"AGSB678.rev,AGSB678.fwd,AGSC391.rev,AGSC391.fwd"	"GO300479,GO300480,GO300623,GO300624"
3531755	3531755:1	AGTTACGCTAACAGTGATAAGGCAATGAAAGGCACAGGTTTTCCAATGGAAGTAAAAGACTTAACACGTCGTGTACGTACTGTACTAATGGCAACTGCACAAATGCAAGCACATCATATGGATCCAGAACGTCTACTGGAATTACAGTATTCATTAGCGAATTCTTATGCTTCCACCCCCGAATTACGACATACGTGGTTAGTAACAATGGCACGAAATCATGAGCAAAACGGTAATATATCGGAGGCAGCTTGTTGTCATTTACATATTGCCGCTTTAATGGCCGAATATTTACGTTTACGTGGTGGCTGTAGCGTACTGTGGGGAGCGTCTGCATTAATGAAAATTTCGAGTAATATACCACGTGATGAGCAGGGTTTGAAACTGGATGCTGGCGCACAAGATTCACAGTATACGGAGCATATGTTATTGGAACAGTTAAAACAGTGTGCTGATTTTCTGGATAGAGCTGAACGTTTCGAGTGTTTGGGTGAACTTTATAAACTTATACTTCCTATTTACGAACGTGGACGAAATTGTATAGAATTAGCACAATCATATGAACACTTGACGCAAGCTTATAATAAAATTGTAGAAGTTAATCGTTCTGGAAAACGGATGCTCGGACGATTCTACCGGGTAGTGGTCTATGGAGCGATGTACTTTGAAGAGGATCACGCCATCGAATACGTATATAAAGAACCAAAATTAACTTCTTTGAGTGAAATTTCTGAACGTTTGGCAAAGCAGTATAAAGAGAAATTTGGTGCTGATGTGGTTAAACTGATTATGGGATCA	"CAXN4221.fwd,CAXN8005.fwd"	"GO284011,GO289716"
3531755	3531755:2	ATTTCATTTCTAACCATACTGGAATTGTGTTTGGTGCATTTTCGTTATGTTGGTAAGAAGAATTTGAATCTCGCCGAAGAAAGTAAAGATGCTCGCGCTGCGCGAGCTGCTAAAGCTAGTACCCTGCCTGCACGTATGGCACCACCAAACCTTGAAAATGGAAATGCTCACGAAACGGGTACCCTAAACCTAACACAAAATCGTGATAATTTTCTCAATGAAACTGCTAGAAATCAGTTGGCGTTATATGAATCTAATTTAGCTACAGAAGTTGGCATGATAATATTGGATTGTCTGGGCCTCTATGCGGTACATTTTCGTGAAAAACTTATTGACTCCATTGTTTTGCCAAAACTTGCTCGAGTTTATTTACGTTTTCTACAAATTGGGCAATCGGAAAATCTATCAAAACATTTTTTTGCCGCTTTACGGGCATTTATAAATAATTTTTCACCAGCATTATTTAAAGGAAATGCTATACTGTGCGGTCAAATGGTGTATGAGTTACTAAAAGCTTGTGACAGCCGCTTAGTGGTCATACGACATGAATCTTGCGCTGTTCTTTATTTGTTGATGCGTAGCAACTTTGAATTTAGCGGACGTAAAGGTCTAACACGTGTACATCTGCAAGTTATAATATCCGTTTCACAAATGATTGGCAATGTGATTGGACTTAATAATGCACGTT	"CAXN7456.fwd,CAXN9199.fwd"	"GO288921,GO291420"
3531755	3531755:3	AAAAATGTGTGTGCAAGTGGGTGTGTTGTGTAAATTGTTGTTTAATAAACTGCAAAATCAAGACTTGAGTTATTCGAAGCGCCACTGATTGCATTGAACAAAGCCATGCTATTGCGATGCGTATTAATGCTGCTATCGTCGAGCGGCTGGAATGGTTCATCTAGTAACTCACTAAGTGCTTGACATAGTTTCTGATAGTTTTCCTTTAAAGCAGGATGATATTCTTTTTGATCATTGCTAATCATACGTGCATTCAATTGCAATGCAGTATGACAAACGCCAATAAAATCCCTAAAAACATCTTTTAAATCCTCGACACGATCAACAGAGAAATTTTCAACGACTTTTGGATCCAAAAATGCTTGCGCATAGGCCAAAGGTCCTGCATTTACAGTTACTGCAATGCTACCTTGTAAACGTAGTTGTAATTTCTTTACATCTGCTGGCGGTAATATAACCTCTTCTAGTTCTGAAACTTTAGTCTGCATTTCATCAATAGCTACTTCAATTGGACTCAGTTCTATAATTTCTCTCGATTTAACGGATATTCGTTTTAGCACATAAGGAAATGAATAAGTAGTTTTTATAACAGTTTTACGCTTCCACTGTTCTTCGACGCTTCCTCTAGCAGCACCGGATTTTGTAAATGGTGTTTCATACATAAACGTATCGACATCGTGATTCTGTTCAAATTCATTCAAACGTTGATCGAGTTCATCTTTAGTGAAA	"CAXN4221.rev,CAXN7456.rev,CAXN8005.rev,CAXN9199.rev"	"GO284010,GO288920,GO289715,GO291419"
3531756	3531756:1	GAGTTTTTCAGTAAAATGCTATGTATTCTCATAGCAATATTCTGTGGCGATATTTTATAATTGTTGAATTAATATTGTGTATTAATTGAATATAAAGTTCTTATTATAACTTAGATTTTACTGATAAAATATTATAAGATATTTATTTGTAAATAATTGGTTTATATTCCATGTTAGCTTTGATTAATTAATAGATTATACGACATAACGTATATTCTTAAATATTTTGTGTTAATATTCCATAGTACGTTTCTTGTGTTAACGTACGCGGCGCAAAAATGGAAGCCGCAGCTTCTATATCACATACAATTGCAAGCAATAACCAGTATGGTGGTAAAATAGCTGGATTATACGATCTTTTAGAAACACTGGGCTCCGGGCATTTCGCTGTGGTTAAACTAGCCCGACATGTTTTCACTGGTGCTAAGGTAGCGGTAAAGGTGGTTGATAAAACCAAGCTAGATGAAGTTTCAAAATCCCATTTATTTCAAGAAGTTAGATGTATGAAACTAGTGCAGCATCCAAATGTAGTGCGACTATATGAAGTAATCGATACTCAAACAAAGTTGTATTTGATTTTAGAACTTGGTGACGGTGGTGATTTATACGACTACATTATGAGACATGAACGTGGTCTTAGCGAGGATCTCGCTAAGAAGTACTTTCGACAAATTTTACGGGCAATTACATATTGCCATCAATTGCATGTAGTTCACAGGGATTTAAAACCAGAAAATGTAGTGTTCTTTG	"CAXN10111.fwd,CAXN1336.fwd,CAXN1508.fwd"	"GO279836,GO280418,GO280641"
3531756	3531756:2	CAGACTTTTGCATGTGTTTTATTGCTCGATTTGTCCGGATTAACAGATTGATTGTGTGAGCCAAAAAAAAAAAAAGTTTGATCTTGCGAATCACTTGAATCATCGTGAGAGTCCCTTCTATGCATTTTCAATCTTGTTGGAGTATCACCAACAAATTTATGCATTTTTTTCTTACTTCGAGCTTTGGTATCGTCATCTGAAGCCTCAAAACTACTACATGAAGGAGTTCTAATTTTATTAAGTTTAGCACGACGTTGCGTCAAAACAGGATTTCTAGTATTCGCAGTTATTGGTTTTATTTTAAATATATCTAAATCTTGAAATCCTTTTAACGCATCGTGCACTGTTATTTGTGATGCATCAGCACTTGTCAATGATTTTTTTTGTGTCGCAAAATGTTGGGTATTAAAATCAATATTATGCTTGTTAATTTTATTAAATTTTTGGGCCGTTAAGCCTTCAGGTGCAGCAATTTTAGGGCATGATTTCAGTGGTGCTACGATGGTTGCATGTTGAGTTGATATTTCGTGGACTGATTGATTCAAACGGCCATCTGATATTGATTCTTTGCGAACATTAGCAATTTTAAGAACATTTGTTTCACCTTGTTCTAGCATGGGTTCCTCTTCATCTTCTTCTCGAACAATACTACATTTTCGACTTCTTTTGTCCGTATTATTTTCGTTTGAATACTGTTCAGTACTGCACACTTTAATACTAATAGGAACCAAAACATTGTTGTCCGGTGCTTTTATCTTTTTATCTTGCTTTCTTCCCAAATTGTTGCAGTTGTGCTTCAGTGCTCCATTATTGCTCAAAAAAGTATCAAGATTAGTTTTCAAGTTAAGTTCTTCACGTTGCCTTCGTAGTCTTATTTCAGCCAATAAAAAATATGTTGCTGTTATATGGTTGTAAAGATTTTTATCTAGTGATTGCATAATATCTTCTTTGGACGCAATATTGCCACCAATCATTTTTTGTAAAATAAATGCATGATCCTCTTCGCTAATTTCTTGACGACTTATCAATGGTAAATATTCAGAAGCATCGCAGTGTAAGTCATCTTTTAACCAAGAATCAGCCGCGATTTCTTCCAGGCTTGCACGCTTTTTGGGATCTCGAACTAACATAGATGCAATTAAATTGCGACAACTTGGAGTTACTTGAGGCGGCACTGTATATTTACAGTCCATTATCATTGTAAGAGTTTCTGAATCGTTTGCCTTTTCAAAAGGGGGTTGTCCACAAACGAGCATATATAAAATAACTCCCAAAGACCAGATATCAACTGCAGGTGCGTCATAAGAATCTCCAAGTAATATTTCTGGTGCAGAGTAAGCTAAACTTCCGCAAAAAGTTTCAAGCTTCTGTCCAGGTGAAAACTTATTGCTAAACCCAAAATCTGTAAGTTTCACTACTCCAAGTTTCTCAAAGAACAC	"CAXN10111.rev,CAXN1336.rev,CAXN1508.rev,CAXN4364.rev,CAXN4364.fwd,CAXN5084.rev,CAXN5084.fwd"	"GO279835,GO280417,GO280640,GO284256,GO284257,GO285440,GO285441"
3531757	3531757:1	CAACTCGAATGTATGGGCTGAAGAGGATATTATTGCAGAATCTGCTGAGGAATTTTCACAAACACTGCAAATGTTGAAAACAGCTTCAGATATATGTGGTCCTTATGTGTGGAAGCAGTATGATCTTTTAGTGATGCCACCATCCTTTCCATTTGGAGGTATGGAAAATCCTTGTTTGACATTTGTCACGCCTACTATCATATCAGGTGATAAATCTCTTGCTGATGTGGTTGCGCATGAAATCGCCCACAGTTGGACTGGAAATTTGGTCACAAATAAAAACTTCGAGCATTTCTGGCTCAATGAAGGATTTACTGTCTTTGTTGAAACCAAAATTGTAGGTCGTATGCAAGGTAGAAGAGAACAAGATTTCCATATGATGCGTAACCTAACTGAGTTAAAGGAATGTATTAGAACACAATTGGCAAATAGTCTGGAACTAACTAAACTGGTTGTTGACTTATCCAACTGCGGGCCAGATGATGCATTTTCAAGCGTTCCTTATGTCAAAGGATCTACATTTTTGCGTTATGTTGAAGATTTGGTTGGAGGCCCTGAAGTATTTGAACCATTCTTACGTTCATATTTACAAAAATATGCCTACAAATCAGTGGTAACAGACGATTTCAAATCAAGCTTATATGACTACTTTTCTACAACAGATAAAAAAGACAAGCTTAACGAAATTGATTGGAATTTGTGGATGAATCACGAGGGTATGCCGCCTATAATTCCTAAATTTGATGACACATTAGCGAATATCTCCAAAGATCTGGCCTTGTTGTGGAGTTCTAAGGATATAAAAGAATTGGGGAACAATGAAACCATTAACC	"CAXN5729.fwd,CZAB1112.rev"	"GO286233,GO273750"
3531757	3531757:2	GACATATTGTGTATATGCTATCACATGTCCACTTGAGTGCTATCTTTCAGAGAAGTCGTAAACTCGCGATAAGACAAATCAACCATTAATATTAGATTAACAAAATGAAATAATTTTAAATTTCAGTTTCTTTTAGCTCCTTCTGCGGTCAACGCACTACACAAAACTCAAAAGCCATATCAATTCATAATCAAAAACGCAGCATGGGACGTTTGGGAAAAGTTGATCCAAGCTCGTATTCCGAACCTAATCGCATAACGACTGTCCACAGCTCATTGAAATGGATAGTCGACTTTCAAAATACAAAACTGCATGGCTCAGTTACGCACCGTTTTAATGTATTAGAAAATAATTTACCAGCTATTCTTTTGGATGTGAGGAATGTTACTATAAAAGATGTAGTAATTTTGTGTGATAATAAATCTATTCCTATCAACCATTTTGTATCTGATCCAGTAGACGATATTGGAGCTAAACTAACACTCGAATTACCGCAAGGAACAGATAAGGGCGATTTATTCGTTCAAATTGATTATGAGACATCAAGTACTGCCAGCGGATTGCAATGGCTTACTCCAGAACAAACACTTGGCAAAAAGCACCCCTACATGTTTAGTCAATGTCAAGCAATTCATGCACGTTCTATACTACCATGTCAGGATACGCCTGCTGTTAAATTTACATA	CZAB1112.fwd	GO273751
3531758	3531758:1	GGACACTGTGCCGGTCGTCTTCTATGGATAGTAGTTCTAAATTAATTCGCTTAAGTGTTTTATATTTTAATCTATTGTTATTAAATTAATTTTGTTATTAAAAAATTAACTAAATTTAATTTTATTTAATAAATAAATGCTTTTTGGTTGTAAATTTGTTTAATAACTAACAGATCAGCCGGTAAATTTACAAAAATTAATTATATCTCCACCGAAAATCAAGTTACTAAGCATAGCACCTCATAATGAGTCTAACAGATATTTCTACACACTTCACTGAGTCAACGCTCGATGCTATAATACAAAAAGCTGGAGGCACTAAACATACTTCCTTTAAGTTTGGCAAGGGTTTTAAAAAAGGTGATTCATATCTTTCGAAGGTCTTTCGGCTGTGTGTCTATGGTGTTAACGAAGGCAATGGATCAACAATTGAAGTTAATTTGATTGTAAAGGCAATGCCCGATAATCTTGCTAGACGTAAACTTTTTCGTTCGGTAGTTTTCTTTCGAAATGAAATTAATTTTTATACTCATATTGTACCTGCTTGGGAGGAATTCCAAGCTAAACGAAATCCTACAAATCCCTTTACTGAATATCCTATTTGTTATGCTACACATTGCGATGGAGAAAATGACTTTGTTGCTTTGGAAGATGTGAGCTTCTCCGGATATGGTTCACCAAATAGAATGAACTACATAACTTTGGAGGAGTGTTTATT	CZAB1718.fwd	GO274327
3531758	3531758:2	AATTGAAATTTATTAAATATTCTTAACCACGTCACACTGTGCCGGTCGTCTTCTATGGATAGTAGTTCTAAATTAATTCGATTAAGTGTTTTATATTTTAGTCTATTGTTATTAAATTAATTTTGTTATTAAAAAATTAACTAAATTTAATTTTATTTAATAAATAAATGCTTTTTGGTTGTAAATTTGTTTAATAACTTACAGATCAGCCGGTGAATTTACAAAAATTAATTATCTCTCCACCGAAAATCAAGTTACTAAGCATAGAACCACATAATGAGTCTAACAGATATTTCTACACACTTCACTGAGTCAACGCTCGATGTTATAATACAAAAAGCTGGAGGCACCAAACATACTTCCTTTAAGTTTGGTAAGGGTTTTAAAAAAGGTGATTCATATCTTTCGAAGGTCTTTCGGCTGTGTGTCTATGGTGTTAACGAAGGCAATGGATCAACAATTGAAGTTAATTTGATTGTAAAGGCAATGCCCGATAATCTTGCTAGACGTAAACTGTTTCGTTCGGTAGTTTTCTTCCGAAATGAAATTAATTTTTATACTCATATTGTACCTGCTTGGGAGCAGTTCCAAGCTAAACGAAATCCTACAAATCCCTTCACTGAATATCCTATTTGTTATGCTACACATTGCGATGGAGAAAATGACTTTGTTGCTTTGGAAGATGTGAGCTTCTCCGGATATGGTTCACCAAATAGAATGAACTATATAACTTTGGAGGAGTGTTTATTAACAATGCGTACACTGGGACGCTTCCACGGTATTACATTAGCATTAAAAGCTT	CZAC2718.fwd	GO278224
3531758	3531758:3	GGTCACACTGTGCCGGTCGTCTTCTATGGATAGTAGTTCTAAATTAATTCGCTTAAGTGTTTTATATTTTAATCTATTGTTATTAAATTAATTTTGTTATTAAAAAATTAACTAAATTTAATTTTATTTAATAAATAAATGCTTTTTGGTTGTAAATTTGTTTAATAACTAACAGATCAGCCGGTAAATTTACAAAAATTAATTATATCTCCACCGAAAATCAAGTTACTAAGCATAGAACCACATAATGAGTCTAACAGATATTTCTACACACTTCACTGAGTCAACGCTCGATGCTATAATACAAAAAGCTGGAGGCACCAAACATACTTCCTTTAAGTTTGGTAAGGGTTTTAAAAAAGGTGATTCATATCTTTCGAAGGTCTTTCGGCTGTGTGTCTATGGTGTTAACGAAGGCAATGGATCAACAATTGAAGTTAATTTGATTGTAAAGGCAATGCCCGATAATCTTGCTAGACGTAAACTTTTTCGTTCGGTAGTTTTCTTCCGAAATGAAATTAATTTTTATACTCATATTGTACCTGCTTGGGAGGAGTTCCAAGCTAAACGAAATCCTACAAATCCCTTCACTGAATATCCTATTTGTTATGCTACACATTGCGATGGAGAAAATGACTTTGTTGCTTTGGAAGATGTGAGCTTCTCCGGATATGGTTCACCAAATAGAATGAACTATATAACTTTGG	"AHSB753.fwd,CAXN7780.fwd"	"GO303357,GO289393"
3531758	3531758:4	CCAAGGGAAAATGTATTTCTTTTATTTTATATATAATAGTGTTAAAAAAAATTTTATATACAAATATGTATAAAGTTGAGTATTGTAGCTATTTTTATAGTTCTACTTAATATAACCTTGATCAATGGCATGTTTTAATATTTGTGCTATACGTTCGCGCTTCTTTGCCTCTTTAAATGGCGTTATATTCCAAACATCAGTAAGAACAGCATTCTCTTTAATTTCATCTAAGTCAGCAACTTCATCATCTTCAATTAAAGACATAGGTAGAGATTCAATACCCATGCCACAACCAAAACGTGCAAAATTTTGCAATTCATTTAGTAATGCTTGCCAGGATAATACGGCTTCCGGATCGGCGCCTAAATCAGCAATTATGGCACTAGCACTTTTATGATAAGCCTCAAGTAACTCCAGATAATGGTTATCACGTAACTCTTCACTAGTACACGAATAAATAAAGAATGATATATCCAAAGCTAGTGAACCGCAACGCGCTAACTGAAAGTCGATGATTTTAATTGCTTCGGGCTTACCATCTTTTGTGTATGAAGTTAAAAAGTTTGGTGTCCAGCAGTCCCCATGTCCAAAAACGTTTAATTTACTTTTTGTGGATACTAGACTAATTAGATCATCGTAAAGTTTTGGTTGTAAAAATTTATTAGCAATTGTTTCATATTTGGATTCTGGATATGTTTTCGAAACAGCATCGTTGGCAACATTACAAGCAAGTTTTAGAAACCCTACGTACCAGTTACGATATTTCTCATCATAATAGGTTTCTTCTAAATGTTTTGAAGTCTCTTCAAAATTTTTGTGGATCTAAAGCTTTTAATGCTA	"AHSB753.rev,CAXN7780.rev,CZAB1718.rev,CZAC2718.rev"	"GO303356,GO289392,GO274326,GO278223"
3531759	3531759:1	TTTTTTTTATGATACTAAACTAGTACGATTGTGACGTGCACCTGCCGTAGTACGTTGACGCAGTTCACTTTCACCTGTTATAGCCATCAATTCTTCACGATTAGCTTTTTCTATTTCCAACATAGCTGATATGTTAGCTTTACGAAAAGCTTGCAGTGTTTTAGAGAATTGCTGTCGATATTCGTCTACTTCTTTGGATAGATCTGGATCACTCATATCACGTGCCCAGTCATCAAGGTGTTGTATATTTTTACGTAAAGCAGCTAATTTTGCTCTGCCAACTTCATTGAACGCTTCTAATTCAGATATGGATCCACGGTATGTAAGTATGTCTTGAATAGTTGCTTTCGCCTGCAAATTGTTGTCAATTAAATCCTATCTTATAGAATTCAATGCCAATTGATCTGTGTCCATCTTTTATTTTGTTTTAACTAAAATTTTTTAAAGAAACTAAATACAAATGCTACTAATTCTGCAAAACCAACTCATCACTGTGCGGTTTGTTTTGACAC	"AGSF553.rev,AGSF553.fwd"	"GO301367,GO301368"
3531760	3531760:1	GGTTAATAAAATTACATGGTAAAAAAGGATTCTGCTACTATAAAATTATTTTTCCAACGTTTAAATATGTTTTCCATATATGTAATACTAATGCCATATTAAAATAATAAATCAAATCTATTGTAATCTAAAAAAATGACATTGTAATATATTTTAAAATATCAAAATAATAGTAATATATTTTATGTATGTTATTTGTATTCCGTTTTTCTTTTATGACTTCTCTTCGTAAAGCTTGACTAAAATATTTATTTTAAATAAAAATGATACATACATAAGAGATAAAATAAAAAAAACTTAAAACATATTTTAAAAATTTAGTCACTGTTTATAAGAAACTTACAATAAATGTTTTAAAACTTTTAACGTTGTTAAACAGAACGTTGTTACATTATTATGAAATATATTGCGCTTCATCTTTGAAGATTTGTTAAAGCCGCAGCAACTAGAAGTGATTCATTTATATATTGATACAGTAGAGGTTCTTTAATTCCATAATGCTGCAACATTTTAAATTCGCGTAGAGTATTAAGCACACATCGCAATTGTTCTCTGCAAACTGGCGTACTGACGCGTGTTGTTGGTATGGTATAACCTCTTGCTTTGCATGATACTAAGTTATTATTTTCAACACTCATTGTTTGATGGGAAACTAAATTTGCAGCAATGCGTGCAGCATCAAAACGGCTCAATTTATGTCCGTCTTCGTTGTCAGTGTCATTATTTGCGGACTCTTCA	"CAXO621.rev,CZAB2068.rev"	"GO292820,GO274711"
3531760	3531760:2	GACAAGTCATTGTATGAAACAGACGCGAATAGGGTAGTTGTGAGCAGTGTTTTGTTGTTTCATTGATATAAATATTGTATTTGCCTTTTAAAAAACAAAGTATGTAAAATTGCAAGTGTTGATAAGTTAAAAATTTCGGTGAAGATATTGTAATAAACTCAACTTATCGCACAGACATGTCTTTAACTGTAGTCAAATACCGTAAAAATTCTTTAGGACAAGCCGTTCCTCTTAATGAGCCGGTGGCAATTAAAAGCAATAAAGTACAATTTCAGCAAAAACTACGAACTGAGAGTGCAGTTAAAATTGGAGTAAGTCCTTCTTTGGTTATTAACAAACTGACTCCCAATGTGAAGACTGCAGTAAAGCGTAACAACTCATACGAGCCAAACGAAAAAGTGAAAAAGTATTCACTGCAAACAATTGCTAGTACTGGCGGCCCAACAACTAGTTTGCAATGGCAACAGACTATAGGCGGTAGCACACCAACTTCTTTAAAGAAATCGATTGGTGCTGCAATAAGTTCTCTGCCACCAAATACTATTATACAAGCCACAGCAGGAAGCAGTAAAAGTGAGAGTAGCAATAAATCAACAAGTAACGTTTTACAATCAAATGGCGTTACTACGTTCCATGCAAATGGTCCACGACCAACAGTTCTAATTCGTCGTGAATTACCCANACGTACAATACGCAGCGTAACTTTGGAAAT	"CAXO621.fwd,CZAB2068.fwd"	"GO292821,GO274712"
3531762	3531762:1	GAGTTTGATTGAATTGAATGAAAGTAGTGCGCGCTAGGCGTTAGTAAAGTTTTGTATGCAACTGTAATAGAGTACTATGTGAATAAAAAGTGAATTTTCAAATGGATTAAATAAATACAGAATAAACATTTAAGCAACAGAAACTAAAGCATGTGAAGCATTACGATTGACAATACACCATTTGAGATGTTATAAGAAACCTAAATACCAGTTCGAACTACATTTATTTTAACGAGATAAACGTAAAATTAAAAAACAGAAAGTATATTAAAGTATAAGTTATGATGTCCATTGTTGCAGACTCTGTAACTAGTGTTTTTGCTTCTAAATTAAATATTAATGAAAATCTATCAGAAGCTACTATTCCTGTAGTTATAAGCCCAGTTTCATCAGACTCTAAGCCATCAAAGAGGGTAATCTCATCAGCTTCGTTAACTTCTGGAATGTCTGTTCCGACACTGAATAATACAACAAAATCAATAATATCATCAGCTAATTCACAAGATACTATATCGAATATAACATTGATGGGTTCAGCTGCAGTTAAGAATTCAAAAATAACTCGTTCTACTCTGTCATCACATTCATCTAGAGATTATAATCAACATGTTGAATCACTTTCAACACCATTACTTCTGTGTAATGATTCAAATGGTCAAATAGCTTCTAATTCTATCGATAGTAAGCAACAACAAGAGCCACTTTCAATTGCTAGTTTGGCATCATCGCTTGTGAATGACAATATATGTCATAGCCCGACTCAAATATTAAATGATATGATCGCAAATAATACCAATCAAACAGTTGCTGAGGATCCTCGCACACTTCAACTCGCTTTGGAATTATCAATGGTTGGATTAAATGAACCCTTGTCATCGCTATCAGCAACGTTTGCACAGCTTCAGACAATGCAACACTCCAATCAAAACTACCAACAACTATCACAACTACGTTCAAATCAAATAATGCCATCTGATCAGCAGTCAAATGATTTTGATATAAATACGTTAAATGTTATTAGTGCAGCTGTTGCTGCCGCTGCTGCATCAGTCACAGGAACGCACACAAATAATTTATTTAACAACAGTGTGTCAAATATAGTTTCTCTTAATCATTTTGTAAATAGCAACAATTCAAATTCTTGCTTTGCACCAAATTTGGAAGATCGATCGAAAAAATCACAAAATATGACGGAATGCGTTCCAGTACCCAGTTTTGAGCACGTCGCTGAAATAGTTGGACGCCCGG	"CAXN6061.fwd,CAXN9556.rev,CAXN9556.fwd"	"GO286725,GO291907,GO291908"
3531762	3531762:2	GGAATTTGTAAAAAAATAAAGTTGTTGACCTGTGATGTAAAATCTATTAAATGGTTGGTGTTTATGCATATACCGTTACTGCCATCATTTACATTTTGAACCCCAAAATTAATATTGCGAACACTTTGATTTGTGGAGTACGTATCAACAGCTTCTTGTTTTAAATTTTCAACACTGTCAAATGTGGATCCCATACCATTTTTATATATAGCTGCCATAAAATCAGCATTTACATCTTCATTTAAAATTTGATTCAATGCGCCCATCGCTTGAAGCGAGGTCGCATCATTTTCCATATTTAACACATTTGGTGAAATAGGTGTTAAATTACCAGTTCTTAATGCAATATGTGCTTCAATTTGCTTACGTGCTGTTTGAACGTTGTCTGGAAAACCGGTCACTTCAAAAATCGGTTCTTTCTCTCGCGATGGAGTAACGATATATGTTTGAATTACATGCTGTATGTGTTTAAAAATTGCTCCCTTTGGTCCAACTACAAGTCCTACAACACGATAAGGGACTCGGACCTGAATTGTTATTTGCCCAGGAATTGTTGGAGGCCCTGGAAGATTTTTGCCATTTACAATATTATTGTTGGACATATTATTATCAAGCACGGGTCTGCGAGTTGCCCGAATCAAGCTAAAATGCTCTGCTGCTGAAAGAATTTCTCTTTTAACTTTTGCTACGTCTTCTTTTCGTCCTG	CAXN6061.rev	GO286724
3531763	3531763:1	GCCCAATGCCTATTTCATGAATTTTCGAACTGTTTAAAATATTTGAAACACTATTTGAGTGCGAATCGATAATTTGATTACCCACTTCATCAGTCTTTTTGTTTGGATCGACGTCTTCAATTAAAACGTTTTTATTAAAATTGGGTCCTATGTTTTTTTTCAGTTTCCTTTTTATATTTTGAGTTAGTTTGGAACGAAATGTACTTGCAATTCCAAGAAATGGCTTATTTATTTTCGGGGCATTTTTAATAAACGATGTGGGTTGAATTGATTCAAGATTTTTACAAAATATTATATTACTTAAATTTTTAGGTATTGGATCATTAATCAACGCACCATATTTGGGCACTACGTTTATAACATTCTCTGTGCTAATGTCATTGAATTTTTGTGATGTAACACTTGTTAACGATGGTATATCCACCTTGTCAATCGACACATCTGCATTATCCCAATTTCCATTGATATTTGCTATATAACAATTATGCAAAGCATTTATATGAAACTCTGTCACTTTTTGTGTTTGTATCTCAAAACGATTTTTCGCTTTGCATTCAGGATCTTCGAATATTTTATAGATGTTTTGTGTGAAAGTTTCATTATGTAACTCATGCACAGAGACATCGTCACAATTTTCTATAATTTGATCAGTCACTTGATTTGATATATTTTGCAAGTCTTCAAATGTTGCATCATCGGTTTCTTTCTTAACTAAATCGAAAGTAGTTGTTTCCTTTTTTATTGTTTGCAAAGGATCTTCGTCATCATCATAATCTAAATCAAATATAGATTTTTTGGGCTTTAGATCATTAGACTTATTATTTGCGATCAATTCACAATCATTTGAACTATTCACAGTTTTTCCATTCGAACCTTTCTTTGACTTTTGAGCATTATACTCTCTGTTTTCAATTTTTTTAAAAGCGACATTGT	"CAXN5843.rev,CZAB2016.rev"	"GO286397,GO274647"
3531763	3531763:2	GAATTACGCGACAAATTGTCACGCAGAATATAGTGGTCGTCGTTCAGGGAATTCTCTAAAGTCTGTTTCATTAAAATAATTGCAGATAATCGTTTTATAAATGTTGGATTGATAATTAATAAAAAATTGAAATAATGGTGATTTTTTCAAACTATTATTTCCAAAAATATGTGAAAAAGATTCCAAAGCTTGCTGCAAAACAATAAAACACTAATGTATATTTTTTATTTATAAAACACAAAGGATAGTAACAATCGTTATAATCTCCAAAAATTGTGTTCTCGTTTTGGGTAATAAAGTTTTCTAAATGACAACAAACTCCATATCCGATTTAACATCTCGTTTAGCTCTCGCACTCGATTCAAATTATGATGTTGTCAACATGGATATCGTTCTATCGGTTATATCGACTTTGGAAATCACAACGATTACAAAAGAACAATTGGAAGCCACCAGATTAGCTAAATATATAAATTCTTTACGCCGTCGTACTAATTGTGACCAACTAGCACGTCGAGCCAAGTTGCTTTTAAAGAAATGGCGTGAAATGGTTGGTTTACAACAACAACAGCAACAACAGCAGCAGCAGCAACAACAACAATATGCCATTCCTAGTAAGATTTTAAATATTTTTCCTGATAACAGAATTGAACATCCGAATCAAAATTCTCAATCATCCTCTTCTATGGTGGATTTGGTAACAGAAAACTCGCGAAATATGAAACCTAAACCTCAAACGTGTACATTACAAGTTCCAGATGGAATTGGACCAAATATACATCCCACAAATAGCTATTTGTTAAGTAGTAGTGCCGATAATAAAAGCGTTCGTAGTAATAATAATGTTTATAACACTAAAACACAAAAACAAAAAGGAAGTAGGAGTTTACAGACAAATACGAAGCAGCCTACGAGTTTTGCTAATTTATTAACTGATATATATAATGATAATACGGCCGTTCCGTATTCTACTTCATTAAAAACTAAAAAAATTTCAGCTATTGATAGTTATAACGTTGATCAATCCTCTAATTCAAATTCAATTACAAATGGTTGCAATTTGAATTCTGTACCAATTGTTATAAATATACAAGATTCAAATTCAGGTTCAAATCCAATAGATGGAATGCATTTCACTGAGCAAACAGAACACAGAATACAATCGGTTCAAGAAGCTACAAATGATAATAGAAGTAGTAAAAATTCTCGTAGTACCATTGGTTCTTCAATAAAACAAAAGAAATCTAAAAGAGAAAAAAAAGACAGAAGAAGAGATCAACGAGCAACTATAAATGAAAATTCTGTGACAAATATAACGCTGATTACGGATAATCATGATACGACTAATTTCAATTCTCAAAGCGTCCAACCAGAAATTAAGATAAAGAAGTTTGTACCTGTAATTGAGGAAAAATCACACATGAATGAACCACCGTCAAATATATCAGAAATACTTTCTTTATCCAATAGTTCAATGGGATCAATGTTTTCTGCTGAGGAACGTAACAAATCTCAGCGCGGGTCTGCAATAACTTCTTGTAATTCATTAACAACTGATTTGACATTCGCTGGAAAATTTAAAAAACAAATTACTCCATTATCACCCACATCTAACACGACACTTTCGAAACCATTTGATGTCAATATGTATAATGATTGTAGAGATGTGAAAACTTTAAATATTCCTGTGGATTTAGAACGTCAAAAGTTAAACTATAATAAATTTGTTCCATTCAGAAGAAGTGAAAGCAATTCGAATGACAGTACTAATCCAAGTAGTCTAGTTTCACCATGCGAAGTTATCGATGTTAAAAGCCAAGAAAAAATTAATATACCAAAAAAGGAATGCAATACATATAATGAAAACGCAGCAACTACTAATCAACTAAAGAGTTATTTAGAAGATTTTTCGAAACCTAAATTGATCAATTCTAAACAAATACCAGACACCACTGAAGTAATAGTTTCTATACCGGAGAATAAGACACCAAAAAAGCGTGGACGTAAAAAAGGTTCAAAAGGCGTTGATTCTGTAATTGCAAAAGAAACAAGTCTTTCATCACAAATGCTTATTAGTACATTTAGTGGTAGTAAAAAAGTGAAAACCACAAAAGAGCTTTATGCTGAAATGCAAAAAAATCGGAAACTTAATGCTTCTTGTAACTTTTCTCCTCAGCCACAACAGCTGACTTCATTATCTCGTCCAACTTCTTCTTGCTCAGAATTTTCCATGAACTCTTTCCGCACTCTGGATGAAGGAAGTAATAATGACCACCAAAAATTAACACCAGAAAATGGTTTGAGCAATTGTAATCCAGATTTCGTTTACACTGATGGAAGCGACACATTAACTACTGATCAGTCACAAGATAGCGTTCCACCAATAAATGAAACTTCTAACTTTCGATATTCTGGCGAAAGTAATACCAATACTCAACTAAATTGTTCAGGAGAAGAAACAAAATGTAAAAATAAATCTCTTAGTGAAATTAAAAAAGAGTTACATGAATTATTAAACCAATTACCACCTCGATTATCAATTTATGAAATTGAG	"AGSB634.rev,AGSB634.fwd,AGSC642.rev,AGSC642.fwd,CAXN1858.rev,CAXN1858.fwd,CAXN5843.fwd,CAXN6693.rev,CAXN6693.fwd,CAXN8668.fwd,CZAB2016.fwd"	"GO300415,GO300416,GO300989,GO300990,GO281114,GO281115,GO286398,GO287730,GO287731,GO290646,GO274648"
3531763	3531763:3	TTCCCCCGGAAAAAGCCCCCCCCCTTGGGGGTTTAACCCCAATTTTAACCCCGGGATTTTTAAAAAAGGGGGGGAAAAAAAAAAAGGGCCCCCCTTTTGAATGAATTTTAAAAAAAGGGGGGGGCCCCCTTTTAACCCCCAAAAGGGGAAATTTTTTTTTTTTTTTAAAAAAAAAAAAAAGGGGGGGGCGCCCCCCCCTTTTAATTTTCCCGTAAAAAAAAAACAAAAACCCGGGGGGGGGCCCTATTTTTTGGGAAAACCCCCCCCCCCTTTTTTTTTTGGGGGTTAGGGGGTAAAACACTTTTTTTTCCCCCCCCCCCTTTTTTTTGGGGGCCCCCCCTTAAAAAAAAATTTTTTGGGGGGGGGAAATTTGGGGCCCTTCCCCCCGGGAACCCGGAAGGGCCCCCTTGGGGGGTTGGGTTTCAATTTTGCGGGGTTTTTGGTTCCCCAACCCCCCCAAAAAAGGGGGGTGGGGAAATTTTT	CAXN8668.rev	GO290645
3531764	3531764:1	TTTTTTTTCGCGTAAAACCGTTTTATTTAATTTCAACAAACGTTTAAATTTGATTTAATCGCACAAATCTAAACTATTAATGGAATTTTTTTTTTAATGTTTAAATGAACTGCTGATTGACATTGTAAAAACTAGAAGTACTAATTTATTCTAGCTTAGCTAAAATGTCAGACTCACGGAATAGCATATACTCCTTCTTGTCCTCTAGCTCAACCTTAGTACCTCCATATTCCGGCAACAAGACACGATCACCTTCCTTAACGCCCATTGGGATGTAATTGCCACTTTGTGGATTGCGGGAGCCAGGCCCAACCGCTACAACTGTCCCTTGTAGGACCTTTGAAACTGCCTTTTCTGGCAAAACAATACCGCCCTTGGTGGTGGTAACCGACTCAGCACGCTGAATCAAAATGCGGTCAAGCATGGGGACAATTTTCTTAATTGCATTAGCAGCCGTATTGCACTCTTAATTTTAACCGATTTGATATTTAACAAAATCTCTTTAGTAAAAACACCGACACGTGCAACGTACAACTGTCGAGTACAAAACTTCAAAATC	"CZAC1394.rev,CZAC1394.fwd"	"GO276266,GO276267"
3531765	3531765:1	GAGTAAACAAAGAACTCGTAACAAGATCAGTTGCATGGAGTCGGAAATCGGAGTCAAGTACACACAGCTTTCAAGGATAGTTAATAGAGCAGAACACAACACACAGCACACAACACACAATACATAAAGTAACAAACAATGCAATAAATATCGAAAGTGGCTCAAAATCTTTAATATCACCCAGAAACAGATTGACGTACTGAGTAATATATATAGTTTACGAATTTGCTTCAGACATTTTCAAGAATTGGAAATGGCTAAGACCCGAATAAAGACTACACCAACACGCCTCCAAAAGGATGCGATGTCAGCTGCTTCTAAAACGGCAATTATACAGAGCACTCCTCAACCGCTTACCGAGGACATAAAGAAAAGAATACGACCCATTACTATACAAAATAAAAGTCAATCTATTGTATTAGCTCCATTGCAATCATCGAATCCGGTTTCTTCGGTAGTGGTATCGGAACGCACAAATTCTATATCTTCAGCGACTTCATCAATATCCATAGCAAGTGATTCACAGTCGGACAGTGATTCGCAGCCAGCTGGTACACAACTTGGCAAAAACTTGAACGAGTATCTACGTAATAATGGTGCACAACTAAAAAACCGTAAAGTATACATGATAACAG	AGSC736.fwd	GO301127
3531765	3531765:2	GCGATACATAGAATACTTTAATTAAGAAAATATAATTTATTTTTTGATGCTTACACATAAGTTTTCCAAAATTTTCCTCAGGAAATATAAAATATCTTGCGGCTGTCGTACACCGCTGGCAGTCTATGAAAAGAGTTAATAAAGTACCGTAACATAAAATCTTACATTTCAACGCTTATTTGTAATTTTGATATAGGCTAAAATCTTTCACTTGGAAATATCCAAAAATTTAATGACACTGGAGTAGTTAGATTACTACGAATATAATTCTGATTCCATTAAAAATGTACAATTATCGAAATTGTTTTCTTATGAGCAAAAATGTTCAAAATGAGCTTTAAAAATGCACTTAATTTAAGACCAATACTAAATATCTATAAAAAATTTTGCAACCGCAAAAAATTACAATCACTCACTTACGATAAAGATATCGTAAATATTTTATAGATAAAAATAAACAAATATTTTAAAATTATTCATAAAATGATTCAAGGATCTTATGAGAAATGGCCATGTTTAATCGTAAATGGTTGCATGTTGCGAAATGATTTTCTCGATCGAGTTCTTCACAAAATTCTTCTGTACTTCCGGTATGCTCTCCAGCTTCGGCAACATCTTCATTAGAAATAGAAAGTCTGGGGAGAGATTGATATTCCTTT	"AGSC736.rev,AOTC582.rev"	"GO301126,GO273376"
3531765	3531765:3	GAGTAAACAAAGAACTCGTAACAAGATCAGTTGCATGGAGTCGGAAATCGGAGTCCAAGTACACACAGCTTTCAAGGATAGTTAATAGAGCAGAACACAACACACAGCACACAACACACAATACATAAAATATCGAAAGTGGCTCAAAATCTTTAATATCACCCAGAAACAGATTGACGTACTGAGTAATATATATAGTTTACGAATTTGCTTCAGACATTTTCAAGAATTGGAAATGGCTAAGACCCGAATAAAGACTACACCAACACGCCTCCAAAAGGATGCGATGTCAGCTGCTTCTAAAACGGCAATTATACAGAGCACTCCTCAACCGCTTACCGAGGACATAAAGAAAAGAATACGACCCATTACTATACAAAATAAAAGTCAATCTATTGTATTAGCTCCATTGCAATCATCGAATCCGGTTTCTTCGGTAGTGGTATCGAAACGCACAAATTCTATATCTTCAGCGACTTCATCAATATCCATAGCAAGTGATTCACAGTCGGACAGTGATTCGCAGCCAGCTGGTACACAACCTGGCAAAAACTTGAACGAGTATCTACGTAATAATGGTGCACAACTAAAAAACCGTAAAGTATACATGATAACAGAAAAATGTGAAGAAGGTGGTGAACAGATCATTAACGCACACTCCTATGGCGGACAGAAACGTAAAATGTATTTGCTTTTGGAAGAAAACGAAACCGCACAGAATGACAACAACAATAAAACACAAAATACTATTAACCCTGAAAATGGATATAGCCATGCACCCAAGAAACTGACCTTATTCGCTAATAAATCCGATGCTGAGCTTACAGAAAAATTTGATAAAATATTACCAGAAATTCTAAATTGCATTCAAGCTAAAGATTCGCCTGCAACGCAACTGGTTGATTCCGTCATTACAGCAACGAAATCGGTGAATGGTCACAGTACTCCAAAACATAATGCATATGTGTCTGAAGAATCAAAACAGCATATAANAACGCGTCCCCCTGTAACATTGCCACCTAAAAAGAATCATGTAAAAACAATAACAA	"AOTC582.fwd,CZAC2136.fwd"	"GO273377,GO277338"
3531766	3531766:1	AAATTTAATAATTCTTTATGCATATAATATATAATTAAATATAGTATATAGGGTAATCATTGTATTACATTTTTTAATCATATTTATAATAATTATTGTATTAGTTCATCGTAATTGCATTGAGTAGCTTACATATTTTAAATATATTTATTGTTTTTATATTCCAACATGAAACACCTTTGACTATTTATATTCATTCATAATTGTTTGCAATATTTATATGTTTAATATGTATTCAGTTTTTCTTATTTTCATTTGTTAATTTGTTTATTTATTCTTTTACATTTATTTTTTTAGATTATTAATTTAAAAAGTAATAAGGATACTTGTTTCGCATTTTAACGTACATAAGTTAATAGTAATAAATATACATGTATATAATATGCTTAATAATATTTAATATAAATAACAAAATAACACACACAATGTAATAAGGAATACAAGGATAAGAAGGATTTGGAGTAGTAAATTGTAGCTCATTTAATCATTTAATCATTTAATAAAATACAAACATCATATTAAAATTTTTCATCTGATGCAGTTTAATTTGAATTTTAAATATTTTAATTTTCATTGAAATTTAATAATATTAATTAATATAATTTAATTTTAATTTTAATTTAACATTTAAATTGTAAATTTAATTAATTATTGTTTTTCAACTAGTTTGTAAATGGGTTTTTGCTCTCAGAGTTAGCCCACAAATTTAATTGCCATTGGGCAATGGCACCATTATCTGTACATATGACTGTGGAAAATAACCAGTGCGACCATTGACTGAGCCTTCATACCAATTTTCATCAACGCGGT	"CAXN6394.rev,CAZC1993.rev"	"GO287259,GO294195"
3531766	3531766:2	GGCTACACAAGACGAGAGTGAAAAGAAAAACGGAAAGTTTGTTAAAGTAGTGTATTTTAGCACGGAAAAATTATTTCAAAGTATAAAATAAATAATTCATAAGTACAGAAAGTGAAAGCGAAATTTTTTTTTTTAGTTGTTAAGCAAAAAACTAATTTTTCGAAAATGGCTTTCGCCGGACTAAAAAAGCAAATCAATAAGGCTAATCAGTATGTTACGGAAAAAATGGGCGGGGCAGAAGGCACAAAACTGGACATACTTGATGAAATGGAAAGAAAAACTGACGTAACCGTCGAGTTGGTGGAGGAGTTACAACTTAAAACAAAGGAATTTCTACAACCCAACCCCACTGCGAGGGCGAAAATGGCAGCGGTCAAGGGTATCTCAAAATTGTCTGGACAAGCCAAATCAAATACGTATCCTCAACCCGAAGGTCTTCTGGCAGAATGCATGTTAATGTATGGTAAAAAGCTAGGCGAGGACAGTAGCATGTTCGCGCAGGCGTTAATTGAATTTGGTGAAGCGCTCAAACAAATGGCTGATGTTAAATACTCGCTGGACGATAACATTAAGCAAAACTTTCTAGAACCATTGCATCATTTGCAAATGAAAGATTTAAAAGAGGTTATGCACCACCGAAAGAAGTTACAAGGTCGCCGTCTCGACTTCGATTGCAAACGTCGCCGACAGGCAAAAGATGATGAAATTCGTGGCGCTGAGGATAAGTTTGCCGAGTCACTCCATCTTGCGCAGATGGGGATGTATAATTTGTTAGAAAATGATACCGAACAAGTATCTCAACTTGTCACCTTTGCTGAAGCGCTTTACGATTTTCACTCTCAGTGTGCTGACATACTGCGTGGTTTACAGGAGACTTTGCAAGAGAAGCGAGAAGGATCAGAGTCACGCCCCAAAGCTGACTTTATTCCTAAGACTTTGTTAGACTTAAATTTAGATGGTACTGGTACCAATGATACGGATGGCACACCAACACATATTTCGTCCGCTGCCTCGCCATTGCCCTCACCTATGCGCTCGCCTGCTAAGCCCTTGGCAGCTGCCACACCGCAACGACAACAACAACCTTGCTGTCAAGCTTTATATGATTTTGATCCAGAAAATCCTGGTGAATTAGGTTTTAAAGAAAATGATATTATAACATTACTAAACCGCGTTGATGAAAATTGGTATGAAGGCTCAGTCAATGGTCGCACTGGTTATTTTCCACAGTCATATGTACAGATAATGGTGCCATTGCCCAATGGCAATTAAATTTGTGGGCTAACTCTGAGAGCAAAAACCCATTTACAAACTAGTTGAAAAACAATAATTAATTAAATTTACAATTTAAATGTTAAATTAAAATTAAAATTAAATTATATTAATTAATATTATTAAATTTCAATGAAAATTAAATTATTTAAAATTCAAATTAAACTGCTTCAGATGAAAAATTTTAATATGATGTTTGTATTTTATTAAATGATTAAATGAGCTACAATTTACTACTCCAAATCCTTCTTATCCTTGTATTCCTTATTACATTGTGTGTGTTATTTTGTTATTTATATTAAATATTATTAAGCATATTATATACATGTATATTTATTACTATTAACTTATGTACGTTTAAATGCGAAACAAGTATCCTTATTACTTTTTAAATTAATAATCTAAAAAAATAAATGTAAAAGAATAAATAAACAAATTAACAAATG	"AGSB477.rev,AGSB477.fwd,AGSB629.rev,AGSB629.fwd,CAXN6394.fwd,CAZC1993.fwd"	"GO300171,GO300172,GO300408,GO300409,GO287260,GO294196"
3531767	3531767:1	ACAATTGGTTTAAAATATTTATTTATGTGAACAAAGTCAATTTGGTAATACTATATGTATCTTTTCATATAAATTTTCTTAAAATATAAGCGCCGCCAAAATAGCAGGAATTTCTTAAAGTATGAGATTAAAATTAGTTATATGTGGTTATTTACAATATTGAATGTGTGTCAAGAAATATTATCAGACTTAAAAGGCTAAACATTTTAAAAATCAGCGTCCAGCGTGAAAACTTGATCCATACGTTTAGCAGACACACCTGCTTTTCGGTATTCTCCCACACGCCTTTCGAAGAAATTCGTTTTTCCATCCAAGGAAATCAACTCCATAAATGGAAATGGATTCGTACTATTGTAAACCTTGCCAACATTGAGCTCAACTAGCAAACGATCAGCGACAAATTCGATATATTGAGACATGAGTTTGCAATTCATACCAAGGAGATTAACAGACAAAGCTACAGTTAGGAACTCTTTTTCAATTTTAACAGCATCTGTTATAATTTCAATAATACGTTGCTTAAATGGACGTTGCACCAAGTGTTGAAACATAAGGCATGCAAAGTCACAATGTAATCCCTCATCACGAGAAATTAATTCATTAGAAAATGTTAAACCAGGCAAGATGCCACGTTGCTTTAACCAGAAAATAGCAGCAAAACTTCCACTGAAAAATATACCTTCAACAGCAGCAAAAGCAATGATACGTTCACCAAAGTTTGCACTTTT	"AHSB738.rev,CAXN4565.rev,CAXN4679.rev"	"GO303336,GO284581,GO284776"
3531767	3531767:2	GGTGAACGTCGAGGTGTCAACTTGTGTATTTGATGTCCACGAGTTAAGTTATTTTAAATAATTAAATTTTGGATTATAATATCTGATATCTGATCAACAAACTAAACAAAATGGCTGGTGTTGGTAAAGAAAATATTACTGATCATCTTGATAAGGTTTCTCTTAAGAGTCCAAGAAAAATTTTGACGGAGAACGTTAATGTTCGTAAAATGATGAAGGACGAAGAGATGGTCACTAAACCTGATTCTGCTGAAGCTTCTGATGATTCCGTCAATGCAGTAGCTAATAAGGCTCCGGTTCCATTCGATCCTTCTATTGAGCCTTTACTGCAAGAAAACCCTCGCCGCTTTGTTATGTTTCCAATAGAATATTACGACATTTGGACTATGTACAAAAAGGCTGAGGCTTCTTTCTGGGTTGTGGAAGAGGTTGACCTTGCTAAGGATTTGGATGATTGGGAGAAATTGAATGACAACGAGCGTTATTTTATTAAACATATCTTAGCTTTCTTTGCTGCTTCTGATGGTATTGTTAATGAGAATTTAGTGGAGCGCTTCAGTCAAGAAGTTCAAGTTACTGAAGCTAGATGCTTCTACGGATTTCAAATAGCAATTGAAAATGTGCATTCAGAAATGTATAGCATCTTGATTGACACTTATGTTAAGGATCATGAAGAAAGAGAGCATTTGTTTAATGCTATTGAGACCATGCCAGCGGTAAAGCGTAAGGCTGAATGGGCACTATCTTGGATTTCTT	"AHSB738.fwd,CAXN4565.fwd,CAXN4679.fwd"	"GO303337,GO284582,GO284777"
3531768	3531768:1	CGGTATCCTTAGCAACTTTAAGTGCGTTTTCAGTACGTGTTAACGCACCACGTTCACAAGAAAGTCCGCCACAAGTACCACAACCTGCACCACCACACAAACTATCACAAGGATCGCCACGTTTGTCACAAACTTCGTTATTTAAGTCCGGTATGATGGCAGTTAGTGCAGCCAATTCATTGCGATATTCATTGATGAGATTGTCATTTGCAGTAACAGTACTTGAATCGTCTTTTAGTTTATTTGCTAAAGCTTCTACACGCTTGCAATTGCGATCCGTGTTTGCTGCATATTCTGCTGCCTCGTCTTTAAATGCTGACAAATCTAGAACCCGATTAAAAGCCTCACGCGTTAAATTCAATGCACCATCGATGTTTGATTCTTGCAATTGAATTCCATTTTCTTTTAAATCTTTTGATAATTGCTTAACTAAAGCAGACTGATTTTGCAGTGCTTCCAGTTCAACACCAGACAAAGTAAGCGAAGAGTAGATATTTTCTAGATTGCGTTCTGTTTCAATAAGTTTTTGGTGTGCTGCAGAAAGATTACGTTCAAGCTCTTTTGCCTCTTTTTCCAATCCATCAATGTCTTGCAAGCTCACAGTGGTATTTTGCAGTAAGTCACGTATGTTTTGTAATTTCTTTTCAAGAGTGCTAAATTCAGATGTGTAGGCTCCAGTGGCGCCAATGAGTTTAATTTCTTTAGCGCGTTGTATAGCGACGGCTGTGGCATCTTCTAGTTCATGCAGAATTAAGTCCCAATTGTTAAAGCATTCGCCGCAAGGTGCGCAATGTGGGAATTCCCCAAGATAACCTCGTGCACATTGATTACATTTGTCGCCACCAATACCTTCGTGACAAACACATTGTCCGCTTTCTCGGTCACATTGAAAATCTGCTGAGCCATAAGGATCACAATCGCAAGGTAAGCATTTTTCATTTGGATTGCCCCAGAAATTAGATTGACATTGATTACATGCACGTCCGCCAAAACCATCTCTGCAATCACATTGTCCAGTATATCTATTACATTGTTCAGATAATGAACCGATTGGATCGCATTCACAGGCTTCGCAACCCTCACCTGATGCAATCTTCCAGTGATTAACTACACACTCGCTACAACTGATGCCTCTTACATTAGGCAAGCATGGACACTGTCCGGTAAAGCGATCACAATGTAGTGCTGTGTTGTTGGTGCCTAACACATCACAATCACATGGTACACAATTTTGGTTAAGTGCATCACCAAAGAAACTATCACGGCAGAGCTCACAATGATCTCCAGTTGTATTGTATAAGCATTTAAGGCATTTTCCTGTGCGACGATCGCAACTTCCTGTATCATAAAGATCTGTATTTTTACTACATTCGCA	"AGSF414.rev,AGSF414.fwd,CAXN6605.rev"	"GO301206,GO301207,GO287591"
3531768	3531768:2	TCCCTTAGATAATTACACTCATATGGGCCGCAACCAATCTTTGTATGATTTGCGCTACGGTGGTGTAAACAATGAACCTTGTACAAAATGGAATAACGATGCTAGTACTATTATACACAACGGTGCTAGTATGTGCAATTGTAATCCTACAGGGTCATTGAGCAAGGAATGTAACTCTATTGGTGGTTATTGTCAATGTAAACCGAATGTAGTAGGACGACAATGTGATATTTGTGCTCCTGGTACATATGGTTTTGGTCCAGAGGGGTGCAAAGCATGCGATTGTAACAGCATTGGAGCCAAGGATAACAATTGTGATTTAATAACTGGGCAATGCGCCTGCCATCCAAATACATATGGGCGCGAATGTGATCAATGTCAACCCGGTTATTGGCATTTCCCTGATTGTAGAGTTTGTGAATGCAACGGTCATGCGCAACAATGTGATCCACTAACTGGACAGTGTTCGAGTTGTATGGATTTCACAACTGGTTATGGTTGTGATGTTTGTCTAGATGGGTATTATGGCAACCCGTTACTTGGCAGTGAAATAGGTTGCCGTGCTTGCCGTTGTCCAGATACTATTGCTAGCGGCAACTCACATGCTGATGGCTGTTCTTTAGGTTCAC	CAXN6605.fwd	GO287592
3531769	3531769:1	ATTGTGTTTTTAACTTTAGTACAGTGCAGGCGTGTTTTTGTATTTGTTAAATTTTATATGTTATATGTTTCATGTTTAAGTGACTTGTTACCATTAAATTTGATTTTATAAATATCGCATGAACAGTTCTGAATGTCCTCAATAAACTATTTAATTAGTTTAAACAGTTACAAACTGCATGTGCCTTATATATCACATTTCTATTCAGGGCTATACCTTCAACCTAAAAATTAATTTAATACCTAAAGACAAGTGTTAATTAAATCATTTTATTCTATATATTCATACATGAATTTTGTGCTGGCACAACTACTGTGTATTGTTTATTATTGTATGATAATAATTACATGCATTTAAATGCATAAAAAAACTATATTACGCACTTCTAAAATATTAATCTAAAATCAAAATTACCTTTTTGTTTTATAATACATCCTCTAAAATATATAACATATTTCAAATTTTAATTGTATAGTGTATTATTATTTATATCATGTCTCAATTAAATATATCAATCGATGATAATTTTTTATCATCATTAATGCAAGTATTAGAATCAAATATTGGTCTACAAAATATGGAGCCTAATTCCATAGATGGATGCCCTTTGCCAAATCCTATGCAAGATTCCATAATTGATGTACAAGATTCCTACCATACTATATCAGGCTTAACTACATTACAAGGCTCAGACAACGCTACACCTTTTAAAATAGCTTGTTCTACTTTGCCTACATCCGGTATTAATCATCCAAAAACCACATCTCAACCATCATTACAAGGCTCAGACAACGCTACCCATTTTAAAAATAGCTAGTTCTACTTTGCCTATATCTGCACCACCTAATCTATTGGATTCCAACATGCCCAATTCAACTCAGTCTATAGTTACTCATCAAATAGATGCTGCACCAAATCCTAAAGATGCTGTCAAATCTATTAATATACATGGAAATACAAATATCATGCAAAATTTACAAGCTATTACCAATATAGATCATATCTCATCTATAAACGCACAATCTAATCTATCCGATGCTCCATGTACATCAACTTCGACTAGTACTATGGATACATATCCTTTACATAATCCTGACAACCAAACTGTTTCTCCGGTGCATCACACAATTATTACGTTACCTACATCTAAGAATTTGAATGAGAATAAAGAATGTGCGGGCCCCTTCC	"AHSA404.rev,AHSA404.fwd,AHSA427.rev,AHSA427.fwd,AHSA514.rev,AHSA514.fwd,AHSA677.rev,AHSA677.fwd"	"GO302248,GO302249,GO302282,GO302283,GO302415,GO302416,GO302678,GO302679"
3531770	3531770:1	TACTATATTCGGGTTTATTGCACATACAGCATATATAATTGAATAATAAAATTATTATATAATATGCTTTCATTATACATTTTTTTTGTGTTCTTTACTTTATTTTACTTTTTGTAATAAAAAATTTCACACTGCAGAACAGCTGTTGCGTATGTAACTGAACTCTACGTGCTACTTGGCGCGATGACAAAATTCCATTTGCGATTACAAATTCGCTGACAGGTTTTGGTTTTGCAAAAAAATTCAGTTTATTTAGTTTTATCACAAAAATGATTTATTTTCTCTTCTTTGCTGAATACGTACTAACTTGCAGAAGCTATCCTTGCATGGCTTTGAAATAAATCAATATACATGATTTCATCACAAAAATTGGTAATTGCATGGCTGATATTGTGAAGGTCATGGAAGTACAGTCGAACTTCCATAACTCGAATTTTCTCAAACTAAATATAGTGCAAATTACATACAATTATAAAAAAACTCTATCTCGAAGTCTCTATAAGTCGAAATTTTCCTATGCAAAATGATACTTCGACCTACTCTGAATGTACATCGTTTTCTAAATATGGTACAAAATATACATATACAAATTGAAGCATGGATACTTAAATACTTATTTCTATATTTAATAAATAGATTTAAGTCTCTCAGAAGCTTGTCGAAATATATAAATCTGTTTATTAAGCAAGTAGAATGGTTGAAATTTATACTACTCTTGATA	"AFUX587.fwd,AFUX635.fwd"	"GO298610,GO298689"
3531770	3531770:2	TCAGTTTGTTTGCGTTCCATTTTTAATAAGGAACAAGTTGGTTTTATTTCTGTAGGTACATACATGTTGGTACTACCCTTTTAACACTGAAACCAATTCAAAGCAACAGGAGGGAATTTTATAGTTGAAAAAAATGTCGGCCTACCCAACAAATAAATAATCGTACTTAAATGAATGTTTCCTCCCGCCTGTAAAAACAAAATTACATGCAAGTTTCTCTTTATAAATACTTTACAAAAAAATTTGTATGTAGTTAGAAATTATAGTTGGGTGGTTATTAAAGAAAAGAAATCGATAATACAGTCTCAGGCTGGTGAATTCATTATATATTAAGGAGGGTTTTAAATAAAATTTATTAATATAATATATAAACGAACGGCCCGAATGAAGGCCCTCTAAGGGATGAACTTTTTTTTATATCAAGA	AFUX587.rev	GO298609
3531771	3531771:1	ATGCGTTTTCTGGGGTGTCACTTATCATTAACTGCATATGTCGTTTAACACCTGACATGTTACGTGACGGTTGTACGATTGTTATAAGGAATTGAATAAGCTTTATAGGAACAAAAATCTTTATTACATATTTGCATTAAAAACTATAAACATTTTATACATACCTTATTTACAATTTGTTGTTGTTTAGCATGTTTTTGTCTTAATGATGCTATTTCCCTCCACAATGCTTCATTTTCTTGTTTCATAACGGAGAATCGAGAATCTAGAGAATCTTGGCGACCACGCATAGCTTTCACATCTTGTAGTACGTTTGTTACTGCTTCAAGTTTAATACCTGTTTTTTCATCATTTTTTGGATTGGCTATTTTGCGTTTAATGTGTTCTAATAAATATGAACAATTACGTTTAAAATATGGATGCGAAAACTCCATTTCGTCTTTATCAAATTTCAATCCACCGTTTTCAATTGAAGTTATTTTGTGGAATCCATCTTTAAGAAAGTCGATTAGAGTCGTTAAATTTTTAAACAAAAATATACATACACATATTAAGCTGACGTATAAAGCTTGCCATGTTGTTATGTTTATAATTTTGAGGTAAAAGTTCCCGGGCAAACTGTGCTTGATTTTGAATAATAAAACTCTGACCGTCCTAGTTTAATAACAAAATGTTTACATTAAAAATACTGTTGTTTTTTGATATATATAAATTGGGATCATTTCAATAGGTTACAATCACAAAAAAAAAAAAAAATAAAGTGACCTTAAAATTATTATTGAGTAAAGGATCGTGCACTGCGACCTAAAAGATCTATTGTGCCCGACCTTAAAATAGCAATTAGAACATATTCAAAAATAAGTAGACAAAACTAAGTACTTTTTAGTTTTACGCATATATAGTTTGAAACTTCATAATTTCTAATTTTGTATATTTTATTTTTGTGTATAATTAAGCAATTTAATATTACTTCTACTTGTTCACGAAGAAAAAGCATTGGTTTTTCTTGTATAATAATAATGAAAACTTACATTGCCCCAACATATCAAGTTATTGGTATCCGGATCCTCCACAAGACGCCATAGTTTAGCCAAGAATGCAGGAACACCAGCACTCATATCGTTAAAAGTGTGCATTTCACTTATTTTATAATGATCTATGACTACTTTATACACGTTTTTAATATTTTTTTACTCCAAATTATTGTAATTTACTGCAGCACTATATCGCAATGAAAATATAACTTCCCTTTCACATGTACTTCGCAATTGC	"AFUY395.rev,AFUY395.fwd,AFUY552.rev,AFUY552.fwd"	"GO298902,GO298903,GO299161,GO299162"
3531772	3531772:1	GGAGTTTCACAAATCAATCAAACAGAGTAGTGCTTGCGTTGAAGGGCGCTGTAGTCTAAAGAGGTTATAAGCTAAGAGTAGTCCAGTTTTTATACAATTTCCAAACAGAAAATGGAGATTGAAGTTGTTAGTGCAAAAAATTCCAAAGTATTTGGTAAATGTCATGTACCGGCCACCATATCAATAGGTGACTTGCCTGCTCAAATACATAAGCAACTGAAGTCAACCCCAGCACCAAATCGTCAATCACTACGTTTGGATCCACGCGGCAAAGCGTTAAAAGACAGCGATACCCTTCAATCGCTGAATTTACGCAATGGCGTACGCATTTATGTCAAAGATTTAGGTCCACAAATTGCTTGGACGACAGTATTTCTGTCAGAATATGCAGGGCCACTACTGGTTTATTTACTTTTCTACGCTCGTCCCTCGATTATCTATGGAGCAGATGCTGATAAGCCAATATCGTTGACAGCGCACATTGCGGCCGCTTGCTATACGGTGCATTATGTAAAGCGATTGCTGGAAACAATTTTCGTTCACCGCTTCTCACACGCTACTATGCCAATACGTAATCTCTTCAAGAATTGCAGTTACTATTGGGGCTTTACAGCATATGTGTCCTACCACGTCAATCATCCACTATTCACATCACCATGCCAAGTGCAAGTATTGGTTGGTTTAGCGGCCTTTGCGCTCTGTGAAATAGGCAATTTCTCTATCCACATTGCCCTGCGTAATTTGCGACCACCTGGCACAAAAGTGCGCAAAATTCCAATGCTTGACAGCAACCCATTCACACAACTTTTCAATCTTGTTTCCTGTCCCAATTACACATATGAAATCGGTGCCTGGGTGAGCTTCTCTATAATGACCAACTGTTTAGCCGCTGTACTTTTTGCTATTGCTGGCGGTTATCAAATGATGGTTTGGGCTTTAGGTAAACACCGCAACTATAAGAAGGAGTTTACACAGTTCCCTAAATCGAGGAAGGCTATATTCCCATTTATTCTTTAAATTAATTTACATCATTTCTTAGCCAAGCCAAAACATTTCCATATTTTCTTTTGCATAATGAACAATTTTAAATTAAATAATTTTAAGGTTTTAGGATTTTCTTATTAGTGGTGTAACTGTGACTTGACAATTTGTAATATTGTTGTTTAAATAAATAGCAAAAAATC	"ANPT498.rev,ANPT498.fwd,CAXN7785.fwd"	"GO304053,GO304054,GO289398"
3531772	3531772:2	GAGTTTCACAAATCAACCAAACAGAGTAGTGCTTGCGTTGAAGGGCGCTGTAGTCTAAAGAGGTTATAAGCTAAGAGGAATCCAGTTTTTACACAATTTCCAAACAGAAAATGGAGATTGAAGTTGTTAGTGCAAAAAATTCCAAAGTATTTGGTAAATGTCATGTACCGGCCACCATATCAATAGGTGACTTGCCTGCTCAAATACATAAGCAACTGAAGTCAACCCCAGCACCAAATCGTCAATCACTACGTTTGGATCCACGCGGCAAAGCGTTAAAAGACAGCGATACCCTTCAATCGCTGAATTTACGCAATGGCGTACGCATTTATGTCAAAGATTTAGGTCCACAAATTGCTTGGACGACAGTATTTCTGTCAGAATATGCAGGTCCACTACTGGTTTATTTACTTTTCTACGCTCGTCCCTCGATTATCTATGGAGCAGATGCTGATAAGCCAATATCGTTGACAGCGCACATTGCGGCCGCTTGCTATACGGTGCATTATGTAAAGCGATTGCTGGAAACAATTTTCGTTCACCGCTTCTCACACGCTACTATGCCAATACGTAATCTCTTCAAGAATTGCAGTTACTATTGGGGCTTTACAGCATATGTGTCCTACCATGTCAATCATCCACTATTCACATCACCATGCCAAGTGCAAGTATTGGTTGGTTTAGCGGCCTTTGCGCTCTGTGAAATAGGCAATTTCTCTATCCACATTGCCCTGCGTAATTTGCGACCACCTGGCACAAAAGTGCGCAAAATTCCAATGCCTGACAGCAACCCATTCACCCAACTTTTCAATCTTGTTTCCTGTCCCAATTACACATATGAAATCGGTGCCTGGGTGAGTTTTTTTATAATGACCAACTGTTTAGCCGCTGTACTTTTTGCTATTGCTGGCGGTTATCAAATGATGGTTTGGGCTTTAGGTAAACCCCGCAACTATAAGAAGGGGTTTACACAGTACCCTAAATCGAGGAAGGCTATATTCCCATTTATTCTTTAAATTAATTTACATCATTTTTTAGCCAAGCCAAAACATTTCCATATTTTCTTTTGCATAATGAACAATTTTAAATTAAATAATTTTAAGGTTTTAGGATTTTCTTATTAGTGGTGTAACTGTGACTTGACAATTTTTAATATTGTTGTTTAAATAAATAGCAAAAAATCAATAAAATGTTTTGTACATTTTTTTTGGTTTGTTTGTCGAAAAAAAAAAAAAAAAAAAAAAAAAAAAAAACT	"AOBT618.rev,AOBT618.fwd,CAXN4582.rev,CAXN4582.fwd,CAXN5304.rev,CAXN5304.fwd,CZAC2812.rev,CZAC2812.fwd"	"GO271919,GO271920,GO284610,GO284611,GO285788,GO285789,GO278370,GO278371"
3531773	3531773:1	ATTATTAAGGTTTTCTGGACGTATTGAGAAGTTTATTTAATATTAACAATTCTTTTTACGGCATTGGACACGTCAGAAAATTCTTGAAAAGCAGAAATAAATATTCAAATAACTTAAATTTAAATTAATGTTTACACAGCTGTCAAAGTTAAATTTAACATTTACGCATATAGGTTGAAAATAAATATTATTTCACAACGTTAAATTCCATTCACTGCTAAGATTGCGAAAGATTAAAGACGCAAACAAAACAAATATGAAGTTGCGGATAATTTTTCTATTGTGTATAACAATAGTTCTGACTAATGCGTTGCCAGTGACGAAAACCAAAAAAAGATGAATCCACCACAGCCGCAACTCCAGACGTCGAAACTGCTCTGGAGTATGAGCGCTACTTGAAAGAAGTTGTTGAAGCACTAGAAAGCGATACCGAATTTAGGAAGAAACTTGACAAAGCGCCCGAAGCTGATATTCGGAATGGAAAAATTGCTCAAGAATTGGATTATGTTAACCATCATATCCGTACAAAACTGGATGAAATAAAGCGTCGGGAAATTGAACGCCTTCGAAGTCTTGCTAACAAGGAATATGAATTAAGTAATGATATTGATCGAGACCATTTAAAAGTGCCACAGCATTTAGATCATGCCAATGAGCATACCTTTGAGATTGAAGATTTGCGTAAATTAATAAAGAAAACTGCTGAGGATTTATCTGAAAATGATCGAAAACGTCGAGAAGAGTTCAAACAATATGAAATGCAGCCCAACACCAACGTCAACAACACCAAAAACAACAGCAATTGCAAATAATACAGCACCAACGTCCCATACAACAGAGTCACTACCATCACCAGCAACAGCAACAGCAGCAGCATCAGCAACAGCAACAACAACAGCAATCGCAGCAACAAAATTCAATTGGCAACATTTATCAGCAAATGTCTACCACAAGCGAAATTTATCCGAGCAATGTGGGCAATCGATCAGTTTATTCGGAGCAATATTATTATCCCAAGGAGAAAATGAATATTACTGAGAATAAACTTAGCAATTGTCATACTTATGACTCTGTGTCGAATCAACAACATTTGGCTGGTGCCGGTACGCTCAAACGGAATGTAGCAGGCATAAATCAAAGTGGACGCTTCAAAGTATTAAACACTCAACCCCAAAACTTTCAAATGCATGCAACACCCGGCAACGCCTCCAATACAGTACCCGCTAAAACAACAATAACTGCAGCAATTTGCGAAAACCAAT	"CZAB1275.fwd,CZAC2548.rev,CZAC2548.fwd"	"GO273910,GO277987,GO277988"
3531773	3531773:2	GGGGGTGAGCATTTTGTTGTTGTTGTTGCTGCTGCTGTATAGGAATTTGTTGTTGCTGTTGTGGTGCAGGAGGTACTTTATTTTGATTTACTGCATATTGCTGTTGTGGCTGCTGTTGTTGTTGTTGTGGTTGCTGCTGTTGTTGTTGTGGTTGCTGCTGTTGTTGTTGTGGTTGCTGCTGTTGTTGTTGTGGTTGCTGTTGTTGTTGTTGTGGTTGCTGCCGCTGTTGTTGTGGTTGCTGCTGTTGCTGTTGTGGTTGATGTTGTTGTGGGTGCTGTTGTTGAACATTACCGATAGGCTGTTGTTGTTGTTGTGGCTGTTGGGCTTGTTGCTGTTGTTGAACTGGTTGATAATTTTGTTGTTGCTGAATTTGTGGATTATGATTTTGCTGACCATTTGCTTGAGGTATCGTCTGGTAAACTCGGTTTGAATTGAGATGTACTTG	CZAB1275.rev	GO273909
3531774	3531774:1	GATTTGTTTAGTGAATATTTTTGAAGTATAAAGTTGTGAAGAATTTTTTTTAGTTATTTGGTGCATGCATATTTAATTTATATACTATTATAACTTTTAATAAAAATTAAAATTAATAAATAAGTATTAGTTGTTTAACATAAAAGAGAAACCGATCAAAAAAGAAAATATGTCAAGTTTACCACGTCGCATTATTAAAGAAACTCAACGTTTAATGCAGGAACCTGTACCCGGCATTAATGCTATACCAGATGAGAACAATGCCCGATATTTTCATGTAATTGTAACTGGCCCCAATGATTCACCATTCGAAGGTGGAGTATTTAAATTGGAATTATTTTTGCCTGAGGATTATCCAATGTCTGCTCCTAAAGTACGTTTTATAACAAAAATATATCACCCCAATATTGATCGATTGGGTCGCATCTGTCTTGATGTGCTTAAGGACAAATGGAGTCCTGCGCTCCAAATTCGCACAATTTTGCTATCTATTCAAGCTTTATTAAGTGCTCCAAACCCCGATGATCCATTAGCTAATGATGTTGCTGAATTGTGGAAAGTTAATGAAGCTGAAGCTATAAGAAATGCACGTGAATGGACTCAAAAATATGCCGTTGAAGACTGAAGAGTAGAAATATATGCAGACGCTTATGTTGGCAGGGGACGGGTGGGTTAAGAATATCGTTGAATTTGAAAAGTTTATTATGTGGTCGGGGGTGGAAAAAAAAGTTGC	CAZC3371.fwd	GO295942
3531774	3531774:2	GAGTGAATATTTTTGAAGTATAAAGTTGTGAAGAATTTTTTTTAGTTATTTGGTGCATGCGTATTTAATTTATATACTATTATAACTTTTAATAAAAATTAAAATTAATAAATAAGTATTAGTTGTTTAACATAAAAGAGAAACCGATCAAAAAAAAAAAGAAAATATGTCAAGTTTACCACGTCGCATTATTAAAGAAACTCAACGTTTAATGCAGGAACCTGTACCCGGCATTAATGCTATACCAGATGAGAACAATGCCCGATATTTTCATGTAATTGTAACTGGGCCCAATGATTCACCATTCGAAGGTGGAGTATTTAAATTGGAATTATTTTTGCCTGAGGATTATCCAATGTCTGCTCCTAAAGTACGTTTTATAACAAAAATATATCACCCCAATATTGATCGATTGGGTCGCATCTGTCTTGATGTGCTTAAGGACAAATGGAGTCCTGCGCTCCAAATTCGCACAATTTTGCTATCTATTCAAGCTTTATTAAGTGCTCCAAACCCCGATGATCCATTAGCTAATGATGTTGCTGAATTGTGGAAAGTTAATGAAGCTGAAGCTATAAGAAATGCACGTGAATGGACT	CZAB1402.fwd	GO274025
3531774	3531774:3	AAAAACTTATTACACATTTTTATTTTATTACATATTTGCTTCAATTAATTTACGAAAAAAAACTTAATAGAATATTAAAACAATATATTTTATACATAATTTAGGGTATTTTTTTTTTAAGTTAAATTTTTAACTTGCGGATCTTTTTGGATGAGAATATTTGAAGCAGCACAACGTTGTAAATAACATAAAAGGTATCTTATAAGAGCTTTCATCATATGCTTCGTATTATTTTCGGTATATTTTTATTCTAAAAGTATTATATTTAAAAATTTGAAATAAAATGAAGATATTTATCGTGTACGAAACATTTTTATTAAATAAAAAAAAATAATAATTAAAGACAATCAATTAAGAAAATATGATTTGACGAGCATTCGATATATTTTACTTTCTAACAAAATATATTATAATTTTTAATACAAGCTTAATTAAGGGCAAATACAATCAATTTAAATTATTCATTTTTTTTTTTATTTTCTACAATTTTATTTTTTAGACATTTTCTACGTTTATTACTGAAAATATATTTGATTTTTGAAGTTGGTGTTCTTGAATCTTCTTACGAGTGACTTTGTGTTCTTTATTAAGTGACCCCCGTTAAACAAATTATTCAAGTATGAAAACCACTCCGATTTCCTGGACACGTCCATTTGACAACAGATTTTAATAAAGTCAACTATTTTGTGTAACTTTTTCCACTACACTCTATA	"CAXN3665.rev,CAXN3665.fwd,CAZC3371.rev"	"GO283150,GO283151,GO295941"
3531774	3531774:4	GTATTATTTGCGGTATATTTTTATTCAAAAAGTATTATATTTAAAATTTTGAAATAAAATGAAGATTTTTATCGTGCACGAAACTTTTTTATTAAATAAAAAAAAATAATATTTAAAGACACTCTTTTAAGAAAATATGATTTGACGAGCATTCGATATATTTTATTTTCTAACAAAATATATTATAATTTTTAATACAAGCTTAATTAAGGGCAAATACAATCAATTTAAATTATTAATTTTTTTTTTATTTTCTACAATTTTATTTTTTAGGCATTTTCTACGTTTATTATTGAAAATATATTTGATTTTTGAAGTTGGTGTTCTTGAATCTTCTTACGAGTGACTTTGCGTTCTTTATTAAGTGACCCCCGTTAAACAAATTATTCAAGTATGAAAACCACTCCGGTTTCCTGGACACGTCCATTCGACAACAGATTTTAATAAAGTCAACTATTTTGTGTAGTTTTTTCCACTACACTCTATATTGATATAGCTTACTTCTTGAGATAGTGTTTTAAAGTTCCATTCAAATCAATTTTAACACACCAATACACCTGTTATTGGTGGTTTTTATATAAAAATTTTCATGTAGTAGTTCGCTCAAAACAGTTATCTTTACTTAAGTTCGCTGTCAAATAAGTGTACCCGAGAAATCGGAATCGTATCCAGGTATATACTTAATATGTTTGTATTGAATATTACTATTAACTGTAAAATATTGTTGTTGTAGTTATATTGCTATTATTTTTTATTGAAATATATTTATTATTATTAATATATGATAAAATTATTTTAAAAATAAAAACCGAACGATTTTAATATTTCTTTCATTTTTTTCATAGAACTTAAAA	"CZAB1402.rev,CZAC691.rev,CZAC691.fwd"	"GO274024,GO279213,GO279214"
3531775	3531775:1	GGAGGGATATATATTTAAATAAATTTTAATTTTGGTAATAACATGTGCAGGATATAACAAAGATATAGTAGCGAATAATTTCAATATATCTTAAAGATTACATTCAATTTTGTAGCAAAATAGCTATGTGGATTTATACTGTATTCATAAATTCTACAATAGATCTTCATTTATAAACATTAACATATTTTTCTGATAACTGAATAATTTCCAAAATTCATATTTCATCACAAGAAATTTTAAGTATTTAAGTTAACCTTCCAAGATATACAAAACATTCTTTAAAGGATGTGTTTACTGTATCCTTTAAAAAAAATTTTGTATAAAAATCAAAGAAGTTTAAAATATTTTAACCAAAATCACTTCGCACGCTTTTTAATGTAACTGGAAAGGATCCTTCATGATGTATTTTTCGAGTGCTTGAGTTGCTCCTGTCTCAACCTGTGATAATTCAAAAAATCCTTCCTCATCGACAAAACATATTTCATGCCCACTGGGATCGGCGAGTATAATAACACGCACTGTAGCTTTACCGGGTGTGTCCAAAGTAGTCAATGGCATTAGAATAGTGCCATTAATATCCTTAATTCTTGCATCGATTGCCGGTTGTATGTTGAGTGGCACAGCAAATGCTATGCGTCCATAAGCACTGGCCCGACTGATTGGCACTGGCAAAAACTTAAGTTGTAATATGGCCTGACCGGGACCGTAAGCAAGTTTTATAAAACTTTCGCTTTCAGCCAACATACTCATGGTCAACACCTCACTCCAATATAGCTTGGAAATACTCAAATTATTTGTATGCAGTGTAATTTCTGCCACTGGATCTTCGTTATTTGGTTGTGGTTCTTCGGATATATAAAATTTATAACCATCTGGTGATACGAGGACTTTCGCATCATTCTCTACTAATATCGGATAGTTGTGTTGTACTGCACGCAGCAGTGACTCCTGAGATCTTATGACTACACCACCAAAATCGTTTCCTATATTATAGCTGGTGACGCCGTAGTTGTAGGTCAATTCAAAAACAAAGTGCGACGATTCTGGGCCATAACCAATCATCGTCTTGCTCCAGCGATTGTCATAGGGCCCATTGCACTGCGCGGGGCAACCTTCCGTGAACTCCTCGTGACGCAGCACCACCATGCCCAGTATATTTCGGAAGAAGAATGCATTCTTTGCACGATTTCCAATTTTAAATACGAAATGCAATGCACGACCGGGAACAGCAAACATTTTTATGCACCGCAGTTAATAATGAACTATTTTAGTTTATCGCAAACAAGTTTTTATTGACTGGTTAGTTTGCTTTAGTATCTTATCAACCACTTGTCCGTCTATTATTAACAAGTTTTTAATTTATGTTTTCTTGCTTGTCATTTCTATTTATCTTGTTTGTTGTTTTAT	"CAXN7229.rev,CAXN7229.fwd,CAXN7823.rev,CAXN7823.fwd,CAXN8967.rev,CAXN8967.fwd"	"GO288572,GO288573,GO289450,GO289451,GO291071,GO291072"
3531776	3531776:1	GTGCCCATAGATACTGCTGTTGTCGCACCACTACAAGACTTACAAATCTCAGCAGAACCGTTGGAAGCACACATGGATATGGATGATGCAACACCATCTCCCATATCAACTGAAGAGAAACATTTGCTTGAAGATACCAAGGAACAATACAATGCACTAACGGATAATGTTGTCGATGATTCGGATGAACTTGAACAGAAGATGGACAATATGCAATTTGTCAATGATGGAGATCTACCACAGTTGGATCAAGTTGCAGAATACGCAACTACCATCAACAATGATATTATTGATTTAACCCAAGAATCTGAAGATAATTTGGAAGAATCTAAATATGAGGAAGAATTGTATCAACAGCAACATCAAGAACTATTACAAAACGAACCAATCGCCTTTGACGAAAAACAGCAACACAACGAAAATTTGTTACAATCTATGGAATATGAGCATGAACATGAACATGAACAACAAAATGAGAAACCACAGACATTTGAAAATATACGTTCTACAGATTTAAAAACCGAATTTAATCCATTTGCAGCAGCTGCAGAATTTATCTCAAATGCAGCAACTGAAGCAAGTGAAGTAGCTTCATCTTTCCTAGAAACTTTCACAGCCACTAGTGCAGAAGAAGTTAAAGAAGTTGAAAAAGAACACATTTCAGAACTCGTTACAGAACCCGTTGCAACAGAACCCGTTACGGAACCTATTGTTGAAAACTTAGCAGAACCTGTTATAGAAAAGGCTGAAGAGCCTGTTATAGAAGTAGAAGTTGCTACTGTGACTGAAGAAGTTATCAAAGCAATGACACCCGATTTAGTTGGCTTACAAGAAGAAATCCTTGGTACTACAGACAATTCTTTTGAACCTGAACCGCAAATTGATAATTCAACAATTGCTGATACAACAGCACTTTTAGCAAATTTAGAAATTTCATCTCCAGAACAAATTCCTGCTGGTCCAGTGGTGATACCTGATGAAGCACCAATTGTACAGCAACCTTTGGTAGCTGATGTTGTTGCAGATAGTTCAATTGATAAAACTGTTGTTGCTGCAATTGCCGGTGCCGCAGTTGCTGCAACTGCAGCTGTAGTTGCTACAAGTAAAAAGGCTGTAGTTTCTGCAAAGAAGCCGATTGGTAGTATTACATCCAAAGCAACAACCTCAACTAAATCGAAACCAATCGATAAGAAACCTACTGATATAAAGAAA	"AGSB717.fwd,AGSC564.fwd,CZAB1350.fwd"	"GO300530,GO300874,GO273975"
[truncated: 10,305,796 more chars]
