# Supplementary material for: Genomic analysis of a sexually-selected character: EST sequencing and microarray analysis of eye-antennal imaginal discs in the stalk-eyed fly Teleopsis dalmanni (Diopsidae)
Source: BMC Genomics. 2009 Aug 5;10:361. doi: 10.1186/1471-2164-10-361 (PMC2737001; doi:10.1186/1471-2164-10-361)
Supplement: Additional file 2 — EST Annotation. Detailed annotation of 7,066 cluster sequences. Information is provided for the top hit for each cluster blasted against the protein databases of Drosophila melanogaster, Anopheles gambiae and the D. melanogaster Transposable Element database. [file 1471-2164-10-361-S2.xls]

## Sheet: Sheet1
#	ClusterID	>1Gene/Cluster	Cluster	Conseq_withTopBlastHit	Cluster ESTs	Cluster cDNAs	Cluster Conseqs	Conseq ESTs	Conseqs cDNAs	Dm BlastHits:	FBpp ID	FBgn ID	Putative Duplicate set	GeneName	CG transcript	CGcode	%ID	Align Length	# mismatches	gap opens	Q start	Q end	S start	S end	E-value	Bit	2 genes in a conseq	Conseq with 2 genes	2nd gene FBID	2nd gene name	Diopsid microsatellite Hit	Ag BlastHits:	Query	AG Hit	%ID	Align Length	# mismatches	gap opens	Q start	Q end	S start	S end	E-value	Bit	Developmental Stage:	Lstage exclusive	Lstage	P1stage exclusive	P1stage
1	3531582	X	3531582	3531582:6	675	350	8	614	320		FBpp0081153	FBgn0003884		alpha-Tubulin at 84B	CG1913-PA	CG1913	100	432	0	0	119	1414	1	432	0	859							3531582:6	AGAP010971-PA	99.3	431	3	0	122	1414	10	440	0	855			X		X
2	3.53158e+06	X	3531582	3531582:5				53	31		FBpp0079429	FBgn0028871dupA	X	Cuticular protein 35B_dupA	CG3818-PA	CG3818	60.22	93	37	0	111	389	9	101	9e-27	117							3531582:5	AGAP010124-PA	55.81	86	38	0	153	410	101	186	2e-21	99
3	3531583		3531583	3531583:1	4	2	1	4	2		FBpp0090959	FBgn0053525		CoRest	CG33525-PE	CG33525	62.53	363	107	5	1026	25	1	363	2e-115	412							3531583:1	AGAP002488-PA	70.08	244	46	5	1026	376	1	239	3e-84	308		X	X
4	3531584		3531584	3531584:1	3	2	2	2	2		FBpp0075854	FBgn0036198		CG6038	CG6038-PA	CG6038	75.74	136	33	0	179	586	17	152	7e-62	233							3531584:1	AGAP011301-PA	64.67	150	48	2	173	607	3	152	6e-57	216		X	X
5	3531585		3531585	3531585:3	6	3	3	2	1		FBpp0081652	FBgn0037780		CG3925	CG3925-PA	CG3925	39.11	358	206	6	1042	5	76	424	3e-67	252							3531585:3	AGAP005299-PA	34.73	262	155	10	742	5	93	336	3e-31	132		X	X
6	3531586		3531586	3531586:1	4	2	1	4	2		FBpp0087320	FBgn0029134		Prosbeta5	CG12323-PA	CG12323	72.2	277	66	3	949	152	1	275	1e-104	376							3531586:1	AGAP010718-PA	69.29	280	74	4	949	146	1	277	3e-101	363		X	X
7	3531587		3531587	3531587:1	4	2	1				FBpp0076442	FBgn0035858		CG13674	CG13674-PA	CG13674	56.73	104	20	6	1	237	33	136	3e-16	80.1																						X	X
8	3531588		3531588	3531588:1	8	4	1	8	4		FBpp0082121	FBgn0011745		Actin-related protein 87C	CG6174-PA	CG6174	95.48	376	17	0	116	1243	1	376	0	733							3531588:1	AGAP002127-PA	86.44	376	51	0	116	1243	1	376	0	679			X
9	3531589		3531589		13	7	1																																								X		X
10	3531590		3531590	3531590:2	4	2	2	1	1		FBpp0099632	FBgn0085432		pangolin	CG34403-PI	CG34403	77.27	154	34	3	463	5	98	249	2e-68	254							3531590:2	AGAP012389-PA	64.9	151	50	5	466	23	92	240	1e-52	201			X		X
11	3531591		3531591	3531591:1	13	7	2	12	7		FBpp0100135	FBgn0037174		CG14457	CG14457-PB	CG14457	77.57	263	59	0	97	885	9	271	7e-120	427							3531591:1	AGAP000750-PA	46.72	229	122	1	157	843	40	267	2e-61	232
12	3531592		3531592	3531592:1	2	1	1	2	1		FBpp0087607	FBgn0033428		Updo	CG1818-PA	CG1818	78.9	327	69	0	1127	147	1	327	2e-156	516							3531592:1	AGAP011895-PA	74.22	322	83	0	1112	147	69	390	1e-144	482			X
13	3531593		3531593	3531593:2	4	2	2	2	1		FBpp0075993	FBgn0010762		simjang	CG32067-PC	CG32067	72.97	37	9	1	404	297	875	911	4e-08	53.5																					X		X
14	3531594		3531594		4	2	1																																							X	X
15	3531595		3531595	3531595:2	14	7	2	12	6		FBpp0075614	FBgn0014027		Ribosomal protein S12	CG11271-PC	CG11271	96.35	137	5	0	557	147	1	137	8e-73	269							3531595:2	AGAP011077-PA	83.21	137	23	2	557	147	1	135	2e-62	234			X		X
16	3531596		3531596	3531596:1	2	1	1	2	1		FBpp0087514	FBgn0033482		CG1371	CG1371-PA	CG1371	64.47	304	108	2	914	3	25	325	9e-114	406							3531596:1	AGAP005856-PA	51.62	308	146	3	917	3	25	332	2e-92	335		X	X
17	3531597		3531597	3531597:1	8	4	1																																							X	X
18	3531598		3531598		4	2	1																																							X	X
19	3531600		3531600	3531600:1	8	4	1	8	4		FBpp0073529	FBgn0030431		CG4407	CG4407-PB	CG4407	48.35	182	94	0	794	249	70	251	4e-52	202							3531600:1	AGAP002740-PA	44.32	185	102	2	797	246	1	181	3e-45	178
20	3531601		3531601	3531601:2	4	2	2	2	2		FBpp0076457	FBgn0029113		Smt3 activating enzyme 2	CG7528-PA	CG7528	81.41	199	37	0	135	731	1	199	1e-94	342							3531601:2	AGAP008637-PA	80.4	199	39	0	135	731	1	199	3e-93	337
21	3531602		3531602	3531602:1	4	2	2				FBpp0071852	FBgn0034742		CG4294	CG4294-PA	CG4294	26.8	194	114	6	101	649	18	194	3e-08	53.5																					X
22	3531603		3531603	3531603:4	6	3	4																																								X
23	3531604		3531604	3531604:1	2	1	1	2	1		FBpp0078663	FBgn0031681		polypeptide GalNAc transferase 5	CG31651-PA	CG31651	95	60	3	0	183	4	399	458	3e-31	130							3531604:1	AGAP008613-PA	90	60	6	0	183	4	355	414	4e-29	122		X	X
24	3531605		3531605	3531605:1	2	1	1																																							X	X
25	3531606		3531606	3531606:1	10	5	1																																							X	X
26	3531607		3531607	3531607:1	8	4	2	4	3		FBpp0082593	FBgn0038301		CG6654	CG6654-PA	CG6654	45.26	190	104	0	1309	740	414	603	7e-52	201							3531607:1	AGAP007389-PA	40.1	192	114	2	1315	743	463	650	2e-45	179		X	X
27	3531608		3531608		2	1	1																																									X	X
28	3531609		3531609	3531609:1	4	2	1	4	2		FBpp0099939	FBgn0028991		sequoia	CG32904-PA	CG32904	36.57	134	85	3	592	191	1	87	8e-10	62																					X		X
29	3531610		3531610	3531610:1	4	2	1	4	2		FBpp0073561	FBgn0029133		REG	CG1591-PA	CG1591	78.95	247	52	2	953	213	1	242	2e-105	379							3531610:1	AGAP000308-PA	68.29	246	78	0	950	213	16	261	2e-93	338		X	X
30	3531611		3531611	3531611:2	15	8	2	14	8		FBpp0082985	FBgn0038587		CG7998	CG7998-PA	CG7998	76.72	335	76	1	114	1112	1	335	3e-147	518							3531611:2	AGAP001903-PA	68.63	322	101	0	150	1115	15	336	7e-127	449			X		X
31	3531612		3531612	3531612:2	14	7	2	7	7		FBpp0078689	FBgn0015834		Trip1	CG8882-PA	CG8882	83.05	236	39	1	85	789	1	236	5e-114	407							3531612:2	AGAP006607-PA	68.35	237	73	1	85	789	1	237	8e-97	348			X
32	3531613		3531613	3531613:1	2	1	1				FBpp0091036	FBgn0053774		CG33774	CG33774-PA	CG33774	90	40	3	1	261	145	1	40	8e-13	68.6																				X	X
33	3531614		3531614	3531614:2	8	4	2	1	1		FBpp0077036	FBgn0031183		CG14621	CG14621-PA	CG14621	86.47	170	23	0	202	711	3	172	4e-83	304							3531614:2	AGAP000544-PA	74.53	161	41	0	229	711	12	172	1e-69	258			X		X
34	3531615		3531615	3531615:1	3	2	2	2	2		FBpp0089195	FBgn0013746		alien	CG9556-PB	CG9556	80.75	213	41	0	690	52	232	444	2e-90	328							3531615:1	AGAP008598-PA	77.46	213	48	0	690	52	233	445	2e-88	321			X
35	3531616		3531616	3531616:1	4	2	2	3	2		FBpp0271922	FBgn0034569		dim gamma-tubulin 3	CG3221-PB	CG3221	53.8	171	76	3	453	956	145	314	9e-44	174							3531616:1	AGAP008694-PA	21.33	150	115	2	516	956	165	314	4e-09	58.2			X		X
36	3531617		3531617	3531617:2	58	31	2	48	29		FBpp0073280	FBgn0003360		stress-sensitive B	CG16944-PD	CG16944	94.12	306	18	0	117	1034	7	312	4e-162	568							3531617:2	AGAP002358-PA	86.78	295	38	1	153	1034	6	300	6e-142	499			X		X
37	3531618		3531618	3531618:1	4	2	1	4	2		FBpp0078566	FBgn0037252		CG14650	CG14650-PA	CG14650	73.63	182	48	0	975	430	776	957	1e-64	243							3531618:1	AGAP002386-PA	81.08	111	21	0	978	646	612	722	7e-52	200		X	X
38	3531619		3531619	3531619:1	4	2	2	2	1		FBpp0072247	FBgn0035032		CG4692	CG4692-PA	CG4692	86.92	107	14	0	493	173	1	107	2e-56	214							3531619:1	AGAP012515-PA	80.37	107	21	0	493	173	1	107	1e-52	201			X
39	3531620		3531620	3531620:1	8	4	1	8	4		FBpp0081570	FBgn0051352		CG31352	CG31352-PA	CG31352	82.33	249	44	1	1310	564	567	806	1e-117	420							3531620:1	AGAP005425-PA	74.3	249	64	4	1310	564	593	830	2e-103	372		X	X
40	3531622		3531622		6	3	1																																							X	X
41	3531624		3531624	3531624:1	4	2	2	2	2		FBpp0088727	FBgn0051665		CG31665	CG31665-PB	CG31665	43.14	102	58	4	728	423	326	390	4e-11	65.1
42	3531625		3531625	3531625:1	4	2	1	4	2		FBpp0075067	FBgn0036677		CG13023	CG13023-PA	CG13023	32.91	158	92	4	953	522	102	255	4e-11	66.2
43	3531626		3531626	3531626:1	3	3	1	3	3		FBpp0077149	FBgn0031600		CG3652	CG3652-PA	CG3652	72.65	223	55	6	98	748	1	219	2e-86	315							3531626:1	AGAP008226-PA	64.19	215	75	4	110	748	8	220	3e-75	277		X	X
44	3531627		3531627	3531627:4	31	16	4	23	14		FBpp0084998	FBgn0015222		Ferritin 1 heavy chain homologue	CG2216-PD	CG2216	50.25	197	94	5	507	1085	33	205	3e-42	169							3531627:3	AGAP002465-PA	44.33	194	105	5	565	1137	21	195	1e-31	133			X		X
45	3531628		3531628	3531628:2	4	2	2	2	2		FBpp0080620	FBgn0032688		CG15160	CG15160-PA	CG15160	65.66	99	33	2	428	721	1	96	1e-31	133							3531628:2	AGAP007819-PA	62.37	93	33	1	452	724	3	95	2e-27	118		X	X
46	3531629		3531629		2	1	1																																							X	X
47	3531630		3531630	3531630:1	6	3	2	3	3		FBpp0080691	FBgn0000486		Diphenol oxidase A2	CG10484-PA	CG10484	87.38	214	27	0	800	159	281	494	2e-91	332							3531630:1	AGAP009082-PA	84.11	214	34	0	800	159	283	496	1e-89	325			X
48	3531631		3531631	3531631:1	4	2	2	2	2		FBpp0074004	FBgn0052579		CG32579	CG32579-PA	CG32579	38.14	118	73	2	778	425	241	345	3e-18	89							3531631:2	AGAP000599-PA	29.7	165	102	3	284	736	70	233	2e-12	68.9			X
49	3531632		3531632	3531632:1	6	3	2	5	3		FBpp0070104	FBgn0000108		beta amyloid protein precursor-like	CG7727-PA	CG7727	81.28	358	47	5	2	1015	531	887	2e-127	452							3531632:1	AGAP002790-PA	62.61	345	122	4	2	1015	537	877	2e-90	329			X		X
50	3531633		3531633	3531633:1	5	3	2	2	2		FBpp0088069	FBgn0033179		p47	CG11139-PA	CG11139	63.19	163	60	0	739	251	244	406	2e-54	209							3531633:1	AGAP005122-PA	45.61	171	85	3	739	251	223	393	1e-35	145			X
51	3531634		3531634	3531634:2	30	15	2	27	15		FBpp0088899	FBgn0003721		Tropomyosin 1	CG4898-PA	CG4898	94.05	252	15	0	569	1324	1	252	3e-101	366							3531634:1	AGAP001797-PA	77.37	190	43	0	908	339	521	710	8e-59	223			X		X
52	3531635		3531635	3531635:1	2	1	1	2	1		FBpp0271942	FBgn0013576		l(3)82Fd	CG32464-PU	CG32464	74.7	83	20	1	1381	1136	985	1067	2e-27	120							3531635:1	AGAP001751-PA	58.33	84	34	2	1381	1133	945	1027	1e-18	90.1		X	X
53	3531636	X	3531636	3531636:2	8	4	3	2	2		FBpp0073034	FBgn0003943		Ubiquitin-63E	CG11624-PA	CG11624	99.29	425	3	0	1	1275	60	484	0	818							3531636:2	AGAP002599-PA	99.56	229	1	0	280	966	1	229	2e-125	445			X
54	3.53164e+06	X	3531636	3531636:3				5	3		FBpp0089285	FBgn0016701		Rab-protein 4	CG4921-PC	CG4921	96.71	213	7	0	1092	454	1	213	1e-114	410							3531636:3	AGAP004204-PA	85.12	215	26	1	1092	466	1	215	6e-99	357			X
55	3531637		3531637	3531637:1	4	2	1	4	2		FBpp0070483	FBgn0004647		Notch	CG3936-PA	CG3936	61.34	388	148	3	1334	177	1355	1740	1e-152	494							3531637:1	AGAP001015-PA	61.36	396	135	7	1334	201	1071	1463	7e-144	488		X	X
56	3531638		3531638	3531638:1	2	1	1	2	1		FBpp0075106	FBgn0004556		Dead box protein 73D	CG9680-PA	CG9680	58.18	385	157	5	1144	2	1	367	5e-117	417							3531638:1	AGAP006941-PA	42.61	406	207	5	1144	5	1	395	2e-85	312		X	X
57	3531639		3531639	3531639:4	16	8	4																																								X		X
58	3531640		3531640	3531640:1	23	12	1	23	12		FBpp0082511	FBgn0015610		Chromatin assembly factor 1 subunit	CG4236-PA	CG4236	98.37	430	6	1	197	1483	1	430	0	882							3531640:1	AGAP003228-PA	95.06	425	21	0	197	1471	1	425	0	857		X	X
59	3531641		3531641	3531641:3	19	10	3	13	10		FBpp0089031	FBgn0000117		armadillo	CG11579-PE	CG11579	97.61	419	10	0	1866	610	300	718	0	805							3531641:3	AGAP001043-PA	83.1	420	70	1	1866	610	277	696	0	678			X
60	3531642		3531642	3531642:1	12	6	1	12	6		FBpp0079429	FBgn0028871dupC	X	Cuticular protein 35B_dupC	CG3818-PA	CG3818	73.02	63	17	0	532	344	29	91	2e-20	96.3							3531642:1	AGAP010128-PA	62.9	62	23	0	529	344	81	142	1e-15	79.3
61	3531643		3531643	3531643:1	4	2	1	4	2		FBpp0081263	FBgn0037529		mitochondrial ribosomal protein S9	CG2957-PA	CG2957	73.42	395	103	1	1252	74	1	395	3e-169	591							3531643:1	AGAP010268-PA	52.86	297	139	1	1210	323	7	303	3e-85	311		X	X
62	3531644		3531644	3531644:1	8	4	2	4	4		FBpp0074034	FBgn0030724		Nipsnap	CG9212-PC	CG9212	93.85	130	8	0	731	342	144	273	2e-72	268							3531644:1	AGAP003200-PA	88.46	130	15	0	731	342	126	255	2e-69	257		X	X
63	3531645		3531645	3531645:2	13	7	3	3	2		FBpp0088699	FBgn0050011		gemini	CG30011-PC	CG30011	76.02	442	92	5	1	1284	404	841	4e-180	627							3531645:2	AGAP007065-PA	52.78	485	169	8	1	1275	348	810	3e-127	451			X
64	3531646		3531646	3531646:1	4	2	1	4	2		FBpp0075620	FBgn0036341		Syntaxin 13	CG11278-PA	CG11278	52.99	268	112	5	1224	463	1	259	1e-65	247							3531646:1	AGAP011727-PA	42.01	269	146	3	1239	463	5	265	2e-47	186		X	X
65	3531647		3531647	3531647:1	8	4	2	2	2		FBpp0076476	FBgn0011817		nemo	CG7892-PG	CG7892	98.56	278	4	0	2	835	126	403	3e-161	564							3531647:1	AGAP005898-PA	93.17	278	19	0	2	835	138	415	2e-153	537			X		X
66	3531648		3531648	3531648:1	8	4	1																																							X	X
67	3531649		3531649	3531649:1	7	4	2	3	3		FBpp0074730	FBgn0036897		CG8786	CG8786-PB	CG8786	88.18	110	13	0	418	747	122	231	5e-61	231							3531649:1	AGAP009902-PA	63.64	121	40	2	397	747	32	152	2e-46	181			X
68	3531651		3531651	3531651:1	4	2	2	2	2		FBpp0074401	FBgn0030925		CG6361	CG6361-PA	CG6361	39.8	196	113	3	696	115	441	633	4e-38	154							3531651:1	AGAP000571-PA	31.66	199	128	3	690	118	478	673	2e-30	128
69	3531652		3531652	3531652:1	10	5	1	10	5		FBpp0073959	FBgn0030703		CG9066	CG9066-PA	CG9066	70.93	172	50	0	349	864	25	196	1e-60	231							3531652:1	AGAP000767-PA	62.78	180	67	2	325	864	10	186	4e-49	192		X	X
70	3531653		3531653		4	2	2																																							X	X
71	3531654		3531654	3531654:1	10	5	1																																								X		X
72	3531655		3531655		2	1	1																																							X	X
73	3531656		3531656	3531656:3	8	4	4				FBpp0089310	FBgn0010909		misshapen	CG16973-PB	CG16973	39.8	98	51	3	530	261	489	586	9e-09	55.1																				X	X
74	3531657		3531657		2	1	1
75	3531658		3531658	3531658:1	4	2	1	4	2		FBpp0074521	FBgn0010341		Cdc42	CG12530-PB	CG12530	98.43	191	3	0	837	265	1	191	3e-107	384							3531658:1	AGAP002440-PA	97.38	191	5	0	837	265	1	191	9e-107	382			X		X
76	3531659		3531659	3531659:4	7	4	4																																							X	X
77	3531660		3531660	3531660:1	4	2	1	4	2		FBpp0084045	FBgn0051125		CG31125	CG31125-PA	CG31125	32.05	259	150	9	847	149	42	248	1e-16	84.7							3531660:1	AGAP003710-PA	50	56	28	1	805	638	58	111	2e-09	59.3		X	X
78	3531661		3531661	3531661:1	16	8	1	16	8		FBpp0088339	FBgn0004446		Tenascin accessory	CG32659-PA	CG32659	60.26	156	41	2	524	120	1	151	5e-30	129																				X	X
79	3531662		3531662	3531662:1	15	8	1	15	8		FBpp0087159	FBgn0033669		CG8979	CG8979-PB	CG8979	49.82	273	129	10	166	960	5	270	9e-60	228							3531662:1	AGAP007418-PA	34.55	275	161	11	193	960	3	269	1e-25	113			X
80	3531663		3531663	3531663:1	8	5	1	8	5		FBpp0082228	FBgn0038149		CG9796	CG9796-PA	CG9796	64.41	236	81	2	219	917	1	236	5e-88	321							3531663:1	AGAP004551-PA	51.65	242	116	4	219	941	1	239	1e-63	239			X
81	3531664		3531664		2	1	1																																							X	X
82	3531665		3531665		2	1	1																																							X	X
83	3531666		3531666	3531666:2	4	2	2	1	1		FBpp0088504	FBgn0002921		Na pump alpha subunit	CG5670-PD	CG5670	98.25	228	4	0	2	685	247	474	5e-118	420							3531666:2	AGAP002858-PA	96.49	228	8	0	2	685	245	472	2e-116	414
84	3531667		3531667	3531667:3	4	2	3	1	1		FBpp0080124	FBgn0028509		centaurin gamma 1A	CG31811-PA	CG31811	95.31	128	5	2	541	161	9	135	2e-51	198							3531667:3	AGAP009160-PA	88.61	79	9	0	397	161	10	88	2e-36	147			X
85	3531668		3531668		4	2	1																																							X	X
86	3531669		3531669	3531669:2	12	6	2	7	6		FBpp0079915	FBgn0027081		Threonyl-tRNA synthetase	CG5353-PC	CG5353	91.8	366	30	0	1232	135	325	690	0	700							3531669:2	AGAP008929-PA	86.34	366	50	0	1232	135	396	761	0	668			X		X
87	3531670		3531670	3531670:3	8	4	3	1	1		FBpp0071155	FBgn0002968		Neuroglian	CG1634-PB	CG1634	79.3	227	47	0	1	681	455	681	3e-105	376							3531670:3	AGAP000720-PA	57.27	227	97	0	1	681	428	654	1e-76	281			X		X
88	3531671		3531671		4	2	1																																							X	X
89	3531672		3531672	3531672:1	20	10	1	20	10		FBpp0070575	FBgn0052789		CG32789	CG32789-PA	CG32789	66.11	239	78	2	1609	902	9	247	6e-76	282							3531672:1	AGAP009119-PA	58.09	241	96	3	1609	902	9	232	9e-72	267			X
90	3531673		3531673		2	1	1																																							X	X
91	3531674		3531674		4	2	1																																									X	X
92	3531675		3531675	3531675:1	2	1	1				FBpp0076069	FBgn0027567		CG8108	CG8108-PB	CG8108	24.66	146	106	1	441	4	245	386	2e-12	67.4																				X	X
93	3531676		3531676	3531676:1	4	2	1	4	2		FBpp0081544	FBgn0037707		RNA-binding protein S1	CG16788-PA	CG16788	69.47	95	29	0	765	481	206	300	3e-34	143							3531676:1	AGAP009570-PA	60.22	93	37	1	759	481	172	263	1e-27	120		X	X
94	3531677		3531677	3531677:1	10	5	1	10	5		FBpp0084464	FBgn0026562		BM-40-SPARC	CG6378-PA	CG6378	73.14	283	76	1	1080	232	26	304	1e-127	453							3531677:1	AGAP000305-PA	70.27	111	32	1	597	268	1	111	1e-43	173			X
95	3531678		3531678		4	2	1																																							X	X
96	3531679		3531679		3	2	2																																							X	X
97	3531680		3531680	3531680:2	9	5	2	7	5		FBpp0071011	FBgn0026144		sarcoplasmic calcium-binding protein	CG1435-PA	CG1435	65	300	101	4	1845	958	1	298	7e-105	378							3531680:2	AGAP001177-PA	46.82	299	156	5	1845	958	1	284	1e-72	270			X		X
98	3531682		3531682	3531682:1	6	3	1	6	3		FBpp0083354	FBgn0023212		Elongin B	CG4204-PA	CG4204	75.42	118	29	0	292	645	1	118	2e-46	183							3531682:1	AGAP003154-PA	70.09	117	35	1	295	645	2	117	2e-40	162		X	X
99	3531683		3531683	3531683:2	19	10	2	18	10		FBpp0078984	FBgn0026170		smt3	CG4494-PA	CG4494	96.59	88	3	0	131	394	1	88	2e-44	176							3531683:2	AGAP000852-PA	93.26	89	6	0	131	397	1	89	2e-44	174			X		X
100	3531684		3531684		4	2	1																																							X	X
101	3531685		3531685	3531685:1	4	2	1	4	2		FBpp0075644	FBgn0014343		mirror	CG10601-PB	CG10601	60.48	334	127	8	987	1	2	282	4e-89	325							3531685:1	AGAP005011-PA	61.92	260	92	6	759	1	43	269	5e-74	274		X	X
102	3531686		3531686		2	1	1																																									X	X
103	3531687		3531687	3531687:2	6	3	2				FBpp0073985	FBgn0052580		CG32580	CG32580-PA	CG32580	20.75	265	177	6	818	39	11878	12114	5e-09	55.8																				X	X
104	3531688		3531688	3531688:1	12	6	2	4	3		FBpp0091017	FBgn0053715		Muscle-specific protein 300	CG33715-PD	CG33715	56.72	543	198	8	499	2016	8346	8853	1e-140	497							3531688:1	AGAP009554-PA	29.65	199	131	4	1441	2010	7964	8148	4e-17	85.9			X
105	3531689		3531689	3531689:1	5	3	1	5	3		FBpp0099646	FBgn0010226		Glutathione S transferase S1	CG8938-PC	CG8938	95.1	204	10	0	324	935	46	249	3e-111	398							3531689:1	AGAP010404-PA	66.5	200	67	0	336	935	19	218	7e-79	290			X
106	3531690		3531690	3531690:2	6	3	3	2	2		FBpp0087773	FBgn0033313		Cirl	CG8639-PA	CG8639	83.05	118	19	1	1	351	599	716	3e-80	200							3531690:2	AGAP003972-PA	46.3	162	42	2	1	351	617	778	1e-45	133			X
107	3531691		3531691		3	2	2																																							X	X
108	3531692		3531692	3531692:1	7	4	2	3	3		FBpp0076451	FBgn0020392		N-myristoyl transferase	CG7436-PA	CG7436	80.21	187	37	0	747	187	286	472	1e-92	335							3531692:1	AGAP001804-PA	68.25	189	58	1	747	187	307	495	8e-78	285			X
109	3531693		3531693	3531693:1	9	5	2	3	2		FBpp0087252	FBgn0033624		CG12384	CG12384-PA	CG12384	83.33	96	16	0	105	392	1	96	3e-42	168							3531693:1	AGAP011832-PA	59.6	99	37	3	105	392	1	98	5e-23	103			X
110	3531694		3531694	3531694:1	14	7	1	14	7		FBpp0077065	FBgn0024807		DISCO Interacting Protein 1	CG17686-PD	CG17686	59.04	271	104	3	976	185	142	405	1e-86	317							3531694:1	AGAP001028-PA	40.23	174	86	5	964	497	90	259	1e-23	107		X	X
111	3531695		3531695	3531695:1	8	4	2																																							X	X
112	3531696		3531696	3531696:1	13	8	1	13	8		FBpp0074230	FBgn0026192		par-6	CG5884-PB	CG5884	75.5	351	66	2	167	1159	1	351	2e-121	433							3531696:1	AGAP010494-PA	73.05	282	75	4	167	1009	1	279	5e-98	354			X
113	3531697		3531697	3531697:3	8	4	3																																							X	X
114	3531698		3531698	3531698:1	2	1	1	2	1		FBpp0072158	FBgn0086129		something that sticks like glue	CG3231-PA	CG3231	65.88	296	97	4	1014	139	1	292	4e-110	394							3531698:1	AGAP011217-PA	63.73	306	91	9	1014	157	1	300	2e-101	365		X	X
115	3531699		3531699	3531699:2	22	12	4				FBpp0077397	FBgn0031453		CG9894	CG9894-PB	CG9894	66.01	153	36	7	503	72	7	152	5e-44	172																					X
116	3531700		3531700	3531700:2	16	8	2	11	8		FBpp0077715	FBgn0023444		ebi	CG4063-PA	CG4063	95.68	162	7	0	1765	1280	536	697	3e-91	333							3531700:2	AGAP007739-PA	91.98	162	13	0	1765	1280	340	501	4e-86	315			X
117	3531701		3531701	3531701:2	10	5	2	7	5		FBpp0087652	FBgn0003612		Suppressor of variegation 2-10	CG8068-PH	CG8068	67.95	546	165	10	1633	26	41	567	0	669							3531701:2	AGAP005031-PB	52.91	550	215	10	1612	95	1	548	4e-147	517		X	X
118	3531702		3531702	3531702:1	17	9	3	1	1		FBpp0076867	FBgn0035593		CG4603	CG4603-PA	CG4603	63.31	169	58	1	255	749	76	244	1e-72	207							3531702:1	AGAP007001-PA	48.75	160	82	3	270	749	63	212	9e-48	143			X
119	3531703		3531703	3531703:2	8	4	4				FBpp0074204	FBgn0011758		BarH1	CG5529-PA	CG5529	88.8	125	13	2	365	736	249	368	5e-59	224							3531703:2	AGAP012428-PA	85.11	94	13	1	458	736	1	94	2e-39	157		X	X
120	3531704		3531704	3531704:1	2	1	1	2	1		FBpp0086186	FBgn0025830		CG5859	CG5859-PA	CG5859	43.81	299	166	5	1334	444	173	459	1e-86	237							3531704:1	AGAP011449-PA	36.4	283	166	5	1322	516	163	439	1e-61	171		X	X
121	3531705		3531705		2	1	1
122	3531706		3531706	3531706:2	6	3	2	4	3		FBpp0070861	FBgn0028982		Spt6	CG12225-PA	CG12225	70.4	402	114	2	3	1193	1057	1458	2e-163	572							3531706:2	AGAP003619-PA	74.75	396	100	0	3	1190	1056	1451	3e-178	620			X
123	3531707		3531707	3531707:2	4	2	2	3	2		FBpp0082056	FBgn0038039		CG5196	CG5196-PA	CG5196	64.04	203	71	2	698	96	193	395	6e-144	268							3531707:2	AGAP000886-PA	46.91	243	122	5	821	114	150	381	4e-57	218		X	X
124	3531708		3531708	3531708:3	8	4	3	3	2		FBpp0077744	FBgn0043364		cabut	CG4427-PB	CG4427	81.71	82	15	0	1364	1119	168	249	2e-37	154							3531708:3	AGAP009889-PA	83.56	73	12	0	1337	1119	217	289	4e-35	145		X	X
125	3531709		3531709	3531709:2	17	9	2	13	8		FBpp0074258	FBgn0030854		CG8289	CG8289-PA	CG8289	55.77	104	45	1	886	1194	232	335	2e-27	120																					X		X
126	3531710		3531710	3531710:1	35	18	1	35	18		FBpp0083413	FBgn0015790		Rab-protein 11	CG5771-PA	CG5771	98.1	210	3	1	428	1054	1	210	3e-112	402							3531710:1	AGAP004559-PA	96.47	170	6	0	428	937	1	170	3e-89	325			X		X
127	3531711		3531711		2	1	1
128	3531712		3531712	3531712:1	11	6	1	11	6		FBpp0070609	FBgn0026084		ciboulot	CG4944-PB	CG4944	79.13	115	24	0	102	446	5	119	1e-46	182							3531712:1	AGAP000235-PA	54.63	108	49	0	123	446	14	121	5e-27	116			X		X
129	3531713		3531713		6	3	2																																							X	X
130	3531714		3531714	3531714:3	7	4	3	5	3		FBpp0087722	FBgn0021825		Dynamitin	CG8269-PA	CG8269	77.23	382	86	2	1343	201	1	380	1e-154	543							3531714:3	AGAP011690-PA	57.78	379	155	2	1343	222	1	379	3e-113	404		X	X
131	3531715		3531715		3	2	1																																									X	X
132	3531716		3531716		4	2	1																																							X	X
133	3531717		3531717	3531717:3	160	83	3	154	81		FBpp0075170	FBgn0014163		failed axon connections	CG4609-PA	CG4609	83.85	353	53	3	216	1262	51	402	1e-160	563							3531717:3	AGAP011334-PA	66.28	261	88	1	480	1262	1	260	1e-96	350			X		X
134	3531718		3531718		2	1	1																																							X	X
135	3531719		3531719	3531719:1	3	2	1	3	2		FBpp0089287	FBgn0053715		Muscle-specific protein 300	CG33715-PE	CG33715	23.84	411	307	17	640	1854	8852	9205	5e-08	56.6																					X
136	3531720		3531720	3531720:1	2	1	1	2	1		FBpp0071385	FBgn0030206		CG2889	CG2889-PA	CG2889	45.76	118	64	1	830	1183	408	524	6e-38	126							3531720:1	AGAP011485-PA	37.7	122	73	2	824	1180	150	270	2e-24	82.8			X
137	3531721		3531721	3531721:3	12	6	3	6	6		FBpp0087764	FBgn0033342		CG8258	CG8258-PA	CG8258	86.01	243	34	0	89	817	1	243	1e-111	399							3531721:3	AGAP010588-PA	74.49	243	62	0	89	817	1	243	4e-98	353			X
138	3531722		3531722		2	1	1																																							X	X
139	3531723		3531723	3531723:2	12	6	3	8	5		FBpp0088684	FBgn0015933		dilute class unconventional myosin	CG2146-PC	CG2146	71.21	462	133	0	1405	20	596	1057	8e-168	587							3531723:2	AGAP006479-PA	56.22	466	199	2	1405	23	592	1049	4e-126	447		X	X
140	3531724		3531724	3531724:1	8	4	1	8	4		FBpp0076663	FBgn0052393		dikar	CG32393-PB	CG32393	77.34	278	37	3	277	1032	8	285	2e-106	384	X	3531724:1	FBgn0052394	CG32394			3531724:1	AGAP005186-PA	54.79	261	108	2	277	1029	8	268	5e-74	275			X		X
141	3531725		3531725	3531725:1	10	5	2	4	3		FBpp0089287	FBgn0053715		Muscle-specific protein 300	CG33715-PE	CG33715	36.46	395	214	14	355	1428	723	1088	1e-42	171																					X		X
142	3531726		3531726	3531726:1	2	1	1	2	1		FBpp0083673	FBgn0024558		Diphthamide methyltransferase	CG31289-PA	CG31289	85.41	281	40	1	1165	326	1	281	2e-139	492							3531726:1	AGAP004412-PA	66.67	282	86	1	1165	344	1	282	2e-107	385		X	X
143	3531727		3531727	3531727:2	22	11	3	12	7		FBpp0111894	FBgn0030520		CG10990	CG10990-PB	CG10990	79.21	279	55	2	2	829	232	509	3e-125	446							3531727:2	AGAP000378-PA	58.96	268	109	2	5	805	148	414	2e-93	339			X		X
144	3531728		3531728	3531728:1	20	10	1	20	10		FBpp0089421	FBgn0026250		Eukaryotic initiation factor 1A	CG8053-PB	CG8053	98.37	123	2	0	1084	716	26	148	5e-52	202							3531728:1	AGAP003119-PA	95.88	97	4	0	1084	794	26	122	4e-50	194			X		X
145	3531729		3531729	3531729:1	4	2	1	4	2		FBpp0078006	FBgn0005694		Adult enhancer factor 1	CG5683-PB	CG5683	89.47	114	12	0	1513	1172	195	308	8e-60	228							3531729:1	AGAP006701-PC	79	100	21	0	1513	1214	31	130	1e-44	177			X
146	3531730		3531730	3531730:1	10	5	1																																							X	X
147	3531731		3531731	3531731:2	8	4	2	5	4		FBpp0076388	FBgn0035889		monkey king protein	CG7163-PB	CG7163	25.94	401	247	9	1271	219	256	645	2e-30	130							3531731:2	AGAP006659-PA	27.93	179	124	5	1253	732	261	434	3e-09	58.9			X		X
148	3531732	X	3531732	3531732:5				1	1		FBpp0078971	FBgn0086451		lethal (2) k09022	CG10805-PA	CG10805	61.19	201	77	1	107	706	1	201	3e-68	254							3531732:5	AGAP009004-PA	50	190	95	0	107	676	1	190	9e-49	189		X	X
149	3.53173e+06	X	3531732	3531732:2	16	8	6	2	2		FBpp0087370	FBgn0004399		pipsqueak	CG2368-PE	CG2368	74.7	166	15	1	417	1	199	364	2e-66	249							3531732:2	AGAP005244-PB	55.97	134	57	5	396	1	251	376	3e-32	134			X		X
150	3531733		3531733	3531733:1	2	1	1	2	1		FBpp0085407	FBgn0039970		CG17508	CG17508-PA	CG17508	62.58	155	55	2	1095	640	29	181	1e-84	197							3531733:1	AGAP008432-PA	58	150	61	3	1086	643	1	148	4e-83	170		X	X
151	3531734		3531734		2	1	1																																							X	X
152	3531735		3531735		2	1	1																																									X	X
153	3531736		3531736	3531736:1	10	5	1	10	5		FBpp0070899	FBgn0040918		Longevity assurance gene 1	CG3576-PB	CG3576	78.99	338	71	0	1245	232	1	338	3e-166	581							3531736:1	AGAP001761-PA	69.53	338	103	0	1245	232	1	338	1e-150	528			X
154	3531737		3531737	3531737:1	11	6	2	10	6		FBpp0112276	FBgn0050193		CG30193	CG30193-PG	CG30193	54.17	288	88	7	270	1001	1	286	8e-72	268							3531737:1	AGAP011331-PA	85.16	128	19	0	303	686	152	279	8e-62	233			X
155	3531738		3531738	3531738:1	4	2	1	4	2		FBpp0082761	FBgn0038434		CG42232	CG14897-PB	CG14897	25.62	441	292	18	1216	2	841	1207	2e-14	77.4																					X		X
156	3531739		3531739	3531739:2	5	3	2																																							X	X
157	3531740		3531740	3531740:3	7	4	3	5	4		FBpp0081498	FBgn0053936		CG33936	CG33936-PA	CG33936	65.03	143	41	3	1019	618	60	199	1e-54	144							3531740:3	AGAP003649-PA	88.71	62	7	0	803	618	140	201	6e-29	125			X
158	3531741		3531741	3531741:3	11	6	3	5	5		FBpp0083966	FBgn0015765		Mpk2	CG5475-PB	CG5475	84.49	187	29	0	779	219	180	366	0	335							3531741:1	AGAP012148-PA	85.47	172	25	0	750	235	1	172	5e-86	313			X
159	3531742		3531742	3531742:2	6	3	3	3	3		FBpp0077719	FBgn0004583		expanded	CG4114-PA	CG4114	81.71	164	30	0	189	680	1	164	2e-76	281							3531742:2	AGAP009126-PA	73.17	164	44	0	189	680	1	164	7e-68	252		X	X
160	3531743		3531743	3531743:1	2	1	1	2	1		FBpp0088727	FBgn0051665		CG31665	CG31665-PB	CG31665	78.43	306	63	3	1314	406	858	1157	9e-121	430							3531743:1	AGAP010049-PA	55.73	314	128	7	1314	406	494	782	1e-80	296
161	3531744		3531744	3531744:1	6	3	1	6	3		FBpp0075526	FBgn0052133		CG32133	CG32133-PA	CG32133	62.69	201	73	2	1104	508	1	200	5e-71	265																					X		X
162	3531745		3531745	3531745:2	6	3	3	3	2		FBpp0089053	FBgn0004586		grainy head	CG5058-PD	CG5058	59.88	339	74	9	842	12	605	940	6e-97	350							3531745:2	AGAP005564-PB	58.02	293	107	9	842	12	1	266	6e-80	293		X	X
163	3531746		3531746	3531746:1	4	2	1	4	2		FBpp0081448	FBgn0037657		hyrax	CG11990-PA	CG11990	72.78	327	76	3	1202	261	212	538	6e-132	467							3531746:1	AGAP008885-PA	69.58	332	82	5	1199	261	213	543	4e-127	450		X	X
164	3531747		3531747	3531747:2	22	11	2	11	11		FBpp0075069	FBgn0036642		CG4169	CG4169-PA	CG4169	60.41	245	97	2	112	846	1	242	1e-77	286							3531747:2	AGAP006099-PA	50.61	245	119	2	112	840	1	245	1e-62	235			X
165	3531748		3531748		4	2	3																																								X
166	3531749		3531749	3531749:1	4	2	3	2	2		FBpp0082688	FBgn0052855		CG32855	CG32855-PA	CG32855	42.86	119	64	4	536	192	449	551	2e-13	72.8
167	3531750		3531750	3531750:2	15	8	2	12	7		FBpp0084738	FBgn0039635		CG11876	CG11876-PD	CG11876	80.86	350	67	1	114	1163	11	359	2e-167	585							3531750:2	AGAP010421-PA	79.94	354	71	3	93	1154	8	355	2e-165	578			X
168	3531751		3531751	3531751:1	4	2	1	4	2		FBpp0074688	FBgn0013591		Mi-2	CG8103-PA	CG8103	82.1	676	85	4	2	1921	992	1663	0	888							3531751:1	AGAP012009-PA	82.56	539	90	3	2	1606	1035	1573	0	808		X	X
169	3531752		3531752	3531752:1	12	6	3	4	4		FBpp0083518	FBgn0011766		E2F transcription factor	CG6376-PA	CG6376	52.82	337	127	7	174	1088	253	562	2e-78	289							3531752:1	AGAP001978-PA	56.28	183	80	4	153	701	57	235	1e-48	189			X
170	3531753		3531753	3531753:2	4	2	2	2	2		FBpp0073345	FBgn0001145		Glutamine synthetase 2	CG1743-PC	CG1743	88.35	206	24	0	136	753	1	206	1e-100	362							3531753:2	AGAP002355-PA	74.51	204	52	0	142	753	11	214	3e-86	313
171	3531754		3531754	3531754:2	8	5	3	3	2		FBpp0110412	FBgn0040007		Ribosomal protein L38	CG18001-PA	CG18001	97.14	70	2	0	360	151	1	70	3e-33	137							3531754:2	AGAP010163-PA	88.57	70	8	0	360	151	1	70	2e-29	124		X	X
172	3531755	X	3531755	3531755:1	8	4	3	2	2		FBpp0079084	FBgn0031921		CG6630	CG6630-PA	CG6630	82.71	266	46	1	1	798	1758	2003	3e-122	434							3531755:1	AGAP008535-PA	69.55	266	81	1	1	798	1625	1867	4e-102	366		X	X
173	3.53176e+06	X	3531755	3531755:3				4	4		FBpp0079085	FBgn0031919		CG15819	CG15819-PA	CG15819	77.68	224	48	3	728	63	29	232	4e-88	320							3531755:3	AGAP010192-PA	42.93	191	107	2	728	162	1858	2048	2e-33	138		X	X
174	3531756		3531756	3531756:2	10	5	2	7	5		FBpp0086698	FBgn0033915		CG8485	CG8485-PC	CG8485	58.17	447	179	8	1439	123	150	581	3e-132	468							3531756:2	AGAP001752-PA	46.97	445	224	8	1439	141	155	571	5e-95	344		X	X
175	3531757		3531757	3531757:1	3	2	2	2	2		FBpp0088359	FBgn0032721		CG10602	CG10602-PA	CG10602	76.81	276	64	0	2	829	286	561	4e-125	444							3531757:1	AGAP009907-PA	63.77	276	99	1	5	829	244	519	3e-102	367			X		X
176	3531758		3531758	3531758:4	8	4	4	4	4		FBpp0071218	FBgn0030060		CG2004	CG2004-PA	CG2004	70.04	237	71	0	816	106	189	425	3e-97	351							3531758:4	AGAP003220-PA	45.11	235	127	4	807	109	193	423	3e-56	214			X		X
177	3531759		3531759	3531759:1	2	1	1	2	1		FBpp0078315	FBgn0037383		CG2023	CG2023-PA	CG2023	72.59	135	37	0	414	10	1	135	8e-49	189							3531759:1	AGAP000242-PA	52.24	134	57	2	393	13	9	142	1e-30	128		X	X
178	3531760		3531760	3531760:1	4	2	2	2	2		FBpp0086119	FBgn0034210		CG6568	CG6568-PA	CG6568	38.32	107	65	1	734	417	407	513	2e-14	76.3																						X	X
179	3531762		3531762	3531762:2	4	2	2	1	1		FBpp0088160	FBgn0039920		CG11360	CG11360-PA	CG11360	50.42	240	106	5	704	24	172	398	1e-37	153																				X	X
180	3531763		3531763	3531763:1	14	7	3	2	2		FBpp0088313	FBgn0039923		Mediator complex subunit 26	CG1793-PB	CG1793	31.82	330	191	12	913	26	644	955	5e-24	108																					X		X
181	3531764		3531764	3531764:1	2	1	1	2	1		FBpp0075609	FBgn0036334		CG11267	CG11267-PA	CG11267	80.39	102	19	1	451	149	2	103	5e-40	160							3531764:1	AGAP001502-PA	69	100	31	0	448	149	2	101	6e-37	149		X	X
182	3531765		3531765	3531765:3	5	3	3	2	2		FBpp0076462	FBgn0026263		bip1	CG7574-PA	CG7574	28.92	325	203	8	140	1030	60	325	8e-18	88.2																					X
183	3531766		3531766	3531766:2	8	4	2	6	4		FBpp0083113	FBgn0038659		endophilin A	CG14296-PB	CG14296	86.49	370	48	3	166	1269	1	369	9e-180	627							3531766:2	AGAP004766-PA	72.04	372	98	6	166	1263	1	343	5e-142	500			X
184	3531767		3531767	3531767:2	6	3	2	3	3		FBpp0087152	FBgn0011704		Ribonucleoside diphosphate reductase small subunit	CG8975-PA	CG8975	69.44	216	60	3	126	755	4	219	5e-84	307							3531767:2	AGAP006818-PA	63.23	223	69	4	126	755	5	226	4e-76	280		X	X
185	3531768		3531768	3531768:1	4	2	2	3	2		FBpp0079114	FBgn0002527		Laminin B1	CG7123-PB	CG7123	70.52	458	134	1	1375	5	991	1448	0	704							3531768:1	AGAP001381-PA	51.74	460	220	3	1375	2	954	1412	4e-142	500		X	X
186	3531769		3531769	3531769:1	8	4	1																																							X	X
187	3531770		3531770		3	2	2																																							X	X
188	3531771		3531771	3531771:1	4	2	1	4	2		FBpp0110266	FBgn0001222		Heat shock factor	CG5748-PD	CG5748	74.77	111	27	1	491	162	108	218	4e-70	171							3531771:1	AGAP011082-PA	69.75	119	27	1	491	162	72	190	4e-56	164		X	X
189	3531772		3531772	3531772:1	11	6	2	3	2		FBpp0073017	FBgn0035471		Sc2	CG10849-PA	CG10849	73.51	302	79	1	112	1014	1	302	2e-134	475							3531772:1	AGAP010714-PA	65.22	299	104	2	118	1014	1	297	4e-114	407			X		X
190	3531773		3531773	3531773:1	4	2	2	3	2		FBpp0074937	FBgn0052190		NUCB1	CG32190-PA	CG32190	84.51	142	22	0	339	764	36	177	8e-65	244							3531773:1	AGAP005608-PA	59.31	145	59	0	330	764	35	179	9e-49	190			X		X
191	3531774		3531774	3531774:1	8	4	4	1	1		FBpp0073686	FBgn0000173		bendless	CG18319-PA	CG18319	100	151	0	0	170	622	1	151	1e-84	309							3531774:1	AGAP005197-PA	91.39	151	13	0	170	622	1	151	1e-78	288			X		X
192	3531775		3531775	3531775:1	6	3	1	6	3		FBpp0076960	FBgn0031143		CG1532	CG1532-PA	CG1532	59.93	287	113	2	1239	385	1	286	8e-99	357							3531775:1	AGAP000367-PA	58.11	296	115	4	1245	385	1	294	3e-92	335		X	X
193	3531776		3531776	3531776:2	10	5	2				FBpp0084219	FBgn0051439		CG31439	CG31439-PA	CG31439	29.78	366	248	3	1457	360	209	565	4e-39	155																					X		X
194	3531777		3531777		3	2	1																																									X	X
195	3531778		3531778	3531778:1	8	4	1	8	4		FBpp0078024	FBgn0015283		Proteasome 54kD subunit	CG7619-PA	CG7619	81.32	380	67	3	1265	138	1	380	1e-150	529							3531778:1	AGAP005559-PA	70.95	389	100	3	1265	138	1	389	7e-132	466			X
196	3531779		3531779	3531779:2	6	3	2	3	3		FBpp0087086	FBgn0024732		Rep1	CG8357-PA	CG8357	74.24	132	18	3	455	802	9	140	2e-48	189							3531779:2	AGAP005254-PA	41.25	80	45	1	449	682	4	83	4e-10	61.2
197	3531780		3531780	3531780:2	4	2	2	2	2		FBpp0083969	FBgn0039153		CG5463	CG5463-PA	CG5463	83.47	248	41	0	75	818	9	256	1e-117	419							3531780:2	AGAP003454-PA	72.41	174	46	1	303	818	2	175	4e-67	250				X	X
198	3531781		3531781	3531781:1	7	4	2	3	3		FBpp0076246	FBgn0035951		CG5068	CG5068-PA	CG5068	80.51	236	46	0	97	804	1	236	9e-98	353							3531781:1	AGAP008336-PA	58.72	235	97	1	97	801	1	234	1e-64	242			X
199	3531782		3531782	3531782:3	45	23	3	42	23		FBpp0085915	FBgn0003031		polyA-binding protein	CG5119-PC	CG5119	80.53	637	121	4	279	2180	1	634	0	854							3531782:3	AGAP011092-PA	67.32	615	194	9	279	2102	1	607	0	693			X		X
200	3531783		3531783	3531783:1	2	1	1	2	1		FBpp0085131	FBgn0051005		CG31005	CG31005-PA	CG31005	94.44	234	13	0	732	31	203	436	1e-123	439							3531783:1	AGAP000591-PA	79.91	234	47	0	732	31	113	346	8e-107	382				X	X
201	3531784		3531784	3531784:2	4	2	2	2	2		FBpp0111743	FBgn0003415		skuld	CG9936-PE	CG9936	74.09	220	57	0	78	737	2208	2427	1e-87	319							3531784:2	AGAP006436-PA	59.9	197	79	1	147	737	2136	2327	9e-58	219		X	X
202	3531785		3531785	3531785:1	6	3	1	6	3		FBpp0084801	FBgn0040623		Spase 12-subunit	CG11500-PA	CG11500	72.37	76	21	0	563	336	1	76	6e-29	124							3531785:1	AGAP004296-PA	71.91	89	25	0	563	297	1	89	7e-34	139					X
203	3531786		3531786	3531786:1	4	2	2	2	2		FBpp0080260	FBgn0041713		yellow-c	CG4182-PA	CG4182	87.78	180	22	0	721	182	259	438	7e-96	346							3531786:1	AGAP010280-PA	65.92	179	61	0	721	185	263	441	3e-70	260			X
204	3531787		3531787	3531787:1	7	4	1	7	4		FBpp0072083	FBgn0034968		Ribosomal protein L12	CG3195-PC	CG3195	89.09	165	18	0	42	536	1	165	7e-83	303							3531787:1	AGAP010065-PA	87.27	165	21	0	42	536	1	165	2e-81	297			X
205	3531788		3531788	3531788:1	4	2	1	4	2		FBpp0084355	FBgn0002733		E(spl) region transcript mbeta	CG14548-PA	CG14548	91.43	140	8	1	1160	753	1	140	2e-65	246							3531788:1	AGAP012342-PA	63.57	129	47	1	1142	756	8	128	2e-40	162		X	X
206	3531789		3531789		2	1	1																																							X	X
207	3531790		3531790	3531790:1	2	1	1	2	1		FBpp0083972	FBgn0053100		4EHP	CG33100-PA	CG33100	80.54	221	41	2	762	106	3	223	5e-104	374							3531790:1	AGAP002948-PA	66.83	205	67	2	741	130	4	206	3e-79	291		X	X
208	3531791		3531791	3531791:1	6	3	1	6	3		FBpp0076126	FBgn0036032		CG16711	CG16711-PA	CG16711	44.59	157	84	3	707	246	186	332	6e-28	122																					X
209	3531792		3531792	3531792:1	3	2	1	3	2		FBpp0079480	FBgn0032169		CG4709	CG4709-PA	CG4709	47.94	413	202	6	106	1305	1	378	1e-89	327							3531792:1	AGAP002111-PA	41.67	408	227	7	115	1305	13	401	5e-72	267			X		X
210	3531793		3531793	3531793:1	2	1	1	2	1		FBpp0073743	FBgn0030551		CG11674	CG11674-PA	CG11674	29.25	318	205	8	1146	253	9	317	3e-38	156							3531793:1	AGAP010789-PA	28.66	314	213	9	1104	196	7	312	7e-39	157		X	X
211	3531794		3531794	3531794:1	60	31	2	59	31		FBpp0086118	FBgn0050101		CG30101	CG30101-PA	CG30101	85.9	156	21	1	183	647	27	182	7e-29	125							3531794:1	AGAP008817-PA	45.98	174	84	4	156	647	17	172	1e-18	90.5
212	3531795		3531795		2	1	1																																							X	X
213	3531796		3531796		3	2	2																																							X	X
214	3531797		3531797	3531797:1	6	3	2	3	2		FBpp0111540	FBgn0085416		futsch	CG34387-PC	CG34387	53.01	449	203	13	1323	1	4946	5347	4e-78	288																					X		X
215	3531798		3531798		2	1	1																																							X	X
216	3531799		3531799		3	2	1																																							X	X
217	3531800		3531800		2	1	1																																							X	X
218	3531801		3531801	3531801:1	6	3	1	6	3		FBpp0077401	FBgn0028398		TBP-associated factor 10	CG2859-PA	CG2859	65.32	124	43	0	670	299	44	167	5e-42	167							3531801:1	AGAP008612-PA	59.2	125	49	2	667	299	16	139	3e-37	151			X
219	3531802		3531802		2	1	1																																									X	X
220	3531803		3531803	3531803:1	6	3	3	1	1		FBpp0080659	FBgn0015808		Sterol carrier protein X-related thiolase	CG17320-PA	CG17320	85.2	196	29	0	99	686	1	196	9e-98	352							3531803:1	AGAP007921-PA	73.98	196	51	0	99	686	1	196	3e-82	300			X
221	3531804		3531804	3531804:1	2	1	1	2	1		FBpp0071212	FBgn0011661		Moesin	CG10701-PD	CG10701	94.19	310	18	0	931	2	1	310	2e-163	572							3531804:1	AGAP000562-PA	87.74	310	33	1	916	2	1	310	2e-150	528		X	X
222	3531805		3531805		2	1	1
223	3531806		3531806	3531806:3	68	35	4	28	21		FBpp0085486	FBgn0004145		Vacuolar H[+] ATPase 16kD subunit	CG3161-PD	CG3161	96.18	157	6	0	2099	1629	3	159	1e-78	291							3531806:3	AGAP009334-PA	35.26	156	89	2	2060	1629	50	204	1e-20	98.2			X		X
224	3531807		3531807	3531807:1	5	3	1	5	3		FBpp0078630	FBgn0015000		beta subunit of type I geranylgeranyl transferase	CG3469-PA	CG3469	63.05	387	129	3	286	1404	8	394	6e-143	504							3531807:1	AGAP008406-PA	64.64	345	120	2	286	1314	8	349	1e-124	442		X	X
225	3531808		3531808	3531808:1	2	1	1	2	1		FBpp0080854	FBgn0032820		fructose-1,6-bisphosphatase	CG31692-PB	CG31692	87.57	338	42	1	1183	170	8	343	6e-170	593							3531808:1	AGAP009173-PA	76.4	339	77	4	1177	170	1	336	2e-146	514		X	X
226	3531809		3531809	3531809:1	2	1	1	2	1		FBpp0271878	FBgn0010349		Dynein heavy chain 64C	CG7507-PC	CG7507	94.98	259	13	0	509	1285	2444	2702	2e-146	515	X	3531809:1	FBgn0015615	Chromosome-associated protein			3531809:1	AGAP002015-PA	86.1	259	36	0	509	1285	2469	2727	3e-135	477		X	X
227	3531810		3531810	3531810:1	10	5	1				FBpp0087769	FBgn0053199		CG33199	CG33199-PA	CG33199	52.86	70	31	1	859	650	1	68	6e-13	68.9																					X
228	3531811		3531811	3531811:2	5	3	2	3	3		FBpp0074016	FBgn0030740		CG9917	CG9917-PA	CG9917	52.31	130	62	1	398	787	13	136	2e-33	139							3531811:2	AGAP007665-PA	33.62	116	71	3	446	775	41	153	2e-17	85.5			X		X
229	3531812		3531812	3531812:1	6	3	1	6	3		FBpp0083687	FBgn0028688		Rpn7	CG5378-PA	CG5378	85.09	389	58	0	84	1250	1	389	0	677							3531812:1	AGAP002061-PA	78.92	389	82	0	84	1250	1	389	0	632			X
230	3531813		3531813	3531813:1	20	10	1	20	10		FBpp0078823	FBgn0028419		Kruppel homolog 2	CG9159-PA	CG9159	70.43	230	68	0	1151	462	36	265	1e-93	340							3531813:1	AGAP010214-PA	57.21	229	96	2	1142	462	19	246	2e-69	258			X
231	3531814		3531814	3531814:1	4	2	1	4	2		FBpp0072960	FBgn0035422		Ribosomal protein L28	CG12740-PD	CG12740	80	115	22	1	418	77	22	136	6e-47	182							3531814:1	AGAP005427-PA	57.52	113	48	0	418	80	21	133	4e-34	139			X		X
232	3531815		3531815	3531815:1	4	2	1	4	2		FBpp0083740	FBgn0027526		CG6697	CG6697-PA	CG6697	74.45	317	81	2	1218	268	2	316	2e-135	479							3531815:1	AGAP005270-PA	67.52	314	101	2	1212	274	4	316	9e-122	432		X	X
233	3531816		3531816	3531816:1	2	1	1	2	1		FBpp0081507	FBgn0037687		CG8132	CG8132-PA	CG8132	83.22	149	25	0	608	162	133	281	4e-70	260							3531816:1	AGAP003516-PA	64.63	147	52	0	611	171	166	312	4e-56	213		X	X
234	3531817		3531817	3531817:6	35	18	7																																								X		X
235	3531818		3531818	3531818:1	2	1	1	2	1		FBpp0073022	FBgn0004880		scratch	CG1130-PA	CG1130	83.33	150	18	1	1324	896	487	636	1e-71	267							3531818:1	AGAP006791-PA	85.61	139	20	1	1324	908	496	627	2e-68	255		X	X
236	3531819		3531819	3531819:1	3	2	1	3	2		FBpp0082817	FBgn0038464		CG16941	CG16941-PA	CG16941	85.65	209	30	1	90	716	1	208	5e-73	271							3531819:1	AGAP011328-PA	58.4	238	93	5	605	1300	177	400	2e-58	222		X	X
237	3531820		3531820	3531820:2	4	2	2	2	2		FBpp0080015	FBgn0024291		Sir2	CG5216-PA	CG5216	37.01	127	79	4	426	803	612	695	4e-10	62.4																				X	X
238	3531821		3531821	3531821:2	13	7	2	12	7		FBpp0071794	FBgn0011211		bellwether	CG3612-PA	CG3612	95.28	551	26	0	115	1767	1	551	0	1013							3531821:2	AGAP005134-PA	90.76	552	51	1	115	1770	1	551	0	972			X
239	3531822		3531822		2	1	1																																							X	X
240	3531823		3531823	3531823:2	4	2	2	2	1		FBpp0078062	FBgn0000551		Ecdysone-dependent gene 78E	CG7673-PA	CG7673	63.72	113	41	0	903	565	1	113	3e-40	162							3531823:2	AGAP005455-PA	43.7	119	66	2	906	553	2	119	4e-22	101
241	3531824		3531824	3531824:1	4	2	2				FBpp0074212	FBgn0040877		CG12994	CG12994-PA	CG12994	88.46	26	3	0	1730	1653	42	67	3e-08	53.1
242	3531825		3531825	3531825:1	4	2	2	2	2		FBpp0086820	FBgn0033842		CG5970	CG5970-PA	CG5970	78.84	189	38	2	700	140	234	422	9e-83	303							3531825:1	AGAP007701-PA	66.84	187	62	0	700	140	237	423	7e-73	269		X	X
243	3531826		3531826		5	3	1																																								X		X
244	3531827		3531827	3531827:3	8	4	3	1	1		FBpp0111726	FBgn0002576		lozenge	CG1689-PB	CG1689	76.19	105	25	0	414	100	265	369	3e-41	165							3531827:3	AGAP002506-PA	76.24	101	24	0	402	100	51	151	5e-42	166		X	X
245	3531828		3531828		6	3	2																																							X	X
246	3531829		3531829		2	1	1																																							X	X
247	3531830		3531830	3531830:2	4	2	2				FBpp0111540	FBgn0085416		futsch	CG34387-PC	CG34387	88.02	217	24	1	6	650	69	285	4e-106	380							3531830:1	AGAP001194-PA	56.48	193	77	5	590	33	271	450	2e-56	214
248	3531831		3531831		4	2	1																																							X	X
249	3531832		3531832		6	3	2
250	3531833		3531833	3531833:1	18	9	2				FBpp0074055	FBgn0010256		RNA-binding protein 2	CG4429-PA	CG4429	53.45	275	96	8	736	8	63	320	7e-59	223							3531833:1	AGAP003219-PA	37.83	230	128	6	649	5	2	226	3e-21	97.8			X		X
251	3531834		3531834	3531834:1	2	1	1	2	1		FBpp0088566	FBgn0039122		off-schedule	CG10192-PA	CG10192	43.11	399	215	8	1195	35	1689	2060	1e-85	313																				X	X
252	3531835		3531835		2	1	1
253	3531836		3531836	3531836:2	4	2	2
254	3531837		3531837		2	1	1																																									X	X
255	3531838		3531838	3531838:1	2	1	1	2	1		FBpp0074400	FBgn0030926		persephone	CG6367-PA	CG6367	42.33	215	123	3	1321	680	179	390	9e-44	174							3531838:1	AGAP000571-PA	33.79	219	137	4	1315	683	462	673	8e-33	137			X
256	3531839		3531839	3531839:2	6	3	2	4	2		FBpp0073525	FBgn0030435		CG4645	CG4645-PA	CG4645	56.12	335	115	5	1247	339	1	330	3e-87	319							3531839:2	AGAP006951-PA	47.51	301	149	5	1235	360	4	284	4e-62	234			X
257	3531840		3531840	3531840:3	8	4	3	2	1		FBpp0111705	FBgn0000146		aubergine	CG6137-PC	CG6137	62.81	242	89	1	5	727	437	678	9e-83	303							3531840:3	AGAP009509-PA	44.64	233	127	1	2	694	528	760	2e-58	221		X	X
258	3531841		3531841	3531841:1	2	1	1	2	1		FBpp0082675	FBgn0003117		pannier	CG3978-PA	CG3978	73.51	268	62	6	780	4	10	272	3e-100	362							3531841:1	AGAP002235-PA	73.01	226	55	3	663	4	1	223	3e-89	325		X	X
259	3531842		3531842	3531842:1	2	1	1	2	1		FBpp0076894	FBgn0015379		dodo	CG17051-PA	CG17051	66.67	171	48	3	610	125	1	166	2e-58	222							3531842:1	AGAP004321-PA	72.12	165	41	1	610	131	1	165	2e-64	241		X	X
260	3531845		3531845	3531845:2	17	9	2	12	9		FBpp0074331	FBgn0022355		Transferrin 1	CG6186-PA	CG6186	64.51	603	208	3	1902	112	30	632	0	806							3531845:2	AGAP000376-PA	40.1	611	330	15	1890	166	32	629	5e-115	411					X
261	3531846		3531846	3531846:3	11	6	3	9	5		FBpp0072406	FBgn0029002		miple2	CG18321-PA	CG18321	40	279			1130	351	31	272	7e-42	169							3531846:3	AGAP005674-PA	54.69	128	57	3	731	351	66	189	8e-35	144			X
262	3531847		3531847		2	1	1
263	3531848		3531848	3531848:1	6	3	2	5	3		FBpp0080076	FBgn0032515		loquacious	CG6866-PB	CG6866	50.89	338	130	7	318	1223	31	367	5e-80	295							3531848:1	AGAP009781-PA	53.59	237	104	4	531	1223	12	243	8e-63	236			X		X
264	3531849		3531849	3531849:1	8	4	1	8	4		FBpp0074609	FBgn0011712		Soluble NSF attachment protein	CG6625-PA	CG6625	95.55	292	13	0	1118	243	1	292	4e-162	567							3531849:1	AGAP003192-PA	81.91	293	52	1	1118	243	1	293	2e-140	494		X	X
265	3531850		3531850	3531850:2	22	14	2	20	14		FBpp0112464	FBgn0028697		Ribosomal protein L15	CG17420-PD	CG17420	91.2	216	19	1	32	679	20	233	2e-92	335							3531850:2	AGAP004919-PA	82.84	204	35	0	68	679	1	204	1e-79	291			X		X
266	3531851		3531851		5	3	2																																							X	X
267	3531852		3531852	3531852:1	4	2	2	2	2		FBpp0073243	FBgn0030251		CG2145	CG2145-PA	CG2145	81.33	150	28	0	597	148	441	590	6e-70	259							3531852:1	AGAP002925-PA	65.54	148	51	0	591	148	375	522	2e-56	214		X	X
268	3531853		3531853		4	3	1																																								X		X
269	3531854		3531854		2	1	1																																							X	X
270	3531855		3531855	3531855:1	4	2	1	4	2		FBpp0081892	FBgn0037922		CG14711	CG14711-PA	CG14711	44.36	390	200	6	1315	197	1	366	2e-86	316							3531855:1	AGAP003364-PA	44.3	149	83	0	664	218	307	455	3e-39	158		X	X
271	3531856		3531856	3531856:1	2	1	1				FBpp0080599	FBgn0032660		elfless	CG15150-PA	CG15150	56.1	41	16	1	246	368	149	187	1e-08	54.3																						X	X
272	3531857		3531857	3531857:1	8	4	2	7	4		FBpp0083603	FBgn0038946		CG7077	CG7077-PA	CG7077	70.85	247	72	0	144	884	2	248	2e-99	359							3531857:1	AGAP004103-PA	47.48	238	124	1	153	863	2	239	3e-64	241			X
273	3531858		3531858	3531858:1	15	8	1	15	8		FBpp0088303	FBgn0023213		eukaryotic translation initiation factor 4G	CG10811-PA	CG10811	34	400	235	17	1298	186	1	380	2e-35	147																					X		X
274	3531859		3531859		7	5	1																																								X
275	3531860		3531860	3531860:1	2	1	1	2	1		FBpp0070031	FBgn0031086		CG9571	CG9571-PA	CG9571	42.14	140	77	3	532	939	106	236	2e-23	107							3531860:1	AGAP009147-PA	64.71	51	18	0	532	684	152	202	9e-15	77.4		X	X
276	3531861		3531861		4	2	1																																							X	X
277	3531862		3531862		3	2	1																																							X	X
278	3531863		3531863	3531863:1	6	3	1	6	3		FBpp0081576	FBgn0069242		eclair	CG33104-PA	CG33104	90.28	216	21	0	1243	596	1	216	2e-112	402							3531863:1	AGAP003553-PA	84.51	213	32	2	1231	596	8	218	9e-103	369		X	X
279	3531864		3531864	3531864:2	4	2	2	2	2		FBpp0085904	FBgn0013983		immune deficiency	CG5576-PA	CG5576	53.85	247	108	5	88	810	3	233	4e-54	208							3531864:2	AGAP004959-PA	32.93	164	107	4	325	807	94	239	1e-13	72.8		X	X
280	3531865		3531865	3531865:1	12	6	1	12	6		FBpp0070046	FBgn0024733		Qm	CG17521-PA	CG17521	93.67	221	14	0	835	173	10	230	6e-124	440							3531865:1	AGAP002395-PA	87.85	214	26	0	823	182	1	214	3e-113	404		X	X
281	3531866		3531866	3531866:2	14	7	2																																							X	X
282	3531867	X	3531867	3531867:1	10	5	2	9	5		FBpp0087044	FBgn0010238		Lachesin	CG12369-PA	CG12369	84.07	339	54	0	444	1460	7	345	2e-170	597							3531867:1	AGAP007500-PA	71.43	336	87	2	480	1460	26	361	3e-140	495			X		X
283	3.53187e+06	X	3531867	3531867:2				1	1		FBpp0087059	FBgn0033740		dim gamma-tubulin 5	CG8828-PA	CG8828	43.78	185	104	0	18	572	497	681	6e-43	171							3531867:2	AGAP005732-PA	27.46	193	132	3	3	557	437	626	1e-13	72.4				X	X
284	3531868		3531868	3531868:2	18	9	2	14	9		FBpp0083460	FBgn0002781		modifier of mdg4	CG32491-PB	CG32491	52.33	430	168	12	165	1343	1	414	7e-91	331							3531868:2	AGAP003439-PD	92.17	115	9	0	165	509	1	115	8e-58	221			X		X
285	3531869		3531869	3531869:2	4	2	2	3	2		FBpp0075501	FBgn0036389		short spindle 2	CG9028-PA	CG9028	36.4	445	259	16	1380	118	548	912	3e-36	149																				X	X
286	3531870		3531870	3531870:1	4	2	2	2	1		FBpp0079437	FBgn0040070		thioredoxin-2	CG31884-PA	CG31884	66	103	68	0	579	271	1	103	2e-34	142							3531870:1	AGAP009584-PA	65.38	104	36	0	579	268	1	104	6e-28	119			X
287	3531871		3531871	3531871:1	2	1	1	2	1		FBpp0080827	FBgn0032816		CG10447	CG10447-PA	CG10447	74.83	147	31	2	777	355	1	145	2e-57	219							3531871:1	AGAP008344-PA	64.49	107	38	0	711	391	29	135	3e-32	134		X	X
288	3531872		3531872	3531872:3	12	6	3	8	5		FBpp0085264	FBgn0086779		steppke	CG11628-PA	CG11628	96.54	405	11	2	212	1417	1	401	0	738							3531872:3	AGAP008737-PA	90.96	343	31	0	389	1417	31	373	0	650			X
289	3531873		3531873	3531873:1	2	1	1	2	1		FBpp0086631	FBgn0026427		Su(var)2-HP2	CG12864-PB	CG12864	27.49	371	186	13	991	128	1015	1370	5e-24	108																				X	X
290	3531874		3531874		6	3	2																																								X		X
291	3531875		3531875	3531875:1	5	3	1	5	3		FBpp0071192	FBgn0041629		Hexosaminidase 2	CG1787-PA	CG1787	70.21	574	164	3	239	1939	49	622	0	886							3531875:1	AGAP012453-PA	46.23	571	299	7	248	1936	31	593	3e-164	574				X	X
292	3531876		3531876		4	2	2																																							X	X
293	3531877		3531877	3531877:1	2	1	1	2	1		FBpp0071028	FBgn0022786		Hira	CG12153-PA	CG12153	55	140	63	1	1260	841	549	686	2e-74	158							3531877:1	AGAP009488-PA	41.13	141	82	1	830	411	677	817	8e-55	127		X	X
294	3531879		3531879	3531879:1	2	1	1	2	1		FBpp0086095	FBgn0034230		CG4853	CG4853-PB	CG4853	37.1	221	135	6	811	161	29	231	1e-35	131
295	3531880		3531880	3531880:3	6	3	3	3	2		FBpp0086654	FBgn0033906		CG8331	CG8331-PA	CG8331	65.66	166	57	0	833	336	6	171	1e-63	240							3531880:3	AGAP004819-PA	54.02	174	80	0	827	306	4	177	5e-55	210		X	X
296	3531881		3531881		4	2	1																																										X
297	3531882		3531882	3531882:1	2	1	1	2	1		FBpp0085744	FBgn0034430		Myb-interacting protein 40	CG15119-PA	CG15119	29.27	246	147	3	754	98	6	251	3e-27	119							3531882:1	AGAP003410-PA	29.75	158	101	7	505	62	65	210	5e-13	70.9		X	X
298	3531883		3531883	3531883:1	4	2	1	4	2		FBpp0078930	FBgn0046704		Liprin-alpha	CG11199-PA	CG11199	94.39	285	16	0	1439	585	917	1201	5e-157	551							3531883:1	AGAP001469-PA	86.22	283	38	1	1439	594	908	1190	6e-143	503		X	X
299	3531884		3531884	3531884:1	4	2	2	3	2		FBpp0071007	FBgn0024250		brinker	CG9653-PA	CG9653	72.62	84	23	0	407	658	32	115	3e-28	122							3531884:1	AGAP010938-PA	80.3	66	13	0	416	613	37	102	4e-24	108			X
300	3531885		3531885		5	3	2																																								X		X
301	3531886		3531886	3531886:1	4	2	3	1	1		FBpp0076144	FBgn0036030		CG6767	CG6767-PA	CG6767	91.95	174	13	1	161	679	1	174	1e-85	312							3531886:1	AGAP004890-PB	94.56	147	8	0	239	679	98	244	2e-75	277		X	X
302	3531887		3531887	3531887:1	2	1	1	2	1		FBpp0082163	FBgn0038106		CG7488	CG7488-PA	CG7488	51.75	257	123	4	1276	509	8	255	1e-108	256							3531887:1	AGAP010622-PA	43.91	230	129	2	1216	527	27	249	2e-50	196		X	X
303	3531888		3531888	3531888:2	4	2	2	2	2		FBpp0072748	FBgn0035281		Cuticular protein 62Bc	CG1919-PA	CG1919	79.82	114	23	1	92	433	1	113	8e-42	167							3531888:2	AGAP006829-PA	65.79	114	39	1	92	433	1	96	6e-33	136
304	3531889		3531889	3531889:1	6	3	3	1	1		FBpp0070117	FBgn0025638		Roc1a	CG16982-PA	CG16982	94.44	108	4	1	116	433	1	108	1e-57	219							3531889:1	AGAP005202-PA	86.24	109	12	1	116	433	1	109	3e-55	211			X		X
305	3531890		3531890	3531890:1	6	3	1	6	3		FBpp0081444	FBgn0037652		CG11980	CG11980-PA	CG11980	61.08	334	129	3	1160	162	12	343	1e-119	426							3531890:1	AGAP002408-PA	48.44	353	176	4	1202	162	6	356	4e-91	331		X	X
306	3531891		3531891	3531891:1	4	2	1	4	2		FBpp0088818	FBgn0035992		CG3911	CG3911-PA	CG3911	89.89	178	18	0	627	94	1	178	3e-90	328							3531891:1	AGAP007376-PB	78.65	178	38	0	627	94	1	178	1e-79	291		X	X
307	3531892		3531892	3531892:1	4	2	1	4	2		FBpp0081509	FBgn0011740		alpha Mannosidase II	CG18802-PA	CG18802	72.17	115	32	0	560	904	160	274	6e-141	194							3531892:1	AGAP004020-PA	78.12	96	21	0	904	1191	296	391	1e-123	178		X	X
308	3531893		3531893	3531893:1	4	2	1	4	2		FBpp0070335	FBgn0023520		CG3857	CG3857-PA	CG3857	39.74	156	86	5	448	5	206	358	1e-27	93.2							3531893:1	AGAP005036-PA	36.89	122	74	4	454	98	112	223	1e-12	69.7		X	X
309	3531895		3531895	3531895:1	9	5	1	9	5		FBpp0081907	FBgn0037943		CG14722	CG14722-PA	CG14722	68.25	211	67	1	358	990	109	316	6e-81	299							3531895:1	AGAP008286-PA	64.02	164	59	1	1590	2081	316	478	7e-56	214		X	X
310	3531896		3531896	3531896:1	4	2	1	4	2		FBpp0079565	FBgn0004419		maternal expression at 31B	CG4916-PA	CG4916	95.82	287	12	0	714	1574	28	314	0	550							3531896:1	AGAP009135-PA	89.79	284	29	0	723	1574	13	296	0	516			X
311	3531897		3531897		4	2	1																																							X	X
312	3531898		3531898		2	1	1																																							X	X
313	3531899		3531899		2	1	1																																							X	X
314	3531900		3531900	3531900:1	2	1	1	2	1		FBpp0077896	FBgn0027565		CG5498	CG5498-PB	CG5498	34.34	399	260	3	1243	53	5	398	1e-71	267							3531900:1	AGAP012459-PA	25	408	303	4	1249	35	6	405	3e-39	158
315	3531901		3531901	3531901:1	12	6	1	12	6		FBpp0083802	FBgn0002622		Ribosomal protein S3	CG6779-PA	CG6779	96.54	231	8	0	651	1343	13	243	6e-125	444							3531901:1	AGAP001910-PA	84.85	231	35	1	651	1343	11	237	1e-107	386			X
316	3531902		3531902	3531902:1	2	1	1	2	1		FBpp0074738	FBgn0005386		absent, small, or homeotic discs 1	CG8887-PA	CG8887	62.77	274	97	5	822	16	291	548	2e-69	258							3531902:1	AGAP001535-PA	39.1	156	85	3	816	379	246	400	6e-22	100		X	X
317	3531903		3531903	3531903:1	4	2	1	4	2		FBpp0080724	FBgn0086710		Ribosomal protein L30	CG10652-PA	CG10652	93.58	109	7	0	62	388	1	109	4e-54	206							3531903:1	AGAP003816-PA	79.09	110	23	0	62	391	1	110	7e-45	175		X	X
318	3531904		3531904		4	2	1																																							X	X
319	3531905		3531905	3531905:3	77	41	3	58	38		FBpp0072702	FBgn0035246		CG13928	CG13928-PA	CG13928	75.32	235	37	3	1332	691	6	240	2e-101	366																					X		X
320	3531906		3531906	3531906:1	2	1	1	2	1		FBpp0078401	FBgn0037344		CG2926	CG2926-PA	CG2926	80	130	26	1	981	592	2170	2296	4e-46	182							3531906:1	AGAP003504-PA	67.39	92	30	0	936	661	95	186	3e-26	115		X	X
321	3531907		3531907	3531907:1	6	3	1	6	3		FBpp0110163	FBgn0035987		CG3689	CG3689-PC	CG3689	92.02	238	15	2	1463	762	1	237	4e-127	452							3531907:1	AGAP007242-PA	88.55	227	26	1	1442	762	7	231	5e-119	424			X		X
322	3531908		3531908	3531908:2	8	4	2	7	4		FBpp0085378	FBgn0010633		vulcan	CG8390-PD	CG8390	44.23	355	168	9	1654	680	254	602	3e-103	240							3531908:2	AGAP008983-PA	37.91	277	152	5	1459	689	316	591	4e-40	162		X	X
323	3531909		3531909	3531909:1	4	2	2	2	2		FBpp0271946	FBgn0036259		CG9760	CG9760-PC	CG9760	65	40	14	0	748	629	225	264	2e-09	59.7							3531909:1	AGAP007547-PA	60	40	16	0	748	629	227	266	5e-09	57.4				X	X
324	3531910		3531910	3531910:1	2	1	1	2	1		FBpp0087367	FBgn0033529		CG17765	CG17765-PA	CG17765	88.17	169	20	0	816	310	31	199	2e-84	309							3531910:1	AGAP006246-PA	63.31	169	61	1	816	313	41	209	5e-62	233		X	X
325	3531911		3531911	3531911:1	16	8	3				FBpp0075226	FBgn0036597		CG4962	CG4962-PA	CG4962	62.75	51	18	2	812	663	34	77	2e-08	56.6							3531911:2	AGAP006149-PA	61.02	59	15	2	751	599	32	90	6e-12	67.4
326	3531912		3531912	3531912:2	5	3	2	3	2		FBpp0085902	FBgn0013969		GTP-binding-protein	CG5519-PA	CG5519	95.57	271	12	0	1245	433	235	505	9e-154	540							3531912:2	AGAP007217-PA	91.11	270	24	0	1242	433	235	504	3e-149	524			X		X
327	3531913		3531913	3531913:1	6	3	1	6	3		FBpp0086107	FBgn0034231		CG11419	CG11419-PA	CG11419	88.76	178	20	0	140	673	18	195	1e-91	333							3531913:1	AGAP011799-PA	76.57	175	41	0	149	673	11	185	3e-77	284			X
328	3531914		3531914	3531914:1	8	4	4	1	1		FBpp0083106	FBgn0051224		CG31224	CG31224-PA	CG31224	92.86	42	2	1	231	353	1	42	7e-16	80.9																					X		X
329	3531915		3531915	3531915:1	8	4	3	2	2		FBpp0075508	FBgn0028967		26-29kD-proteinase	CG8947-PA	CG8947	87.08	209	27	0	742	116	341	549	5e-114	407							3531915:1	AGAP012577-PA	78.47	209	45	1	742	116	340	547	3e-100	360			X
330	3531916		3531916	3531916:3	8	4	4	2	2		FBpp0075332	FBgn0010105		commissureless	CG17943-PA	CG17943	48.09	131	63	3	418	795	43	161	3e-25	112																				X	X
331	3531917		3531917	3531917:3	60	31	3	55	31		FBpp0113039	FBgn0001248		Isocitrate dehydrogenase	CG7176-PH	CG7176	83.33	414	68	2	127	1365	46	458	0	716							3531917:3	AGAP006660-PC	80.98	410	78	0	136	1365	1	410	0	694			X
332	3531918		3531918	3531918:1	10	5	2	5	5		FBpp0087958	FBgn0033235		CG8728	CG8728-PA	CG8728	64.04	267	53	2	723	52	290	556	1e-78	289							3531918:1	AGAP008086-PA	58.8	267	67	2	723	52	244	510	6e-73	269					X
333	3531919		3531919	3531919:1	2	1	1	2	1		FBpp0099738	FBgn0011253		gilgamesh	CG6963-PH	CG6963	95.07	142	7	0	1281	856	310	451	3e-77	285							3531919:1	AGAP003997-PA	85.92	142	20	0	1281	856	270	411	2e-69	259		X	X
334	3531920		3531920		2	1	1																																							X	X
335	3531921		3531921	3531921:2	4	2	2	3	2		FBpp0111560	FBgn0085427		CG34398	CG34398-PA	CG34398	89.55	67	7	0	529	329	49	115	4e-34	124																				X	X
336	3531923		3531923	3531923:1	5	3	1	5	3		FBpp0076400	FBgn0035878		CG7182	CG7182-PA	CG7182	57.36	516	201	10	92	1582	1	512	4e-164	575							3531923:1	AGAP004944-PA	27.66	394	282	10	98	1270	5	380	8e-35	144		X	X
337	3531924		3531924	3531924:2	4	2	2	1	1		FBpp0077803	FBgn0086902		kismet	CG3696-PA	CG3696	74.36	273	37	5	1	720	2733	3000	2e-107	384							3531924:2	AGAP008482-PA	55.43	276	84	4	1	711	2563	2838	1e-75	278			X
338	3531925		3531925		4	2	2																																									X	X
339	3531927		3531927		2	1	1																																							X	X
340	3531928		3531928	3531928:1	44	22	1	44	22		FBpp0078268	FBgn0026077		Gasp	CG10287-PA	CG10287	92.54	228	17	0	228	911	18	245	6e-136	481							3531928:1	AGAP003308-PA	89	200	22	1	228	827	18	216	3e-114	408			X		X
341	3531929		3531929	3531929:2	4	2	2	2	2		FBpp0110155	FBgn0052311		zormin	CG33484-PD	CG33484	70.47	149	42	1	285	725	1775	1923	9e-103	207							3531929:2	AGAP007562-PA	77.89	95	21	0	1	285	1691	1785	5e-71	161		X	X
342	3531930		3531930	3531930:3	7	4	3	3	3		FBpp0099837	FBgn0029891		PTEN-induced putative kinase 1	CG4523-PH	CG4523	72.73	198	53	2	802	212	525	720	6e-78	287							3531930:3	AGAP004315-PA	58.16	196	81	4	802	218	490	677	3e-58	221			X		X
343	3531931		3531931	3531931:1	13	7	2	12	7		FBpp0084306	FBgn0039359		Ribosomal protein L27	CG4759-PA	CG4759	91.85	135	11	0	105	509	1	135	2e-53	205							3531931:1	AGAP011687-PA	66.91	136	44	1	105	509	1	136	5e-38	153			X
344	3531932		3531932	3531932:3	6	3	3	2	2		FBpp0084623	FBgn0039562		Glycoprotein 93	CG5520-PA	CG5520	84.65	443	68	3	1	1329	46	481	0	729							3531932:3	AGAP006958-PA	49.88	425	207	8	73	1329	5	416	1e-104	375		X	X
345	3531933		3531933	3531933:1	4	2	1				FBpp0084129	FBgn0039257		tenectin	CG13648-PA	CG13648	32.87	143	75	4	1	393	1268	1401	3e-08	53.1																						X	X
346	3531934		3531934	3531934:2	10	5	3	3	3		FBpp0072705	FBgn0035238		CG12104	CG12104-PA	CG12104	81.13	53	10	0	742	584	195	247	6e-21	98.2							3531934:3	AGAP000281-PA	52.24	67	32	0	426	626	1	67	2e-16	81.6			X
347	3531935		3531935	3531935:2	6	3	3	2	2		FBpp0072328	FBgn0035073		CG16896	CG16896-PA	CG16896	39.92	238	139	2	704	3	299	535	4e-51	197																					X
348	3531936		3531936	3531936:2	4	2	2	3	2		FBpp0112193	FBgn0039261		CG6422	CG6422-PC	CG6422	52.98	285	115	8	800	3	134	415	8e-46	181							3531936:2	AGAP003817-PA	72.86	70	18	1	209	3	428	497	2e-24	109		X	X
349	3531937		3531937	3531937:1	11	6	2																																							X	X
350	3531938		3531938	3531938:1	2	1	1	2	1		FBpp0080509	FBgn0026150		Aminopeptidase P	CG6291-PA	CG6291	58.67	271	111	1	1100	291	3	273	4e-92	335							3531938:1	AGAP001037-PA	49.08	271	138	1	1103	291	16	285	1e-73	273		X	X
351	3531939		3531939	3531939:1	9	5	1	9	5		FBpp0073669	FBgn0030521		CG10992	CG10992-PA	CG10992	74.34	339	85	3	140	1150	3	339	5e-157	550							3531939:1	AGAP004533-PA	67.09	316	104	2	203	1150	27	322	6e-128	453		X	X
352	3531940		3531940	3531940:2	6	3	2	3	3		FBpp0070584	FBgn0028665		VhaAC39	CG2934-PA	CG2934	95.79	214	9	0	112	753	1	214	6e-119	423							3531940:2	AGAP000721-PA	95.24	210	10	0	124	753	3	212	4e-117	416			X
353	3531941		3531941	3531941:1	8	4	2	4	4		FBpp0076588	FBgn0035769		CTCF	CG8591-PA	CG8591	69.29	280	86	0	856	17	331	610	2e-128	454							3531941:1	AGAP005555-PA	67.38	282	92	0	856	11	164	445	2e-130	460			X		X
354	3531942		3531942		6	3	1																																							X	X
355	3531943		3531943		4	2	1																																								X
356	3531945		3531945	3531945:1	6	3	3	1	1		FBpp0078557	FBgn0037240		Contactin	CG1084-PA	CG1084	80.52	77	15	0	1	231	1292	1368	2e-32	136							3531945:1	AGAP000007-PA	76.92	65	15	0	1	195	1164	1228	7e-25	110		X	X
357	3531946		3531946	3531946:2	10	5	2																																							X	X
358	3531947		3531947	3531947:3	11	6	3	7	4		FBpp0079536	FBgn0005593		Ribosomal protein L7	CG4897-PA	CG4897	81.75	252	46	0	44	799	1	252	4e-106	381							3531947:3	AGAP008916-PA	67.9	243	78	1	71	799	21	262	1e-80	295		X	X
359	3531948		3531948		2	1	1																																									X	X
360	3531949		3531949	3531949:3	12	6	6	2	2		FBpp0078475	FBgn0000340		canoe	CG2534-PB	CG2534	84.68	235	21	3	664	5	1	235	3e-92	335							3531949:3	AGAP004039-PA	66.97	218	72	1	658	5	4	212	6e-74	273			X		X
361	3531951		3531951	3531951:2	6	3	2	3	3		FBpp0080137	FBgn0028938dup	X	CG16886_dup	CG16886-PA	CG16886	80	115	18	1	413	742	51	165	2e-25	112							3531951:2	AGAP009758-PA	73.58	106	23	2	440	742	58	163	2e-19	91.7
362	3531952		3531952		2	1	1																																							X	X
363	3531953		3531953	3531953:1	4	2	1				FBpp0111592	FBgn0086899		tlk	CG34412-PB	CG34412	32.43	259	135	9	760	41	108	345	7e-22	98.6																				X	X
364	3531954		3531954		4	2	1																																							X	X
365	3531955		3531955		4	2	1																																							X	X
366	3531956		3531956		4	2	1																																							X	X
367	3531957		3531957	3531957:2	8	4	2	5	4		FBpp0070783	FBgn0029814		CG15765	CG15765-PA	CG15765	79.79	292	53	3	135	992	16	296	3e-136	481							3531957:2	AGAP000940-PA	64.29	196	70	0	171	758	1	196	2e-80	295
368	3531958		3531958	3531958:2	4	2	2	2	2		FBpp0073474	FBgn0030366		ubiquitin-specific protease 7	CG1490-PB	CG1490	92	225	18	0	3	677	279	503	3e-122	434							3531958:2	AGAP008530-PA	78.48	223	48	0	9	677	269	491	8e-103	368		X	X
369	3531959		3531959	3531959:2	12	7	3	3	3		FBpp0089139	FBgn0030719		eIF5	CG9177-PF	CG9177	79.72	212	42	1	417	1049	1	212	2e-91	332							3531959:2	AGAP011203-PA	86.36	176	24	1	417	944	1	174	9e-87	316			X		X
370	3531960		3531960	3531960:1	2	1	1	2	1		FBpp0078142	FBgn0037141		DNApol-eta	CG7143-PA	CG7143	53.49	86	39	1	316	62	680	765	3e-20	93.6							3531960:1	AGAP001404-PA	41.79	67	39	2	301	101	683	743	6e-09	55.5		X	X
371	3531961		3531961	3531961:1	45	24	3	3	2		FBpp0076224	FBgn0001225		Heat shock protein 26	CG4183-PA	CG4183	77.78	108	23	1	284	604	84	191	1e-44	176							3531961:1	AGAP007162-PA	54.17	120	54	1	221	577	56	175	5e-31	130			X		X
372	3531962		3531962	3531962:1	4	2	2	2	1		FBpp0083377	FBgn0038834		Ribosomal protein S30	CG15697-PB	CG15697	81.82	132	24	0	478	83	1	132	7e-51	196							3531962:2	AGAP000654-PA	68.18	132	42	1	473	78	1	131	1e-37	151			X
373	3531963		3531963	3531963:1	4	2	2	3	2		FBpp0111634	FBgn0085451		CG34422	CG34422-PA	CG34422	34.28	423	237	14	183	1328	681	1051	3e-31	133																				X	X
374	3531964		3531964		4	2	1																																									X	X
375	3531965		3531965	3531965:2	6	3	2	4	3		FBpp0070332	FBgn0003964		ultraspiracle	CG4380-PA	CG4380	81.1	127	24	0	1423	1043	372	498	5e-56	215							3531965:2	AGAP002095-PA	66.14	127	43	0	1420	1040	348	474	9e-45	177		X	X
376	3531966		3531966		4	2	2																																							X	X
377	3531967		3531967		4	2	1																																									X	X
378	3531968		3531968	3531968:1	10	5	1	10	5		FBpp0080089	FBgn0028546		icarus	CG9031-PA	CG9031	86.79	265	34	1	388	1179	1	265	7e-118	421							3531968:1	AGAP008785-PA	79.37	252	52	0	418	1173	1	252	4e-106	380		X	X
379	3531969		3531969	3531969:1	12	6	2	11	6		FBpp0079615	FBgn0004915		Transcription factor IIB	CG5193-PA	CG5193	96.19	315	11	1	102	1043	1	315	5e-156	548							3531969:1	AGAP009558-PA	90.76	314	27	1	102	1037	1	314	6e-147	516		X	X
380	3531970		3531970	3531970:1	6	4	1	6	4		FBpp0070859	FBgn0015818		Spliceosomal protein on the X	CG3780-PA	CG3780	92.95	227	16	0	93	773	1	227	1e-119	426							3531970:1	AGAP001538-PA	92.92	226	15	1	93	767	1	226	3e-117	417			X		X
381	3531971		3531971	3531971:1	2	1	1	2	1		FBpp0083646	FBgn0024832		AP-50	CG7057-PB	CG7057	100	235	0	0	707	3	1	235	4e-131	464							3531971:1	AGAP007131-PA	94.89	235	11	1	707	6	1	235	1e-124	441		X	X
382	3531972		3531972	3531972:1	6	3	1	6	3		FBpp0088679	FBgn0032202		CG18619	CG18619-PA	CG18619	67.83	115	37	0	1315	971	4	118	3e-28	123							3531972:1	AGAP008762-PA	67.83	115	37	1	1315	971	1	114	6e-28	121			X
383	3531973		3531973	3531973:2	6	3	2	4	3		FBpp0073770	FBgn0024753		flotillin 2	CG32593-PC	CG32593	92.12	368	29	0	1404	301	34	401	1e-165	579							3531973:2	AGAP003789-PA	87.23	368	47	1	1404	301	68	425	1e-152	535			X
384	3531974		3531974	3531974:5	26	13	6	15	11		FBpp0088648	FBgn0043070		Misexpression suppressor of KSR 2	CG15669-PE	CG15669	88.62	378	43	0	2002	869	70	447	0	677							3531974:5	AGAP008821-PA	77.78	360	80	1	2002	923	67	424	5e-167	584			X
385	3531975		3531975	3531975:3	8	4	3	1	1		FBpp0070501	FBgn0000472		diminutive	CG10798-PA	CG10798	39.25	265	139	9	17	745	229	479	6e-36	147							3531975:3	AGAP000646-PA	57.53	73	31	0	392	610	110	182	4e-16	80.9		X	X
386	3531976		3531976		4	2	1
387	3531977		3531977		2	1	1																																							X	X
388	3531978		3531978	3531978:3	8	4	4	3	3		FBpp0081810	FBgn0037852		CG6608	CG6608-PA	CG6608	82.32	181	32	0	753	211	152	332	1e-80	296							3531978:3	AGAP005113-PA	50	178	89	0	753	220	126	303	2e-48	188			X
389	3531979		3531979	3531979:3	4	2	3	1	1		FBpp0076469	FBgn0010406		Ribonuclease X25	CG8194-PA	CG8194	65.62	224	77	0	680	9	80	303	1e-93	339							3531979:3	AGAP009842-PA	47.81	228	116	3	680	6	52	279	2e-62	234			X
390	3531981		3531981		4	2	3																																							X	X
391	3531982		3531982	3531982:1	4	2	1	4	2		FBpp0072146	FBgn0003401		shutdown	CG4735-PA	CG4735	39.25	293	165	4	1238	399	147	435	3e-51	200							3531982:1	AGAP011458-PA	37.33	292	182	1	1244	372	140	431	4e-48	188			X
392	3531983		3531983	3531983:2	12	6	2	7	6		FBpp0073988	FBgn0030731		CG3415	CG3415-PA	CG3415	76.73	202	47	0	1017	412	395	596	8e-81	297							3531983:1	AGAP008667-PA	77.09	179	41	1	259	795	8	185	5e-68	253			X		X
393	3531984		3531984		4	2	1																																							X	X
394	3531985		3531985		6	3	1																																								X		X
395	3531986		3531986	3531986:1	2	1	1	2	1		FBpp0074267	FBgn0030878	X	CG6769	CG6769-PA	CG6769	69.97	353	91	2	1315	302	1	353	3e-147	435							3531986:1	AGAP002118-PA	55.01	349	146	4	1315	302	1	336	2e-115	348		X	X
396	3531987		3531987	3531987:1	4	2	2	2	2		FBpp0112266	FBgn0046214		CG11844	CG11844-PD	CG11844	71.28	94	26	1	879	601	201	294	1e-33	140																				X	X
397	3531988		3531988	3531988:1	4	2	3	2	2		FBpp0085734	FBgn0004873		hu li tai shao	CG9325-PF	CG9325	79.26	352	67	6	1040	3	346	679	5e-152	533							3531988:1	AGAP004852-PA	73.09	353	88	7	1040	3	337	679	5e-140	493		X	X
398	3531989		3531989	3531989:1	7	4	1	7	4		FBpp0084330	FBgn0002732		E(spl) region transcript malpha	CG8337-PA	CG8337	54.49	156	58	5	83	511	1	138	8e-23	105																				X	X
399	3531990		3531990	3531990:2	10	5	2	7	5		FBpp0073449	FBgn0004511		dusky	CG9355-PA	CG9355	87.07	116	12	1	1436	1774	247	362	2e-71	216							3531990:2	AGAP000788-PA	82.61	115	18	2	1436	1774	171	285	9e-57	207					X
400	3531991	X	3531991	3531991:2				1	1		FBpp0110284	FBgn0030256		CG15204	CG15204-PA	CG15204	40.16	244	112	3	698	69	50	293	5e-40	160							3531991:2	AGAP010795-PA	45.45	88	48	0	698	435	96	183	1e-17	85.9
401	3.53199e+06	X	3531991	3531991:1	4	2	3	2	2		FBpp0073254	FBgn0040851		CG12626	CG12626-PA	CG12626	87.5	64	8	0	786	595	17	80	2e-30	130							3531991:1	AGAP010796-PA	85.96	57	8	0	765	595	26	82	7e-28	120			X
402	3531992		3531992		2	1	1																																							X	X
403	3531993		3531993	3531993:1	4	2	1	4	2		FBpp0076822	FBgn0086694		Bre1	CG10542-PA	CG10542	73.84	539	116	8	1556	15	68	604	0	710							3531993:1	AGAP007335-PA	72.15	474	116	3	1556	183	83	543	2e-180	628		X	X
404	3531994		3531994	3531994:2	8	4	2	6	4		FBpp0075713	FBgn0020655		GTPase-activating protein 69C	CG4237-PA	CG4237	66.01	303	89	6	1324	458	175	468	4e-95	345							3531994:1	AGAP006462-PB	79.84	124	25	0	357	728	1	124	2e-58	221			X		X
405	3531995		3531995	3531995:2	22	11	2	20	11		FBpp0085958	FBgn0022238		lola like	CG5738-PD	CG5738	99.21	127	1	0	188	568	1	127	5e-68	255							3531995:2	AGAP011247-PA	91.27	126	11	0	191	568	1	126	6e-63	238			X
406	3531996		3531996		2	1	1																																							X	X
407	3531997		3531997		2	1	1																																							X	X
408	3531998		3531998	3531998:3	6	3	3	1	1		FBpp0086747	FBgn0013733		short stop	CG18076-PH	CG18076	82.51	223	39	0	3	671	1624	1846	7e-103	369							3531998:3	AGAP011396-PA	58.72	218	89	1	21	671	1603	1820	6e-72	266		X	X
409	3531999		3531999		2	1	1																																							X	X
410	3532000		3532000	3532000:2	8	4	2	5	4		FBpp0086669	FBgn0033920		Acid labile subunit	CG8561-PA	CG8561	50.43	345	169	1	1197	169	708	1052	2e-93	339							3532000:2	AGAP008152-PA	33.33	339	225	9	1200	187	605	897	1e-36	149		X	X
411	3532001		3532001		4	2	1																																							X	X
412	3532002		3532002	3532002:1	2	1	1	2	1		FBpp0086747	FBgn0013733		short stop	CG18076-PH	CG18076	75.16	479	118	1	1576	143	3948	4426	0	725							3532002:1	AGAP011396-PA	53.77	478	219	1	1573	146	3750	4227	8e-144	506		X	X
413	3532003		3532003		6	3	4																																							X	X
414	3532004		3532004		2	1	1																																							X	X
415	3532005		3532005		2	1	1
416	3532006		3532006	3532006:1	10	6	1	10	6		FBpp0075087	FBgn0021768		nudC	CG9710-PA	CG9710	70.96	334	95	3	133	1128	1	332	2e-113	406							3532006:1	AGAP006117-PA	49.55	333	167	3	133	1128	1	328	2e-81	299		X	X
417	3532007		3532007	3532007:1	4	2	1	4	2		FBpp0079397	FBgn0028433		G protein gamma30A	CG3694-PC	CG3694	100	72	0	0	1160	945	1	72	1e-36	151							3532007:1	AGAP009953-PA	88.89	72	8	0	1160	945	1	72	9e-33	137					X
418	3532008		3532008	3532008:1	6	3	2	3	3		FBpp0078729	FBgn0031711		CG6907	CG6907-PA	CG6907	61.76	170	65	1	143	652	1	169	5e-56	214							3532008:2	AGAP010407-PA	49.65	143	70	3	743	321	217	358	1e-32	135		X	X
419	3532009		3532009	3532009:2	15	8	3	13	8		FBpp0075683	FBgn0010235		Kinesin light chain	CG5433-PA	CG5433	88.36	507	58	1	132	1649	1	507	0	856							3532009:2	AGAP010258-PA	79.05	506	103	2	132	1640	1	506	0	747			X
420	3532010		3532010	3532010:1	6	3	2	3	3		FBpp0081155	FBgn0037470		CG1091	CG1091-PA	CG1091	41.47	217	121	5	754	122	275	490	1e-39	160							3532010:1	AGAP003771-PA	28.92	249	153	6	754	80	136	379	2e-20	95.1		X	X
421	3532011		3532011	3532011:1	16	8	2	15	8		FBpp0078963	FBgn0000320		eyes absent	CG9554-PB	CG9554	77.78	405	65	3	1973	834	356	760	3e-163	572							3532011:1	AGAP008726-PA	66.32	383	126	5	1973	834	242	621	7e-139	490		X	X
422	3532012		3532012	3532012:1	7	4	1	7	4		FBpp0074348	FBgn0008635		beta-coatomer protein	CG6223-PA	CG6223	81.15	435	70	2	1270	2	234	667	0	649							3532012:1	AGAP001399-PA	74.58	417	106	1	1270	20	237	652	1e-166	582		X	X
423	3532013		3532013	3532013:2	6	3	3	2	2		FBpp0080137	FBgn0028938	X	CG16886	CG16886-PA	CG16886	83.54	79	13	0	510	746	79	157	4e-19	92							3532013:2	AGAP009758-PA	78.48	79	17	0	510	746	77	155	2e-20	95.5
424	3532014		3532014	3532014:1	11	6	1	11	6		FBpp0099988	FBgn0053555		bitesize	CG33555-PC	CG33555	46.75	169	85	5	662	1153	630	767	1e-27	122																				X	X
425	3532015		3532015	3532015:1	4	2	1	4	2		FBpp0099490	FBgn0044419		Pmi	CG33718-PB	CG33718	74.71	174	44	0	99	620	11	184	3e-74	275							3532015:1	AGAP005550-PA	51.23	162	77	2	138	617	19	180	1e-39	160			X
426	3532016		3532016	3532016:3	11	6	3	8	5		FBpp0082663	FBgn0013334		Synapse-associated protein 47kD	CG8884-PF	CG8884	74.06	347	80	3	1348	338	1	345	6e-115	411							3532016:3	AGAP004273-PA	67.66	201	54	4	943	374	148	347	3e-67	252
427	3532017		3532017	3532017:1	2	1	1				FBpp0084219	FBgn0051439		CG31439	CG31439-PA	CG31439	29.32	249	169	3	744	4	504	747	2e-19	90.1
428	3532018		3532018		4	2	2																																							X	X
429	3532019		3532019	3532019:1	4	2	1	4	2		FBpp0078497	FBgn0037262		Mediator complex subunit 31	CG1057-PB	CG1057	90.32	124	12	0	578	207	1	124	8e-66	247							3532019:1	AGAP002258-PA	78.86	123	26	0	572	204	4	126	1e-55	213		X	X
430	3532020		3532020	3532020:1	3	2	1	3	2		FBpp0085467	FBgn0033101		CG9436	CG9436-PA	CG9436	64.18	268	94	1	99	896	1	268	5e-118	376							3532020:1	AGAP011053-PA	50.9	277	120	4	114	896	6	282	4e-85	276		X	X
431	3532022		3532022	3532022:2	6	3	2	3	3		FBpp0082788	FBgn0015019		Cctgamma	CG8977-PB	CG8977	90.91	187	17	0	92	652	1	187	1e-86	315							3532022:2	AGAP002759-PA	82.89	187	32	0	92	652	1	187	1e-81	298			X
432	3532024		3532024	3532024:1	4	2	1	4	2		FBpp0086405	FBgn0034058		CG8315	CG8315-PA	CG8315	72.84	243	66	2	1086	358	1	241	3e-92	335							3532024:1	AGAP007812-PA	43.32	217	123	4	1086	436	1	197	2e-42	169		X	X
433	3532026		3532026	3532026:2	14	7	3	4	4		FBpp0083006	FBgn0004618		glass	CG7672-PB	CG7672	61.74	379	97	10	474	1466	1	370	6e-108	388							3532026:3	AGAP004331-PA	95.83	96	4	0	1323	1036	417	512	1e-76	204		X	X
434	3532027		3532027	3532027:3	39	21	3	26	18		FBpp0099764	FBgn0061355		CG18431	CG18431-PA	CG18431	95.36	194	9	0	1808	1227	1	194	3e-108	389	X	3532027:3	FBgn0061354	CG4844			3532027:3	AGAP003625-PA	85.88	177	25	1	1757	1227	1	174	3e-88	322		X	X
435	3532028		3532028	3532028:1	18	9	3	2	2		FBpp0071226	FBgn0030086		CG7033	CG7033-PA	CG7033	84.9	245	37	0	1072	338	291	535	5e-118	421							3532028:1	AGAP009694-PA	82.23	242	39	1	1072	359	294	535	4e-109	390		X	X
436	3532029		3532029	3532029:3	14	8	5	3	3		FBpp0084506	FBgn0039480		Cuticular protein 97Ea	CG6131-PA	CG6131	85.85	106	14	1	422	736	23	128	1e-47	186							3532029:3	AGAP000345-PA	82.35	102	18	2	431	736	20	115	1e-42	168
437	3532030		3532030	3532030:1	5	3	1	5	3		FBpp0083630	FBgn0038950		CG5382	CG5382-PB	CG5382	72.49	309	81	5	265	1179	1	299	5e-123	437																					X
438	3532031		3532031		2	1	1																																							X	X
439	3532032		3532032	3532032:1	8	4	1	8	4		FBpp0086643	FBgn0033942		Cuticular protein 51A	CG10112-PA	CG10112	57.64	144	59	2	673	248	1	144	2e-40	162																							X
440	3532033		3532033	3532033:2	4	2	2	2	2		FBpp0080391	FBgn0001086		fizzy	CG4274-PA	CG4274	58.37	257	94	5	93	824	1	252	5e-74	274							3532033:2	AGAP009338-PA	40.3	263	138	4	93	824	1	263	2e-52	201		X	X
441	3532034		3532034	3532034:1	4	2	3	2	2		FBpp0111762	FBgn0005410		strawberry notch	CG1903-PD	CG1903	75.09	289	62	2	838	2	1512	1799	6e-118	420							3532034:1	AGAP011199-PA	65.96	285	90	2	838	5	939	1223	3e-104	374			X
442	3532035		3532035	3532035:1	4	2	2	3	2		FBpp0076460	FBgn0011744		Actin-related protein 66B	CG7558-PA	CG7558	94.02	418	25	0	131	1384	1	418	0	823							3532035:1	AGAP005110-PA	92.34	418	32	0	131	1384	1	418	0	800			X		X
443	3532036		3532036		4	2	2																																								X
444	3532037		3532037		2	1	1																																									X	X
445	3532038		3532038	3532038:1	6	3	1	6	3		FBpp0075166	FBgn0004569		argos	CG4531-PA	CG4531	76.71	219	51	3	20	676	246	444	5e-98	355																					X		X
446	3532039		3532039	3532039:1	2	1	1	2	1		FBpp0085951	FBgn0034313		CG5726	CG5726-PA	CG5726	63.27	275	94	2	882	79	65	339	4e-94	342							3532039:1	AGAP006883-PA	28.76	306	207	2	897	13	23	326	8e-32	134		X	X
447	3532040		3532040	3532040:1	12	6	2	2	2		FBpp0080413	FBgn0024734		PRL-1	CG4993-PB	CG4993	88.24	34	4	0	530	429	63	96	8e-12	66.6							3532040:1	AGAP008708-PA	73.53	34	9	0	530	429	64	97	5e-09	56.6		X	X
448	3532041		3532041	3532041:2	6	3	2	5	3		FBpp0084466	FBgn0027889		ballchen	CG6386-PB	CG6386	55.62	480	190	9	1454	84	1	479	4e-139	491							3532041:2	AGAP001933-PA	47.12	399	199	6	1454	294	1	397	2e-94	342		X	X
449	3532042		3532042		2	1	1																																								X
450	3532043		3532043		2	1	1																																							X	X
451	3532044		3532044		4	2	1																																							X	X
452	3532045		3532045	3532045:2	4	2	2	2	2		FBpp0073903	FBgn0030683		CG8239	CG8239-PA	CG8239	69.35	199	60	1	81	674	1	199	4e-71	264							3532045:2	AGAP001611-PA	64.1	195	68	2	93	671	6	199	3e-60	227		X	X
453	3532046		3532046	3532046:4	8	4	4	2	2		FBpp0073784	FBgn0030608		Lipid storage droplet-2	CG9057-PA	CG9057	81.99	161	25	2	250	720	1	161	8e-68	253							3532046:4	AGAP000167-PA	55.06	158	62	1	274	720	2	159	3e-44	174		X	X
454	3532047		3532047	3532047:1	13	7	1	13	7		FBpp0073441	FBgn0030341		p24-related-1	CG1967-PA	CG1967	83.51	194	32	0	378	959	17	210	5e-86	315							3532047:1	AGAP000949-PA	67.55	188	61	0	387	950	33	220	5e-69	258			X		X
455	3532048		3532048	3532048:1	2	1	1	2	1		FBpp0099389	FBgn0053978		CG33978	CG33978-PA	CG33978	37.21	344	202	10	1170	181	1317	1644	7e-26	115																					X
456	3532049		3532049	3532049:2	8	4	2	6	4		FBpp0075349	FBgn0036509		CG7739	CG7739-PA	CG7739	58.67	392	159	3	86	1252	11	400	2e-134	475							3532049:2	AGAP011964-PA	43.12	385	212	8	119	1252	35	414	4e-86	314			X
457	3532050		3532050	3532050:1	7	4	1	7	4		FBpp0071520	FBgn0016726		Ribosomal protein L29	CG10071-PC	CG10071	78.95	76	16	0	44	271	1	76	3e-31	130							3532050:1	AGAP006612-PA	63.16	76	28	0	44	271	1	76	8e-24	105			X		X
458	3532051		3532051	3532051:1	6	3	2	5	3		FBpp0070395	FBgn0023529		CG2918	CG2918-PA	CG2918	73.82	550	142	1	311	1954	20	569	0	841							3532051:1	AGAP001827-PA	66.55	553	182	3	305	1954	18	568	0	740		X	X
459	3532052		3532052	3532052:1	2	1	1	2	1		FBpp0073516	FBgn0011837		Tis11 homolog	CG4070-PA	CG4070	68.21	151	42	2	436	2	60	210	2e-55	213							3532052:1	AGAP010954-PA	91.01	89	8	0	286	20	70	158	2e-47	185		X	X
460	3532053		3532053		6	3	3																																								X		X
461	3532054		3532054	3532054:1	2	1	1	2	1		FBpp0081430	FBgn0037613		Cyclin-dependent kinase subunit 85A	CG9790-PA	CG9790	63.44	93	33	1	583	308	1	93	4e-30	127							3532054:1	AGAP003796-PA	81.33	75	14	0	583	359	1	75	6e-34	139		X	X
462	3532055		3532055	3532055:2	6	3	2	4	3		FBpp0072629	FBgn0035236		CG12004	CG12004-PB	CG12004	92.2	372	28	3	114	1226	31	400	0	655							3532055:2	AGAP006101-PA	88.68	371	41	1	105	1214	24	394	2e-180	627		X	X
463	3532056		3532056	3532056:1	8	4	1	8	4		FBpp0078331	FBgn0011715		Snf5-related 1	CG1064-PA	CG1064	93.78	370	23	0	1203	94	1	370	3e-179	624							3532056:1	AGAP001154-PA	81.03	369	69	1	1203	100	1	369	5e-154	540		X	X
464	3532057		3532057	3532057:4	59	30	5				FBpp0082989	FBgn0020238		14-3-3epsilon	CG31196-PC	CG31196	96.48	256	9	0	1912	1145	1	256	3e-138	489							3532057:4	AGAP001151-PA	93.75	256	16	0	1912	1145	1	256	2e-135	479			X		X
465	3532058		3532058	3532058:1	6	3	1	6	3		FBpp0072501	FBgn0035158		CG13895	CG13895-PA	CG13895	46.25	320	159	5	212	1132	17	335	8e-76	281																				X	X
466	3532059		3532059	3532059:1	2	1	1	2	1		FBpp0072497	FBgn0035160		CG13897	CG13897-PA	CG13897	34.36	259	149	5	717	4	1	251	2e-22	102																				X	X
467	3532060		3532060	3532060:1	4	2	1	4	2		FBpp0070543	FBgn0029664		CG10802	CG10802-PA	CG10802	61.21	232	85	4	742	62	195	425	1e-144	270							3532060:1	AGAP003413-PA	57	200	81	4	1326	742	1	185	3e-104	204
468	3532061		3532061	3532061:1	2	1	1				FBpp0072884	FBgn0035376		CG2083	CG2083-PA	CG2083	49.02	153	53	9	429	1	92	229	3e-21	96.7																				X	X
469	3532062		3532062		2	1	1
470	3532063		3532063		4	2	1																																							X	X
471	3532064		3532064	3532064:3	14	7	4	5	5		FBpp0086115	FBgn0025716		Brahma associated protein 55kD	CG6546-PA	CG6546	90.91	209	19	0	905	279	217	425	3e-108	388							3532064:2	AGAP008687-PA	83.57	213	35	1	123	761	1	209	7e-101	362			X
472	3532065		3532065	3532065:2	4	2	2	1	1		FBpp0075993	FBgn0010762		simjang	CG32067-PC	CG32067	71.88	128	33	3	380	6	361	479	5e-26	112							3532065:2	AGAP005619-PA	51.56	128	59	2	380	6	330	448	1e-16	80.9			X
473	3532066		3532066	3532066:1	2	1	1				FBpp0077040	FBgn0031187		CG14619	CG14619-PA	CG14619	40.59	170	59	8	1215	832	1	170	1e-16	81.3																				X	X
474	3532067		3532067	3532067:1	4	2	1	4	2		FBpp0074725	FBgn0036901		LDLa domain containing chitin binding protein 1	CG8756-PD	CG8756	70.69	58	17	1	113	286	1	55	9e-17	82.4							3532067:1	AGAP011937-PA	44.44	63	30	1	113	286	1	63	9e-09	55.1
475	3532068		3532068	3532068:1	2	1	1	2	1		FBpp0072215	FBgn0035025		origami	CG11416-PA	CG11416	50.67	150	74	0	952	503	1	150	6e-38	154							3532068:1	AGAP007637-PA	48.59	142	72	1	925	503	17	158	7e-27	117		X	X
476	3532069		3532069	3532069:1	17	9	2	16	9		FBpp0099824	FBgn0001149		Glutathione S transferase D1	CG10045-PB	CG10045	82.91	199	34	0	48	644	2	200	6e-100	360							3532069:1	AGAP004164-PA	68.84	199	62	0	48	644	1	199	1e-81	298			X
477	3532070		3532070	3532070:1	4	2	1	4	2		FBpp0082682	FBgn0010379		Akt1	CG4006-PC	CG4006	88	75	9	0	1088	864	462	536	2e-57	140							3532070:1	AGAP007587-PA	39.19	74	45	0	1085	864	1064	1137	1e-16	61.2			X
478	3532071		3532071		4	2	1																																							X	X
479	3532072		3532072	3532072:3	8	4	4																																								X
480	3532073		3532073	3532073:2	4	2	2	2	2		FBpp0070798	FBgn0029807		CG3108	CG3108-PA	CG3108	28.16	348	232	10	129	1118	27	353	9e-23	104
481	3532074		3532074		6	3	1																																							X	X
482	3532075		3532075		2	1	1																																							X	X
483	3532076		3532076	3532076:3	14	7	3	9	5		FBpp0075147	FBgn0028399		TMS1	CG4672-PA	CG4672	81.48	243	45	0	126	854	1	243	0	365							3532076:3	AGAP002569-PA	59.92	247	95	4	126	854	1	242	1e-128	255			X
484	3532077		3532077	3532077:1	4	2	2	2	2		FBpp0072742	FBgn0035287		CG13937	CG13937-PB	CG13937	85.11	47	7	0	16	156	122	168	1e-17	86.7							3532077:1	AGAP005721-PA	55.74	61	25	1	16	192	169	229	2e-14	75.5
485	3532078		3532078	3532078:2	4	2	2										32.2	177	109	2	7	537	216	381	5e-10	59.3																				X	X
486	3532079		3532079	3532079:1	6	3	2	3	3		FBpp0074189	FBgn0030809		CG9086	CG9086-PA	CG9086	68.22	129	36	2	643	272	1696	1824	5e-49	190							3532079:1	AGAP000171-PA	58.91	129	48	2	643	272	1645	1773	1e-41	165
487	3532080		3532080		2	1	1																																							X	X
488	3532081		3532081	3532081:1	2	1	1	2	1		FBpp0070133	FBgn0027343		frizzled 3	CG16785-PA	CG16785	54.67	75	31	2	751	536	1	75	5e-14	75.9																				X	X
489	3532082		3532082	3532082:1	8	4	3	2	2		FBpp0087699	FBgn0015477		Receptor mediated endocytosis 8	CG8014-PA	CG8014	89.43	265	28	0	795	1	135	399	8e-136	479							3532082:1	AGAP005771-PA	72.08	265	74	1	795	1	136	399	5e-111	396			X
490	3532083		3532083	3532083:3	52	27	3	26	21		FBpp0088986	FBgn0000083		Annexin IX	CG5730-PC	CG5730	94.44	324	18	0	1731	760	1	324	2e-159	559							3532083:1	AGAP003790-PA	78.7	324	69	0	208	1179	1	324	5e-133	470			X		X
491	3532084		3532084	3532084:2	11	6	2	1	1		FBpp0088239	FBgn0011747		Ankyrin	CG1651-PD	CG1651	57.47	221	93	2	2	661	769	986	3e-67	251							3532084:1	AGAP009937-PA	48.28	290	140	2	2527	1688	1228	1512	2e-66	250		X	X
492	3532085		3532085		6	3	2																																							X	X
493	3532086		3532086		2	1	1																																							X	X
494	3532087		3532087	3532087:1	4	2	1	4	2		FBpp0085119	FBgn0039828		CG1542	CG1542-PA	CG1542	80.63	253	49	0	918	160	22	274	4e-86	315							3532087:1	AGAP011383-PA	62.3	183	69	0	918	370	35	217	5e-64	240		X	X
495	3532088		3532088	3532088:1	4	2	1	4	2		FBpp0072129	FBgn0034925		CG5339	CG5339-PA	CG5339	62.21	307	114	3	313	1227	1	303	3e-108	389							3532088:1	AGAP003602-PA	49.51	307	152	4	313	1224	1	304	3e-85	311		X	X
496	3532089		3532089	3532089:1	5	3	2	4	3		FBpp0082491	FBgn0038294		Myofilin	CG6803-PC	CG6803	92.12	165	13	1	118	612	1	164	7e-88	320							3532089:1	AGAP001023-PA	61.49	161	57	2	118	585	1	150	5e-50	193			X
497	3532090		3532090	3532090:1	10	5	1				FBpp0089003	FBgn0037137		Nopp140	CG7421-PA	CG7421	39.38	645	299	21	127	1995	15	589	3e-89	322																				X	X
498	3532091		3532091	3532091:1	2	1	1	2	1		FBpp0070040	FBgn0052230		CG32230	CG32230-PB	CG32230	83.13	83	14	0	386	138	1	83	2e-38	154							3532091:1	AGAP003325-PA	65.06	83	29	0	386	138	1	83	5e-31	129		X	X
499	3532092		3532092		2	1	1																																							X	X
500	3532093		3532093		4	2	4																																							X	X
501	3532095		3532095		2	1	1																																							X	X
502	3532096		3532096		4	2	1																																							X	X
503	3532097		3532097	3532097:1	4	2	1	4	2		FBpp0081333	FBgn0037582		CG7331	CG7331-PA	CG7331	61.06	321	110	6	1020	103	35	336	2e-107	343							3532097:1	AGAP005715-PA	49.12	285	141	7	1020	178	36	295	1e-60	230		X	X
504	3532098		3532098	3532098:1	2	1	1	2	1		FBpp0071172	FBgn0030054		Caf1-180	CG12109-PB	CG12109	37.5	128	58	5	1069	752	22	149	5e-08	55.8																					X
505	3532100		3532100	3532100:1	4	2	2	3	2		FBpp0086723	FBgn0002643		mastermind	CG8118-PB	CG8118	54.3	337	129	9	1426	491	426	751	1e-69	260																					X
506	3532101		3532101		2	1	1																																							X	X
507	3532103		3532103	3532103:2	10	5	2	5	5		FBpp0079845	FBgn0020309	X	crooked legs	CG14938-PA	CG14938	45.52	268	139	2	785	3	416	683	5e-74	274							3532103:2	AGAP009566-PA	50	268	127	2	785	3	178	445	9e-80	292		X	X
508	3532104		3532104	3532104:2	16	8	2	15	8		FBpp0081780	FBgn0037834		Arginine methyltransferase 1	CG6554-PA	CG6554	80.59	376	59	3	1280	195	3	376	5e-168	587							3532104:2	AGAP003462-PA	73.22	366	94	2	1280	195	3	368	5e-153	536		X	X
509	3532105		3532105	3532105:1	21	11	1	21	11		FBpp0073456	FBgn0030328		CG2446	CG2446-PA	CG2446	68.7	377	72	7	435	1427	1	373	1e-118	424							3532105:1	AGAP001695-PA	78.61	187	40	0	447	1007	4	190	8e-75	278			X		X
510	3532106		3532106	3532106:2	6	3	2	3	3		FBpp0110162	FBgn0034789		PIP5K59B	CG3682-PC	CG3682	83.33	324	54	1	252	1223	7	327	5e-147	517							3532106:2	AGAP005216-PA	29.14	175	115	4	726	1223	1516	1689	8e-10	60.8					X
511	3532107		3532107		2	1	1																																							X	X
512	3532108		3532108		4	2	2																																							X	X
513	3532109		3532109		4	2	1																																							X	X
514	3532110		3532110	3532110:1	4	2	2	2	1		FBpp0082423	FBgn0013981		Histone H4 replacement	CG3379-PC	CG3379	100	103	0	0	383	75	1	103	1e-53	206							3532110:1	AGAP003909-PA	100	82	0	0	320	75	22	103	4e-41	162					X
515	3532111		3532111	3532111:1	4	2	2	2	2		FBpp0087244	FBgn0050022		CG30022	CG30022-PA	CG30022	78.21	179	39	1	791	255	84	261	2e-84	308							3532111:1	AGAP003337-PA	72.08	197	55	0	791	201	114	310	7e-88	319		X	X
516	3532112		3532112	3532112:1	6	3	1	6	3		FBpp0073719	FBgn0030552		mitochondrial ribosomal protein L38	CG15871-PA	CG15871	62.26	416	156	1	42	1286	1	416	5e-162	567							3532112:1	AGAP000652-PA	56.68	397	170	4	99	1283	19	411	7e-133	469		X	X
517	3532114		3532114	3532114:1	4	2	1																																							X	X
518	3532115		3532115	3532115:2	6	3	2	4	3		FBpp0111766	FBgn0005564		Shaker cognate l	CG9262-PB	CG9262	94.15	205	12	0	1	615	367	571	2e-82	302							3532115:2	AGAP007046-PA	87.57	177	19	1	1	522	367	543	3e-57	218				X	X
519	3532116		3532116	3532116:6	25	13	6	12	9		FBpp0081930	FBgn0051363		Jupiter	CG31363-PE	CG31363	69.72	218	60	5	1751	1116	1	208	5e-66	249							3532116:6	AGAP001372-PA	44.39	205	101	7	1691	1116	11	201	6e-32	135			X		X
520	3532117		3532117	3532117:1	5	3	1	5	3		FBpp0081232	FBgn0053097		CG33097	CG33097-PA	CG33097	62.93	205	75	5	986	1597	264	455	3e-97	197							3532117:1	AGAP004745-PA	33.33	201	117	6	1046	1597	222	420	9e-31	84.7		X	X
521	3532118		3532118	3532118:3	16	8	3	10	8		FBpp0073530	FBgn0052649		CG32649	CG32649-PA	CG32649	55.98	343	139	7	121	1113	1	330	1e-115	297							3532118:3	AGAP002906-PA	50	344	155	5	133	1113	4	339	5e-102	269			X
522	3532119		3532119	3532119:2	4	2	2	3	2		FBpp0073861	FBgn0030653		CG7860	CG7860-PA	CG7860	54.88	328	147	1	1461	481	1	328	7e-91	331							3532119:2	AGAP011098-PA	46.06	317	170	3	1461	514	1	295	8e-69	257		X	X
523	3532120		3532120	3532120:2	4	2	2	2	2		FBpp0072314	FBgn0035087		CG2765	CG2765-PA	CG2765	87.67	73	9	0	466	684	1	73	5e-32	134							3532120:2	AGAP004837-PA	67.61	71	22	1	466	675	1	71	3e-23	104			X
524	3532121		3532121	3532121:2	4	2	2	2	2		FBpp0079259	FBgn0031985		CG8683	CG8683-PA	CG8683	95.22	251	12	0	2	754	619	869	2e-133	471							3532121:2	AGAP009972-PA	79.68	251	51	1	2	754	615	863	7e-111	395			X
525	3532122		3532122	3532122:1	6	3	2	3	3		FBpp0077803	FBgn0086902		kismet	CG3696-PA	CG3696	75.44	338	63	4	216	1169	3179	3514	5e-138	487							3532122:1	AGAP008482-PA	51.99	327	148	5	216	1169	3034	3352	2e-87	318			X		X
526	3532123		3532123		4	2	1																																							X	X
527	3532124		3532124	3532124:2	10	5	2																																							X	X
528	3532125		3532125	3532125:2	6	3	3	3	3		FBpp0085613	FBgn0034499		Cuticular protein 56F	CG9036-PA	CG9036	68.33	221	62	6	106	744	1	217	1e-59	226							3532125:2	AGAP012462-PA	43.93	173	95	3	235	747	1	159	3e-30	127
529	3532126		3532126		2	1	1
530	3532127		3532127		4	2	1																																								X		X
531	3532128		3532128	3532128:1	22	11	2	11	11		FBpp0087095	FBgn0010621		T-complex Chaperonin 5	CG8439-PA	CG8439	91.93	285	23	0	111	965	1	285	2e-152	529							3532128:1	AGAP008249-PA	84.91	285	43	0	111	965	1	285	5e-139	486			X
532	3532129		3532129		5	3	2																																							X	X
533	3532130		3532130		2	1	1																																							X	X
534	3532131		3532131		6	3	2																																										X
535	3532132		3532132		4	2	1																																							X	X
536	3532133		3532133	3532133:1	2	1	1	2	1		FBpp0088085	FBgn0033162		CG1707	CG1707-PA	CG1707	78.98	176	37	0	729	202	1	176	1e-84	309							3532133:1	AGAP012072-PA	71.93	171	48	0	714	202	5	175	2e-70	261
537	3532134		3532134	3532134:2	9	5	2	5	3		FBpp0071542	FBgn0034614		CG9752	CG9752-PA	CG9752	65.38	338	113	1	87	1088	6	343	1e-136	483							3532134:1	AGAP005844-PA	58.02	343	135	2	1117	116	5	347	2e-114	408		X	X
538	3532135		3532135	3532135:1	6	3	1	6	3		FBpp0080281	FBgn0010422		RNA polymerase II elongation factor	CG3710-PA	CG3710	75.85	323	75	5	140	1099	1	313	4e-114	408							3532135:1	AGAP009035-PA	65.73	321	109	2	140	1099	1	315	1e-102	369			X		X
539	3532136		3532136	3532136:1	4	2	2	2	2		FBpp0083859	FBgn0039110		CG10225	CG10225-PA	CG10225	64.18	201	66	3	736	152	217	405	2e-54	208							3532136:1	AGAP004520-PA	54.73	201	80	3	736	167	281	479	1e-43	172		X	X
540	3532137		3532137		4	2	1																																							X	X
541	3532138		3532138	3532138:1	50	26	2	49	26		FBpp0079458	FBgn0004868		GDP dissociation inhibitor	CG4422-PA	CG4422	92.55	443	33	0	208	1536	1	443	0	842							3532138:1	AGAP010025-PA	84.88	443	67	0	208	1536	1	443	0	777			X		X
542	3532139		3532139	3532139:2	7	4	3	2	2		FBpp0111614	FBgn0085445		Ank2	CG34416-PK	CG34416	60.06	358	138	7	47	1105	3008	3349	5e-82	301							3532139:1	AGAP008244-PA	22.07	367	274	7	157	1221	423	786	9e-10	60.8			X		X
543	3532140		3532140		4	2	1																																							X	X
544	3532141		3532141	3532141:1	11	6	1	11	6		FBpp0088963	FBgn0038535		aluminum tubes	CG18212-PB	CG18212	49.38	324	145	6	380	1294	88	402	9e-59	224																					X		X
545	3532142		3532142		2	1	1																																							X	X
546	3532143		3532143	3532143:2	6	3	3				FBpp0073408	FBgn0052662		CG32662	CG32662-PA	CG32662	44.9	98	25	2	2107	1901	1071	1168	8e-10	58.5																				X	X
547	3532144		3532144		4	2	2																																							X	X
548	3532145		3532145	3532145:1	2	1	1	2	1		FBpp0086659	FBgn0050069		CG30069	CG30069-PA	CG30069	32.77	354	174	10	1069	200	3677	4005	1e-31	134																					X
549	3532146		3532146	3532146:3	16	8	3	12	8		FBpp0099793	FBgn0015777		nervana 2	CG9261-PE	CG9261	82.29	288	50	1	1549	689	1	288	2e-161	517							3532146:3	AGAP007791-PA	69.55	266	81	1	1489	692	25	288	2e-130	421			X
550	3532147		3532147	3532147:1	6	3	2	3	3		FBpp0074756	FBgn0040075		reptin	CG9750-PA	CG9750	85.32	218	27	1	677	39	264	481	9e-103	369							3532147:2	AGAP009746-PA	93.07	202	14	0	162	767	1	202	2e-92	334			X		X
551	3532148		3532148	3532148:1	3	2	2	2	2		FBpp0079547	FBgn0024320		Niemann-Pick Type C-1	CG5722-PA	CG5722	84.21	95	15	0	691	407	1146	1240	5e-49	155							3532148:1	AGAP008137-PA	87.37	95	12	0	691	407	1049	1143	2e-55	165		X	X
552	3532149		3532149	3532149:1	4	2	1	4	2		FBpp0084924	FBgn0003512		Serendipity delta	CG17958-PA	CG17958	43.58	436	189	10	1237	101	1	431	6e-98	354							3532149:1	AGAP009566-PA	27.6	221	157	3	763	110	181	399	1e-26	117			X
553	3532150		3532150	3532150:2	6	3	3	2	2		FBpp0081564	FBgn0016792		dalmatian	CG8374-PA	CG8374	28.03	157	85	5	598	212	307	463	5e-11	64.3																				X	X
554	3532151		3532151	3532151:1	6	3	3	2	2		FBpp0079165	FBgn0020240		Macroglobulin complement-related	CG7586-PA	CG7586	85.49	255	37	1	3	767	1082	1329	3e-159	455							3532151:1	AGAP008407-PA	64.98	257	88	2	3	767	967	1223	5e-118	355			X		X
555	3532152		3532152	3532152:1	9	5	1	9	5		FBpp0088497	FBgn0020623		Peptidyl-alpha-hydroxyglycine-alpha-amidating lyase	CG5472-PA	CG5472	76.42	386	91	0	165	1322	20	405	7e-177	617							3532152:1	AGAP005784-PA	59.06	381	154	5	186	1322	36	406	4e-127	451
556	3532153		3532153	3532153:2	6	4	2	3	2		FBpp0077742	FBgn0010602		lesswright	CG3018-PB	CG3018	89.81	157	16	0	73	543	1	157	4e-83	304							3532153:1	AGAP011076-PA	87.74	155	19	0	33	497	1	155	5e-81	296			X		X
557	3532154		3532154	3532154:1	4	2	1				FBpp0075510	FBgn0036398		CG9007	CG9007-PA	CG9007	29.26	229	108	9	635	9	113	307	5e-12	65.9																				X	X
558	3532155		3532155	3532155:1	19	10	2	9	9		FBpp0086207	FBgn0034176		CG9000	CG9000-PA	CG9000	82.44	205	36	0	806	192	245	449	9e-101	363							3532155:1	AGAP004470-PA	66.67	210	69	1	806	180	248	457	1e-80	295			X		X
559	3532156		3532156	3532156:1	2	1	1	2	1		FBpp0083884	FBgn0039132		AP-1sigma	CG5864-PA	CG5864	96.05	152	6	0	839	384	6	157	4e-81	298							3532156:1	AGAP004283-PA	87.42	151	19	0	839	387	6	156	1e-73	273		X	X
560	3532157		3532157		4	2	2																																							X	X
561	3532158		3532158	3532158:1	2	1	1	2	1		FBpp0084902	FBgn0039697		CG7834	CG7834-PB	CG7834	88.89	153	17	0	1001	543	1	153	7e-100	219							3532158:1	AGAP004653-PA	82.35	153	27	0	1001	543	1	153	3e-90	209		X	X
562	3532159		3532159	3532159:2	6	3	2	1	1		FBpp0084826	FBgn0039688		Kuzbanian-like	CG1964-PA	CG1964	34.73	167	81	4	429	13	219	361	6e-12	67																				X	X
563	3532160		3532160	3532160:1	6	3	1	6	3		FBpp0077106	FBgn0031633		CG2976	CG2976-PA	CG2976	69.38	320	93	4	1169	225	1	319	1e-131	466							3532160:1	AGAP011767-PA	58.04	317	129	2	1163	225	5	320	4e-108	387		X	X
564	3532161		3532161	3532161:1	9	5	1	9	5		FBpp0112438	FBgn0024804		Dead box protein 80	CG17023-PB	CG17023	78.33	420	91	2	48	1307	1	416	0	654							3532161:1	AGAP003397-PA	80.71	425	82	0	165	1439	1	425	0	705			X
565	3532162		3532162		2	1	1
566	3532163		3532163	3532163:1	4	2	2	2	2		FBpp0073898	FBgn0030674		CG8184	CG8184-PB	CG8184	59.14	186	70	3	654	115	3835	4013	2e-57	218																				X	X
567	3532164		3532164	3532164:2	37	19	3	17	17		FBpp0083334	FBgn0051203		CG31203	CG31203-PB	CG31203	82.32	311	55	1	1427	495	229	537	5e-125	444							3532164:2	AGAP004544-PA	80.29	274	54	0	1316	495	263	536	6e-121	430					X
568	3532165		3532165		2	1	1																																							X	X
569	3532166		3532166	3532166:1	4	2	2	3	2		FBpp0111702	FBgn0000017		Abl tyrosine kinase	CG4032-PB	CG4032	50	116	49	5	999	1319	1	116	7e-13	72.4																				X	X
570	3532167		3532167	3532167:2	4	2	2	2	2		FBpp0075751	FBgn0036263		thoc6	CG5632-PA	CG5632	52.88	191	90	1	94	666	1	185	1e-55	213							3532167:2	AGAP005429-PA	40.86	186	106	3	121	666	9	192	1e-40	161		X	X
571	3532168		3532168	3532168:1	4	2	2	3	2		FBpp0072733	FBgn0035297		CG5691	CG5691-PA	CG5691	43.43	198	107	4	236	814	4	194	6e-36	147																					X
572	3532169		3532169	3532169:1	2	1	1	2	1		FBpp0078217	FBgn0052458		CG32458	CG32458-PA	CG32458	73.08	26	7	0	165	88	238	263	6e-09	40																				X	X
573	3532170		3532170	3532170:5	16	8	6	3	3		FBpp0089281	FBgn0027111		miple	CG1221-PB	CG1221	94.9	157	8	0	754	284	28	184	4e-87	317							3532170:5	AGAP005674-PA	65.19	135	40	3	682	299	54	188	7e-48	186					X
574	3532172		3532172	3532172:1	40	21	1	40	21		FBpp0079500	FBgn0004867		string of pearls	CG5920-PA	CG5920	94.14	222	13	0	155	820	37	258	7e-111	397							3532172:1	AGAP003768-PA	86.9	229	30	0	155	841	42	270	2e-105	377			X
575	3532173		3532173		350	190	3																																								X		X
576	3532174		3532174	3532174:2	7	4	2	5	3		FBpp0083195	FBgn0038722		Nup58	CG7360-PA	CG7360	47.68	474	242	14	1481	78	126	546	2e-94	343							3532174:2	AGAP008772-PA	47.19	303	134	4	956	126	121	423	3e-66	248		X	X
577	3532175		3532175	3532175:1	4	2	2	3	2		FBpp0084026	FBgn0003134		Protein phosphatase 1alpha at 96A	CG6593-PA	CG6593	97.15	316	9	0	386	1333	5	320	0	640							3532175:1	AGAP011166-PA	90.73	313	29	1	389	1327	8	319	2e-169	591
578	3532176		3532176	3532176:1	4	2	1	4	2		FBpp0070361	FBgn0040395		Unc-76	CG3981-PA	CG3981	70.91	385	50	10	973	5	1	385	1e-140	496							3532176:1	AGAP003014-PA	60	345	116	10	973	5	1	332	9e-99	356		X	X
579	3532177		3532177	3532177:1	6	3	1	6	3		FBpp0077108	FBgn0031629		CG3244	CG3244-PA	CG3244	97.04	203	6	0	1082	474	29	231	1e-121	433							3532177:1	AGAP010193-PA	82.27	203	36	0	1082	474	34	236	3e-107	384
580	3532178		3532178		6	3	1
581	3532179		3532179	3532179:1	2	1	1	2	1		FBpp0086221	FBgn0014870		P-element somatic inhibitor	CG8912-PA	CG8912	52.44	82	39	1	545	300	530	604	3e-11	65.1																				X	X
582	3532180		3532180	3532180:1	6	3	2	3	3		FBpp0076090	FBgn0011836		TBP-associated factor 2	CG6711-PA	CG6711	86.42	243	33	0	731	3	358	600	2e-123	437							3532180:1	AGAP005731-PB	76.33	245	56	1	731	3	354	598	2e-107	384			X		X
583	3532181		3532181		4	2	1																																							X	X
584	3532182		3532182	3532182:1	2	1	1	2	1		FBpp0112909	FBgn0002781		modifier of mdg4	CG32491-PAB	CG32491	58.16	98	41	2	1026	733	408	501	3e-28	123							3532182:1	AGAP003439-PR	66.2	71	22	1	987	781	383	453	4e-23	105			X
585	3532183		3532183	3532183:1	8	4	3	3	3		FBpp0076036	FBgn0000451		ectodermal	CG6611-PB	CG6611	90.14	71	7	0	640	428	511	581	7e-31	130
586	3532184		3532184	3532184:3	8	4	3																																									X	X
587	3532185		3532185	3532185:1	22	12	5	1	1		FBpp0071307	FBgn0028327		lethal (1) G0320	CG32701-PA	CG32701	74.06	239	58	3	24	728	1	235	2e-75	278							3532185:1	AGAP001721-PA	58.75	240	98	3	24	740	1	238	7e-63	236			X
588	3532186		3532186	3532186:3	12	6	3	6	6		FBpp0071329	FBgn0026415		Imaginal disc growth factor 4	CG1780-PB	CG1780	76.42	212	49	1	743	111	231	442	9e-97	349							3532186:3	AGAP008060-PA	60.19	211	84	1	743	111	230	439	3e-72	267			X
589	3532187		3532187	3532187:2	6	3	2	3	3		FBpp0073459	FBgn0030365		Transport and Golgi organization 4	CG1796-PA	CG1796	93.15	248	17	0	874	131	235	482	4e-140	494							3532187:2	AGAP005631-PA	91.13	248	22	0	874	131	214	461	2e-138	487			X		X
590	3532188		3532188	3532188:1	2	1	1	2	1		FBpp0080915	FBgn0032870		CG2608	CG2608-PA	CG2608	69.87	229	61	3	1009	347	1	227	7e-79	291							3532188:1	AGAP012500-PA	50.45	220	108	5	1009	353	1	211	2e-49	192		X	X
591	3532189		3532189	3532189:4	7	4	4	3	3		FBpp0078733	FBgn0002525		Lamin	CG6944-PA	CG6944	68.67	166	52	0	227	724	41	206	7e-62	233							3532189:4	AGAP011938-PA	64.88	168	59	0	221	724	42	209	1e-56	215			X
592	3532190		3532190		4	2	3																																							X	X
593	3532192		3532192		3	2	2																																							X	X
594	3532193		3532193	3532193:2	6	3	2	4	3		FBpp0088191	FBgn0026777		Rad23	CG1836-PA	CG1836	48.61	216	109	3	118	759	1	197	2e-45	179							3532193:2	AGAP000733-PA	30.94	223	144	5	118	756	1	189	3e-17	84.7			X
595	3532194		3532194	3532194:1	36	19	1	36	19		FBpp0078664	FBgn0028694		Rpn11	CG18174-PA	CG18174	93.51	308	20	0	1135	212	1	308	7e-165	577							3532194:1	AGAP008617-PA	91.64	311	23	1	1135	212	1	311	4e-162	566			X
596	3532195		3532195	3532195:2	6	3	3																																							X	X
597	3532196		3532196	3532196:1	4	2	1	4	2		FBpp0074396	FBgn0030930		UDP-N-acetyl-alpha-D-galactosamine:polypeptide N-acetylgalactosaminyltransferase 2	CG6394-PB	CG6394	90.44	251	24	0	754	2	183	433	0	485							3532196:1	AGAP000656-PA	86.06	251	35	0	754	2	190	440	0	462		X	X
598	3532197		3532197	3532197:1	22	12	1	22	12		FBpp0071279	FBgn0014868		Oligosaccharyltransferase 48kD subunit	CG9022-PA	CG9022	74.83	449	113	1	78	1424	2	449	0	682							3532197:1	AGAP006383-PA	68.89	450	134	5	93	1424	13	458	7e-177	616			X
599	3532198		3532198		2	1	1																																							X	X
600	3532199		3532199		3	2	1																																									X	X
601	3532200		3532200	3532200:2	8	4	2																																							X	X
602	3532202		3532202	3532202:1	4	2	1	4	2		FBpp0071445	FBgn0034558		CG9236	CG9236-PA	CG9236	35.02	217	109	3	2038	1484	1	215	5e-31	133							3532202:1	AGAP008474-PA	69.73	185	56	0	2038	1484	1	185	4e-73	271				X	X
603	3532203		3532203		6	3	1																																							X	X
604	3532204		3532204	3532204:1	4	2	1	4	2		FBpp0080899	FBgn0032858		CG10949	CG10949-PA	CG10949	30.81	370	229	8	431	1459	107	454	2e-61	157																				X	X
605	3532205		3532205		2	1	1																																							X	X
606	3532206		3532206		6	3	3																																										X
607	3532207		3532207	3532207:1	2	1	1	2	1		FBpp0085191	FBgn0003870		tramtrack	CG1856-PD	CG1856	67.04	179	49	6	1148	642	433	603	8e-54	207																				X	X
608	3532208		3532208	3532208:1	4	3	2	2	1		FBpp0082542	FBgn0021750		Seryl-tRNA synthetase	CG4938-PA	CG4938	52.46	183	85	2	548	6	41	222	4e-47	184							3532208:1	AGAP000991-PA	50.33	151	68	2	437	6	1	151	9e-34	139		X	X
609	3532210		3532210	3532210:1	13	7	1	13	7		FBpp0070861	FBgn0028982		Spt6	CG12225-PA	CG12225	64.44	450	155	1	1705	3039	548	997	0	591							3532210:1	AGAP003619-PA	61.59	453	174	1	1681	3039	545	996	0	567			X
610	3532212		3532212	3532212:1	2	1	1										94.92	374	13	3	36	407	370	1	2e-164	581					gb|AY542920.1 Cyrtodiopsis dalmanni clone ms-157 microsatell															X	X
611	3532213		3532213	3532213:2	4	2	2	2	2		FBpp0081487	FBgn0037655		CG11984	CG11984-PB	CG11984	72.73	209	13	1	235	729	1	209	3e-86	314							3532213:2	AGAP002670-PA	76.25	160	38	1	244	723	3	161	6e-75	276		X	X
612	3532214		3532214	3532214:1	6	3	2	3	3		FBpp0072648	FBgn0035260		CG7991	CG7991-PA	CG7991	34.09	308	186	8	874	2	159	370	5e-26	115																							X
613	3532215		3532215		2	1	1																																							X	X
614	3532216		3532216	3532216:2	4	2	2	2	2		FBpp0079027	FBgn0022201		milton	CG13777-PB	CG13777	66.58	407	115	7	3	1160	303	703	2e-117	419							3532216:2	AGAP008801-PA	57.32	396	159	10	3	1160	160	528	9e-93	336			X
615	3532217		3532217		6	3	1																																							X	X
616	3532218		3532218	3532218:2	6	3	2	4	3		FBpp0078595	FBgn0027866		CG9776	CG9776-PA	CG9776	50.38	264	131	3	2	793	318	574	2e-66	250							3532218:2	AGAP001518-PA	42.09	278	147	5	2	793	228	477	5e-53	204		X	X
617	3532219		3532219	3532219:1	6	3	1	6	3		FBpp0081318	FBgn0010433		atonal	CG7508-PA	CG7508	58.75	320	126	6	1203	262	1	304	4e-72	268							3532219:1	AGAP001740-PA	56.86	102	44	0	567	262	68	169	3e-15	79		X	X
618	3532220		3532220	3532220:1	8	4	1																																							X	X
619	3532221		3532221	3532221:1	2	1	1	2	1		FBpp0071254	FBgn0030122		CG16892	CG16892-PA	CG16892	44.21	423	226	8	1383	145	43	462	1e-98	357							3532221:1	AGAP010685-PA	41.52	171	100	2	1365	853	48	210	7e-32	134		X	X
620	3532222		3532222		4	2	2																																							X	X
621	3532223		3532223	3532223:2	9	5	4	2	2		FBpp0111840	FBgn0026758		TATA box binding protein-related factor 2	CG18009-PE	CG18009	80.31	193	36	1	712	140	1284	1476	5e-78	287							3532223:2	AGAP007517-PA	79.79	188	38	0	712	149	253	440	1e-75	278		X	X
622	3532224		3532224		2	1	1																																							X	X
623	3532225		3532225		4	2	1
624	3532226		3532226		2	1	1																																							X	X
625	3532227		3532227	3532227:2	33	17	2				FBpp0087164	FBgn0033663		ERp60	CG8983-PA	CG8983	80.29	482	95	1	1797	352	9	489	0	819							3532227:2	AGAP007393-PC	65.91	487	164	3	1806	352	4	488	0	682			X
626	3532228		3532228	3532228:1	4	2	1	4	2		FBpp0082204	FBgn0003598		Suppressor of variegation 3-7	CG8599-PA	CG8599	25.3	166	105	5	1170	730	149	309	8e-21	63.5																				X	X
627	3532229		3532229	3532229:1	9	5	1	9	5		FBpp0079582	FBgn0032222		CG5037	CG5037-PA	CG5037	69.44	324	95	1	1242	283	44	367	1e-122	436							3532229:1	AGAP008884-PA	61.31	336	129	1	1287	283	81	416	2e-109	392		X	X
628	3532230		3532230	3532230:1	2	1	1	2	1		FBpp0078624	FBgn0037220		CG14641	CG14641-PA	CG14641	66.1	177	54	3	664	152	243	418	2e-52	202							3532230:1	AGAP004509-PA	51.01	198	70	5	664	152	244	441	4e-41	163
629	3532231		3532231	3532231:1	12	6	1																																							X	X
630	3532232		3532232	3532232:1	4	2	1	4	2		FBpp0110174	FBgn0045035		telomere fusion	CG6535-PB	CG6535	34.05	232	147	5	3	680	498	720	1e-29	127																				X	X
631	3532233		3532233	3532233:1	14	7	1																																								X
632	3532234		3532234	3532234:3	13	7	4	3	3		FBpp0086997	FBgn0061359		CG33671	CG33671-PA	CG33671	81.22	197	37	0	720	130	193	389	5e-91	330							3532234:3	AGAP008947-PA	43.62	188	105	2	720	160	208	392	2e-36	148			X		X
633	3532235		3532235	3532235:2	4	2	2	3	2		FBpp0079546	FBgn0032196		CG5708	CG5708-PB	CG5708	64.46	242	82	4	1155	442	1	241	4e-88	322							3532235:2	AGAP010391-PA	41.01	139	82	1	936	520	51	173	2e-30	129			X
634	3532236		3532236	3532236:1	4	2	1	4	2		FBpp0087485	FBgn0040773		CG2249	CG2249-PB	CG2249	60.61	66	26	0	101	298	1	66	1e-18	89							3532236:1	AGAP007621-PB	65.67	67	22	1	101	298	1	67	2e-19	90.9		X	X
635	3532237		3532237	3532237:1	17	10	1	17	10		FBpp0082477	FBgn0011217		effete	CG7425-PA	CG7425	100	147	0	0	426	866	1	147	9e-86	314							3532237:1	AGAP000145-PA	100	147	0	0	426	866	1	147	4e-86	314			X		X
636	3532238		3532238	3532238:1	13	7	1	13	7		FBpp0071087	FBgn0004922		Ribosomal protein S6	CG10944-PB	CG10944	86.78	227	30	0	55	735	1	227	2e-95	345							3532238:1	AGAP002919-PA	70.35	226	66	1	55	729	1	226	1e-75	278			X
637	3532239		3532239		2	1	1																																									X	X
638	3532240		3532240		4	2	2																																							X	X
639	3532241		3532241	3532241:1	4	2	2	3	2		FBpp0075303	FBgn0036501		CG7272	CG7272-PA	CG7272	69.3	114	35	0	841	500	104	217	2e-41	166							3532241:1	AGAP006344-PA	51.28	117	57	0	841	491	104	220	1e-29	125			X		X
640	3532243		3532243	3532243:1	3	2	1				FBpp0099746	FBgn0004102		ocelliless	CG12154-PB	CG12154	100	61	0	0	50	232	1	61	3e-35	142																				X	X
641	3532244		3532244	3532244:2	11	6	2	1	1		FBpp0087773	FBgn0033313		Cirl	CG8639-PA	CG8639	57.29	199	73	5	674	114	26	224	2e-49	192							3532244:2	AGAP003972-PA	78.38	111	24	0	674	342	44	154	2e-44	174			X
642	3532245		3532245	3532245:1	6	3	1				FBpp0074233	FBgn0030866		CG15816	CG15816-PA	CG15816	42.72	103	42	3	483	202	6	100	3e-18	68.9																				X	X
643	3532246		3532246		2	1	1																																							X	X
644	3532247		3532247		2	1	1																																							X	X
645	3532248		3532248		4	2	1																																							X	X
646	3532249		3532249	3532249:1	6	3	2	5	3		FBpp0111553	FBgn0085423		CG34394	CG34394-PC	CG34394	45.57	79	43	0	964	1200	339	417	7e-15	78.6							3532249:1	AGAP002732-PA	69.62	79	24	0	964	1200	126	204	2e-26	115
647	3532251		3532251	3532251:2	4	2	2	2	2		FBpp0084449	FBgn0039471		CG6295	CG6295-PA	CG6295	44.62	195	108	1	103	687	58	251	2e-42	169							3532251:2	AGAP003749-PA	39.79	191	113	2	121	687	75	265	1e-33	139
648	3532252		3532252	3532252:3	6	3	3				FBpp0084816	FBgn0039678		Odorant-binding protein 99a	CG18111-PA	CG18111	63.19	144	53	1	538	107	1	142	5e-54	207							3532252:2	AGAP000278-PA	46.43	140	75	2	571	152	2	136	4e-30	127			X		X
649	3532253		3532253	3532253:1	4	2	1	4	2		FBpp0083320	FBgn0023097		bonus	CG5206-PA	CG5206	76.8	388	81	5	1743	607	678	1062	3e-159	544							3532253:1	AGAP001328-PA	52.35	405	160	9	1722	607	613	996	5e-90	321		X	X
650	3532254		3532254		4	2	1																																							X	X
651	3532255		3532255		4	2	2																																							X	X
652	3532256		3532256		2	1	1																																							X	X
653	3532257		3532257	3532257:3	13	7	3	7	6		FBpp0088026	FBgn0004133		blown fuse	CG1363-PA	CG1363	49.15	531	245	18	1551	34	155	644	2e-118	422																				X	X
654	3532258		3532258	3532258:1	2	1	1	2	1		FBpp0077803	FBgn0086902		kismet	CG3696-PA	CG3696	90	30	3	0	1022	933	2878	2907	4e-09	59.7																					X
655	3532259		3532259	3532259:2	11	6	2	8	5		FBpp0074228	FBgn0003471		beta Spectrin	CG5870-PA	CG5870	84.56	434	66	1	1467	169	1858	2291	0	686							3532259:2	AGAP010895-PA	73.36	443	107	4	1467	172	1858	2300	2e-175	611			X		X
656	3532261		3532261		6	3	2																																								X
657	3532262		3532262		2	1	1
658	3532263		3532263	3532263:1	2	2	1	2	2		FBpp0085927	FBgn0034311		Mediator complex subunit 9	CG5134-PB	CG5134	71.95	82	23	0	440	685	91	172	7e-30	127							3532263:1	AGAP005228-PA	61.8	89	34	0	162	428	22	110	9e-18	86.3		X	X
659	3532264		3532264	3532264:2	16	8	2	14	8		FBpp0073666	FBgn0030529		Chloride intracellular channel	CG10997-PA	CG10997	94.23	260	12	1	147	917	1	260	3e-132	469							3532264:2	AGAP000943-PA	90.51	253	24	0	159	917	8	260	5e-127	450		X	X
660	3532266		3532266		6	3	2																																								X		X
661	3532267		3532267	3532267:3	9	5	3	6	4		FBpp0084103	FBgn0015625		Cyclin B3	CG5814-PA	CG5814	69.71	350	83	2	2	982	215	564	4e-140	494							3532267:3	AGAP002478-PA	50.15	335	158	5	2	979	27	357	4e-89	324			X		X
662	3532268		3532268	3532268:2	8	4	2	4	4		FBpp0088947	FBgn0003742		transformer 2	CG10128-PF	CG10128	53.33	60	28	0	398	577	96	155	2e-23	70.5							3532268:2	AGAP006798-PA	35.21	71	46	0	362	574	83	153	9e-10	59.7			X
663	3532269		3532269	3532269:2	8	4	2	5	4		FBpp0088527	FBgn0034277		CG6370	CG6370-PA	CG6370	61.21	232	90	0	595	1290	158	389	2e-78	289							3532269:1	AGAP007638-PA	58.08	198	77	2	718	143	436	632	7e-65	242			X		X
664	3532270		3532270	3532270:2	6	3	2	4	3		FBpp0070146	FBgn0025639		Suv4-20	CG13363-PA	CG13363	75.54	278	55	2	494	1288	106	383	4e-123	438							3532270:2	AGAP000042-PA	76.82	233	54	0	590	1288	21	253	5e-109	390				X	X
665	3532271		3532271	3532271:1	6	3	3	2	2		FBpp0081088	FBgn0011020		Sas-4	CG10061-PA	CG10061	79.72	143	29	0	634	206	754	896	5e-68	253							3532271:1	AGAP001897-PA	66.67	144	48	0	634	203	799	942	4e-54	206		X	X
666	3532272		3532272		2	1	1																																							X	X
667	3532273		3532273	3532273:2	7	4	2	5	4		FBpp0083891	FBgn0015795		Rab-protein 7	CG5915-PA	CG5915	90.38	208	20	1	226	849	1	207	6e-107	384							3532273:2	AGAP001617-PA	89.12	193	21	0	226	804	1	193	9e-101	363		X	X
668	3532274		3532274	3532274:1	6	3	1	6	3		FBpp0084818	FBgn0039680		CAP-D2 condensin subunit	CG1911-PA	CG1911	51.01	447	218	1	1341	4	6	452	9e-132	467							3532274:1	AGAP003434-PA	48.87	444	227	4	1344	13	1	436	3e-106	381		X	X
669	3532275		3532275	3532275:1	2	1	1	2	1		FBpp0072074	FBgn0034961		CG3163	CG3163-PA	CG3163	58.28	151	61	2	1051	605	9	159	1e-43	174																				X	X
670	3532276		3532276		2	1	1																																							X	X
671	3532277		3532277	3532277:1	4	2	2	3	2		FBpp0076842	FBgn0010894		sinuous	CG10624-PA	CG10624	82.59	247	36	1	79	798	1	247	7e-111	397							3532277:1	AGAP003809-PA	71.3	216	62	0	142	789	1	216	1e-89	326			X
672	3532278		3532278	3532278:1	13	7	2	5	3		FBpp0081763	FBgn0037843		CG4511	CG4511-PA	CG4511	83.41	205	34	0	282	896	1	205	2e-99	359							3532278:1	AGAP003485-PA	73.91	207	52	2	282	896	1	204	5e-87	317			X
673	3532279		3532279	3532279:2	4	2	2	2	2		FBpp0082381	FBgn0038220		CG12207	CG12207-PC	CG12207	80	110	21	3	246	572	16	123	2e-43	172							3532279:2	AGAP001430-PA	57.84	102	39	2	270	563	1	101	2e-27	118
674	3532280		3532280	3532280:1	4	2	2	2	2		FBpp0088087	FBgn0000352		costa	CG1708-PA	CG1708	53.43	350	152	5	1017	1	342	679	2e-82	302							3532280:1	AGAP010883-PA	37.66	231	135	4	1014	349	235	458	2e-35	145				X	X
675	3532281		3532281		4	2	2																																							X	X
676	3532282		3532282	3532282:4	10	5	4																																							X	X
677	3532283		3532283	3532283:1	6	3	1	6	3		FBpp0078891	FBgn0027496		epsilonCOP	CG9543-PA	CG9543	66.67	297	99	0	1126	236	1	297	2e-106	382							3532283:1	AGAP006625-PA	38.41	289	177	2	1087	224	10	297	3e-49	191			X
678	3532284		3532284	3532284:3	9	5	3	7	5		FBpp0075738	FBgn0052100		CG32100	CG32100-PA	CG32100	51.71	321	143	9	1122	196	3	313	2e-65	246							3532284:3	AGAP005141-PA	42.2	173	97	4	1113	604	11	158	1e-27	120		X	X
679	3532285		3532285		2	1	1																																							X	X
680	3532287		3532287	3532287:3	8	4	3	5	4		FBpp0086874	FBgn0033812		CG4663	CG4663-PA	CG4663	57.32	328	136	5	1226	255	143	438	3e-98	356							3532287:3	AGAP010074-PA	45.92	233	125	3	1223	528	108	336	1e-54	210			X
681	3532288		3532288		4	2	2
682	3532289		3532289	3532289:1	4	2	2	2	2		FBpp0079464	FBgn0032144		CG17633	CG17633-PA	CG17633	52.72	184	86	1	626	75	244	426	1e-57	219							3532289:1	AGAP009593-PA	50.85	177	87	1	626	96	244	419	4e-52	199
683	3532290		3532290	3532290:1	8	4	1	8	4		FBpp0079406	FBgn0012036		Aldehyde dehydrogenase	CG3752-PA	CG3752	84.51	523	81	1	90	1658	1	520	0	910							3532290:1	AGAP003652-PA	80.77	494	95	0	177	1658	22	515	0	830		X	X
684	3532291		3532291	3532291:1	12	6	1										22.62	336	227	10	278	1249	1549	1863	7e-08	52																					X		X
685	3532293		3532293	3532293:2	6	3	2	1	1		FBpp0070635	FBgn0000635		Fasciclin 2	CG3665-PC	CG3665	66.67	45	15	0	608	742	676	720	5e-13	71.6																					X
686	3532294		3532294		2	1	1																																							X	X
687	3532296		3532296	3532296:1	4	2	2	2	2		FBpp0081378	FBgn0024326		MAP kinase kinase 4	CG9738-PA	CG9738	88.64	132	15	0	1077	682	293	424	5e-63	238							3532296:1	AGAP003365-PA	77.86	131	29	0	1077	685	244	374	4e-55	211			X
688	3532297		3532297	3532297:2	4	2	2	2	2		FBpp0110105	FBgn0083950		CG34114	CG34114-PB	CG34114	91.36	220	19	0	1	660	222	441	7e-118	419							3532297:2	AGAP001824-PA	67.58	219	71	0	4	660	49	267	9e-88	318
689	3532298		3532298		2	1	1																																							X	X
690	3532299		3532299	3532299:2	16	8	2	14	8		FBpp0083352	FBgn0014029		Septin-2	CG4173-PA	CG4173	89.98	419	41	1	75	1328	1	419	0	708							3532299:2	AGAP011532-PA	85.1	416	62	2	81	1328	5	418	0	656			X		X
691	3532300		3532300	3532300:2	8	4	2	5	4		FBpp0099993	FBgn0039924		CG17471	CG17471-PB	CG17471	94.55	220	12	0	189	848	1	220	2e-121	431																					X		X
692	3532301		3532301	3532301:2	7	4	3	2	2		FBpp0070792	FBgn0029823		CG3011	CG3011-PA	CG3011	70.29	239	71	0	45	761	69	307	6e-98	353							3532301:2	AGAP001065-PA	75.73	239	58	0	45	761	8	246	3e-108	387			X
693	3532302		3532302		4	2	1																																							X	X
694	3532303		3532303	3532303:2	4	2	2	2	2		FBpp0075297	FBgn0036533		CG6151	CG6151-PA	CG6151	68.48	184	57	3	157	705	1	182	1e-67	253							3532303:2	AGAP011546-PA	58.01	181	74	2	157	693	1	180	1e-57	218		X	X
695	3532304		3532304	3532304:1	2	1	1	2	1		FBpp0110438	FBgn0044510		mitochondrial ribosomal protein S5	CG40049-PA	CG40049	64.03	367	132	1	1314	214	39	404	1e-116	417							3532304:1	AGAP004091-PA	59.05	398	162	1	1356	166	53	450	6e-122	433
696	3532305		3532305	3532305:2	8	4	2	4	4		FBpp0112550	FBgn0058191		CG40191	CG40191-PC	CG40191	59.9	202	81	0	193	798	2	203	2e-61	232							3532305:2	AGAP009020-PA	55.73	192	85	1	223	798	1	191	7e-57	216			X
697	3532306		3532306	3532306:2	11	6	2																																								X
698	3532307		3532307		2	1	1																																							X	X
699	3532309		3532309	3532309:2	4	2	2	2	2		FBpp0079819	FBgn0032340		CG6181	CG6181-PB	CG6181	67.9	81	25	1	490	729	114	194	7e-27	117							3532309:2	AGAP008324-PA	50.6	83	41	1	481	729	21	102	2e-17	85.1				X	X
700	3532310		3532310	3532310:2	6	3	2																																							X	X
701	3532311		3532311		2	1	1																																									X	X
702	3532312		3532312	3532312:3	7	4	3	3	2		FBpp0072897	FBgn0052278		CG32278	CG32278-PA	CG32278	59.46	111	42	3	30	356	1	110	3e-26	112																				X	X
703	3532313		3532313		4	2	2																																								X		X
704	3532314		3532314	3532314:1	2	1	1	2	1		FBpp0084849	FBgn0039698		CG7789	CG7789-PA	CG7789	69.02	297	92	1	1212	322	4	299	2e-117	419							3532314:1	AGAP004654-PA	65.89	302	102	1	1212	310	4	305	6e-117	416		X	X
705	3532315		3532315	3532315:1	4	2	1	4	2		FBpp0080746	FBgn0032781		CG9987	CG9987-PA	CG9987	92.35	366	28	0	1098	1	1	366	0	700							3532315:1	AGAP008147-PA	86.89	366	48	0	1098	1	1	366	0	658		X	X
706	3532316		3532316	3532316:1	21	12	1	21	12		FBpp0076593	FBgn0035765		CG8600	CG8600-PA	CG8600	75.31	162	28	3	378	827	1	162	3e-57	219							3532316:1	AGAP005675-PA	64.47	152	52	2	378	827	1	151	6e-44	174		X	X
707	3532317		3532317	3532317:2	4	2	2	2	2		FBpp0085785	FBgn0014269		proliferation disrupter	CG18608-PA	CG18608	71.14	149	42	2	142	585	4	149	1e-53	206																							X
708	3532318		3532318		4	2	2																																							X	X
709	3532319		3532319	3532319:1	5	3	1	5	3		FBpp0073385	FBgn0000618		enhancer of yellow 2	CG15191-PA	CG15191	75	84	19	1	111	356	8	91	4e-29	125																					X
710	3532321		3532321	3532321:2	4	2	2	3	2		FBpp0077927	FBgn0027055		COP9 complex homolog subunit 3	CG18332-PA	CG18332	58.5	400	160	3	131	1312	1	398	4e-129	458							3532321:2	AGAP006445-PA	56.46	395	170	3	131	1309	1	386	7e-122	433			X
711	3532322		3532322	3532322:1	2	1	1	2	1		FBpp0077334	FBgn0031492		CG3542	CG3542-PB	CG3542	44.44	108	58	3	962	645	655	757	8e-10	61.6																					X
712	3532323		3532323	3532323:1	7	4	1	7	4		FBpp0072050	FBgn0023477		Tal	CG2827-PA	CG2827	68.21	324	102	1	90	1058	8	331	2e-118	422							3532323:1	AGAP011800-PA	66.87	329	107	2	78	1058	5	333	5e-118	420			X
713	3532324		3532324	3532324:1	6	3	3	2	1		FBpp0112246	FBgn0040817		CG14132	CG14132-PB	CG14132	69.03	113	35	0	998	660	6	118	8e-47	184																				X	X
714	3532325		3532325	3532325:1	14	7	2	13	7		FBpp0271734	FBgn0013733		short stop	CG18076-PM	CG18076	88.59	622	71	0	1867	2	4205	4826	0	1078							3532325:1	AGAP011396-PA	71.82	621	175	1	1867	5	7300	7918	0	875		X	X
715	3532326		3532326	3532326:1	2	1	1	2	1		FBpp0075186	FBgn0036614		CG4925	CG4925-PA	CG4925	58.22	359	138	6	1241	201	440	772	1e-95	347																				X	X
716	3532327		3532327	3532327:2	89	45	2	88	45		FBpp0085136	FBgn0039830		CG1746	CG1746-PB	CG1746	92.56	121	9	0	88	450	1	121	2e-42	170							3532327:2	AGAP000523-PA	90.08	121	12	0	88	450	1	121	8e-43	170			X
717	3532329		3532329	3532329:2	4	2	2	2	2		FBpp0073267	FBgn0003321		small bristles	CG1664-PA	CG1664	35.38	212	125	3	121	720	1	212	1e-32	136							3532329:2	AGAP002193-PA	27.7	213	127	4	163	720	21	231	2e-17	85.5
718	3532330		3532330	3532330:1	10	5	1	10	5		FBpp0086396	FBgn0034072		Dystroglycan	CG18250-PC	CG18250	48.74	318	159	6	594	1535	2	295	2e-68	257							3532330:1	AGAP005162-PB	24.67	150	108	5	765	1199	60	195	3e-09	59.7			X
719	3532331		3532331	3532331:1	4	2	2	2	2		FBpp0082986	FBgn0011701		reversed polarity	CG31240-PA	CG31240	43.78	185	88	9	851	345	22	194	7e-22	101																					X
720	3532332		3532332	3532332:1	2	1	1	2	1		FBpp0075810	FBgn0036211		CG5946	CG5946-PB	CG5946	74.69	320	81	2	1146	187	1	316	5e-140	494							3532332:1	AGAP011300-PA	61.9	315	114	3	1113	187	8	321	2e-111	398		X	X
721	3532333		3532333	3532333:1	2	1	1				FBpp0111787	FBgn0013948		Eip93F	CG18389-PB	CG18389	38.55	166	73	8	701	261	1026	1181	8e-15	75.1																						X	X
722	3532334		3532334	3532334:3	14	7	4	3	3		FBpp0086597	FBgn0020767		Sprouty-related protein with EVH-1 domain	CG10155-PA	CG10155	59.56	272	92	6	937	176	166	426	3e-89	325							3532334:3	AGAP012085-PA	54.74	232	103	6	865	176	215	436	2e-73	271			X
723	3532335		3532335	3532335:1	14	7	3	3	3		FBpp0073902	FBgn0027329		T-cp1zeta	CG8231-PA	CG8231	85.57	201	29	0	811	209	333	533	9e-98	353							3532335:1	AGAP003477-PA	75.5	200	49	0	808	209	332	531	1e-85	311			X
724	3532336		3532336	3532336:2	6	3	2	4	3		FBpp0086371	FBgn0001124		Glutamate oxaloacetate transaminase 1	CG8430-PA	CG8430	71.81	188	53	0	1204	641	215	402	4e-74	275							3532336:2	AGAP004142-PA	73.02	189	51	0	1204	638	232	420	4e-75	277			X
725	3532337		3532337	3532337:2	12	6	3	7	6		FBpp0071395	FBgn0030205		CG17255	CG17255-PB	CG17255	71.59	88	25	1	385	648	2025	2108	4e-30	129																					X
726	3532338		3532338	3532338:1	175	90	2	174	90		FBpp0078809	FBgn0001942		Eukaryotic initiation factor 4a	CG9075-PD	CG9075	95.53	403	18	0	156	1364	1	403	0	738							3532338:1	AGAP009863-PA	80.6	402	78	0	159	1364	3	404	0	629			X		X
727	3532339		3532339	3532339:3	19	10	3	14	10		FBpp0084719	FBgn0028373		innexin 3	CG1448-PA	CG1448	83.7	276	45	0	2528	1701	1	276	3e-145	513							3532339:3	AGAP004510-PA	73.55	276	73	1	2528	1701	1	275	4e-124	442		X	X
728	3532340		3532340		4	2	1																																							X	X
729	3532341		3532341	3532341:1	6	3	1																																							X	X
730	3532342		3532342	3532342:1	3	2	1	3	2		FBpp0071844	FBgn0034753		CG2852	CG2852-PA	CG2852	84.88	205	31	0	376	990	1	205	2e-90	329							3532342:1	AGAP007088-PA	78.47	209	43	3	370	990	1	202	2e-79	291
731	3532344		3532344		4	2	1																																									X	X
732	3532345		3532345	3532345:1	3	2	1	3	2		FBpp0081552	FBgn0037718		P58IPK	CG8286-PA	CG8286	70.9	299	87	0	407	1303	1	299	5e-111	398							3532345:1	AGAP002752-PA	60.38	260	103	0	524	1303	38	297	9e-92	333		X	X
733	3532346		3532346	3532346:3	9	5	3	4	4		FBpp0076111	FBgn0002528		Laminin B2	CG3322-PA	CG3322	63.73	306	111	0	2	919	1097	1402	6e-113	370							3532346:3	AGAP007629-PA	40.52	306	182	0	2	919	1082	1387	4e-64	220		X	X
734	3532347		3532347		2	1	1																																							X	X
735	3532348		3532348	3532348:2	21	11	2	14	8		FBpp0078246	FBgn0037414		Osiris 7	CG1153-PA	CG1153	83.97	287	45	3	248	1105	1	285	5e-90	328							3532348:2	AGAP004130-PA	69.36	235	64	4	266	946	7	241	3e-60	228
736	3532349		3532349	3532349:2	29	15	5	6	6		FBpp0083625	FBgn0038964		Nop56	CG13849-PA	CG13849	91.73	423	35	0	90	1358	1	423	0	738							3532349:2	AGAP002063-PA	77.96	422	92	1	96	1358	2	423	0	645		X	X
737	3532350		3532350		2	1	1																																									X	X
738	3532351		3532351	3532351:1	2	1	1	2	1		FBpp0072486	FBgn0052479		CG32479	CG32479-PA	CG32479	47.06	119	51	8	673	993	65	169	2e-18	90.1																				X	X
739	3532352		3532352		2	1	1																																									X	X
740	3532353		3532353	3532353:1	3	2	2	2	2		FBpp0099873	FBgn0061515		endosulfine	CG6513-PB	CG6513	83.33	120	18	2	289	642	1	119	8e-42	166							3532353:1	AGAP010476-PA	93.06	72	5	0	415	630	53	124	7e-34	139		X	X
741	3532354		3532354	3532354:1	4	2	2	3	2		FBpp0088487	FBgn0016917		Signal-transducer and activator of transcription protein at 92E	CG4257-PB	CG4257	37.82	119	65	3	1321	992	509	626	7e-16	82							3532354:1	AGAP000099-PA	34.62	104	58	3	1321	1040	591	694	1e-10	63.9			X
742	3532355		3532355	3532355:2	10	5	2	6	5		FBpp0099975	FBgn0005776		Protein phosphatase 2A at 29B	CG17291-PB	CG17291	93.24	148	10	0	921	478	432	579	8e-102	256							3532355:2	AGAP009105-PA	72.3	148	41	0	921	478	344	491	1e-86	211			X		X
743	3532356		3532356		2	1	1																																							X	X
744	3532357		3532357	3532357:1	4	2	1	4	2		FBpp0085337	FBgn0033073		bicoid-interacting protein 3	CG8276-PA	CG8276	74.36	351	59	6	1810	851	1020	1367	7e-143	504							3532357:1	AGAP012087-PA	53.25	246	94	5	1810	1136	668	908	1e-68	256		X	X
745	3532358		3532358	3532358:1	6	4	1	6	4		FBpp0075088	FBgn0036666		tumor suppressor protein 101	CG9712-PA	CG9712	73.76	202	51	2	147	746	1	202	2e-176	323							3532358:1	AGAP005934-PA	65.7	207	68	2	754	1365	190	394	2e-126	261					X
746	3532359		3532359		2	1	1																																							X	X
747	3532360		3532360		228	201	2																																								X		X
748	3532361		3532361	3532361:1	14	8	1	14	8		FBpp0073844	FBgn0030616		Ribosomal protein L37a	CG9091-PA	CG9091	91.4	93	8	0	31	309	1	93	4e-41	163							3532361:1	AGAP000952-PA	85.23	88	13	0	34	297	2	89	7e-36	145			X		X
749	3532363		3532363	3532363:1	11	6	2	10	6		FBpp0110424	FBgn0064225		Ribosomal protein L5	CG17489-PB	CG17489	88.29	299	34	1	86	979	1	299	4e-150	527							3532363:1	AGAP009031-PA	78.49	279	60	0	89	925	1	279	4e-127	450		X	X
750	3532364		3532364		4	2	1																																							X	X
751	3532365		3532365		6	3	2																																								X		X
752	3532367		3532367		6	3	1																																							X	X
753	3532368		3532368	3532368:2	9	5	2	8	4		FBpp0070168	FBgn0040337		CG3021	CG3021-PA	CG3021	60.43	230	88	3	711	31	142	369	1e-97	281							3532368:2	AGAP011960-PA	50.88	226	109	3	705	34	144	367	2e-77	224		X	X
754	3532369		3532369	3532369:2	10	5	2	7	5		FBpp0073408	FBgn0052662		CG32662	CG32662-PA	CG32662	28.57	567	347	15	49	1575	128	670	7e-31	132							3532369:2	AGAP002737-PA	23.6	500	377	9	109	1593	3577	4046	1e-12	71.2		X	X
755	3532370		3532370	3532370:1	8	4	1	8	4		FBpp0084178	FBgn0039286		distal antenna	CG11849-PA	CG11849	38.24	340	182	12	1967	1032	383	678	6e-40	162																				X	X
756	3532371		3532371	3532371:2	6	3	2	3	2		FBpp0074031	FBgn0030726		CG9216	CG9216-PC	CG9216	38.95	172	103	5	552	43	1	155	2e-15	80.9																				X	X
757	3532372		3532372	3532372:1	16	8	1	16	8		FBpp0072614	FBgn0010333		Rac1	CG2248-PA	CG2248	99.48	192	1	0	1516	941	1	192	4e-109	392							3532372:1	AGAP005445-PA	92.71	192	14	0	1516	941	1	192	5e-104	374			X
758	3532373		3532373	3532373:3	4	2	3	2	2		FBpp0071578	FBgn0034644		CG10082	CG10082-PA	CG10082	90.62	64	6	0	310	119	169	232	6e-27	117							3532373:3	AGAP010480-PA	76.67	60	14	0	298	119	1	60	2e-21	98.6		X	X
759	3532374		3532374		2	1	1																																							X	X
760	3532375		3532375	3532375:1	4	2	1	4	2		FBpp0076124	FBgn0015321		Ubiquitin conjugating enzyme 4	CG8284-PA	CG8284	90.95	199	18	0	1137	541	1	199	4e-99	358							3532375:1	AGAP004889-PA	76.38	199	47	1	1137	541	1	192	1e-78	289		X	X
761	3532376		3532376	3532376:1	4	2	1	4	2		FBpp0074650	FBgn0024889		karyopherin alpha1	CG8548-PA	CG8548	71.3	331	88	3	1079	108	1	326	4e-133	443							3532376:1	AGAP005401-PA	62.62	321	120	2	1070	108	5	302	4e-114	376		X	X
762	3532378		3532378		4	2	1
763	3532379		3532379	3532379:3	7	4	3				FBpp0078570	FBgn0037260		CG12586	CG12586-PA	CG12586	27.93	222	131	5	868	236	148	351	1e-15	77.8																					X		X
764	3532380		3532380	3532380:1	8	4	1																																							X	X
765	3532381		3532381	3532381:1	10	5	2	4	4		FBpp0070677	FBgn0028325		lethal (1) G0334	CG7010-PD	CG7010	85.9	227	32	0	109	789	1	227	5e-114	407							3532381:1	AGAP003030-PA	79.46	185	38	0	235	789	36	220	3e-88	320			X
766	3532382		3532382	3532382:1	2	1	1	2	1		FBpp0075034	FBgn0036686		CG7728	CG7728-PA	CG7728	86.02	422	57	1	1353	94	3	424	0	692							3532382:1	AGAP005871-PA	71.57	415	118	2	1353	109	4	408	8e-166	579		X	X
767	3532383		3532383	3532383:1	4	2	1	4	2		FBpp0111870	FBgn0029939		CG9650	CG9650-PD	CG9650	48.25	114	58	3	359	21	9	118	7e-21	98.6																						X	X
768	3532384		3532384	3532384:3	8	4	3	4	4		FBpp0087961	FBgn0033233		CG15835	CG15835-PA	CG15835	74.18	364	93	1	121	1209	10	373	4e-165	577							3532384:3	AGAP006770-PA	67.05	349	115	0	133	1179	2	350	6e-146	513		X	X
769	3532385		3532385	3532385:1	36	18	1				FBpp0086722	FBgn0002643		mastermind	CG8118-PA	CG8118	29.29	140	69	2	1284	886	196	312	9e-09	55.1																					X		X
770	3532386		3532386	3532386:2	7	5	2	5	5		FBpp0085251	FBgn0032949		CG3305	CG3305-PA	CG3305	54.63	216	97	1	280	924	103	318	2e-53	206							3532386:2	AGAP009668-PA	36	225	132	5	283	921	97	319	4e-24	108		X	X
771	3532387		3532387		2	1	1
772	3532388		3532388	3532388:3	8	4	3	1	1		FBpp0112385	FBgn0061200		Nup153	CG4453-PB	CG4453	28.03	239	147	7	5	646	851	1067	2e-26	96.7																					X
773	3532389		3532389	3532389:1	8	4	1	8	4		FBpp0072101	FBgn0013764		Chip	CG3924-PB	CG3924	83.86	570	90	3	1707	4	19	587	0	878							3532389:1	AGAP004691-PA	58.2	610	203	19	1713	40	1	605	2e-156	548			X		X
774	3532390		3532390	3532390:1	4	2	2	3	2		FBpp0071508	FBgn0003891		tudor	CG9450-PA	CG9450	37.85	354	214	8	1586	543	2167	2513	1e-64	244							3532390:1	AGAP008268-PA	25.56	266	179	6	1445	705	1188	1446	2e-17	86.7		X	X
775	3532391		3532391		4	2	2																																							X	X
776	3532392		3532392		6	3	2																																									X	X
777	3532393		3532393	3532393:2	7	4	2	4	4		FBpp0074843	FBgn0036824		CG3902	CG3902-PA	CG3902	84.16	202	32	0	151	756	9	210	1e-94	342							3532393:2	AGAP009783-PA	75.68	185	45	0	202	756	29	213	9e-80	292			X
778	3532394		3532394	3532394:1	6	3	1	6	3		FBpp0079908	FBgn0032407		CG5325	CG5325-PA	CG5325	53.18	299	120	5	1118	282	1	292	2e-66	250							3532394:1	AGAP008804-PA	38.61	259	132	7	1070	375	23	276	7e-33	137			X
779	3532395		3532395		4	2	2																																							X	X
780	3532396		3532396		4	2	1																																							X	X
781	3532397		3532397	3532397:2	20	10	3	12	7		FBpp0099745	FBgn0004903dup	X	Ribonuclear protein at 97D_dup	CG6354-PI	CG6354	64.15	212	65	3	173	775	29	233	4e-69	258							3532397:2	AGAP002374-PA	60.69	173	68	0	182	700	1	173	3e-59	224		X	X
782	3532398		3532398		2	1	1																																							X	X
783	3532399		3532399		2	1	1																																							X	X
784	3532400		3532400	3532400:1	4	2	1	4	2		FBpp0076241	FBgn0035944		CG5021	CG5021-PB	CG5021	87.27	110	14	0	154	483	1	110	1e-54	209							3532400:1	AGAP012432-PA	62.5	96	36	2	154	441	1	94	4e-30	127
785	3532401		3532401		5	3	2																																							X	X
786	3532402		3532402	3532402:1	4	2	1	4	2		FBpp0091017	FBgn0053715		Muscle-specific protein 300	CG33715-PD	CG33715	75.67	526	123	1	2213	651	6327	6852	0	789							3532402:1	AGAP009554-PA	43.73	526	289	8	2207	651	5561	6016	9e-112	400			X		X
787	3532403		3532403		2	1	1																																							X	X
788	3532404		3532404	3532404:2	4	2	2	2	2		FBpp0088006	FBgn0050497		CG30497	CG30497-PA	CG30497	88.65	185	21	0	94	648	328	512	9e-71	263							3532404:2	AGAP005088-PA	78.81	118	25	0	295	648	126	243	1e-47	185
789	3532406		3532406	3532406:1	2	1	1	2	1		FBpp0082998	FBgn0038609		CG7671	CG7671-PA	CG7671	48.75	359	181	3	1148	81	6	358	4e-103	371							3532406:1	AGAP000480-PA	27.1	369	256	8	1157	90	9	346	7e-36	147		X	X
790	3532407		3532407		4	2	1																																							X	X
791	3532408		3532408	3532408:2	7	4	3	5	3		FBpp0088214	FBgn0039890		CG2316	CG2316-PC	CG2316	69.8	490	139	4	1	1443	5	489	1e-180	629							3532408:2	AGAP002071-PA	69.75	400	120	2	247	1443	98	496	4e-159	556			X
792	3532409		3532409	3532409:2	7	4	2	1	1		FBpp0088870	FBgn0002567		lightoid	CG8024-PB	CG8024	69.65	257	60	5	5	721	355	610	2e-87	318							3532409:2	AGAP007654-PA	89.21	139	15	0	305	721	1	139	8e-69	255		X	X
793	3532410		3532410	3532410:1	4	2	1	4	2		FBpp0100151	FBgn0015269		Neurofibromin 1	CG8318-PD	CG8318	88.51	296	34	0	888	1	2	297	7e-149	523							3532410:1	AGAP003140-PA	67.13	289	93	3	894	34	1	288	1e-106	382
794	3532411		3532411	3532411:1	4	2	2	2	1		FBpp0079769	FBgn0024227		IplI-aurora-like kinase	CG6620-PA	CG6620	71.25	313	90	0	1223	285	7	319	1e-130	463							3532411:1	AGAP007855-PA	65.67	300	103	1	1226	327	4	302	7e-114	406		X	X
795	3532412		3532412	3532412:3	14	7	3	12	6		FBpp0071661	FBgn0050404		Transport and Golgi organization	CG30404-PB	CG30404	75.99	279	60	5	1591	776	2	277	3e-115	412							3532412:3	AGAP001746-PA	50	280	127	7	1579	779	6	264	7e-63	237			X
796	3532413		3532413	3532413:1	4	2	1	4	2		FBpp0073432	FBgn0030355		papillote	CG2467-PB	CG2467	75.81	434	90	8	1261	5	199	618	9e-155	543							3532413:1	AGAP001486-PA	46.92	454	199	17	1261	26	195	612	3e-79	291		X	X
797	3532414		3532414	3532414:1	8	5	2	7	5		FBpp0072311	FBgn0035089		Pherokine 3	CG9358-PA	CG9358	67.23	119	35	1	62	406	1	119	4e-43	171							3532414:1	AGAP008059-PA	64.04	114	41	1	68	409	7	118	5e-38	153		X	X
798	3532416		3532416		6	3	1																																							X	X
799	3532417		3532417	3532417:2	12	6	2																																								X		X
800	3532418		3532418		6	3	1																																							X	X
801	3532419		3532419	3532419:2	10	5	3	3	3		FBpp0076140	FBgn0086349		nbs	CG6754-PB	CG6754	38.71	93	57	1	202	480	207	291	5e-14	75.9																					X		X
802	3532420		3532420	3532420:1	4	2	1	4	2		FBpp0088027	FBgn0004132		boca	CG30498-PA	CG30498	73.37	184	49	1	826	275	1	180	9e-67	250							3532420:1	AGAP005081-PA	67.58	182	59	1	820	275	5	181	1e-59	225
803	3532421		3532421	3532421:1	2	1	1	2	1		FBpp0078353	FBgn0019637		Another transcription unit	CG1433-PA	CG1433	76.44	208	49	1	639	16	368	553	5e-76	281							3532421:1	AGAP003242-PA	70.7	215	63	1	660	16	261	453	1e-71	265
804	3532422		3532422	3532422:1	8	4	2	3	3		FBpp0070368	FBgn0004654		Phosphogluconate dehydrogenase	CG3724-PA	CG3724	82.33	249	44	0	101	847	1	249	4e-109	390	X	3532422:2	FBgn0013432	bcn92			3532422:1	AGAP004197-PA	77.82	248	55	0	104	847	3	250	2e-107	384			X		X
805	3532423		3532423	3532423:2	6	3	2	5	3		FBpp0081671	FBgn0004889		twins	CG6235-PH	CG6235	96.39	83	3	0	252	4	1	83	6e-42	168							3532423:2	AGAP004502-PA	91.57	83	7	0	252	4	1	83	7e-41	164		X	X
806	3532424		3532424	3532424:2	8	4	2																																								X
807	3532425		3532425	3532425:3	14	7	3	12	7		FBpp0099680	FBgn0005630		longitudinals lacking	CG12052-PZ	CG12052	73.89	226	48	7	2215	1571	1	212	3e-71	268							3532425:3	AGAP005245-PC	87.7	122	15	0	2215	1850	1	122	5e-57	219			X
808	3532428		3532428	3532428:1	4	2	1	4	2		FBpp0081600	FBgn0003205		Ras oncogene at 85D	CG9375-PA	CG9375	90	190	19	1	741	172	1	189	4e-89	325							3532428:1	AGAP002219-PA	93.37	196	12	2	756	172	7	201	7e-94	340				X	X
809	3532429		3532429	3532429:1	4	2	1	4	2		FBpp0084830	FBgn0039681		CG7582	CG7582-PA	CG7582	51.93	233	91	3	1014	379	9	241	1e-59	227							3532429:1	AGAP012469-PA	38.14	215	112	2	1020	439	9	223	5e-34	141		X	X
810	3532430		3532430		4	2	2																																							X	X
811	3532431		3532431		4	2	2																																									X	X
812	3532432		3532432	3532432:2	5	4	2	3	3		FBpp0079611	FBgn0022268		KDEL receptor	CG5183-PA	CG5183	89.05	137	15	0	333	743	1	137	4e-61	231							3532432:2	AGAP010224-PA	76.64	137	32	0	333	743	1	137	6e-54	206			X
813	3532433		3532433		2	1	1																																							X	X
814	3532434		3532434	3532434:1	4	2	1	4	2		FBpp0081151	FBgn0037468		CG1943	CG1943-PC	CG1943	72.53	91	25	0	637	365	1	91	2e-32	135							3532434:1	AGAP007116-PA	60.61	66	26	0	631	434	2	67	4e-19	90.9		X	X
815	3532435		3532435	3532435:1	10	5	2	5	5		FBpp0074076	FBgn0030752		CG9947	CG9947-PA	CG9947	69.04	197	59	3	114	698	5	200	1e-74	276							3532435:2	AGAP000704-PA	68.61	137	43	0	763	353	190	326	1e-52	202			X
816	3532436		3532436	3532436:1	5	3	2	4	3		FBpp0089073	FBgn0037804		CG11870	CG11870-PB	CG11870	74.86	553	132	9	1640	3	129	665	0	762							3532436:1	AGAP003174-PA	59.08	567	204	14	1640	24	82	619	2e-168	588		X	X
817	3532437		3532437		4	2	1																																							X	X
818	3532438		3532438	3532438:1	19	10	1	19	10		FBpp0078393	FBgn0037346		extra bases	CG2922-PA	CG2922	87.99	408	49	0	119	1342	1	408	0	735							3532438:1	AGAP002413-PA	75	388	96	2	182	1342	1	387	1e-168	589			X
819	3532439		3532439	3532439:2	6	3	2	5	3		FBpp0073010	FBgn0004888		Succinyl coenzyme A synthetase alpha subunit	CG1065-PA	CG1065	92.91	254	18	0	1439	678	74	327	1e-109	394							3532439:2	AGAP001312-PA	88.58	254	29	0	1439	678	74	327	2e-103	372			X
820	3532440		3532440	3532440:1	7	4	3	5	4		FBpp0086956	FBgn0011604		Imitation SWI	CG8625-PC	CG8625	92.38	525	40	0	3	1577	216	740	0	963							3532440:1	AGAP010700-PA	86.04	523	73	1	9	1577	219	740	0	898		X	X
821	3532441		3532441		4	2	1																																							X	X
822	3532442		3532442	3532442:1	10	5	1	10	5		FBpp0081528	FBgn0037686		Ribosomal protein L34b	CG9354-PA	CG9354	87.96	108	13	0	628	305	1	108	8e-51	196							3532442:1	AGAP009324-PA	77.78	108	24	0	628	305	1	108	9e-48	185			X		X
823	3532443		3532443		4	2	1																																							X	X
824	3532444		3532444	3532444:1	2	1	1	2	1		FBpp0085689	FBgn0034452		Oseg6	CG11237-PA	CG11237	81.05	306	57	2	918	4	1	302	1e-148	522							3532444:1	AGAP010418-PA	70	300	90	0	903	4	1	300	3e-129	457		X	X
825	3532445		3532445		4	2	1																																							X	X
826	3532446		3532446	3532446:1	2	1	1	2	1		FBpp0080800	FBgn0032814		CG10366	CG10366-PA	CG10366	28.74	334	236	9	1023	28	20	283	6e-28	122																				X	X
827	3532447		3532447	3532447:2	4	2	2	2	2		FBpp0076222	FBgn0035983		CG4080	CG4080-PA	CG4080	61.88	223	71	7	100	726	105	314	5e-58	221							3532447:2	AGAP007174-PA	67.13	143	38	2	100	501	105	247	9e-45	176				X	X
828	3532448		3532448	3532448:1	2	1	1	2	1		FBpp0086223	FBgn0025832		Flap endonuclease 1	CG8648-PA	CG8648	73.83	386	96	2	1321	179	1	385	3e-146	515							3532448:1	AGAP011448-PA	75.72	383	91	2	1321	179	1	383	5e-149	523		X	X
829	3532449		3532449	3532449:3	8	4	3																																										X
830	3532450		3532450		4	2	1																																							X	X
831	3532451		3532451		2	1	1																																							X	X
832	3532452		3532452		2	1	1																																							X	X
833	3532453		3532453	3532453:1	9	5	1	9	5		FBpp0076699	FBgn0020641		Lcp65Ad	CG6955-PA	CG6955	86.49	74	10	0	188	409	31	104	7e-34	140							3532453:1	AGAP005996-PA	64	75	26	1	188	409	29	103	8e-23	102					X
834	3532454		3532454	3532454:2	4	2	3	2	1		FBpp0086435	FBgn0034049		CG8291	CG8291-PC	CG8291	64.5	262	92	1	988	206	816	1077	5e-88	316																				X	X
835	3532455		3532455	3532455:1	4	2	1																																							X	X
836	3532456		3532456	3532456:1	4	2	2	2	2		FBpp0085157	FBgn0039854		CG1635	CG1635-PA	CG1635	70.89	158	46	0	723	250	289	446	4e-63	238							3532456:2	AGAP003848-PA	60.69	173	66	2	213	725	1	173	7e-53	202			X		X
837	3532457		3532457	3532457:1	4	2	1	4	2		FBpp0077026	FBgn0031097		obstructor-A	CG17052-PA	CG17052	81.03	232	40	1	196	879	5	236	5e-118	422							3532457:1	AGAP000989-PA	64.41	222	78	2	181	843	1	221	2e-90	329		X	X
838	3532459		3532459	3532459:1	2	1	1	2	1		FBpp0071373	FBgn0028342		lethal (1) G0230	CG2968-PA	CG2968	82.17	157	28	0	617	147	1	157	3e-58	221							3532459:1	AGAP007841-PA	65.22	161	53	2	620	147	9	169	6e-45	176		X	X
839	3532460		3532460		2	1	1																																							X	X
840	3532461		3532461	3532461:1	3	2	1	3	2		FBpp0077402	FBgn0031459		CG2862	CG2862-PA	CG2862	80.47	128	25	0	86	469	23	150	2e-57	218							3532461:1	AGAP006353-PA	77.95	127	27	1	92	469	1	127	5e-52	199			X		X
841	3532462		3532462		2	1	1																																							X	X
842	3532463		3532463	3532463:1	11	6	4	4	4		FBpp0070841	FBgn0029850		CG14446	CG14446-PA	CG14446	63.79	290	102	3	865	5	117	401	9e-110	393							3532463:1	AGAP004670-PA	61.15	296	109	3	874	5	115	410	7e-103	369			X
843	3532464		3532464	3532464:1	9	5	1	9	5		FBpp0071123	FBgn0030035		CG11190	CG11190-PA	CG11190	58.29	573	224	8	196	1869	24	593	0	683							3532464:1	AGAP008540-PA	50.37	544	259	6	205	1803	28	566	1e-162	569		X	X
844	3532465		3532465	3532465:1	4	2	2	3	2		FBpp0083567	FBgn0013948		Eip93F	CG18389-PA	CG18389	58.97	39	16	0	204	88	1	39	1e-08	57.4																						X	X
845	3532466		3532466	3532466:1	4	2	1	4	2		FBpp0083397	FBgn0038829		CG17271	CG17271-PA	CG17271	89.19	111	12	1	744	412	139	248	3e-54	209							3532466:1	AGAP004631-PA	75.79	95	23	1	696	412	1	93	2e-37	152		X	X
846	3532467		3532467	3532467:1	4	2	1	4	2		FBpp0074551	FBgn0040890		CG14199	CG14199-PA	CG14199	78.87	71	15	0	72	284	4	74	3e-28	122							3532467:1	AGAP002087-PA	77.78	72	16	0	69	284	1	72	2e-30	129		X	X
847	3532468		3532468	3532468:1	4	2	1	4	2		FBpp0076520	FBgn0035811		CG12262	CG12262-PA	CG12262	94.4	232	13	0	701	1396	185	416	0	446							3532468:1	AGAP005662-PA	89.27	233	25	0	701	1399	185	417	0	428		X	X
848	3532470		3532470	3532470:2	10	6	3	3	3		FBpp0081401	FBgn0037632		Tcp-1eta	CG8351-PA	CG8351	89.66	203	21	0	97	705	1	203	1e-98	355							3532470:2	AGAP002762-PA	83.66	202	33	0	100	705	13	214	2e-93	337			X		X
849	3532471		3532471	3532471:2	76	40	16	2	2		FBpp0089346	FBgn0034051		Myelodysplasia/myeloid leukemia factor	CG8295-PD	CG8295	67.2	186	53	4	128	661	1	184	6e-46	180							3532471:2	AGAP011838-PA	73.61	72	19	1	446	661	81	151	5e-26	113			X		X
850	3532472		3532472	3532472:1	30	15	2	2	2		FBpp0111755	FBgn0004449		Tenascin major	CG5723-PC	CG5723	47.52	101	50	1	451	158	1	101	1e-13	73.2																				X	X
851	3532473		3532473		4	2	1																																							X	X
852	3532474		3532474	3532474:1	6	3	1	6	3		FBpp0072660	FBgn0011573		Cdc37	CG12019-PA	CG12019	83.72	344	56	0	98	1129	1	344	4e-164	574							3532474:1	AGAP001914-PA	63.16	342	126	0	98	1123	1	342	6e-126	446		X	X
853	3532475		3532475		2	1	1																																									X	X
854	3532476		3532476		3	2	1																																									X	X
855	3532477		3532477		2	1	1																																							X	X
856	3532478		3532478	3532478:2	4	2	2	2	2		FBpp0076354	FBgn0052352		CG32352	CG32352-PB	CG32352	58.93	224	81	3	43	681	240	460	3e-65	244							3532478:2	AGAP005739-PA	30.08	133	93	3	262	660	251	352	4e-11	64.3		X	X
857	3532479		3532479	3532479:2	11	6	2	10	5		FBpp0080045	FBgn0051852		Two A-associated protein of 42kDa	CG31852-PA	CG31852	51.71	381	168	3	1263	169	1	380	3e-101	365							3532479:2	AGAP008797-PA	43.4	371	204	6	1263	169	1	364	9e-77	283		X	X
858	3532481		3532481		2	1	1																																							X	X
859	3532482		3532482		6	3	2																																							X	X
860	3532483		3532483	3532483:1	2	1	1	2	1		FBpp0084754	FBgn0028692		Rpn2	CG11888-PA	CG11888	89.58	144	15	0	472	41	147	290	4e-69	256							3532483:1	AGAP001745-PA	80.56	144	28	1	472	41	151	293	6e-60	225					X
861	3532484		3532484	3532484:1	6	3	2	1	1		FBpp0084755	FBgn0039644		CG11897	CG11897-PA	CG11897	71.43	63	18	0	353	541	1	63	2e-23	105							3532484:2	AGAP010592-PA	55.13	78	35	1	1416	1183	34	93	2e-15	80.1		X	X
862	3532485		3532485	3532485:1	9	5	3	7	5		FBpp0086817	FBgn0004638		downstream of receptor kinase	CG6033-PD	CG6033	99.05	211	2	0	431	1063	1	211	8e-121	431							3532485:1	AGAP011768-PA	94.31	211	12	0	431	1063	1	211	1e-116	416		X	X
863	3532486		3532486	3532486:1	3	2	1	3	2		FBpp0086578	FBgn0028434		Ercc1	CG10215-PA	CG10215	78.46	65	14	0	1	195	195	259	2e-23	103							3532486:1	AGAP004029-PA	64.52	62	22	0	1	186	192	253	1e-16	80.5				X	X
864	3532487		3532487	3532487:1	5	3	1	5	3		FBpp0086691	FBgn0020615		selenide,water dikinase	CG8553-PA	CG8553	93.22	398	27	0	74	1267	1	398	0	759							3532487:1	AGAP007967-PA	86.11	396	55	2	80	1267	6	398	0	684		X	X
865	3532488		3532488	3532488:1	4	2	2	2	2		FBpp0271791	FBgn0039186		CG5746	CG5746-PD	CG5746	57.14	175	64	6	716	225	306	480	7e-51	197							3532488:1	AGAP003388-PA	39.11	179	92	9	710	225	266	430	2e-17	85.1			X
866	3532489		3532489	3532489:2	12	6	2										21.1	436	331	11	1281	13	1461	1853	2e-11	68.2																					X
867	3532490		3532490	3532490:1	6	3	1	6	3		FBpp0074513	FBgn0031047		CG14213	CG14213-PA	CG14213	82.9	310	42	3	1297	401	1	304	4e-141	498							3532490:1	AGAP012050-PA	86.76	287	38	0	1261	401	15	301	9e-142	499			X
868	3532491		3532491		4	2	2																																							X	X
869	3532492		3532492		2	1	1																																							X	X
870	3532493		3532493	3532493:1	3	2	1	3	2		FBpp0080829	FBgn0032822		CG10466	CG10466-PA	CG10466	81.08	111	21	0	67	399	1	111	8e-50	194							3532493:1	AGAP000977-PA	75	104	26	0	82	393	5	108	5e-43	171			X
871	3532496		3532496	3532496:1	2	1	1	2	1		FBpp0074927	FBgn0036760		CG5567	CG5567-PA	CG5567	72.18	248	69	0	997	254	72	319	1e-107	387							3532496:1	AGAP011350-PA	62.95	251	93	1	997	245	73	322	3e-104	329		X	X
872	3532497		3532497	3532497:2	5	3	3	2	2		FBpp0111614	FBgn0085445		Ank2	CG34416-PK	CG34416	78.1	210	45	2	647	1273	3569	3777	5e-141	296							3532497:2	AGAP002274-PA	41.31	213	119	4	653	1273	1004	1211	3e-49	142			X
873	3532498		3532498		2	1	1																																							X	X
874	3532499		3532499	3532499:2	10	6	2	6	6		FBpp0082332	FBgn0038195		CG3061	CG3061-PA	CG3061	62.93	205	69	3	302	895	1	205	1e-68	256							3532499:2	AGAP001810-PA	48.77	203	96	3	311	895	3	200	6e-46	180			X
875	3532500		3532500	3532500:2	8	4	2																																							X	X
876	3532501		3532501		2	1	1																																									X	X
877	3532502		3532502	3532502:1	4	2	1	4	2		FBpp0077874	FBgn0037007		CG5059	CG5059-PA	CG5059	63.78	185	57	3	1024	500	2	181	4e-54	199							3532502:1	AGAP001411-PA	64.29	154	47	5	961	524	16	166	8e-43	167			X		X
878	3532503		3532503	3532503:1	2	1	1	2	1		FBpp0111837	FBgn0026239		GUK-holder	CG31043-PD	CG31043	44.44	288	154	10	967	122	1116	1356	2e-46	182							3532503:1	AGAP001583-PA	52.73	55	25	1	451	290	1018	1072	4e-09	58.2		X	X
879	3532504		3532504	3532504:1	8	5	1																																							X	X
880	3532505		3532505	3532505:1	4	2	1	4	2		FBpp0111776	FBgn0010551		lethal (2) 03709	CG15081-PF	CG15081	92.64	299	22	0	1641	745	1	299	9e-129	457							3532505:1	AGAP009642-PA	85.42	295	43	0	1641	757	1	295	2e-117	418		X	X
881	3532506		3532506		2	1	1																																							X	X
882	3532507		3532507	3532507:3	10	5	3	8	5		FBpp0070855	FBgn0029003		mab-21	CG4746-PA	CG4746	99.45	361	2	0	1706	624	1	361	0	734							3532507:3	AGAP001034-PA	92.54	362	26	1	1706	624	1	362	0	694		X	X
883	3532508		3532508	3532508:1	20	10	2	4	4		FBpp0089422	FBgn0014362		mushroom-body expressed	CG7437-PC	CG7437	73.36	214	56	2	1093	455	197	364	2e-61	233							3532508:1	AGAP004942-PA	63.91	230	66	4	1093	455	196	382	8e-54	206			X		X
884	3532509		3532509	3532509:1	4	2	1	4	2		FBpp0071766	FBgn0034743		Ribosomal protein S16	CG4046-PA	CG4046	94.59	148	8	0	569	126	1	148	1e-69	258							3532509:1	AGAP011424-PA	86.3	146	20	0	563	126	3	148	4e-64	239			X		X
885	3532510		3532510	3532510:1	13	7	2	12	7		FBpp0089284	FBgn0038947		sar1	CG7073-PE	CG7073	97.93	193	4	0	202	780	1	193	3e-110	395							3532510:1	AGAP004098-PA	93.78	193	12	0	202	780	1	193	9e-106	379			X
886	3532511		3532511	3532511:2	4	2	3	2	1		FBpp0080867	FBgn0032848		CG10722	CG10722-PA	CG10722	46.38	276	124	2	760	5	1	276	9e-69	256																				X	X
887	3532512		3532512	3532512:1	4	2	2	2	2		FBpp0083349	FBgn0015279		Pi3K92E	CG4141-PB	CG4141	55.98	259	113	4	775	2	250	499	2e-74	275							3532512:1	AGAP000018-PA	32.44	262	173	5	775	2	214	453	9e-38	152		X	X
888	3532513		3532513	3532513:1	2	1	1	2	1		FBpp0088408	FBgn0030151		CG1354	CG1354-PA	CG1354	87.78	180	22	0	835	296	207	386	6e-84	307							3532513:1	AGAP000672-PA	85.64	181	25	1	835	296	207	387	3e-76	280		X	X
889	3532514		3532514	3532514:1	10	5	1	10	5		FBpp0088174	FBgn0039909		CG1970	CG1970-PA	CG1970	93.06	432	30	0	1394	99	37	468	0	839							3532514:1	AGAP000794-PA	86.16	448	62	3	1442	99	31	468	0	799			X
890	3532515		3532515	3532515:1	2	1	1	2	1		FBpp0078139	FBgn0027532		CG7139	CG7139-PA	CG7139	50.55	182	90	2	886	341	94	273	2e-46	183							3532515:1	AGAP002516-PA	37.91	277	171	6	886	59	5	236	3e-44	175			X
891	3532516		3532516	3532516:1	9	5	1	9	5		FBpp0079122	FBgn0031940dup	X	CG7214_dup	CG7214-PA	CG7214	57.69	78	31	2	352	579	77	141	2e-12	70.5
892	3532517		3532517	3532517:1	4	2	1	4	2		FBpp0082927	FBgn0038519		Peroxiredoxin 5037	CG5826-PA	CG5826	74.79	234	58	1	811	113	1	234	5e-99	357							3532517:1	AGAP000396-PA	68.8	234	72	2	811	113	1	233	5e-87	316		X	X
893	3532518		3532518	3532518:5	8	4	5																																								X
894	3532519		3532519		4	2	1																																							X	X
895	3532520		3532520	3532520:1	2	1	1	2	1		FBpp0086514	FBgn0034013		unc-5	CG8166-PA	CG8166	56.35	362	148	7	1165	110	722	1072	9e-111	397							3532520:1	AGAP009061-PA	33.05	348	228	9	1147	119	578	907	4e-50	194		X	X
896	3532521		3532521	3532521:2	9	5	2																																								X		X
897	3532522		3532522	3532522:1	2	1	1	2	1		FBpp0073524	FBgn0030433		mitochondrial ribosomal protein L49	CG4647-PA	CG4647	61.33	150	58	1	545	96	32	179	1e-51	199							3532522:1	AGAP002713-PA	55.63	151	67	2	551	99	35	181	5e-41	163		X	X
898	3532524		3532524	3532524:1	4	2	1	4	2		FBpp0071577	FBgn0034643		CG10321	CG10321-PA	CG10321	80.85	47	9	0	1268	1128	47	93	2e-16	84							3532524:1	AGAP004729-PA	73.17	41	11	0	1268	1146	49	89	4e-13	72		X	X
899	3532525		3532525	3532525:1	5	3	2	2	2		FBpp0086980	FBgn0033764		CG8776	CG8776-PA	CG8776	72.55	102	28	1	418	723	1	101	1e-24	109							3532525:1	AGAP005222-PA	58.02	81	34	1	481	723	21	100	5e-19	90.5			X
900	3532526		3532526	3532526:1	2	1	1	2	1		FBpp0081152	FBgn0037469		CG1939	CG1939-PA	CG1939	64.95	214	75	0	832	191	18	231	3e-80	295							3532526:1	AGAP004425-PA	48.74	199	101	2	832	239	18	212	5e-54	207		X	X
901	3532527		3532527	3532527:2	10	5	2	8	5		FBpp0080906	FBgn0011638		La autoantigen-like	CG10922-PA	CG10922	51.3	345	159	3	136	1143	13	355	6e-89	325							3532527:2	AGAP008952-PA	45.8	345	176	6	145	1146	25	360	4e-72	268			X
902	3532529		3532529	3532529:2	7	4	4	2	2		FBpp0076105	FBgn0052048		CG32048	CG32048-PA	CG32048	91.95	87	7	0	261	1	1	87	3e-41	164							3532529:2	AGAP007627-PA	72.73	88	23	1	261	1	1	88	1e-32	135		X	X
903	3532530		3532530	3532530:2	6	3	2	4	2		FBpp0071848	FBgn0019949		Cyclin-dependent kinase 9	CG5179-PA	CG5179	92.25	374	25	2	144	1253	31	404	0	665							3532530:2	AGAP008541-PA	83.69	374	57	1	144	1253	29	402	1e-170	595		X	X
904	3532531		3532531	3532531:1	5	3	1	5	3		FBpp0076207	FBgn0005533		Ribosomal protein S17	CG3922-PB	CG3922	97.37	114	3	0	434	93	18	131	1e-59	225							3532531:1	AGAP004887-PA	83.19	113	19	1	434	96	18	129	7e-47	182			X
905	3532532		3532532	3532532:1	4	2	1	4	2		FBpp0079168	FBgn0031980		Ribosomal protein L36A	CG7424-PA	CG7424	100	104	0	0	471	160	1	104	1e-48	189							3532532:1	AGAP003538-PA	93.2	103	7	0	468	160	10	112	7e-46	178			X		X
906	3532533		3532533		4	2	1
907	3532534		3532534		2	1	1																																									X	X
908	3532536		3532536	3532536:1	8	5	1	8	5		FBpp0083045	FBgn0051232		kokopelli	CG31232-PA	CG31232	61.21	281	108	2	380	1219	172	432	1e-95	347							3532536:1	AGAP005056-PA	61.19	219	85	0	560	1216	38	256	3e-80	295			X
909	3532537		3532537	3532537:2	4	2	2	2	2		FBpp0086447	FBgn0083919		CG30084	CG30084-PA	CG30084	67.62	210	46	4	124	687	924	1123	2e-78	288							3532537:2	AGAP006901-PC	58.38	173	67	3	184	687	205	365	2e-55	211		X	X
910	3532538		3532538	3532538:1	2	1	1	2	1		FBpp0073609	FBgn0030484		CG1681	CG1681-PA	CG1681	77.19	228	52	0	1020	337	1	228	3e-104	375							3532538:1	AGAP000761-PA	41.51	212	123	2	1020	388	1	211	3e-45	178		X	X
911	3532539		3532539	3532539:1	4	2	1	4	2		FBpp0086206	FBgn0026402		Nuclear inhibitor of Protein phosphatase 1	CG8980-PA	CG8980	63.61	382	109	9	1219	164	11	383	3e-122	431							3532539:1	AGAP012089-PA	53.52	398	136	9	1222	176	10	384	4e-102	367		X	X
912	3532540		3532540	3532540:2	7	4	3	4	4		FBpp0080395	FBgn0025678		CaBP1	CG5809-PA	CG5809	71.68	113	32	0	249	587	7	119	2e-105	182							3532540:2	AGAP001919-PA	80.25	81	16	0	685	927	167	247	2e-45	146			X
913	3532541		3532541	3532541:1	5	3	1	5	3		FBpp0086145	FBgn0053197		muscleblind	CG33197-PC	CG33197	95.31	64	3	0	379	570	1	64	5e-31	132							3532541:1	AGAP011555-PA	74.07	81	21	0	379	621	1	81	3e-30	129			X		X
914	3532542		3532542		2	1	1																																							X	X
915	3532543		3532543	3532543:1	6	3	3	2	2		FBpp0084158	FBgn0051510		CG31510	CG31510-PA	CG31510	54.14	157	71	1	488	21	453	609	6e-46	180							3532543:1	AGAP003633-PA	29.37	143	100	2	470	45	19	160	1e-16	82.4			X		X
916	3532544		3532544	3532544:1	14	7	1	14	7		FBpp0099391	FBgn0028388		capulet	CG33979-PB	CG33979	79.44	428	86	3	1	1278	359	783	0	658							3532544:1	AGAP010175-PA	69.3	430	127	5	4	1278	362	790	3e-160	561			X		X
917	3532545		3532545		2	1	1																																							X	X
918	3532546		3532546	3532546:1	4	2	2	2	2		FBpp0076745	FBgn0052406		CG32406	CG32406-PA	CG32406	94.12	34	2	0	612	511	176	209	7e-13	70.9																						X	X
919	3532547		3532547	3532547:2	4	2	2	1	1		FBpp0100043	FBgn0004227		no on or off transient A	CG4211-PC	CG4211	63.16	76	28	1	28	255	544	618	2e-14	76.3																					X
920	3532548		3532548		2	2	1																																							X	X
921	3532549		3532549	3532549:1	19	10	1	19	10		FBpp0077142	FBgn0010410		Ribosomal protein L27A	CG15442-PA	CG15442	91.28	149	13	0	25	471	1	149	2e-65	246							3532549:1	AGAP011706-PA	78.08	146	30	2	40	471	7	151	1e-50	196			X		X
922	3532550		3532550	3532550:2	4	2	2	1	1		FBpp0082406	FBgn0003862		trithorax	CG8651-PA	CG8651	35.62	146	85	3	437	27	1	142	1e-11	66.6																					X		X
923	3532551		3532551	3532551:2	2	1	2	1	1		FBpp0072422	FBgn0000541		Enhancer of bithorax	CG32346-PB	CG32346	84.02	219	35	0	659	3	2416	2634	3e-114	407							3532551:2	AGAP006133-PA	73.39	218	58	0	656	3	2518	2735	3e-103	370		X	X
924	3532552		3532552	3532552:2	10	6	2	8	5		FBpp0110399	FBgn0020389		PAPS synthetase	CG8363-PF	CG8363	81.34	627	115	2	161	2035	1	627	0	1035							3532552:2	AGAP001256-PA	76.26	615	146	0	197	2041	12	626	0	960			X		X
925	3532553		3532553		2	1	1
926	3532554		3532554	3532554:1	10	5	4	2	2		FBpp0079297	FBgn0016122		Angiotensin-converting enzyme-related	CG10593-PA	CG10593	68.75	256	80	0	770	3	176	431	9e-110	392							3532554:1	AGAP009752-PA	59.44	249	100	1	767	24	183	431	1e-88	322			X
927	3532555		3532555		4	2	2																																							X	X
928	3532556		3532556	3532556:1	2	1	1	2	1		FBpp0111636	FBgn0085452		CG34423	CG34423-PA	CG34423	86.15	65	7	1	262	74	1	65	1e-24	107																						X	X
929	3532557		3532557		2	1	1																																							X	X
930	3532558		3532558		6	3	1																										3532558:1	AGAP003616-PA	36.15	130	83	0	360	749	1	130	2e-24	110		X	X
931	3532559		3532559	3532559:2	11	6	4	2	1		FBpp0100043	FBgn0004227		no on or off transient A	CG4211-PC	CG4211	75.37	203	50	1	610	2	269	470	4e-82	301							3532559:2	AGAP003794-PA	62.62	206	77	1	619	2	117	320	6e-67	250			X		X
932	3532562		3532562	3532562:1	5	3	1	5	3		FBpp0075650	FBgn0052109		CG32109	CG32109-PA	CG32109	34.41	247	162	6	84	824	1	228	2e-31	133							3532562:1	AGAP009235-PA	34.77	256	155	9	93	824	6	244	3e-29	124
933	3532563		3532563	3532563:4	12	6	4	1	1		FBpp0111803	FBgn0016797		frizzled 2	CG9739-PC	CG9739	92.25	142	11	0	536	111	44	185	2e-80	295							3532563:4	AGAP010442-PA	84.4	141	22	1	533	111	49	187	3e-70	260		X	X
934	3532564		3532564	3532564:1	2	1	1	2	1		FBpp0077973	FBgn0053054		CG33054	CG33054-PA	CG33054	64.58	144	51	0	478	47	6	149	2e-51	199							3532564:1	AGAP002604-PA	58.33	156	63	3	541	80	3	156	2e-43	171
935	3532565		3532565		4	2	1																																									X	X
936	3532566		3532566		4	2	2																																							X	X
937	3532567		3532567	3532567:3	4	2	3	1	1		FBpp0271781	FBgn0001247		Insulin degrading metalloproteinase	CG5517-PB	CG5517	70.13	231	69	0	2	694	244	474	1e-97	352							3532567:3	AGAP010351-PA	51.08	231	113	0	2	694	285	515	4e-70	259			X		X
938	3532568		3532568	3532568:1	6	3	1	6	3		FBpp0073284	FBgn0030263		CG2076	CG2076-PA	CG2076	66.03	315	107	2	1099	155	31	341	4e-79	292							3532568:1	AGAP009883-PA	63.19	345	120	4	1171	158	4	342	1e-80	296		X	X
939	3532569		3532569	3532569:1	2	1	1	2	1		FBpp0072603	FBgn0003138		Protein tyrosine phosphatase 61F	CG9181-PD	CG9181	57.14	98	38	2	890	609	333	430	6e-23	105							3532569:1	AGAP005352-PB	50	68	34	1	815	612	365	431	3e-12	68.9		X	X
940	3532570		3532570		4	2	2																																							X	X
941	3532572		3532572	3532572:2	8	4	2	5	4		FBpp0079992	FBgn0032444		CG5525	CG5525-PA	CG5525	84.98	213	32	0	865	227	321	533	2e-91	332							3532572:2	AGAP009505-PA	83.02	212	36	0	865	230	321	532	1e-88	322			X
942	3532573		3532573	3532573:2	4	2	3	2	1		FBpp0070250	FBgn0025394		CG32810	CG32810-PB	CG32810	93.43	213	12	2	942	310	1	211	3e-110	395							3532573:2	AGAP000083-PA	78.47	209	43	3	939	319	1	208	2e-87	318		X	X
943	3532574		3532574		2	1	1																																							X	X
944	3532575		3532575	3532575:1	2	1	1	2	1		FBpp0070812	FBgn0029789		CG3160	CG3160-PA	CG3160	26.12	134	99	1	1128	727	681	795	3e-12	61.2																				X	X
945	3532576		3532576	3532576:3	11	6	3	6	6		FBpp0083843	FBgn0028684		Tat-binding protein-1	CG10370-PA	CG10370	93.81	210	13	0	121	750	1	210	2e-109	391							3532576:1	AGAP000616-PA	95.54	202	9	0	744	139	206	407	1e-105	378			X
946	3532577		3532577	3532577:2	8	4	2	5	4		FBpp0086668	FBgn0027538		beta4GalNAcTA	CG8536-PA	CG8536	59.65	404	137	6	1217	84	1	400	8e-125	444							3532577:2	AGAP004781-PA	60.89	248	97	0	839	96	45	292	2e-88	322		X	X
947	3532578		3532578		2	1	1																																							X	X
948	3532579		3532579	3532579:2	7	4	2				FBpp0085620	FBgn0004364		18 wheeler	CG8896-PA	CG8896	47.66	107	25	5	1525	1247	1291	1380	2e-10	60.8																				X	X
949	3532580		3532580	3532580:3	14	7	3	9	7		FBpp0074725	FBgn0036901		LDLa domain containing chitin binding protein 1	CG8756-PD	CG8756	97.83	277	6	0	1614	784	249	525	3e-169	592							3532580:3	AGAP011937-PA	95.65	276	12	0	1614	787	302	577	4e-165	577			X		X
950	3532581		3532581		4	2	1																																							X	X
951	3532582		3532582	3532582:2	40	20	2	36	18		FBpp0076181	FBgn0001224		Heat shock protein 23	CG4463-PA	CG4463	59.41	170	60	3	784	302	1	170	2e-49	192							3532582:1	AGAP005548-PA	44.03	134	73	2	671	276	53	181	3e-29	124			X		X
952	3532583		3532583	3532583:2	4	2	2	2	2		FBpp0073618	FBgn0030485		CG1998	CG1998-PA	CG1998	80.9	178	34	0	177	710	123	300	1e-86	316							3532583:2	AGAP000091-PA	67.04	179	59	0	174	710	12	190	4e-76	280			X
953	3532584		3532584	3532584:1	2	1	1	2	1		FBpp0073762	FBgn0030572		mitochondrial ribosomal protein S25	CG14413-PA	CG14413	55.56	144	64	1	1209	778	1	111	6e-68	174	X	3532584:1	FBgn0030571	CG14414			3532584:1	AGAP012136-PA	55.24	143	64	1	1209	781	1	110	2e-63	169			X
954	3532585		3532585	3532585:1	7	4	1	7	4		FBpp0112329	FBgn0052000		CG32000	CG32000-PH	CG32000	65.03	449	154	4	37	1374	1009	1441	8e-163	571							3532585:1	AGAP011271-PA	60.5	357	136	3	208	1263	901	1256	3e-120	428			X
955	3532586		3532586		4	2	1																																									X	X
956	3532587		3532587	3532587:1	6	3	2	3	3		FBpp0084809	FBgn0086361		alphabet	CG1906-PB	CG1906	79.9	199	39	1	823	230	170	368	6e-92	333							3532587:1	AGAP008149-PA	58.79	199	80	1	820	230	173	371	1e-67	252		X	X
957	3532588		3532588		4	2	3																																							X	X
958	3532589		3532589	3532589:1	2	1	1	2	1		FBpp0085076	FBgn0000416		Saposin-related	CG12070-PB	CG12070	62.96	378	130	4	1105	2	173	548	2e-142	502							3532589:1	AGAP001082-PA	50	388	174	5	1105	2	245	629	3e-110	394		X	X
959	3532590		3532590		2	1	1																																							X	X
960	3532591		3532591	3532591:1	2	1	1																																							X	X
961	3532592		3532592	3532592:1	6	3	3	1	1		FBpp0085914	FBgn0003044		Polycomblike	CG5109-PA	CG5109	37.13	272	125	3	681	4	355	625	3e-51	198							3532592:2	AGAP001019-PA	30.88	136	94	1	666	259	82	216	8e-18	86.3			X
962	3532593		3532593		6	3	3																																							X	X
963	3532594		3532594	3532594:3	14	7	3	12	7		FBpp0084848	FBgn0019972		Ice	CG7788-PA	CG7788	77.74	328	64	2	241	1197	11	338	3e-144	509							3532594:3	AGAP000830-PA	64.64	263	91	2	397	1179	50	312	1e-102	369			X		X
964	3532595		3532595		6	3	2																																							X	X
965	3532596		3532596	3532596:1	4	2	1	4	2		FBpp0113082	FBgn0040238		Bestrophin 1	CG6264-PB	CG6264	84.31	153	24	0	459	1	1	153	3e-66	248							3532596:1	AGAP011745-PA	84.31	153	24	0	459	1	1	153	2e-66	248
966	3532597		3532597	3532597:1	7	4	1	7	4		FBpp0079294	FBgn0032052		CG13089	CG13089-PA	CG13089	56.57	426	185	0	102	1379	1	426	2e-137	486							3532597:1	AGAP008074-PA	46.1	436	223	2	108	1379	1	436	6e-104	374			X
967	3532599		3532599	3532599:1	6	3	2										24.38	201	142	7	649	77	1499	1689	1e-08	57																							X
968	3532600		3532600		2	1	1																																							X	X
969	3532601		3532601	3532601:1	4	2	1	4	2		FBpp0075124	FBgn0036643		Syntaxin 8	CG4109-PA	CG4109	42.79	229	119	1	95	745	1	229	9e-45	177							3532601:1	AGAP006100-PA	39.26	242	122	5	95	745	1	240	4e-38	154		X	X
970	3532602		3532602	3532602:1	2	1	1	2	1		FBpp0076724	FBgn0022935		D19A	CG10269-PA	CG10269	48.26	259	91	4	649	2	105	363	1e-63	239							3532602:1	AGAP012027-PA	32.35	102	68	4	304	2	135	231	4e-09	57.4		X	X
971	3532603		3532603		4	2	1																																							X	X
972	3532604		3532604	3532604:1	5	3	1	5	3		FBpp0077248	FBgn0031549		Spindly	CG15415-PA	CG15415	51.53	458	196	3	133	1428	6	459	1e-124	443							3532604:1	AGAP010985-PA	24.25	400	275	12	142	1257	662	1048	5e-13	72		X	X
973	3532605		3532605	3532605:1	14	7	3	4	4		FBpp0073121	FBgn0035500		CG14998	CG14998-PB	CG14998	78.37	208	42	4	41	655	1	206	9e-67	250							3532605:1	AGAP001315-PB	56.72	268	70	4	98	763	59	324	1e-60	228			X
974	3532606		3532606	3532606:1	10	5	6	1	1		FBpp0084649	FBgn0039579		CG14065	CG14065-PA	CG14065	38.61	158	97	3	266	739	1	138	6e-13	71.2																				X	X
975	3532607		3532607		2	1	1																																									X	X
976	3532608		3532608		2	1	1																																							X	X
977	3532609		3532609		4	2	1
978	3532610		3532610	3532610:1	4	2	1	4	2		FBpp0082832	FBgn0038471		CG5220	CG5220-PA	CG5220	57.27	220	89	3	272	916	76	294	8e-90	236							3532610:1	AGAP003974-PA	72.81	228	62	2	272	955	75	298	3e-122	333		X	X
979	3532611		3532611	3532611:1	4	4	1
980	3532612		3532612	3532612:1	6	3	1	6	3		FBpp0083754	FBgn0039043		CG17121	CG17121-PA	CG17121	83.83	266	43	1	1288	491	97	361	2e-127	452							3532612:1	AGAP005166-PB	35.47	234	149	3	1288	593	79	310	6e-37	151		X	X
981	3532613		3532613		2	1	1																																							X	X
982	3532614		3532614		3	2	1																																							X	X
983	3532615		3532615	3532615:1	12	6	3	2	2		FBpp0111890	FBgn0030234		CG15211	CG15211-PD	CG15211	74.07	81	21	1	640	398	98	177	2e-28	122							3532615:1	AGAP000295-PA	75.32	77	19	1	640	410	99	174	1e-27	118		X	X
984	3532616	X	3532616	3532616:2	13	7	2	11	7		FBpp0085690	FBgn0034451		CG11242	CG11242-PA	CG11242	55.83	240	103	2	127	837	4	243	1e-70	264	X	3532616:2	FBgn0029175	Ext2			3532616:2	AGAP000120-PA	51.95	231	111	1	145	837	11	240	2e-64	243			X
985	3.53262e+06	X	3532616	3532616:1				2	2		FBpp0099953	FBgn0029175		Ext2	CG8433-PB	CG8433	43.15	197	103	5	156	719	19	211	7e-43	170							3532616:1	AGAP000081-PA	42.86	154	69	1	288	692	32	185	2e-36	148
986	3532617		3532617		4	2	1																																							X	X
987	3532618		3532618		2	1	1
988	3532619		3532619	3532619:3	10	5	3																																							X	X
989	3532620		3532620	3532620:1	2	1	1	2	1		FBpp0091017	FBgn0053715		Muscle-specific protein 300	CG33715-PD	CG33715	76.71	395	92	0	1190	6	4658	5052	5e-179	624							3532620:1	AGAP009554-PA	50.26	388	192	1	1190	30	3881	4268	4e-115	410			X
990	3532621		3532621		4	2	1																																									X	X
991	3532622		3532622	3532622:1	12	6	1	12	6		FBpp0071138	FBgn0030007		CG2263	CG2263-PA	CG2263	81.12	498	92	2	1536	49	1	498	0	799							3532622:1	AGAP002653-PA	67.95	493	156	2	1527	55	3	495	0	677			X
992	3532623		3532623		4	2	1																																							X	X
993	3532624		3532624	3532624:3	8	4	3	4	4		FBpp0074106	FBgn0030790		CG4768	CG4768-PA	CG4768	71.54	253	50	4	247	939	18	269	2e-94	342																					X
994	3532625		3532625	3532625:1	4	2	1	4	2		FBpp0074202	FBgn0030838		CG5445	CG5445-PD	CG5445	59.79	194	77	2	386	964	110	301	9e-67	251							3532625:1	AGAP000469-PA	35.05	214	112	7	386	946	6	215	2e-22	103		X	X
995	3532626		3532626	3532626:1	4	2	2	3	2		FBpp0111719	FBgn0001316		klarsicht	CG17046-PC	CG17046	61.54	364	140	3	1273	182	68	397	7e-93	337							3532626:2	AGAP009389-PA	60.5	119	43	2	10	354	803	920	2e-24	108			X
996	3532627		3532627		4	2	1																																							X	X
997	3532628		3532628	3532628:2	4	2	2	2	2		FBpp0079468	FBgn0029174		FK506-binding protein FKBP59	CG4535-PA	CG4535	63.02	192	70	1	72	644	1	192	2e-67	251							3532628:2	AGAP009347-PA	60.42	192	74	2	81	650	2	193	4e-63	236		X	X
998	3532629		3532629		2	1	1																										3532629:1	AGAP005746-PA	36.49	74	47	0	830	1051	1	74	2e-09	59.3		X	X
999	3532630		3532630	3532630:1	5	3	1	5	3		FBpp0070943	FBgn0029897		Ribosomal protein L17	CG3203-PA	CG3203	90.18	163	16	0	44	532	4	166	5e-84	306							3532630:1	AGAP001459-PA	83.65	159	26	0	44	520	4	162	6e-77	282			X
1000	3532631		3532631	3532631:1	8	4	1	8	4		FBpp0085464	FBgn0027066		Eb1	CG3265-PA	CG3265	77.26	299	65	4	1791	904	1	291	7e-129	458							3532631:1	AGAP004886-PB	67.89	299	93	8	1791	904	1	281	3e-108	389			X
1001	3532632		3532632	3532632:1	11	6	1	11	6		FBpp0076583	FBgn0035772		Sh3beta	CG8582-PB	CG8582	79.73	74	15	0	448	669	53	126	4e-53	127							3532632:1	AGAP007362-PA	77.78	54	12	0	293	454	1	54	4e-37	90.9			X		X
1002	3532633		3532633	3532633:2	32	16	2	30	16		FBpp0084994	FBgn0027544		CG2217	CG2217-PA	CG2217	25.14	175	129	4	1079	1597	91	261	1e-11	69.3																					X
1003	3532634		3532634		2	1	1																																							X	X
1004	3532636		3532636	3532636:1	2	1	1	2	1		FBpp0071733	FBgn0034723		CG13506	CG13506-PA	CG13506	48.24	369	190	2	1345	242	121	488	1e-102	370							3532636:1	AGAP002325-PA	24.33	337	238	9	1345	386	25	349	5e-19	91.7		X	X
1005	3532637		3532637		2	1	1																																							X	X
1006	3532639		3532639	3532639:1	2	1	1	2	1		FBpp0081985	FBgn0037967		CG3281	CG3281-PA	CG3281	27.11	450	244	14	1291	44	15	414	1e-40	162							3532639:1	AGAP003223-PA	50	134	67	0	403	2	37	170	1e-37	153		X	X
1007	3532640		3532640		4	2	1
1008	3532641		3532641		4	2	2																																							X	X
1009	3532642		3532642	3532642:2	4	2	2	2	1		FBpp0077210	FBgn0021967		Pdsw	CG8844-PB	CG8844	75.64	156	38	0	631	164	1	156	8e-71	263							3532642:2	AGAP007780-PA	71.97	157	42	1	631	167	1	157	5e-68	253			X		X
1010	3532643		3532643	3532643:1	2	1	1	2	1		FBpp0073008	FBgn0035464		CG12006	CG12006-PA	CG12006	52.43	103	49	0	1311	1003	428	530	9e-25	111																				X	X
1011	3532645		3532645	3532645:1	5	3	2	2	2		FBpp0075617	FBgn0036340		SRm160	CG11274-PA	CG11274	95.28	127	6	0	351	731	1	127	5e-67	250							3532645:1	AGAP005366-PA	87.4	127	16	0	351	731	1	127	5e-61	229		X	X
1012	3532647		3532647		5	3	2																																								X
1013	3532649		3532649	3532649:2	25	13	2	19	10		FBpp0074599	FBgn0024814		Clathrin light chain	CG6948-PA	CG6948	65.45	220	65	4	263	889	1	218	2e-49	193							3532649:1	AGAP010608-PA	47.96	221	102	5	1102	479	4	219	5e-24	108			X		X
1014	3532650		3532650		2	1	1																																							X	X
1015	3532651		3532651	3532651:1	4	2	1	4	2		FBpp0070136	FBgn0025617		CG7359	CG7359-PA	CG7359	91.47	211	18	0	844	212	1	211	8e-108	387							3532651:1	AGAP012717-PA	85.31	211	31	0	844	212	1	211	1e-104	375		X	X
1016	3532652		3532652	3532652:1	10	5	2	4	4		FBpp0082270	FBgn0004587		B52	CG10851-PB	CG10851	92.67	191	13	1	120	689	1	191	1e-85	313	X	3532652:2	FBgn0042712	HBS1			3532652:1	AGAP004592-PA	86.32	190	26	1	120	689	1	186	3e-84	308			X
1017	3532653		3532653	3532653:3	10	5	3	6	4		FBpp0081396	FBgn0037619		CG8159	CG8159-PA	CG8159	30.93	333	211	5	58	999	6	336	1e-39	161							3532653:3	AGAP009130-PA	27.33	322	225	9	43	981	1	289	3e-28	122			X
1018	3532654		3532654	3532654:1	3	2	2	2	2		FBpp0080266	FBgn0001978		shuttle craft	CG3647-PA	CG3647	78.77	212	45	0	3	638	606	817	6e-103	369							3532654:1	AGAP008728-PA	62.26	212	80	0	3	638	496	707	2e-84	307					X
1019	3532655		3532655		2	1	1																																							X	X
1020	3532656		3532656	3532656:2	8	4	2	7	4		FBpp0071362	FBgn0030166		CG15251	CG15251-PA	CG15251	69.5	200	58	2	1107	517	10	208	1e-58	224							3532656:2	AGAP000696-PA	44.74	190	97	4	1128	583	1	189	5e-34	141					X
1021	3532657		3532657	3532657:6	10	5	6	3	3		FBpp0088866	FBgn0039711		CG7824	CG7824-PA	CG7824	22.27	238	169	6	1367	702	106	341	9e-10	62																					X
1022	3532658		3532658	3532658:2	5	3	3	2	2		FBpp0084534	FBgn0015737	X	Hemomucin	CG3373-PA	CG3373	72.82	195	53	1	767	183	239	432	3e-81	298							3532658:3	AGAP004065-PA	59.88	172	69	0	322	837	1	172	1e-61	232			X
1023	3532659		3532659	3532659:1	8	4	1	8	4		FBpp0084800	FBgn0039665		CG2310	CG2310-PB	CG2310	70.66	242	71	0	1699	974	1	242	1e-101	367							3532659:1	AGAP010211-PA	51.05	237	116	0	1693	983	4	240	1e-71	266			X		X
1024	3532660		3532660	3532660:2	20	11	3	17	11		FBpp0075462	FBgn0026409		Mitochondrial phosphate carrier protein	CG4994-PB	CG4994	84.18	354	54	1	391	1446	1	354	6e-173	604							3532660:2	AGAP003586-PA	76.82	371	71	3	391	1458	1	370	3e-164	574			X		X
1025	3532661		3532661		2	1	1																																									X	X
1026	3532662		3532662	3532662:1	3	2	2	2	2		FBpp0083416	FBgn0038858		CG5793	CG5793-PA	CG5793	69.79	192	58	0	186	761	8	199	7e-78	286							3532662:1	AGAP001942-PA	50	194	86	2	213	761	5	198	1e-50	195
1027	3532663		3532663	3532663:1	2	1	1	2	1		FBpp0072673	FBgn0024510		discs lost	CG32315-PA	CG32315	28.82	399	201	18	1129	2	21	359	2e-24	108																				X	X
1028	3532664		3532664		2	1	1																																							X	X
1029	3532665		3532665	3532665:1	6	4	2	2	1		FBpp0076924	FBgn0064116		CG33713	CG33713-PB	CG33713	43.57	241	136	3	828	106	2	233	5e-54	208	X	3532665:2	FBgn0064117	CG33714			3532665:2	AGAP000546-PA	44.87	78	43	0	521	754	2	79	2e-16	82.8			X
1030	3532666		3532666	3532666:2	11	6	2	7	5		FBpp0077804	FBgn0086902		kismet	CG3696-PB	CG3696	62.2	246	66	7	2052	1396	1924	2151	4e-35	146																					X
1031	3532667		3532667	3532667:1	4	2	1	4	2		FBpp0071072	FBgn0029992		Upf2	CG2253-PA	CG2253	55.84	471	160	8	1270	2	714	1172	8e-135	477							3532667:1	AGAP000337-PA	46.54	434	219	8	1273	11	660	1081	1e-102	369		X	X
1032	3532668		3532668	3532668:2	6	3	2	3	3		FBpp0078008	FBgn0086377		Syntaxin 7	CG5081-PB	CG5081	84.25	127	19	1	433	810	1	127	2e-55	212							3532668:2	AGAP005543-PA	64.29	126	45	0	433	810	1	126	1e-41	165					X
1033	3532669		3532669	3532669:2	8	4	2																																								X
1034	3532670		3532670	3532670:1	8	4	1	8	4		FBpp0078639	FBgn0031670		CG3887	CG3887-PA	CG3887	64.91	171	60	1	913	401	28	197	5e-55	211							3532670:1	AGAP009202-PA	59.66	176	69	1	922	401	15	190	6e-51	197			X		X
1035	3532671		3532671	3532671:1	19	10	1	19	10		FBpp0077017	FBgn0023177		Protein phosphatase 19C	CG32505-PE	CG32505	99.02	307	3	0	412	1332	1	307	0	637							3532671:1	AGAP003779-PA	92.18	307	24	1	412	1332	1	304	1e-167	585		X	X
1036	3532672		3532672	3532672:2	8	4	4																																							X	X
1037	3532673		3532673		2	1	1																																									X	X
1038	3532674		3532674	3532674:1	8	4	2	7	4		FBpp0072419	FBgn0035121		Tudor-SN	CG7008-PA	CG7008	80.74	431	83	1	1949	657	496	925	0	688							3532674:1	AGAP005672-PB	61.52	434	164	4	1949	657	273	705	4e-152	534			X
1039	3532675		3532675		4	2	2
1040	3532676		3532676	3532676:1	2	1	1	2	1		FBpp0078115	FBgn0052447		CG32447	CG32447-PB	CG32447	82.24	304	45	4	1020	136	355	658	8e-122	433							3532676:1	AGAP011646-PA	72.83	184	43	2	1005	475	259	442	5e-58	220		X	X
1041	3532677		3532677	3532677:1	2	1	1	2	1		FBpp0081461	FBgn0010803		Tryptophanyl-tRNA synthetase	CG9735-PB	CG9735	78.99	257	48	3	754	2	6	259	5e-105	377							3532677:1	AGAP003315-PA	72.69	227	62	0	682	2	19	245	2e-88	321		X	X
1042	3532678		3532678	3532678:1	4	2	3	2	2		FBpp0088658	FBgn0003118		pointed	CG17077-PB	CG17077	90.57	106	10	0	819	1136	148	253	3e-69	206							3532678:1	AGAP004619-PA	74.26	101	26	0	819	1121	9	109	1e-40	163		X	X
1043	3532679		3532679		5	3	3
1044	3532680		3532680		2	1	1																																							X	X
1045	3532681		3532681	3532681:1	4	2	1	4	2		FBpp0088791	FBgn0035802		CG33275	CG33275-PA	CG33275	41.62	185	91	6	854	1357	388	555	2e-23	107							3532681:1	AGAP006188-PA	41.35	133	53	5	863	1186	124	252	3e-17	85.9		X	X
1046	3532682		3532682	3532682:2	8	4	4	4	4		FBpp0085060	FBgn0039795		CG1342	CG1342-PA	CG1342	43.58	358	181	8	92	1102	4	339	2e-69	259							3532682:1	AGAP001375-PA	39.58	192	115	2	719	147	314	504	8e-32	132			X
1047	3532683		3532683		2	1	1																																							X	X
1048	3532684		3532684	3532684:1	4	2	1	4	2		FBpp0082773	FBgn0038421		CG17931	CG17931-PA	CG17931	80.36	56	11	0	766	599	1	56	2e-10	63.2																					X
1049	3532685		3532685	3532685:1	9	6	1	9	6		FBpp0081156	FBgn0010774		Aly	CG1101-PA	CG1101	53.36	268	111	3	119	880	1	266	7e-58	221							3532685:1	AGAP006733-PA	47.29	277	122	4	119	877	1	271	6e-50	194			X		X
1050	3532686		3532686	3532686:1	2	1	1	2	1		FBpp0100112	FBgn0031191		CG14617	CG14617-PD	CG14617	62.5	80	30	1	503	264	586	664	5e-21	97.1																						X	X
1051	3532687		3532687	3532687:2	3	2	2																																								X
1052	3532690		3532690	3532690:1	10	5	1	10	5		FBpp0076836	FBgn0003486		spook	CG10594-PA	CG10594	59.43	419	169	3	1443	190	152	537	3e-168	456							3532690:1	AGAP001039-PA	57.28	419	179	2	1443	187	161	548	3e-174	451		X	X
1053	3532691		3532691	3532691:2	4	2	2	1	1		FBpp0071115	FBgn0020653		Thioredoxin reductase-1	CG2151-PA	CG2151	77.44	195	42	4	139	717	1	192	1e-84	309							3532691:2	AGAP000565-PB	71.12	187	53	1	160	717	12	198	1e-77	285			X
1054	3532693		3532693		2	1	1																																							X	X
1055	3532694		3532694	3532694:1	4	2	1	4	2		FBpp0086710	FBgn0033897		CG8233	CG8233-PC	CG8233	31.37	408	234	17	1345	260	506	879	2e-35	147																				X	X
1056	3532695		3532695	3532695:3	67	35	3	64	35		FBpp0081040	FBgn0000370		cryptocephal	CG8669-PA	CG8669	37.13	439	242	15	300	1514	6	380	2e-53	207																					X
1057	3532696		3532696	3532696:1	6	3	1	6	3		FBpp0078678	FBgn0053113		Rtnl1	CG33113-PA	CG33113	82.79	215	35	1	1303	665	1	215	2e-98	356							3532696:1	AGAP007940-PA	67.48	206	65	1	1291	680	6	211	2e-77	286		X	X
1058	3532697		3532697		6	3	1																																							X	X
1059	3532698		3532698	3532698:1	2	1	1	2	1		FBpp0076664	FBgn0052394		CG32394	CG32394-PA	CG32394	45.25	316	151	11	887	6	976	1241	2e-48	189							3532698:1	AGAP005187-PA	37.31	260	136	12	701	3	1126	1354	2e-26	115		X	X
1060	3532699		3532699		2	1	1																																							X	X
1061	3532701		3532701	3532701:1	2	1	1				FBpp0070611	FBgn0026083		CG4857	CG4857-PB	CG4857	38.68	106	52	2	387	109	24	129	2e-09	57.4																				X	X
1062	3532703		3532703	3532703:1	2	1	1	2	1		FBpp0080856	FBgn0032817		CG10631	CG10631-PA	CG10631	30.89	327	176	10	960	130	1953	2263	4e-39	159																				X	X
1063	3532704		3532704		2	1	1																																							X	X
1064	3532706		3532706	3532706:4	52	27	4	43	26		FBpp0111679	FBgn0250833		CG34461	CG34461-PA	CG34461	100	64	0	0	309	500	49	112	2e-32	137							3532706:4	AGAP006283-PB	94.03	67	4	0	309	509	51	117	3e-32	136
1065	3532707		3532707	3532707:2	8	4	2	7	4		FBpp0071530	FBgn0020306		domino	CG9696-PE	CG9696	41.51	730	367	22	2010	1	1	666	7e-93	338							3532707:2	AGAP006165-PB	47.63	317	131	7	846	1	339	649	1e-45	181		X	X
1066	3532708		3532708	3532708:1	4	2	1	4	2		FBpp0070349	FBgn0026089		CG14817	CG14817-PA	CG14817	70.75	106	31	0	78	395	1	106	2e-41	165																							X
1067	3532709		3532709		4	2	1
1068	3532710		3532710	3532710:2	6	3	2	4	3		FBpp0075699	FBgn0036298		CG10627	CG10627-PA	CG10627	76.35	389	89	2	1492	335	157	545	4e-172	601							3532710:2	AGAP007215-PA	61.76	387	139	3	1492	359	158	543	2e-137	484
1069	3532711		3532711		2	1	1																																							X	X
1070	3532712		3532712		2	1	1																																							X	X
1071	3532713		3532713		4	2	1																																									X	X
1072	3532714		3532714	3532714:2	12	6	2	10	6		FBpp0081949	FBgn0003312		shadow	CG14728-PA	CG14728	53.19	470	214	5	1489	98	59	518	1e-137	487							3532714:2	AGAP000284-PA	37.95	469	284	8	1489	104	37	485	3e-81	298		X	X
1073	3532716		3532716	3532716:1	4	2	1	4	2		FBpp0079641	FBgn0004106	X	cdc2	CG5363-PA	CG5363	83.73	295	48	0	1095	211	1	295	7e-146	513							3532716:1	AGAP009459-PA	78.97	290	61	0	1095	226	1	290	2e-134	474		X	X
1074	3532717		3532717	3532717:1	20	10	1	20	10		FBpp0075754	FBgn0036258		CG5642	CG5642-PA	CG5642	93.58	514	33	0	1699	158	19	532	0	1004							3532717:1	AGAP006130-PA	76.71	511	115	2	1678	158	24	532	0	822			X		X
1075	3532719		3532719	3532719:1	6	3	4	1	1		FBpp0078278	FBgn0028690		Rpn5	CG1100-PA	CG1100	87.44	215	27	0	131	775	1	215	1e-106	382							3532719:1	AGAP005535-PA	75.35	215	53	2	131	775	5	217	3e-90	327					X
1076	3532721		3532721	3532721:1	2	1	1	2	1		FBpp0075515	FBgn0026418		Hsc70Cb	CG6603-PC	CG6603	78.39	347	73	1	1037	3	148	494	9e-155	543							3532721:1	AGAP010331-PA	67.24	351	109	5	1037	3	148	495	2e-127	451		X	X
1077	3532722		3532722	3532722:1	2	1	1	2	1		FBpp0085562	FBgn0061361		CG33786	CG33786-PA	CG33786	63.4	235	85	1	726	25	12	246	9e-77	284	X	3532722:1	FBgn0061362	CG33785			3532722:1	AGAP007397-PA	53.5	200	93	0	633	34	70	269	2e-58	222		X	X
1078	3532723		3532723	3532723:2	8	4	3																																							X	X
1079	3532724		3532724	3532724:1	3	2	1	3	2		FBpp0077716	FBgn0002593		Ribosomal protein LP1	CG4087-PA	CG4087	82.14	112	20	0	123	458	1	112	5e-30	127							3532724:1	AGAP007740-PA	80.3	66	13	0	129	326	4	69	2e-26	114		X	X
1080	3532726		3532726	3532726:1	8	4	1	8	4		FBpp0088565	FBgn0040227		Eukaryotic initiation factor 3 p66 subunit	CG10161-PB	CG10161	85.38	506	71	4	1752	244	54	557	0	833							3532726:1	AGAP002337-PA	75.7	502	121	2	1752	250	54	554	0	748			X
1081	3532727		3532727		2	1	1																																							X	X
1082	3532728		3532728		4	2	2																																							X	X
1083	3532729		3532729	3532729:1	4	2	1	4	2		FBpp0072969	FBgn0047135		CG32276	CG32276-PB	CG32276	95.31	64	3	0	835	644	1	64	3e-29	125							3532729:1	AGAP001548-PA	84.38	64	10	0	835	644	1	64	7e-25	110		X	X
1084	3532730		3532730		2	1	1																																							X	X
1085	3532732		3532732	3532732:3	9	5	3	6	4		FBpp0072381	FBgn0027786		Mitochondrial carrier homolog 1	CG6851-PC	CG6851	58.65	312	129	2	201	1136	10	316	9e-107	384							3532732:3	AGAP006963-PA	43.05	302	162	2	189	1064	17	318	9e-66	246		X	X
1086	3532733		3532733	3532733:1	2	1	1	2	1		FBpp0076411	FBgn0010350		CDP diglyceride synthetase	CG7962-PA	CG7962	48.21	56	29	0	170	3	1	56	2e-09	58.9																				X	X
1087	3532734		3532734	3532734:1	2	1	1				FBpp0071172	FBgn0030054		Caf1-180	CG12109-PB	CG12109	31.87	91	62	0	327	55	1036	1126	3e-08	53.1																						X	X
1088	3532735		3532735	3532735:5	23	12	5	16	12		FBpp0070101	FBgn0040369		CG13377	CG13377-PA	CG13377	67.51	317	96	3	1705	776	1	316	1e-107	387							3532735:5	AGAP004450-PA	57.94	321	135	2	1705	743	1	319	7e-94	340			X		X
1089	3532736		3532736	3532736:2	4	2	2	2	2		FBpp0075157	FBgn0026061		Multiple inositol polyphosphate phosphatase 1	CG4123-PA	CG4123	69.43	157	48	0	207	677	17	173	5e-64	240							3532736:2	AGAP006962-PA	39.87	158	94	1	207	677	28	185	5e-34	140
1090	3532738		3532738		2	1	1																																							X	X
1091	3532739		3532739	3532739:2	4	2	3	2	1		FBpp0076401	FBgn0053057		CG33057	CG33057-PA	CG33057	47.18	195	102	2	654	73	10	200	2e-49	192																				X	X
1092	3532740		3532740	3532740:3	12	6	3	8	6		FBpp0082099	FBgn0086687		desat1	CG5887-PD	CG5887	80.94	383	69	2	1716	580	1	383	0	643							3532740:3	AGAP001713-PA	74.72	352	89	0	1635	580	4	355	2e-160	562			X
1093	3532741		3532741	3532741:1	6	3	2	5	3		FBpp0111819	FBgn0024923		TER94	CG2331-PD	CG2331	94.6	315	17	0	1281	337	445	759	2e-143	505							3532741:1	AGAP005630-PA	89.62	318	30	1	1281	337	487	804	5e-137	483			X
1094	3532742		3532742	3532742:1	5	3	1	5	3		FBpp0087806	FBgn0033317		CG8635	CG8635-PA	CG8635	80.66	362	66	2	165	1238	27	387	6e-136	479							3532742:1	AGAP008634-PA	62.69	386	138	7	99	1238	4	386	2e-98	355		X	X
1095	3532743		3532743		2	1	1																																							X	X
1096	3532744		3532744		2	1	1																																							X	X
1097	3532745		3532745	3532745:2	6	3	2	4	2		FBpp0087968	FBgn0050382		CG30382	CG30382-PA	CG30382	81.56	244	45	0	150	881	1	244	1e-114	409							3532745:2	AGAP003935-PA	78.05	246	52	1	150	881	1	246	1e-111	399			X		X
1098	3532746		3532746	3532746:1	6	3	1	6	3		FBpp0087613	FBgn0010342		Microtubule-associated protein 60	CG1825-PA	CG1825	44.01	484	247	12	178	1557	1	440	5e-88	322																				X	X
1099	3532747		3532747	3532747:2	6	3	2	3	3		FBpp0077468	FBgn0031418		CG3609	CG3609-PA	CG3609	62.03	187	71	0	112	672	6	192	2e-57	218							3532747:2	AGAP009945-PA	60.32	189	75	0	103	669	3	191	2e-53	204			X
1100	3532748		3532748		2	1	1																																							X	X
1101	3532749		3532749	3532749:1	5	3	1	5	3		FBpp0086701	FBgn0033912		Ribosomal protein S23	CG8415-PA	CG8415	100	143	0	0	43	471	1	143	3e-79	292																					X
1102	3532751		3532751		5	3	2																																							X	X
1103	3532752		3532752		2	1	1																																							X	X
1104	3532753		3532753	3532753:1	8	4	1	8	4		FBpp0113104	FBgn0036302		CG10632	CG10632-PF	CG10632	65.42	295	101	6	3	884	272	548	2e-93	315							3532753:1	AGAP005008-PA	65.38	130	45	1	6	395	263	390	1e-43	173		X	X
1105	3532754		3532754	3532754:1	15	8	2	14	8		FBpp0081529	FBgn0000723		Fps oncogene analog	CG8874-PB	CG8874	91.88	320	26	0	921	1880	485	804	8e-173	604	X	3532754:1	FBgn0032660	elfless			3532754:1	AGAP003651-PA	85.4	315	45	1	921	1862	997	1311	2e-157	552			X		X
1106	3532755		3532755		6	3	1																																							X	X
1107	3532756		3532756		4	2	2																																							X	X
1108	3532757		3532757	3532757:1	13	7	2	12	7		FBpp0077936	FBgn0037019		CG3947	CG3947-PA	CG3947	59.89	354	139	6	99	1151	1	341	3e-114	409							3532757:1	AGAP002283-PA	45.35	355	192	5	93	1151	3	347	3e-80	295		X	X
1109	3532758		3532758		2	1	1																																							X	X
1110	3532759		3532759		2	1	1																																							X	X
1111	3532762		3532762	3532762:3	10	5	3	8	5		FBpp0072435	FBgn0035103		CG7047	CG7047-PA	CG7047	88.86	341	34	5	1706	696	1	339	2e-177	619							3532762:3	AGAP002691-PA	78.34	337	72	1	1706	699	1	337	1e-159	559		X	X
1112	3532763		3532763		4	2	2																																							X	X
1113	3532764		3532764		6	3	1																																								X
1114	3532765		3532765	3532765:1	4	2	2	2	2		FBpp0113044	FBgn0036197		Mitochondrial Transcription Factor B1	CG7319-PE	CG7319	75.26	194	48	0	691	110	133	326	5e-85	310							3532765:1	AGAP012129-PA	61.26	191	74	0	685	113	229	419	1e-65	245
1115	3532766		3532766	3532766:1	4	2	1																																							X	X
1116	3532769		3532769	3532769:2	11	6	3	4	4		FBpp0087941	FBgn0025360		Optix	CG18455-PA	CG18455	97.3	222	5	1	667	5	1	222	2e-124	442							3532769:2	AGAP003871-PA	83.42	199	33	0	610	14	5	203	1e-96	349			X
1117	3532770		3532770		4	2	2																																							X	X
1118	3532771		3532771	3532771:1	2	1	1																																							X	X
1119	3532772		3532772	3532772:1	2	1	1	2	1		FBpp0073804	FBgn0030586		CG12539	CG12539-PA	CG12539	82.93	41	7	0	287	165	583	623	3e-15	76.6							3532772:1	AGAP009541-PA	71.05	38	11	0	281	168	589	626	2e-09	56.6				X	X
1120	3532773	X	3532773	3532773:3				1	1		FBpp0075395	FBgn0036487		CG6876	CG6876-PA	CG6876	80.49	205	36	1	133	735	22	226	2e-88	321	X	3532773:5	FBgn0036489	CG7011			3532773:3	AGAP012142-PA	64.71	204	72	1	124	735	25	221	4e-70	260
1121	3.53277e+06	X	3532773	3532773:4	10	5	5	2	2		FBpp0075398	FBgn0036489		CG7011	CG7011-PA	CG7011	79.02	205	43	1	173	787	5	208	2e-85	312							3532773:4	AGAP012144-PA	51.15	217	94	3	173	787	5	219	3e-56	214			X
1122	3532775		3532775	3532775:1	4	2	2	2	2		FBpp0078140	FBgn0027532		CG7139	CG7139-PB	CG7139	75.15	165	41	0	804	310	602	766	2e-59	226							3532775:1	AGAP002516-PA	55.07	138	62	0	789	376	696	833	1e-31	132
1123	3532776		3532776	3532776:1	6	3	1	6	3		FBpp0084959	FBgn0002626		Ribosomal protein L32	CG7939-PC	CG7939	97.06	136	4	0	478	71	12	147	1e-74	275							3532776:1	AGAP002122-PA	83.58	134	22	0	472	71	1	134	5e-62	232			X
1124	3532777		3532777	3532777:1	2	1	1	2	1		FBpp0089425	FBgn0000541		Enhancer of bithorax	CG32346-PC	CG32346	68.46	298	89	2	901	23	232	529	1e-126	449							3532777:1	AGAP006133-PA	61.05	285	107	3	901	59	236	519	2e-104	374		X	X
1125	3532778		3532778	3532778:1	4	2	2	2	2		FBpp0072431	FBgn0035106		rhinoceros	CG7036-PB	CG7036	86.62	142	19	0	659	234	273	414	5e-73	270							3532778:1	AGAP006776-PA	83.72	129	21	0	653	267	233	361	1e-105	240		X	X
1126	3532779		3532779		2	1	1																																							X	X
1127	3532780		3532780		2	1	1																																							X	X
1128	3532781		3532781	3532781:1	2	1	1	2	1		FBpp0072615	FBgn0035194		Psf1	CG9187-PA	CG9187	73.61	144	36	1	446	21	7	150	6e-58	219							3532781:1	AGAP010835-PA	52.11	142	68	0	446	21	7	148	4e-40	159				X	X
1129	3532782		3532782	3532782:1	3	2	2	2	2		FBpp0079578	FBgn0032217		CG4972	CG4972-PA	CG4972	46.92	211	112	2	144	776	1	200	4e-46	181							3532782:1	AGAP002549-PA	64.93	211	74	1	144	776	1	207	5e-70	259		X	X
1130	3532783		3532783	3532783:1	2	2	1	2	2		FBpp0072194	FBgn0023081		genghis khan	CG4012-PA	CG4012	79.42	243	48	1	3	725	1242	1484	2e-110	395							3532783:1	AGAP012090-PA	72.98	248	64	3	3	737	1193	1437	2e-100	361					X
1131	3532784		3532784	3532784:2	4	2	2	2	2		FBpp0071145	FBgn0023506		Es2	CG1474-PA	CG1474	59.3	199	72	3	144	713	42	238	2e-61	218							3532784:1	AGAP001347-PA	50.23	215	88	7	689	102	291	504	3e-46	181		X	X
1132	3532785		3532785	3532785:1	4	2	1	4	2		FBpp0084120	FBgn0039219		CG13630	CG13630-PA	CG13630	79.73	375	76	1	99	1223	1	374	0	647							3532785:1	AGAP003700-PA	72.51	371	102	1	111	1223	6	371	8e-168	585		X	X
1133	3532786		3532786	3532786:1	2	1	1	2	1		FBpp0079949	FBgn0032430		CG6388	CG6388-PA	CG6388	82.4	125	22	0	20	394	162	286	7e-80	218							3532786:1	AGAP009740-PA	72.58	124	34	0	20	391	147	270	9e-70	192		X	X
1134	3532787		3532787		2	1	1																																							X	X
1135	3532788		3532788	3532788:1	7	4	1	7	4		FBpp0099896	FBgn0005634		zipper	CG15792-PD	CG15792	86.91	382	45	1	3	1133	1635	2016	7e-144	508							3532788:1	AGAP007523-PB	73.81	378	98	2	3	1133	1630	2003	3e-115	412		X	X
1136	3532789		3532789	3532789:1	4	2	1	4	2		FBpp0085944	FBgn0010575		scribbler	CG5580-PA	CG5580	46.01	276	127	8	188	949	1570	1839	4e-40	162							3532789:1	AGAP005030-PA	29.79	188	116	8	437	952	1798	1958	9e-09	57.4		X	X
1137	3532790		3532790	3532790:2	15	8	2	13	8		FBpp0075401	FBgn0014002		Protein disulfide isomerase	CG6988-PA	CG6988	80.64	470	91	0	127	1536	1	470	0	761							3532790:2	AGAP012407-PA	65.39	471	163	0	127	1539	1	471	0	639		X	X
1138	3532791		3532791	3532791:1	2	1	1										85.65	216	29	2	778	992	136	350	2e-62	242					gb|AY542950.1 Cyrtodiopsis dalmanni clone ms-415 microsatell															X	X
1139	3532792		3532792	3532792:3	8	4	4	5	4		FBpp0074665	FBgn0036921		RhoGDI	CG7823-PA	CG7823	84.97	193	29	0	243	821	8	200	3e-93	338							3532792:3	AGAP012168-PA	77.66	188	42	0	261	824	13	200	2e-84	308			X
1140	3532793		3532793		2	1	1																																							X	X
1141	3532794		3532794	3532794:1	8	4	2	4	4		FBpp0078274	FBgn0037374		jagunal	CG10978-PA	CG10978	81.77	192	34	1	157	729	1	192	3e-92	334							3532794:1	AGAP003240-PA	63.02	192	70	1	157	729	1	192	1e-71	265			X
1142	3532795		3532795	3532795:3	6	3	3	3	3		FBpp0076086	FBgn0036058		CG6707	CG6707-PC	CG6707	75.15	165	34	3	246	719	1	164	4e-58	221							3532795:3	AGAP006243-PA	74.02	127	31	2	345	719	19	143	9e-42	166			X
1143	3532796		3532796	3532796:1	4	2	1	4	2		FBpp0083415	FBgn0010770		peter pan	CG5786-PA	CG5786	73.78	286	74	1	856	2	17	302	3e-113	405							3532796:1	AGAP004556-PA	60.07	283	113	1	853	5	22	303	3e-87	317		X	X
1144	3532797		3532797	3532797:2	7	4	2	4	4		FBpp0082023	FBgn0037992		CG4702	CG4702-PA	CG4702	84.85	198	30	1	766	173	90	286	4e-97	350							3532797:2	AGAP010294-PA	72.77	202	51	2	766	173	73	274	5e-84	306
1145	3532798		3532798	3532798:2	4	2	2	2	2		FBpp0070298	FBgn0014411		CG14804	CG14804-PA	CG14804	90.38	208	20	1	99	722	1	207	8e-106	379							3532798:2	AGAP006139-PB	79.81	208	42	0	99	722	1	208	4e-95	343			X
1146	3532799		3532799	3532799:1	5	3	2	2	2		FBpp0075104	FBgn0025582		Int6 homologue	CG9677-PA	CG9677	98.09	262	5	0	113	898	1	262	2e-149	525							3532799:1	AGAP006944-PA	70.23	262	78	1	113	898	1	260	7e-106	379		X	X
1147	3532800		3532800		4	2	1																																							X	X
1148	3532801		3532801	3532801:1	2	1	1	2	1		FBpp0080261	FBgn0004837		Suppressor of Hairless	CG3497-PA	CG3497	76.69	133	29	2	1244	852	462	594	4e-49	192							3532801:1	AGAP008935-PA	88	75	9	0	1244	1020	425	499	6e-35	144		X	X
1149	3532803		3532803	3532803:1	6	3	2	5	3		FBpp0086723	FBgn0002643		mastermind	CG8118-PB	CG8118	80.7	57	11	0	401	231	122	178	5e-13	73.2																					X
1150	3532804		3532804	3532804:1	4	2	1	4	2		FBpp0073946	FBgn0003969		vacuolar peduncle	CG9209-PC	CG9209	91.64	538	45	0	1	1614	417	954	0	940							3532804:1	AGAP002729-PA	82.87	543	88	3	1	1614	406	948	0	863		X	X
1151	3532806		3532806		4	2	2																																							X	X
1152	3532809		3532809		4	2	2
1153	3532810		3532810		2	1	1																																							X	X
1154	3532811		3532811	3532811:1	2	2	1				FBpp0076189	FBgn0035995		CG3529	CG3529-PB	CG3529	64.29	56	8	2	853	722	488	543	3e-10	60.1																				X	X
1155	3532812		3532812	3532812:1	2	1	1	2	1		FBpp0081405	FBgn0037638		CG8379	CG8379-PB	CG8379	86.14	101	14	0	1245	943	576	676	5e-45	178																				X	X
1156	3532813		3532813	3532813:1	2	1	1	2	1		FBpp0079746	FBgn0013349		Deoxyuridine triphosphatase	CG4584-PA	CG4584	81.7	153	28	0	660	202	11	163	8e-68	253							3532813:1	AGAP010159-PA	77.03	148	34	0	660	217	11	158	2e-60	228		X	X
1157	3532814		3532814	3532814:1	2	1	1	2	1		FBpp0081602	FBgn0014380		rho-like	CG9366-PA	CG9366	83.43	181	30	0	1111	569	5	185	6e-87	318							3532814:1	AGAP003092-PA	70.98	193	56	0	1135	557	2	194	1e-79	292
1158	3532815		3532815		4	2	1																																							X	X
1159	3532817		3532817	3532817:2	8	4	3	5	3		FBpp0072249	FBgn0035026		CG12252	CG12252-PA	CG12252	60.3	607	172	9	109	1722	42	648	0	667							3532817:2	AGAP005119-PA	53.82	589	215	9	127	1722	3	586	3e-164	574			X		X
1160	3532818		3532818	3532818:2	12	6	2	6	6		FBpp0073287	FBgn0027498		CG2061	CG2061-PB	CG2061	70.88	182	52	1	213	755	1	182	3e-74	275							3532818:1	AGAP009661-PA	70.37	108	32	0	880	557	301	408	7e-42	166			X		X
1161	3532819		3532819	3532819:2	7	4	3	4	3		FBpp0083708	FBgn0039028		CG13840	CG13840-PA	CG13840	58.65	133	55	0	847	449	306	438	3e-37	153							3532819:2	AGAP009758-PA	35.61	132	83	5	805	416	234	348	1e-11	67
1162	3532820		3532820	3532820:1	4	2	3	2	2		FBpp0086747	FBgn0013733		short stop	CG18076-PH	CG18076	81.44	264	49	0	797	6	6074	6337	4e-178	416							3532820:1	AGAP011396-PA	64.59	257	91	0	776	6	5872	6128	8e-144	327		X	X
1163	3532821		3532821	3532821:1	6	3	1	6	3		FBpp0076445	FBgn0035853		CG7375	CG7375-PA	CG7375	84.53	181	28	1	273	815	1	179	2e-87	319							3532821:1	AGAP005916-PA	86.34	183	24	1	273	818	1	183	2e-91	332			X
1164	3532822		3532822	3532822:2	4	2	2	1	1		FBpp0073036	FBgn0035470		CG14980	CG14980-PB	CG14980	66.34	205	66	3	104	709	1	202	9e-72	266	X	3532822:1	FBgn0035469	CG14977			3532822:2	AGAP006687-PA	47.29	203	107	1	104	712	1	201	2e-51	197		X	X
1165	3532823		3532823	3532823:1	23	12	3	5	5		FBpp0076837	FBgn0015766		Msr-110	CG10596-PA	CG10596	73.08	286	75	4	422	1273	1	279	1e-98	357							3532823:1	AGAP006063-PA	50.17	291	134	8	422	1261	1	260	8e-57	217			X		X
1166	3532824		3532824		2	1	1																																							X	X
1167	3532825		3532825	3532825:1	4	2	1	4	2		FBpp0074228	FBgn0003471		beta Spectrin	CG5870-PA	CG5870	86.67	240	32	1	1317	598	1883	2104	4e-113	405							3532825:1	AGAP010895-PA	79.17	240	50	1	1317	598	1883	2104	3e-105	377			X
1168	3532826		3532826	3532826:2	4	2	2	3	2		FBpp0087821	FBgn0028836		COP9 complex homolog subunit 7	CG2038-PA	CG2038	50.54	277	134	3	984	163	1	272	3e-64	242							3532826:2	AGAP012398-PA	49.81	263	131	2	966	181	5	266	1e-58	223		X	X
1169	3532827		3532827		2	1	1																																							X	X
1170	3532828		3532828	3532828:4	8	4	4	5	3		FBpp0073974	FBgn0030693		CG8974	CG8974-PE	CG8974	77.01	174	40	0	1025	504	104	277	3e-62	236							3532828:4	AGAP006041-PA	61.49	174	64	5	1016	504	114	282	5e-44	174		X	X
1171	3532830		3532830		2	1	1																																									X	X
1172	3532831		3532831		2	1	1																																							X	X
1173	3532832		3532832	3532832:1	2	1	1	2	1		FBpp0111802	FBgn0016754		six-banded	CG13598-PD	CG13598	83.33	72	12	0	820	605	247	318	2e-31	133																				X	X
1174	3532833		3532833	3532833:3	6	3	4	2	2		FBpp0085838	FBgn0034372		GDI interacting protein 3	CG5469-PC	CG5469	66.23	228	77	0	770	87	214	441	4e-85	311							3532833:3	AGAP006391-PA	58.74	223	91	2	755	90	219	438	7e-72	266			X
1175	3532834		3532834		4	2	1																																							X	X
1176	3532835		3532835	3532835:1	3	2	1	3	2		FBpp0071210	FBgn0011586		enhancer of rudimentary	CG1871-PB	CG1871	89.32	103	11	0	191	499	1	103	4e-51	198							3532835:1	AGAP000516-PA	94.06	101	6	0	191	493	1	101	6e-52	200
1177	3532836		3532836	3532836:2	4	2	2	2	2		FBpp0074442	FBgn0030996		CG14194	CG14194-PA	CG14194	88.95	181	20	0	236	778	1	181	2e-83	305							3532836:1	AGAP001144-PA	61.64	159	58	3	769	302	179	332	3e-52	201
1178	3532837		3532837	3532837:2	3	2	2	1	1		FBpp0081493	FBgn0037644		CG11964	CG11964-PA	CG11964	73.39	124	32	1	686	318	387	510	4e-73	189							3532837:2	AGAP001357-PA	75.61	123	30	0	686	318	377	499	3e-67	190		X	X
1179	3532838		3532838	3532838:1	8	4	1	8	4		FBpp0075704	FBgn0036292		CG10646	CG10646-PA	CG10646	68.25	378	113	4	1202	90	2	376	4e-151	531							3532838:1	AGAP006239-PA	60.16	374	148	3	1208	90	1	369	5e-130	460			X
1180	3532839		3532839	3532839:3	52	28	4				FBpp0074428	FBgn0001090		bangles and beads	CG7088-PC	CG7088	31.42	487	237	21	1889	585	1	442	6e-36	145																					X		X
1181	3532841		3532841	3532841:1	8	4	2	4	4		FBpp0074069	FBgn0011826		Protein phosphatase 2B at 14D	CG9842-PA	CG9842	98.81	253	3	0	847	89	302	554	4e-145	510							3532841:1	AGAP001279-PA	93.18	88	6	0	847	584	206	293	4e-44	174		X	X
1182	3532842		3532842		2	1	1																																							X	X
1183	3532843		3532843		2	1	1
1184	3532844		3532844	3532844:4	10	5	4	5	5		FBpp0071248	FBgn0010269		Downstream of raf1	CG15793-PA	CG15793	89.15	212	23	0	723	88	185	396	4e-109	390							3532844:4	AGAP001103-PA	85.45	213	29	1	723	91	191	403	3e-104	373			X
1185	3532845		3532845	3532845:1	3	2	1	3	2		FBpp0081497	FBgn0037680		CG8121	CG8121-PB	CG8121	84.44	257	40	0	400	1170	2	258	2e-117	419							3532845:1	AGAP008322-PA	70.43	257	76	0	400	1170	1	257	6e-100	360			X
1186	3532846		3532846	3532846:1	4	2	1	4	2		FBpp0082104	FBgn0038057		CG12267	CG12267-PA	CG12267	52.51	259	122	1	99	872	1	259	3e-137	274							3532846:1	AGAP002394-PA	39.31	262	154	5	99	869	1	255	7e-96	187		X	X
1187	3532847		3532847		2	1	1																																							X	X
1188	3532848		3532848	3532848:1	8	4	2	3	3		FBpp0271722	FBgn0037277		CG17735	CG17735-PB	CG17735	65.36	332	109	5	7	984	1817	2144	2e-115	412							3532848:1	AGAP001296-PA	56.29	350	130	6	4	984	1754	2097	2e-103	371			X
1189	3532849		3532849	3532849:1	4	2	1	4	2		FBpp0085703	FBgn0013954		FK506-binding protein 2	CG11001-PA	CG11001	94.06	101	6	0	793	491	8	108	2e-52	202							3532849:1	AGAP012184-PA	82.18	101	18	0	793	491	8	108	3e-45	177			X
1190	3532850		3532850		3	2	1																																										X
1191	3532851		3532851		2	1	1																																							X	X
1192	3532852		3532852		4	2	2																																							X	X
1193	3532853		3532853	3532853:2	4	2	2	3	2		FBpp0110113	FBgn0083952		CG34116	CG34116-PA	CG34116	38.24	68	40	1	470	273	8	75	4e-09	59.7																				X	X
1194	3532854		3532854	3532854:1	6	3	1	6	3		FBpp0087084	FBgn0010339		upstream of RpIII128	CG8340-PA	CG8340	95.28	360	17	0	1288	209	1	360	5e-177	617							3532854:1	AGAP010624-PA	89.44	360	38	1	1288	209	1	359	3e-167	584		X	X
1195	3532855		3532855	3532855:1	4	2	2	3	2		FBpp0081303	FBgn0037555		Ada2b	CG9638-PA	CG9638	72.49	418	114	2	76	1326	4	418	2e-165	579							3532855:1	AGAP003109-PA	62.27	326	123	2	79	1056	3	324	7e-113	404			X
1196	3532856		3532856		2	1	1																																							X	X
1197	3532857		3532857	3532857:3	8	4	3	4	4		FBpp0073000	FBgn0001254		Ecdysone-inducible gene E2	CG1934-PA	CG1934	43.57	140	79	3	673	254	304	433	2e-12	69.3																					X		X
1198	3532858		3532858	3532858:1	6	3	1	6	3		FBpp0070690	FBgn0052772		CG32772	CG32772-PA	CG32772	82.61	345	37	1	992	27	110	454	6e-166	581							3532858:1	AGAP002497-PA	66.04	265	89	2	998	207	40	302	8e-111	397			X		X
1199	3532859		3532859	3532859:1	10	5	1																																							X	X
1200	3532860		3532860	3532860:2	10	5	3	7	5		FBpp0088963	FBgn0038535		aluminum tubes	CG18212-PB	CG18212	27.96	211	152	2	2306	1674	525	718	3e-16	84.3																					X
1201	3532861		3532861		2	1	1																																							X	X
1202	3532862		3532862	3532862:1	3	2	1	3	2		FBpp0084590	FBgn0045862		barentsz	CG12878-PA	CG12878	49.02	410	170	9	178	1290	1	407	2e-68	256							3532862:1	AGAP011399-PA	37.38	313	181	11	475	1368	156	432	5e-31	131		X	X
1203	3532863		3532863	3532863:3	6	3	3	1	1		FBpp0081010	FBgn0010229		Hormone receptor-like in 39	CG8676-PD	CG8676	90.62	128	12	0	698	315	681	808	5e-62	234							3532863:3	AGAP009400-PA	80.77	130	23	1	698	315	729	858	9e-54	205		X	X
1204	3532864		3532864	3532864:1	6	3	1	6	3		FBpp0086606	FBgn0020269		M-spondin	CG10145-PA	CG10145	71.39	353	90	4	176	1201	252	601	3e-143	506							3532864:1	AGAP012307-PA	37.23	137	85	1	227	634	276	412	4e-22	102		X	X
1205	3532865		3532865	3532865:1	2	2	1	2	2		FBpp0083136	FBgn0038665		CG12269	CG12269-PA	CG12269	59.82	112	45	1	49	384	1	107	3e-33	138							3532865:1	AGAP003091-PA	29.73	111	78	3	49	381	3	110	7e-10	59.7
1206	3532866		3532866	3532866:1	4	2	1	4	2		FBpp0080121	FBgn0026373		RNA polymerase II 33kD subunit	CG7885-PA	CG7885	90.91	275	25	0	889	65	1	275	1e-148	522							3532866:1	AGAP010321-PA	82.55	275	48	1	889	65	1	273	1e-136	481		X	X
1207	3532867		3532867	3532867:2	3	2	2	1	1		FBpp0086688	FBgn0033925		CG8617	CG8617-PA	CG8617	41.57	166	89	7	778	305	121	278	3e-19	92.4																				X	X
1208	3532868		3532868		2	1	1																																							X	X
1209	3532869		3532869	3532869:4	15	9	4	8	8		FBpp0083906	FBgn0015282		Proteasome 26S subunit subunit 4 ATPase	CG5289-PA	CG5289	98.13	214	4	0	112	753	1	214	3e-112	400							3532869:4	AGAP003216-PA	92.99	214	15	1	112	753	1	213	2e-105	377			X		X
1210	3532870		3532870	3532870:1	7	4	1	7	4		FBpp0111544	FBgn0086901		crossveinless c	CG34389-PD	CG34389	33.47	245	128	9	1009	1656	1	239	7e-22	100																				X	X
1211	3532872		3532872		2	1	1																																							X	X
1212	3532873		3532873	3532873:2	8	5	2	6	5		FBpp0072384	FBgn0035107		mrityu	CG1216-PC	CG1216	81.56	179	15	3	1565	1083	27	204	1e-76	284	X	3532873:2	FBgn0025592	Glycerol kinase			3532873:2	AGAP006778-PA	58.04	224	94	2	1	672	295	516	5e-63	238		X	X
1213	3532874		3532874		4	2	1																																								X		X
1214	3532875		3532875	3532875:1	5	3	1	5	3		FBpp0071828	FBgn0028371		jitterbug	CG30092-PD	CG30092	90.55	381	36	0	2	1144	2584	2964	0	694							3532875:1	AGAP007006-PB	73.49	381	100	1	2	1141	1367	1747	2e-167	585			X
1215	3532876		3532876	3532876:1	7	4	1	7	4		FBpp0081704	FBgn0040078		pontin	CG4003-PA	CG4003	92.49	453	34	0	117	1475	4	456	0	798							3532876:1	AGAP009746-PA	44.59	453	249	5	120	1472	8	447	8e-99	357		X	X
1216	3532877		3532877	3532877:2	12	7	2	7	7		FBpp0078756	FBgn0014189		Helicase at 25E	CG7269-PB	CG7269	89.42	208	21	1	111	731	1	208	6e-93	337							3532877:2	AGAP009075-PA	87.77	188	23	0	168	731	8	195	1e-94	341			X		X
1217	3532878		3532878		2	2	1																																							X	X
1218	3532879		3532879	3532879:1	2	1	1	2	1		FBpp0085227	FBgn0039859		CG11539	CG11539-PA	CG11539	57.14	203	85	2	1060	458	1	200	4e-60	228							3532879:1	AGAP007378-PA	53.06	196	88	1	1060	485	1	196	4e-58	221		X	X
1219	3532880		3532880	3532880:1	2	1	1	2	1		FBpp0075012	FBgn0036702		CG6512	CG6512-PA	CG6512	60	335	112	4	943	5	1	334	4e-84	308							3532880:1	AGAP006949-PA	54.84	341	126	7	943	5	1	336	2e-71	265		X	X
1220	3532882		3532882	3532882:1	5	3	2	4	3		FBpp0084242	FBgn0039300		Ribosomal protein S27	CG10423-PA	CG10423	95.24	84	4	0	32	283	1	84	4e-45	179							3532882:1	AGAP007157-PA	89.16	83	9	0	32	280	1	83	3e-42	168				X	X
1221	3532883		3532883		101	56	2																																								X		X
1222	3532885		3532885		4	2	2																																							X	X
1223	3532886		3532886		2	1	1																																									X	X
1224	3532887		3532887	3532887:3	6	3	3	1	1		FBpp0099389	FBgn0053978		CG33978	CG33978-PA	CG33978	53.11	273	122	3	21	821	1814	2081	4e-50	194							3532887:3	AGAP005333-PA	31.02	216	142	3	186	812	277	486	9e-14	73.2			X
1225	3532888		3532888		2	1	1																																									X	X
1226	3532889		3532889		2	1	1																																							X	X
1227	3532890		3532890	3532890:1	8	4	1	8	4		FBpp0089177	FBgn0003460		sine oculis	CG11121-PA	CG11121	88.55	227	20	2	277	939	95	321	2e-114	410							3532890:1	AGAP011695-PA	87.89	223	26	1	277	942	58	280	1e-113	406		X	X
1228	3532891		3532891		6	3	2																																							X	X
1229	3532892		3532892		2	1	1																																							X	X
1230	3532893		3532893	3532893:1	2	1	1	2	1		FBpp0070026	FBgn0031091		CG9576	CG9576-PA	CG9576	41.84	294	169	3	1444	569	1	291	1e-65	247							3532893:1	AGAP002930-PA	42.76	283	155	5	1438	611	5	282	3e-67	251		X	X
1231	3532894		3532894	3532894:1	25	13	1	25	13		FBpp0082106	FBgn0013278		Heat-shock-protein-70Bb	CG31359-PA	CG31359	86.78	643	82	2	212	2137	1	641	0	1110							3532894:1	AGAP004944-PA	73.37	646	169	3	209	2137	3	647	0	842		X	X
1232	3532895		3532895		4	2	2
1233	3532896		3532896	3532896:1	3	2	1	3	2		FBpp0086649	FBgn0033901		O-fucosyltransferase 1	CG12366-PA	CG12366	69.37	333	100	1	1	993	70	402	6e-144	508							3532896:1	AGAP011338-PA	58.7	339	132	4	1	993	63	399	4e-120	427			X		X
1234	3532897		3532897		2	1	1																																							X	X
1235	3532898		3532898	3532898:1	5	3	3	3	3		FBpp0089104	FBgn0000557		Elongation factor 1alpha100E	CG1873-PD	CG1873	94.78	115	6	0	330	674	335	449	2e-118	226							3532898:2	AGAP003541-PA	97.56	205	5	0	153	767	1	205	6e-114	405
1236	3532899		3532899	3532899:1	7	4	1																																							X	X
1237	3532900		3532900	3532900:1	4	2	3	1	1		FBpp0072944	FBgn0035440		CG14969	CG14969-PA	CG14969	45.07	213	115	3	105	737	26	237	4e-43	171							3532900:2	AGAP000911-PA	28.79	198	134	6	904	332	30	226	9e-18	87		X	X
1238	3532901		3532901	3532901:1	4	2	1	4	2		FBpp0078256	FBgn0037424		Osiris 15	CG1157-PA	CG1157	76.64	214	49	1	1409	771	1	214	2e-62	237							3532901:1	AGAP003466-PA	46.51	215	112	5	1415	780	3	203	4e-23	105
1239	3532902		3532902	3532902:1	2	1	1	2	1		FBpp0081312	FBgn0037537		CG2767	CG2767-PA	CG2767	65.02	323	112	1	1198	233	1	323	1e-129	460							3532902:1	AGAP003408-PA	58.54	316	131	1	1180	233	9	316	2e-107	385		X	X
1240	3532903		3532903	3532903:2	4	2	3	2	1		FBpp0099723	FBgn0026239		GUK-holder	CG31043-PC	CG31043	47.87	470	227	15	1357	2	530	930	6e-69	258							3532903:2	AGAP001583-PA	41.48	135	77	4	412	14	1364	1491	7e-10	61.2		X	X
1241	3532904		3532904		2	1	1																																							X	X
1242	3532905		3532905	3532905:2	6	3	2	4	3		FBpp0074122	FBgn0030800		CG9104	CG9104-PA	CG9104	83.68	380	62	3	131	1270	37	412	0	656							3532905:2	AGAP000438-PA	61.06	398	152	4	86	1270	2	397	8e-144	506			X
1243	3532906		3532906	3532906:1	2	1	1																																							X	X
1244	3532907		3532907	3532907:1	4	2	1	4	2		FBpp0074267	FBgn0030878dup	X	CG6769_dup	CG6769-PA	CG6769	52.87	87	39	1	294	40	4	90	2e-23	104							3532907:1	AGAP002118-PA	46.51	86	46	0	297	40	3	88	2e-21	96.7		X	X
1245	3532908		3532908	3532908:2	6	3	2	3	3		FBpp0083919	FBgn0039141		spastin	CG5977-PB	CG5977	87.18	117	15	0	1038	688	642	758	9e-46	181							3532908:2	AGAP002334-PA	74.36	117	30	0	1038	688	457	573	6e-37	150				X	X
1246	3532909		3532909		2	1	1																																							X	X
1247	3532910		3532910	3532910:1	4	2	1	4	2		FBpp0111853	FBgn0028497		CG3530	CG3530-PC	CG3530	76.89	225	48	2	1383	721	415	639	1e-100	363							3532910:1	AGAP005341-PB	66.08	227	71	3	1383	721	529	755	4e-89	324		X	X
1248	3532911		3532911	3532911:1	7	4	1	7	4		FBpp0085720	FBgn0003887		beta-Tubulin at 56D	CG9277-PB	CG9277	89.77	430	44	0	321	1610	1	430	0	776							3532911:1	AGAP005293-PB	92.29	428	33	0	321	1604	1	428	0	780
1249	3532912		3532912	3532912:1	4	2	2	2	2		FBpp0079845	FBgn0020309dup	X	crooked legs_dup	CG14938-PA	CG14938	40.31	191	105	2	547	2	394	584	4e-49	159							3532912:1	AGAP009566-PA	40.84	191	104	1	547	2	156	346	3e-49	160		X	X
1250	3532913		3532913		4	2	1																																									X	X
1251	3532914		3532914		2	1	1
1252	3532915		3532915	3532915:1	10	5	1	10	5		FBpp0079187	FBgn0020618		Receptor of activated protein kinase C 1	CG7111-PA	CG7111	98.43	318	5	0	1111	158	1	318	0	663							3532915:1	AGAP010173-PA	85.17	317	47	2	1111	161	1	311	1e-161	565		X	X
1253	3532916		3532916	3532916:1	15	9	1	15	9		FBpp0087773	FBgn0033313		Cirl	CG8639-PA	CG8639	44.33	194	99	8	68	622	1258	1425	4e-30	130																					X		X
1254	3532917		3532917	3532917:3	26	14	4	9	6		FBpp0086270	FBgn0034138		Ribosomal protein S15	CG8332-PB	CG8332	95.24	147	7	0	35	475	1	147	9e-60	226							3532917:3	AGAP001274-PA	80.31	127	25	0	95	475	23	149	4e-49	189			X		X
1255	3532918		3532918		4	2	1
1256	3532919		3532919	3532919:1	4	2	1	4	2		FBpp0086002	FBgn0034282		Mapmodulin	CG5784-PA	CG5784	60.22	274	109	2	917	96	1	261	2e-70	263							3532919:1	AGAP005075-PA	68.75	144	45	0	917	486	1	144	2e-52	202		X	X
1257	3532921		3532921	3532921:2	4	2	2				FBpp0071114	FBgn0030025		CG2147	CG2147-PA	CG2147	37.72	114	63	4	119	445	10	120	8e-12	65.1																							X
1258	3532922		3532922	3532922:1	4	2	1	4	2		FBpp0083252	FBgn0038763		CG4433	CG4433-PB	CG4433	61.74	115	43	1	375	716	179	293	2e-62	150							3532922:1	AGAP001955-PA	46.96	115	60	1	375	716	118	232	1e-44	122		X	X
1259	3532923		3532923		2	1	1																																							X	X
1260	3532924		3532924		2	1	1																																							X	X
1261	3532925		3532925	3532925:1	6	3	1	6	3		FBpp0071461	FBgn0034577		capping protein alpha	CG10540-PA	CG10540	88.57	280	32	0	1596	757	1	280	4e-146	515							3532925:1	AGAP006141-PB	72.83	276	74	1	1581	757	8	283	3e-118	421		X	X
1262	3532926		3532926	3532926:1	2	1	1	2	1		FBpp0081801	FBgn0037856		CG4674	CG4674-PA	CG4674	62.97	478	139	6	1332	13	46	515	2e-151	532							3532926:1	AGAP001894-PA	24.81	258	191	3	1332	568	46	302	2e-17	86.7		X	X
1263	3532927		3532927		2	1	1																																							X	X
1264	3532928		3532928	3532928:2	7	4	2	4	3		FBpp0077400	FBgn0031458		anterior pharynx defective 1	CG2855-PA	CG2855	74.9	239	60	1	1126	410	1	238	5e-92	335							3532928:2	AGAP009816-PA	58.16	239	100	0	1126	410	1	239	6e-69	257		X	X
1265	3532929		3532929	3532929:1	2	1	1	2	1		FBpp0079538	FBgn0003151		Proteasome 35kD subunit	CG4904-PA	CG4904	64.64	263	93	2	937	149	1	260	1e-92	336							3532929:1	AGAP010253-PA	64.07	270	91	4	937	146	1	264	1e-92	335		X	X
1266	3532930		3532930	3532930:1	4	2	1	4	2		FBpp0083703	FBgn0039025		CG7023	CG7023-PA	CG7023	79.87	303	61	2	1451	543	96	364	3e-134	475							3532930:1	AGAP012139-PA	80.2	303	60	2	1451	543	96	367	3e-135	478			X
1267	3532931		3532931	3532931:1	4	3	2	3	3		FBpp0079252	FBgn0003607dup	X	Suppressor of variegation 205_dup	CG8409-PB	CG8409	41.84	141	74	4	343	741	17	156	8e-21	97.4							3532931:1	AGAP009444-PA	39.62	159	84	5	301	741	4	160	2e-20	95.1		X	X
1268	3532932		3532932		4	2	1																																							X	X
1269	3532933		3532933		2	1	1
1270	3532934	X	3532934	3532934:3	6	3	3	1	1		FBpp0081592	FBgn0024833		AP-47	CG9388-PA	CG9388	97.59	83	2	0	451	699	86	168	2e-79	167	X	3532934:2	FBgn0037709	CG8199			3532934:3	AGAP011374-PA	92.77	83	6	0	451	699	83	165	1e-69	163			X
1271	3.53293e+06	X	3532934	3532934:1				2	2		FBpp0081545	FBgn0037709		CG8199	CG8199-PA	CG8199	65.95	185	63	2	99	653	1	179	2e-63	238							3532934:1	AGAP003136-PA	66.44	149	49	1	210	653	8	156	2e-52	201			X
1272	3532936		3532936	3532936:1	2	1	1	2	1		FBpp0074244	FBgn0030873		CG15814	CG15814-PC	CG15814	78.34	314	67	1	1008	70	8	321	2e-154	541							3532936:1	AGAP008041-PA	72.93	314	84	1	1008	70	8	321	2e-144	508		X	X
1273	3532938		3532938	3532938:2	6	3	2	3	3		FBpp0271912	FBgn0032943		Tetraspanin 39D	CG8666-PB	CG8666	70.97	186	54	0	137	694	4	189	2e-73	271							3532938:2	AGAP008527-PA	47.28	184	97	1	140	691	5	187	4e-47	183					X
1274	3532939		3532939		2	1	1																																									X	X
1275	3532940		3532940		2	1	1																																							X	X
1276	3532941		3532941	3532941:2	10	6	2	6	6		FBpp0082140	FBgn0005671		Vacuolar H[+]-ATPase 55kD B subunit	CG17369-PA	CG17369	96.32	190	7	0	144	713	1	190	2e-101	364							3532941:2	AGAP002884-PA	97.83	46	1	0	576	713	1	46	4e-19	90.9			X		X
1277	3532942		3532942	3532942:1	2	1	1	2	1		FBpp0086017	FBgn0034261		CG4966	CG4966-PA	CG4966	73.78	164	42	2	542	54	696	858	2e-69	258							3532942:1	AGAP004466-PA	45.73	164	88	3	545	57	684	845	9e-40	158		X	X
1278	3532943		3532943	3532943:2	6	3	2	3	3		FBpp0080646	FBgn0032700		CG10338	CG10338-PA	CG10338	75	36	9	0	3	110	382	417	4e-12	68.6							3532943:2	AGAP010020-PA	66.67	36	12	0	3	110	382	417	9e-09	56.6		X	X
1279	3532944		3532944	3532944:1	4	2	3	2	2		FBpp0087943	FBgn0033250		CG14762	CG14762-PA	CG14762	79.21	202	42	0	35	640	9	210	3e-78	287							3532944:1	AGAP006183-PA	78.74	174	37	0	119	640	34	207	1e-66	248
1280	3532945		3532945	3532945:1	4	2	2	2	2		FBpp0084725	FBgn0005642		wings down	CG1454-PA	CG1454	79.03	248	50	3	828	91	279	523	4e-121	431							3532945:1	AGAP001555-PA	51.49	235	113	2	828	127	28	254	5e-74	273			X		X
1281	3532946		3532946	3532946:1	4	2	1	4	2		FBpp0076647	FBgn0010851		sugarless	CG10072-PA	CG10072	90	120	12	0	1790	1431	357	476	2e-60	230							3532946:1	AGAP006532-PA	79.81	104	21	0	1790	1479	360	463	2e-45	179		X	X
1282	3532947		3532947	3532947:2	10	6	2	8	6		FBpp0087162	FBgn0033664		Microcephalin	CG8981-PB	CG8981	40.48	252	141	4	719	1447	126	366	7e-50	195							3532947:2	AGAP007413-PA	30.71	420	272	12	686	1888	138	531	6e-42	168			X
1283	3532948		3532948	3532948:2	4	2	3	2	1		FBpp0071295	FBgn0030136		Ribosomal protein S28b	CG2998-PA	CG2998	96.23	53	2	0	377	219	1	53	2e-23	105							3532948:2	AGAP003412-PA	88.68	53	6	0	377	219	1	53	8e-20	92			X		X
1284	3532949		3532949		4	2	1																																							X	X
1285	3532950		3532950	3532950:3	45	23	3	41	23		FBpp0074236	FBgn0030870		CG6398	CG6398-PA	CG6398	86.79	265	35	0	301	1095	26	290	6e-124	441							3532950:3	AGAP002361-PA	71.64	268	73	2	301	1095	26	292	4e-101	364			X
1286	3532951		3532951	3532951:1	7	4	3	1	1		FBpp0111792	FBgn0014467		Cyclic-AMP response element binding protein B at 17A	CG6103-PJ	CG6103	71.78	202	40	5	562	8	77	276	5e-58	220							3532951:1	AGAP000237-PA	45.98	224	64	6	508	8	128	344	3e-28	120			X
1287	3532952		3532952	3532952:2	4	2	3				FBpp0111265	FBgn0085188		CG34159	CG34159-PA	CG34159	72.73	55	14	1	406	567	81	135	8e-17	84																				X	X
1288	3532953		3532953		6	3	1																																							X	X
1289	3532955		3532955		4	2	1																																									X	X
1290	3532957		3532957	3532957:1	5	3	1	5	3		FBpp0086190	FBgn0028737		Elongation factor 1 beta	CG6341-PA	CG6341	83.41	223	34	1	97	756	39	261	1e-97	352							3532957:1	AGAP010613-PA	78.38	222	45	2	100	756	1	222	1e-89	325		X	X
1291	3532958		3532958	3532958:1	4	2	2																																							X	X
1292	3532959		3532959		2	1	1
1293	3532960		3532960		4	2	3																																								X
1294	3532961		3532961	3532961:2	6	3	2	4	2		FBpp0113105	FBgn0004198		cut	CG11387-PC	CG11387	88.64	44	4	1	168	40	1	44	1e-15	81.3																				X	X
1295	3532962		3532962	3532962:1	4	2	1	4	2		FBpp0072677	FBgn0022702		Chitinase 2	CG2054-PA	CG2054	81.54	130	24	0	13	402	26	155	8e-61	228							3532962:1	AGAP005634-PA	64.1	117	42	0	52	402	39	155	2e-42	167		X	X
1296	3532963		3532963	3532963:1	2	2	1	2	2		FBpp0078905	FBgn0011722		Tiggrin	CG11527-PA	CG11527	56.36	55	24	0	1	165	730	784	2e-14	73.9																				X	X
1297	3532964		3532964		4	2	2																																							X	X
1298	3532965		3532965		6	3	3																																								X		X
1299	3532966		3532966	3532966:1	3	2	1	3	2		FBpp0084461	FBgn0003267		rough	CG6348-PB	CG6348	58.27	254	67	5	122	766	37	273	2e-49	193							3532966:1	AGAP002372-PA	50	226	97	4	95	724	9	229	5e-40	161		X	X
1300	3532967		3532967		4	2	1
1301	3532968		3532968		2	1	1																																									X	X
1302	3532969		3532969	3532969:6	52	27	6	32	20		FBpp0085164	FBgn0039858		Cyclin G	CG11525-PC	CG11525	77.07	458	82	3	480	1784	111	566	1e-175	615							3532969:6	AGAP001730-PA	49.13	289	139	4	939	1781	1	285	1e-65	248			X		X
1303	3532970		3532970	3532970:2	5	3	2				FBpp0071422	FBgn0052677		X11Lbeta	CG32677-PA	CG32677	43.93	107	40	4	384	704	1	87	3e-11	63.2
1304	3532971		3532971		2	1	1																																									X	X
1305	3532972		3532972	3532972:1	10	5	2	5	5		FBpp0077257	FBgn0031542		CG15414	CG15414-PA	CG15414	55.56	180	74	5	692	171	156	320	1e-43	173							3532972:1	AGAP008289-PA	37.2	164	97	6	683	210	99	257	2e-14	75.1
1306	3532973		3532973	3532973:1	4	2	1	4	2		FBpp0079315	FBgn0032042		CG13398	CG13398-PA	CG13398	43.1	290	156	8	923	81	1	268	2e-51	200							3532973:1	AGAP009930-PA	30.46	302	179	10	923	111	1	290	2e-24	109		X	X
1307	3532974		3532974	3532974:1	4	2	1	4	2		FBpp0075674	FBgn0036316		CG10960	CG10960-PB	CG10960	62.29	297	93	2	836	3	5	301	3e-91	332							3532974:1	AGAP001027-PA	61.16	224	86	1	671	3	21	244	2e-67	252				X	X
1308	3532975		3532975	3532975:1	4	2	2	2	2		FBpp0074822	FBgn0036813		Aut1	CG6877-PA	CG6877	83.64	165	26	1	754	263	165	329	4e-77	284							3532975:1	AGAP011582-PA	78.66	164	35	1	754	263	172	330	4e-72	266			X
1309	3532976		3532976	3532976:1	10	6	1	10	6		FBpp0080708	FBgn0002031		lethal (2) 37Cc	CG10691-PA	CG10691	93.48	276	18	0	96	923	1	276	3e-123	438							3532976:1	AGAP009323-PA	86.35	271	37	0	96	908	1	271	2e-114	408		X	X
1310	3532978		3532978	3532978:1	4	2	3	2	2		FBpp0074555	FBgn0052533		CG32533	CG32533-PA	CG32533	61.22	263	101	1	1	786	463	725	4e-96	347							3532978:1	AGAP001338-PA	52.94	272	115	1	7	783	477	748	1e-81	298		X	X
1311	3532979		3532979	3532979:2	8	4	2	6	4		FBpp0086948	FBgn0004435		G protein alpha49B	CG17759-PB	CG17759	96.05	329	13	0	3	989	25	353	0	630							3532979:2	AGAP005079-PG	89.97	329	33	0	3	989	25	353	2e-171	598			X		X
1312	3532980		3532980	3532980:3	14	7	3	11	7		FBpp0079761	FBgn0053129		CG33129	CG33129-PC	CG33129	59.02	205	84	1	1625	1011	34	237	1e-66	251							3532980:3	AGAP009823-PA	40.54	222	115	4	1625	1011	436	656	1e-35	147			X		X
1313	3532982		3532982	3532982:2	10	5	2	5	5		FBpp0082596	FBgn0028984		Serine protease inhibitor 5	CG18525-PB	CG18525	63.41	164	59	1	1076	588	263	426	5e-55	211							3532982:1	AGAP003139-PA	42.6	169	96	1	246	749	49	217	2e-37	149
1314	3532983		3532983	3532983:3	10	5	3				FBpp0082869	FBgn0038472		CG3995	CG3995-PA	CG3995	33.65	104	66	4	79	381	65	164	3e-08	55.1																				X	X
1315	3532984		3532984	3532984:1	2	1	1	2	1		FBpp0081454	FBgn0037665		CG16733	CG16733-PA	CG16733	58.06	341	143	1	1121	99	1	315	3e-120	428							3532984:1	AGAP004498-PA	47.7	369	166	4	1121	96	8	355	7e-99	356
1316	3532985		3532985		5	3	2																																								X
1317	3532986		3532986		4	2	2																																							X	X
1318	3532987		3532987	3532987:1	2	1	1	2	1		FBpp0078992	FBgn0031873		Gas41	CG9207-PA	CG9207	65.15	132	45	1	530	138	93	224	5e-43	170							3532987:1	AGAP009650-PA	66.15	130	44	1	530	141	96	224	3e-43	170				X	X
1319	3532988		3532988	3532988:1	2	1	1	2	1		FBpp0111661	FBgn0085474		CG34445	CG34445-PA	CG34445	84.62	39	6	0	243	127	86	124	7e-11	63.2																				X	X
1320	3532991		3532991	3532991:1	2	1	1	2	1		FBpp0078337	FBgn0037338		Snm1	CG10018-PA	CG10018	51.28	351	163	3	1029	1	218	568	4e-104	375							3532991:1	AGAP010353-PA	48.24	313	162	0	939	1	261	573	2e-85	311		X	X
1321	3532992		3532992		2	1	1																																									X	X
1322	3532993		3532993	3532993:1	2	1	1	2	1		FBpp0077748	FBgn0015924		croquemort	CG4280-PB	CG4280	76.6	47	11	0	170	30	153	199	5e-18	85.9
1323	3532994		3532994		2	1	1																																							X	X
1324	3532995		3532995		4	2	1																																							X	X
1325	3532996		3532996		2	1	1																																							X	X
1326	3532997		3532997	3532997:1	4	2	1	4	2		FBpp0088902	FBgn0003721		Tropomyosin 1	CG4898-PH	CG4898	49.51	204	103	3	733	122	176	359	4e-26	115																					X
1327	3532998		3532998		2	1	2
1328	3532999		3532999	3532999:2	10	5	3	7	5		FBpp0078012	FBgn0037092		M6	CG7540-PB	CG7540	90.68	311	28	2	745	1674	6	314	4e-147	518							3532999:2	AGAP012018-PA	68.85	321	92	3	736	1674	2	321	5e-110	394		X	X
1329	3533000		3533000	3533000:1	8	4	1	8	4		FBpp0110410	FBgn0026401		Nipped-B	CG17704-PF	CG17704	60.99	141	49	3	1345	941	1	139	2e-36	150							3533000:1	AGAP009290-PA	54.25	153	52	4	1345	941	1	152	3e-31	132		X	X
1330	3533001		3533001	3533001:4	8	4	4																																							X	X
1331	3533003		3533003		2	1	1																																							X	X
1332	3533004		3533004	3533004:3	6	3	3	3	3		FBpp0071872	FBgn0021979		lethal (2) k09913	CG3082-PD	CG3082	81.68	202	37	0	1322	717	115	316	1e-97	353							3533004:3	AGAP011464-PA	56.22	185	81	0	1322	768	53	237	4e-62	234			X
1333	3533005		3533005	3533005:1	4	2	1	4	2		FBpp0271893	FBgn0033359		CG8213	CG8213-PC	CG8213	49.23	195	76	4	518	3	1209	1393	4e-26	114																						X	X
1334	3533006		3533006		5	3	2																																							X	X
1335	3533007		3533007	3533007:2	6	3	3	2	2		FBpp0074247	FBgn0030869		Suppressor of Cytokine Signaling at 16D	CG8146-PA	CG8146	67.09	158	47	4	234	692	41	198	6e-52	200																					X
1336	3533010		3533010	3533010:1	2	1	1	2	1		FBpp0086125	FBgn0023172		RhoGEF2	CG9635-PD	CG9635	48	125	41	3	395	93	1	125	4e-20	92.8																				X	X
1337	3533011		3533011	3533011:1	10	5	1	10	5		FBpp0076455	FBgn0035844		CG13676	CG13676-PA	CG13676	70.71	198	42	2	1525	980	1	198	2e-71	267							3533011:1	AGAP005489-PA	73.21	112	29	1	1312	980	28	139	1e-49	193			X
1338	3533012		3533012	3533012:1	2	1	1				FBpp0080137	FBgn0028938		CG16886	CG16886-PA	CG16886	66.67	123	35	2	365	3	1	119	2e-43	169
1339	3533013		3533013	3533013:1	9	5	1	9	5		FBpp0084907	FBgn0020235		ATP synthase-gamma chain	CG7610-PC	CG7610	85.14	296	44	0	118	1005	1	296	1e-126	450							3533013:1	AGAP007966-PA	78.99	276	58	2	178	1005	20	293	3e-110	394			X		X
1340	3533014		3533014	3533014:1	4	2	2	3	2		FBpp0084255	FBgn0011666		musashi	CG5099-PB	CG5099	59.09	242	83	4	501	1178	1	240	5e-45	179							3533014:1	AGAP001993-PA	84.62	52	5	1	1032	1178	59	110	4e-18	88.6			X
1341	3533015		3533015	3533015:1	4	2	1	4	2		FBpp0082877	FBgn0028992		sds22	CG5851-PA	CG5851	70.03	297	89	0	1058	168	26	322	9e-110	394							3533015:1	AGAP009839-PA	59.16	333	136	1	1166	168	12	329	1e-103	372		X	X
1342	3533016		3533016	3533016:2	10	5	2																																								X
1343	3533017		3533017	3533017:1	6	3	1	6	3		FBpp0112362	FBgn0053156		CG33156	CG33156-PF	CG33156	74.53	479	109	4	1572	175	1	446	0	685							3533017:1	AGAP011122-PA	74.53	424	104	4	1440	181	115	528	1e-178	622			X
1344	3533018		3533018	3533018:2	12	6	3	5	5		FBpp0088557	FBgn0034603		Glycogenin	CG9480-PB	CG9480	84.41	263	41	0	221	1009	1	263	4e-134	474							3533018:2	AGAP007724-PB	68.3	265	84	0	221	1015	1	265	6e-112	399			X		X
1345	3533019		3533019	3533019:1	2	1	1	2	1		FBpp0079332	FBgn0032060		CG9298	CG9298-PA	CG9298	81.28	219	41	0	857	201	1	219	2e-104	375							3533019:1	AGAP008106-PA	72.3	213	59	0	857	219	1	213	2e-89	325		X	X
1346	3533020		3533020	3533020:2	12	6	2	10	6		FBpp0070675	FBgn0011760		cut up	CG6998-PC	CG6998	100	89	0	0	196	462	1	89	3e-47	186							3533020:2	AGAP001335-PA	98.88	89	1	0	196	462	1	89	4e-47	185			X
1347	3533021		3533021	3533021:2	6	3	3				FBpp0076664	FBgn0052394		CG32394	CG32394-PA	CG32394	25.2	254	169	9	748	2	297	534	5e-11	62.4																					X
1348	3533022		3533022	3533022:1	4	2	2	2	2		FBpp0080935	FBgn0016054		(6-4)-photolyase	CG2488-PB	CG2488	75	236	54	1	705	13	291	526	8e-107	382							3533022:1	AGAP008651-PA	69.6	227	69	0	705	25	290	516	2e-98	353		X	X
1349	3533023		3533023		2	1	1																																							X	X
1350	3533026		3533026	3533026:1	2	1	1	2	1		FBpp0080496	FBgn0027779		Vacuolar H[+]-ATPase SFD subunit	CG17332-PD	CG17332	78.4	162	35	0	611	126	7	168	6e-72	267							3533026:1	AGAP009486-PA	72.19	169	44	2	623	126	2	168	1e-65	245
1351	3533027		3533027	3533027:1	16	8	1	16	8		FBpp0086896	FBgn0000181		bicaudal	CG3644-PB	CG3644	83.02	159	27	1	74	550	1	156	1e-56	217							3533027:1	AGAP006614-PA	60.11	183	73	2	74	622	1	161	1e-45	179			X		X
1352	3533028		3533028		27	17	1																																								X		X
1353	3533029		3533029	3533029:3	4	2	4	1	1		FBpp0110177	FBgn0086910		lethal (3) neo38	CG6930-PC	CG6930	67.08	161	46	6	635	174	86	220	5e-39	157							3533029:4	AGAP004178-PA	86.67	60	8	0	691	512	299	358	7e-28	119			X		X
1354	3533030		3533030	3533030:1	6	3	3	2	2		FBpp0077340	FBgn0031500		CG17221	CG17221-PA	CG17221	68.37	196	60	3	168	749	36	229	5e-73	270							3533030:1	AGAP009178-PA	55	180	79	2	216	749	1	180	5e-56	213			X		X
1355	3533031		3533031	3533031:1	8	4	1	8	4		FBpp0086941	FBgn0027356		Amphiphysin	CG8604-PA	CG8604	84.21	323	49	2	310	1272	1	318	2e-134	476							3533031:1	AGAP005076-PC	76.31	249	59	0	310	1056	1	249	3e-107	385			X		X
1356	3533032		3533032	3533032:1	4	2	2	2	2		FBpp0085394	FBgn0000099		apterous	CG8376-PA	CG8376	69.05	252	77	1	754	2	80	331	4e-100	360							3533032:1	AGAP006540-PA	41.79	134	78	1	568	167	17	149	4e-30	127
1357	3533033		3533033	3533033:1	4	2	1	4	2		FBpp0078416	FBgn0037328		Ribosomal protein L35A	CG2099-PA	CG2099	91.53	118	10	0	427	74	40	157	2e-61	231							3533033:1	AGAP002754-PA	69.57	115	33	2	412	74	75	186	5e-42	166			X
1358	3533035		3533035	3533035:1	4	2	3																																							X	X
1359	3533036		3533036		2	1	1																																							X	X
1360	3533037		3533037	3533037:1	2	1	1	2	1		FBpp0077214	FBgn0031544		CG17593	CG17593-PA	CG17593	81.27	299	56	0	1027	131	178	476	2e-131	465							3533037:1	AGAP010007-PA	66.45	301	99	2	1027	131	199	498	3e-104	374
1361	3533039		3533039	3533039:1	2	1	1	2	1		FBpp0110075	FBgn0025777		homer	CG11324-PC	CG11324	83.45	284	40	1	833	3	1	284	7e-124	440							3533039:1	AGAP010076-PA	64.58	288	91	7	833	3	1	268	5e-90	326				X	X
1362	3533040		3533040		2	1	1																																							X	X
1363	3533041		3533041	3533041:1	2	1	1	2	1		FBpp0088242	FBgn0017545		Ribosomal protein S3A	CG2168-PA	CG2168	89.3	243	26	0	822	94	21	263	3e-125	444							3533041:1	AGAP003532-PA	72.13	244	67	1	822	94	21	264	2e-100	361
1364	3533042		3533042	3533042:1	2	1	1	2	1		FBpp0084211	FBgn0039337		Mediator complex subunit 28	CG5121-PA	CG5121	68.42	152	42	2	710	273	1	150	1e-51	199							3533042:1	AGAP003867-PA	58.11	148	59	4	710	276	1	144	1e-38	155		X	X
1365	3533043		3533043	3533043:1	2	1	1				FBpp0080215	FBgn0005771		no ocelli	CG4491-PA	CG4491	88.57	35	4	0	348	244	1	35	3e-12	66.6																				X	X
1366	3533044		3533044	3533044:1	6	4	1	6	4		FBpp0074562	FBgn0052528		CG32528	CG32528-PA	CG32528	82.83	367	63	0	1312	212	1	367	8e-173	603							3533044:1	AGAP002356-PA	70.68	365	107	2	1312	218	7	369	4e-141	497		X	X
1367	3533045		3533045	3533045:1	2	1	1	2	1		FBpp0083255	FBgn0038755		Heparan sulfate 6-O-sulfotransferase	CG4451-PA	CG4451	91.18	34	3	0	104	3	1	34	7e-11	65.5																				X	X
1368	3533046		3533046		2	1	1																																							X	X
1369	3533047		3533047	3533047:1	2	1	1	2	1		FBpp0082573	FBgn0038321		CG6218	CG6218-PA	CG6218	61.36	220	84	2	773	117	130	348	4e-127	286							3533047:1	AGAP000241-PA	48.02	227	107	2	764	117	132	358	2e-87	223		X	X
1370	3533048		3533048	3533048:1	2	1	1	2	1		FBpp0087189	FBgn0044020		Roc2	CG8998-PA	CG8998	84.96	113	17	0	668	330	1	113	1e-59	226							3533048:1	AGAP005562-PA	84.07	113	18	1	668	330	1	109	8e-57	216
1371	3533049		3533049		4	2	1
1372	3533050		3533050	3533050:3	5	3	3				FBpp0074916	FBgn0000568		Ecdysone-induced protein 75B	CG8127-PA	CG8127	35.42	192	75	6	620	81	4	158	1e-15	77.8																					X
1373	3533051		3533051		2	1	1																																							X	X
1374	3533055		3533055		4	2	2																																								X		X
1375	3533056		3533056	3533056:1	10	5	3	2	2		FBpp0075790	FBgn0036239		Pop2	CG5684-PA	CG5684	85.62	160	23	2	231	710	1	149	4e-76	281							3533056:1	AGAP011413-PA	80.12	161	23	1	255	710	1	161	7e-71	262			X
1376	3533057		3533057	3533057:2	6	3	2	1	1		FBpp0111723	FBgn0001402		terribly reduced optic lobes	CG33950-PG	CG33950	54.7	181	75	2	1	522	3826	4005	9e-56	212							3533057:2	AGAP003656-PA	30	180	120	3	1	522	3898	4076	2e-22	101			X
1377	3533059		3533059	3533059:2	3	2	2	1	1		FBpp0078759	FBgn0031713		CG7277	CG7277-PA	CG7277	62.56	195	73	0	758	174	282	476	5e-69	257							3533059:2	AGAP000106-PA	44.85	194	107	1	758	177	223	415	2e-42	167		X	X
1378	3533060		3533060		4	2	1
1379	3533061		3533061		2	1	1																																							X	X
1380	3533062		3533062	3533062:1	2	1	1	2	1		FBpp0088725	FBgn0003177		polychaetoid	CG31349-PA	CG31349	69.88	259	73	6	763	2	1492	1748	4e-82	301							3533062:1	AGAP003546-PA	35.38	277	147	10	763	29	1516	1767	4e-23	103		X	X
1381	3533063		3533063	3533063:3	8	4	4																																								X
1382	3533064		3533064	3533064:2	7	4	2
1383	3533065		3533065	3533065:1	6	3	2	5	3		FBpp0111935	FBgn0031698		CG14023	CG14023-PB	CG14023	43.1	232	132	4	159	854	731	941	3e-33	103																				X	X
1384	3533066		3533066	3533066:1	2	1	1	2	1		FBpp0072915	FBgn0035428		CG14960	CG14960-PA	CG14960	47.46	177	82	5	693	196	154	326	3e-48	139
1385	3533067		3533067	3533067:1	4	2	2	3	2		FBpp0084711	FBgn0039623		CG1951	CG1951-PA	CG1951	70.75	253	73	2	153	908	1	250	8e-103	370							3533067:1	AGAP005207-PA	37.45	267	132	5	159	854	1	261	5e-60	180			X		X
1386	3533068		3533068	3533068:1	4	2	1	4	2		FBpp0087642	FBgn0011746		anachronism	CG8084-PA	CG8084	29.17	168	89	7	1041	628	310	455	5e-09	59.7																					X
1387	3533069		3533069	3533069:1	4	2	1	4	2		FBpp0088212	FBgn0051998		CG31998	CG31998-PA	CG31998	50.94	212	95	7	623	15	83	286	2e-41	167							3533069:1	AGAP011255-PA	66.36	107	36	2	353	33	1	104	9e-36	147		X	X
1388	3533070		3533070		6	3	2																																							X	X
1389	3533071		3533071	3533071:2	5	3	2	3	3		FBpp0081503	FBgn0037683		CG18473	CG18473-PA	CG18473	76.08	301	72	1	265	1167	7	306	8e-133	470							3533071:2	AGAP011061-PA	60.93	302	117	1	265	1167	6	307	1e-107	385			X
1390	3533072		3533072		203	181	5																																								X		X
1391	3533074		3533074	3533074:1	2	1	1	2	1		FBpp0078977	FBgn0020616		Stromalin	CG3423-PA	CG3423	83.49	430	70	2	1287	1	1	429	0	655							3533074:1	AGAP006998-PA	71.3	439	115	4	1284	1	1	438	2e-156	548		X	X
1392	3533075		3533075		4	2	2																																									X	X
1393	3533076		3533076	3533076:2	6	3	2	4	3		FBpp0081641	FBgn0028401		Synapse protein 24	CG9474-PA	CG9474	90.69	204	19	0	285	896	9	212	1e-103	374							3533076:2	AGAP001394-PA	70.53	207	61	1	273	893	11	213	3e-80	295			X
1394	3533077		3533077	3533077:2	6	3	2	4	3		FBpp0080160	FBgn0051841		CG31841	CG31841-PA	CG31841	45.61	57	31	0	420	590	33	89	5e-11	64.7							3533077:2	AGAP009760-PA	40.32	62	37	0	432	617	35	96	7e-11	63.2					X
1395	3533078		3533078	3533078:1	2	1	1				FBpp0086161	FBgn0050460		CG30460	CG30460-PC	CG30460	31.37	153	89	5	477	25	1	139	4e-09	56.2																				X	X
1396	3533079		3533079	3533079:1	6	3	3	1	1		FBpp0084166	FBgn0051109		CG31109	CG31109-PA	CG31109	58.94	151	61	3	112	561	1	149	6e-41	164							3533079:1	AGAP001400-PA	38.13	139	86	2	112	528	1	122	3e-20	94.4		X	X
1397	3533080		3533080	3533080:1	4	2	1	4	2		FBpp0084312	FBgn0039385		CG5913	CG5913-PA	CG5913	52.45	408	181	2	1889	705	5	412	2e-97	353	X	3533080:1	FBgn0039386	CG5948			3533080:1	AGAP011248-PA	49.52	313	158	1	1853	915	1	312	2e-77	286			X		X
1398	3533081		3533081		2	1	1																																							X	X
1399	3533082		3533082	3533082:1	4	2	1	4	2		FBpp0084256	FBgn0011666		musashi	CG5099-PA	CG5099	93.88	98	6	0	296	3	231	328	7e-49	192							3533082:1	AGAP001993-PA	91.92	99	7	1	296	3	129	227	1e-47	186			X
1400	3533083		3533083		4	2	1																																							X	X
1401	3533084		3533084	3533084:1	2	1	1	2	1		FBpp0099799	FBgn0031530		polypeptide GalNAc transferase 2	CG3254-PA	CG3254	81.69	213	39	1	1371	733	423	633	1e-104	377							3533084:1	AGAP010078-PA	63.21	212	74	3	1371	748	290	500	9e-80	293		X	X
1402	3533085		3533085	3533085:1	7	4	3	1	1		FBpp0081314	FBgn0037533		CG2791	CG2791-PA	CG2791	68.32	202	61	4	136	732	1	200	7e-73	270							3533085:1	AGAP000022-PA	42.04	245	139	5	7	732	35	266	1e-47	185			X
1403	3533086		3533086	3533086:1	6	3	2	3	3		FBpp0072054	FBgn0034936		CG2970	CG2970-PA	CG2970	93.48	138	9	0	236	649	38	175	7e-70	259							3533086:1	AGAP009439-PA	89.86	138	14	0	236	649	48	185	3e-69	256		X	X
1404	3533087		3533087		4	2	1
1405	3533088		3533088		2	1	1
1406	3533089		3533089	3533089:2	6	3	2	3	2		FBpp0073264	FBgn0030245		CG1637	CG1637-PA	CG1637	72.51	342	94	0	2	1027	103	444	2e-159	558							3533089:2	AGAP002016-PA	66.57	347	116	0	5	1045	96	442	2e-145	511		X	X
1407	3533090	X	3533090	3533090:1	10	5	2	9	5		FBpp0111781	FBgn0011742		Actin-related protein 14D	CG9901-PB	CG9901	95.99	299	12	0	421	1317	95	393	0	574							3533090:1	AGAP000985-PA	93.98	299	18	1	421	1317	97	390	0	554			X		X
1408	3.53309e+06	X	3533090	3533090:2				1	1		FBpp0080392	FBgn0014092		CG4278	CG4278-PA	CG4278	61.36	132	51	0	106	501	6	137	6e-44	173							3533090:2	AGAP012228-PA	53.25	154	71	2	52	510	7	159	2e-42	167					X
1409	3533091		3533091		2	1	1																																							X	X
1410	3533092		3533092		2	1	1																																							X	X
1411	3533093		3533093		2	1	1																																							X	X
1412	3533094		3533094	3533094:1	4	2	2	2	1		FBpp0086974	FBgn0011227		oxen	CG8764-PA	CG8764	67.27	55	18	0	275	111	1	55	4e-17	82.8							3533094:1	AGAP004710-PA	65.45	55	19	0	275	111	1	55	5e-17	81.6					X
1413	3533095		3533095		2	1	1																																							X	X
1414	3533096		3533096		4	2	2																																							X	X
1415	3533097		3533097	3533097:3	4	2	3	2	2		FBpp0083713	FBgn0086253		rumi	CG31152-PA	CG31152	68.82	186	58	0	686	129	221	406	2e-74	275							3533097:3	AGAP004267-PA	65.56	180	62	0	683	144	217	396	1e-70	261		X	X
1416	3533098		3533098	3533098:1	2	1	1	2	1		FBpp0079614	FBgn0032247		CG5188	CG5188-PA	CG5188	64.24	302	107	1	1134	232	13	314	2e-115	412							3533098:1	AGAP009013-PA	62.38	303	113	2	1134	229	16	317	5e-111	397		X	X
1417	3533099		3533099	3533099:2	6	3	3	3	3		FBpp0271722	FBgn0037277		CG17735	CG17735-PB	CG17735	63.24	272	96	3	823	20	351	615	1e-81	300							3533099:2	AGAP001296-PA	81.18	186	35	1	757	200	379	561	7e-75	276			X		X
1418	3533100		3533100	3533100:1	2	1	1	2	1		FBpp0080255	FBgn0040228		dynactin-subunit-p25	CG10846-PA	CG10846	85.95	185	26	0	725	171	1	185	1e-93	339
1419	3533101		3533101		2	1	1																																							X	X
1420	3533102		3533102	3533102:1	5	3	1	5	3		FBpp0077368	FBgn0031479		Peroxiredoxin 6005	CG3083-PA	CG3083	81	221	42	0	82	744	2	222	9e-106	380							3533102:1	AGAP007020-PA	68.78	221	66	1	91	744	2	222	4e-87	317			X
1421	3533103		3533103		2	1	1																																							X	X
1422	3533104		3533104	3533104:1	2	1	1	2	1		FBpp0112294	FBgn0050492		CG30492	CG30492-PF	CG30492	39.66	290	158	7	1303	485	794	1038	3e-32	136																				X	X
1423	3533105		3533105	3533105:1	16	8	2	3	3		FBpp0071470	FBgn0034583		CG10527	CG10527-PA	CG10527	80.27	299	59	1	1213	317	1	296	4e-150	528							3533105:1	AGAP009604-PA	62.63	297	110	3	1207	320	4	297	6e-109	390			X		X
1424	3533106		3533106	3533106:3	8	4	3	6	4		FBpp0072253	FBgn0035016		CG4612	CG4612-PA	CG4612	88.97	145	16	0	1726	1292	163	307	3e-70	263							3533106:3	AGAP011092-PA	55.32	141	60	2	1726	1313	140	279	8e-36	147			X		X
1425	3533107		3533107		2	1	1
1426	3533108		3533108	3533108:1	2	1	1	2	1		FBpp0087179	FBgn0050035		CG30035	CG30035-PB	CG30035	93.75	64	4	0	27	218	426	489	8e-29	124							3533108:1	AGAP005563-PC	84.38	64	10	0	27	218	427	490	2e-26	115		X	X
1427	3533109		3533109	3533109:1	4	2	1	4	2		FBpp0083226	FBgn0038739		CG4686	CG4686-PA	CG4686	46.99	83	43	1	953	708	99	181	1e-16	84.7							3533109:1	AGAP001300-PA	40.45	178	100	2	1223	708	1	178	2e-18	89.4		X	X
1428	3533110		3533110		2	1	1																																							X	X
1429	3533111		3533111		2	1	1																																							X	X
1430	3533112		3533112	3533112:1	4	2	1	4	2		FBpp0072711	FBgn0035228		CG12091	CG12091-PA	CG12091	85	220	33	0	1441	782	102	321	2e-94	343							3533112:1	AGAP002141-PA	72.73	220	60	1	1441	782	80	298	1e-75	279		X	X
1431	3533113		3533113	3533113:1	6	3	1	6	3		FBpp0099586	FBgn0004243		scraps	CG2092-PC	CG2092	46.65	448	225	10	183	1484	1	414	2e-89	327							3533113:1	AGAP010715-PA	34.88	496	258	13	192	1484	4	472	1e-54	209			X
1432	3533115		3533115		2	1	1																																							X	X
1433	3533116		3533116	3533116:1	10	5	1	10	5		FBpp0086705	FBgn0033902		Transport and Golgi organization 7	CG8309-PA	CG8309	90.96	387	35	0	1386	226	1	387	0	714							3533116:1	AGAP012281-PA	75.32	385	93	1	1386	238	1	385	1e-169	592			X
1434	3533117		3533117	3533117:1	4	2	3	2	2		FBpp0083325	FBgn0001169		Hairless	CG5460-PC	CG5460	68.75	128	39	1	761	381	213	340	7e-34	140							3533117:1	AGAP004344-PA	58.78	131	52	3	767	381	167	289	2e-25	111		X	X
1435	3533118		3533118	3533118:2	12	6	2	10	6		FBpp0089023	FBgn0017418		ariadne	CG5659-PC	CG5659	75.17	294	73	2	306	1187	1	292	2e-136	482							3533118:2	AGAP010891-PA	65.42	295	102	3	303	1187	10	298	7e-117	416			X
1436	3533119		3533119	3533119:1	2	1	1																																									X	X
1437	3533120		3533120	3533120:3	4	2	3	2	2		FBpp0084496	FBgn0051064		CG31064	CG31064-PE	CG31064	83.76	394	61	3	1175	3	330	712	5e-167	583							3533120:3	AGAP003431-PA	75.13	394	95	2	1175	3	157	538	3e-150	527		X	X
1438	3533121		3533121		2	1	1																																							X	X
1439	3533122		3533122		4	2	2																																								X		X
1440	3533123		3533123	3533123:1	6	3	1	6	3		FBpp0091017	FBgn0053715		Muscle-specific protein 300	CG33715-PD	CG33715	71.4	444	127	0	1334	3	2468	2911	0	651							3533123:1	AGAP009554-PA	26.24	442	324	5	1331	12	1685	2121	1e-42	169			X
1441	3533124		3533124	3533124:2	4	2	2	2	2		FBpp0082175	FBgn0001217		Heat shock protein cognate 2	CG7756-PA	CG7756	90.26	154	15	0	244	705	6	159	2e-77	285							3533124:2	AGAP012891-PA	84.52	155	24	0	241	705	3	157	3e-73	270
1442	3533125		3533125		2	1	1
1443	3533126		3533126	3533126:1	7	4	1	7	4		FBpp0086483	FBgn0013762		Cyclin-dependent kinase 5	CG8203-PA	CG8203	94.5	291	16	0	106	978	1	291	1e-162	569							3533126:1	AGAP005772-PA	88.58	289	33	0	106	972	1	289	4e-151	530			X
1444	3533127		3533127	3533127:2	14	7	3	3	3		FBpp0078303	FBgn0003261		Rm62	CG10279-PF	CG10279	90.59	255	24	0	650	1414	83	337	1e-133	473							3533127:2	AGAP012045-PA	67.89	246	76	2	686	1414	179	424	1e-93	339			X		X
1445	3533128		3533128	3533128:1	4	2	1	4	2		FBpp0078296	FBgn0028436		ECSIT	CG10610-PA	CG10610	72.68	355	96	1	1109	48	51	405	3e-153	538							3533128:1	AGAP005295-PA	59.5	358	137	4	1172	123	30	384	6e-121	429		X	X
1446	3533129		3533129		2	1	1																																							X	X
1447	3533130		3533130		4	2	2																																							X	X
1448	3533131		3533131		5	3	2																																							X	X
1449	3533132		3533132		2	1	1																																									X	X
1450	3533133		3533133	3533133:1	5	3	1	5	3		FBpp0081767	FBgn0011768		Formaldehyde dehydrogenase	CG6598-PA	CG6598	81	379	72	0	301	1437	1	379	6e-166	581							3533133:1	AGAP010499-PA	71.43	371	106	2	319	1431	4	349	7e-135	476			X		X
1451	3533134		3533134		4	2	2																																							X	X
1452	3533135		3533135		2	1	1																																							X	X
1453	3533136		3533136	3533136:1	4	2	1	4	2		FBpp0072385	FBgn0024945		Nitrilase and fragile histidine triad fusion protein	CG7067-PA	CG7067	62.47	461	173	3	93	1475	6	456	8e-168	587							3533136:1	AGAP012379-PA	54.59	436	190	3	186	1469	35	470	2e-142	501		X	X
1454	3533137		3533137	3533137:3	8	4	4	2	2		FBpp0080097	FBgn0032524		CG9267	CG9267-PA	CG9267	66.11	180	60	1	240	776	5	184	3e-67	251							3533137:2	AGAP003815-PA	35.51	138	88	1	713	303	53	190	1e-19	92.4			X		X
1455	3533138		3533138	3533138:2	62	33	3	27	22		FBpp0100125	FBgn0000042		Actin 5C	CG4027-PD	CG4027	100	376	0	0	1561	434	1	376	0	761							3533138:2	AGAP000651-PA	100	376	0	0	1561	434	1	376	0	761			X		X
1456	3533139		3533139		6	3	1																																								X
1457	3533140		3533140	3533140:1	8	4	3	2	2		FBpp0088624	FBgn0040108		La related protein	CG14066-PB	CG14066	80.15	272	51	3	3	809	446	715	6e-105	377							3533140:1	AGAP005291-PB	80.47	169	33	1	303	809	581	748	3e-67	250		X	X
1458	3533141		3533141		2	1	1																																							X	X
1459	3533142		3533142	3533142:1	6	3	3	4	3		FBpp0070765	FBgn0028474		CG4119	CG4119-PA	CG4119	64.8	196	68	3	158	742	21	214	1e-68	256							3533142:1	AGAP004546-PA	56.85	146	61	2	194	625	24	168	5e-41	163		X	X
1460	3533143		3533143	3533143:1	2	1	1	2	1		FBpp0072691	FBgn0035251		CG7967	CG7967-PA	CG7967	70.89	79	18	1	323	102	238	316	3e-26	113							3533143:1	AGAP007542-PA	52.44	82	31	2	323	102	238	316	5e-16	78.2				X	X
1461	3533144		3533144		2	1	1																																							X	X
1462	3533145		3533145		2	1	1																																							X	X
1463	3533146		3533146	3533146:1	4	2	2	2	1		FBpp0074469	FBgn0030987		CG7502	CG7502-PA	CG7502	31.22	205	138	6	923	318	202	309	3e-13	72.8																					X
1464	3533147		3533147	3533147:1	6	3	1	6	3		FBpp0088198	FBgn0025704		CG2165	CG2165-PB	CG2165	91.87	283	23	0	855	7	1	283	9e-149	523							3533147:1	AGAP010638-PA	82.11	285	51	0	855	1	1	285	3e-135	477			X
1465	3533148		3533148	3533148:1	2	1	1	2	1		FBpp0078255	FBgn0040279		Osiris 14	CG1155-PA	CG1155	74.23	97	25	0	1195	905	3	99	2e-67	151							3533148:1	AGAP003465-PA	60	95	38	1	1186	902	5	94	2e-36	107		X	X
1466	3533150		3533150	3533150:1	8	4	1	8	4		FBpp0086659	FBgn0050069		CG30069	CG30069-PA	CG30069	70	630	131	2	3	1718	1673	2302	0	922							3533150:1	AGAP009638-PA	59.23	601	216	2	3	1718	1379	1979	0	746			X
1467	3533151		3533151	3533151:2	4	2	3	2	1		FBpp0082694	FBgn0038388		CG4287	CG4287-PA	CG4287	44.06	143	73	3	441	34	31	173	1e-28	123																					X
1468	3533152		3533152		6	3	2																																							X	X
1469	3533153		3533153		4	2	1																																									X	X
1470	3533154		3533154	3533154:1	2	1	1	2	1		FBpp0087809	FBgn0033309		CG8735	CG8735-PA	CG8735	49.22	319	144	4	930	28	1	309	4e-63	238							3533154:1	AGAP007983-PA	45.83	312	158	4	930	28	1	311	2e-59	225		X	X
1471	3533155		3533155	3533155:1	2	1	1	2	1		FBpp0112763	FBgn0085596		CG41280	CG41280-PA	CG41280	30.77	91	63	0	1226	954	4	94	7e-09	58.9																				X	X
1472	3533156		3533156		2	1	1																																							X	X
1473	3533157		3533157	3533157:1	2	1	1	2	1		FBpp0089307	FBgn0026718		fu12	CG17608-PB	CG17608	69.92	236	71	0	709	2	3	238	3e-100	362							3533157:1	AGAP009415-PA	49.79	233	117	0	700	2	7	239	5e-61	230		X	X
1474	3533158		3533158	3533158:1	4	2	1	4	2		FBpp0084188	FBgn0039302		Nup358	CG11856-PA	CG11856	33.64	327	201	8	939	7	1	319	3e-49	192							3533158:1	AGAP002982-PA	41.75	297	166	3	882	13	3	299	1e-62	236			X
1475	3533159		3533159	3533159:1	2	1	1	2	1		FBpp0088777	FBgn0053170		CG33170	CG33170-PA	CG33170	58.82	34	14	0	827	726	53	86	6e-08	52.4																					X
1476	3533160		3533160	3533160:2	6	3	2	1	1		FBpp0099504	FBgn0001168		hairy	CG6494-PB	CG6494	84.62	117	18	1	367	717	1	116	2e-40	162							3533160:2	AGAP006699-PA	70.59	119	32	3	367	714	1	117	6e-32	133		X	X
1477	3533161		3533161	3533161:1	4	2	2	3	2		FBpp0084093	FBgn0039250		CG11120	CG11120-PB	CG11120	33.08	130	80	4	406	38	487	614	8e-11	65.5																				X	X
1478	3533162		3533162		6	3	1																																							X	X
1479	3533163		3533163		4	2	1																																							X	X
1480	3533164		3533164	3533164:1	2	1	1	2	1		FBpp0082910	FBgn0038532		CG14322	CG14322-PA	CG14322	50.65	77	38	0	481	251	1499	1575	6e-21	96.7																						X	X
1481	3533165		3533165		2	1	1																																							X	X
1482	3533166		3533166	3533166:1	4	2	1	4	2		FBpp0099720	FBgn0015609		Cadherin-N	CG7100-PK	CG7100	85.71	35	5	0	1472	1368	2898	2932	1e-10	65.1																					X
1483	3533167		3533167	3533167:1	2	1	1	2	1		FBpp0079252	FBgn0003607	X	Suppressor of variegation 205	CG8409-PB	CG8409	56.45	186	72	3	803	273	28	206	1e-48	190							3533167:1	AGAP004723-PA	37.43	187	101	2	803	291	22	178	4e-31	131		X	X
1484	3533168		3533168	3533168:1	4	2	2	3	2		FBpp0074431	FBgn0030959		CG6961	CG6961-PA	CG6961	29.86	211	106	8	85	591	1	211	8e-10	60.5																							X
1485	3533169		3533169		4	2	1																																								X
1486	3533170		3533170		4	2	2
1487	3533171		3533171	3533171:2	4	2	2				FBpp0072909	FBgn0035424		CG11505	CG11505-PA	CG11505	29	331	164	12	15	887	1222	1521	7e-22	98.6																					X		X
1488	3533172	X	3533172	3533172:2	4	2	3	1	1		FBpp0099407	FBgn0053995		CG33995	CG33995-PC	CG33995	88	100	11	1	102	398	28	127	1e-45	179							3533172:2	AGAP009206-PA	65.71	105	30	2	102	398	28	132	9e-33	135		X	X
1489	3.53317e+06	X	3533172	3533172:3							FBpp0099658	FBgn0031674		CG31919	CG31919-PE	CG31919	72.73	99	27	0	485	189	36	134	1e-37	152							3533172:1	AGAP009206-PA [Anopheles gambiae str. PEST	59.74	77	25	2	77	289	56	132	7e-17	83.2
1490	3533173		3533173	3533173:2	4	2	2	2	2		FBpp0073296	FBgn0030274		CG1908	CG1908-PA	CG1908	38.51	148	91	0	213	656	9	156	3e-27	119																							X
1491	3533175		3533175	3533175:1	4	2	1	4	2		FBpp0086078	FBgn0028953		CG14478	CG14478-PB	CG14478	27.62	181	129	3	621	1157	294	473	2e-13	74.3																				X	X
1492	3533176		3533176	3533176:2	4	2	2	2	2		FBpp0073645	FBgn0052627		CG32627	CG32627-PB	CG32627	63.92	97	35	1	631	341	109	204	3e-28	122							3533176:2	AGAP000113-PA	77.05	61	14	0	523	341	1	61	2e-23	105		X	X
1493	3533177		3533177	3533177:3	4	2	3	1	1		FBpp0085321	FBgn0004603		Src oncogene at 42A	CG7873-PA	CG7873	96.83	189	6	0	658	92	329	517	1e-105	378							3533177:3	AGAP006270-PA	88.36	189	22	1	658	92	323	508	2e-94	340		X	X
1494	3533179		3533179		4	2	2																																							X	X
1495	3533180		3533180	3533180:1	2	1	1	2	1		FBpp0110293	FBgn0029930		CG12541	CG12541-PB	CG12541	62.13	235	66	6	1173	538	17	250	2e-71	266							3533180:1	AGAP006721-PB	65.12	43	15	0	957	829	114	156	3e-09	59.3
1496	3533181		3533181	3533181:1	2	1	1	2	1		FBpp0078162	FBgn0011771		HEM-protein	CG5837-PA	CG5837	94.93	296	15	0	1050	163	829	1124	2e-153	538							3533181:1	AGAP004946-PA	79.59	294	60	0	1050	169	827	1120	6e-129	456		X	X
1497	3533182		3533182	3533182:2	6	3	2	4	3		FBpp0070457	FBgn0024996		eIF2B-beta	CG2677-PA	CG2677	80.91	351	66	2	122	1171	1	349	9e-159	556							3533182:2	AGAP007097-PA	53.31	347	162	4	131	1171	11	352	2e-108	389		X	X
1498	3533183		3533183	3533183:4	61	33	4	49	26		FBpp0070966	FBgn0027108		innexin 2	CG4590-PB	CG4590	91.83	367	30	0	416	1516	1	367	0	641							3533183:4	AGAP001489-PA	85.45	275	40	1	416	1240	1	274	2e-145	513			X		X
1499	3533184		3533184		2	1	1																																							X	X
1500	3533185		3533185	3533185:1	8	4	2	4	4		FBpp0075105	FBgn0036660		CG13025	CG13025-PA	CG13025	49.47	95	48	1	698	414	159	249	7e-18	87.4																					X
1501	3533186		3533186	3533186:1	4	2	2	2	2		FBpp0078391	FBgn0017550		Regena	CG2161-PB	CG2161	91.63	203	17	1	722	114	379	579	4e-96	347							3533186:1	AGAP003525-PA	72.14	201	56	0	716	114	337	537	1e-77	285		X	X
1502	3533187		3533187	3533187:1	4	2	2	2	1		FBpp0079969	FBgn0032429		CG5446	CG5446-PA	CG5446	93.02	86	4	1	1122	871	1	86	2e-39	160							3533187:2	AGAP009882-PA	85.71	84	12	0	1105	854	1	84	9e-36	147		X	X
1503	3533188		3533188		2	1	1																																							X	X
1504	3533190		3533190	3533190:2	10	5	2	9	5		FBpp0112987	FBgn0033886		CG13349	CG13349-PF	CG13349	79.56	137	28	0	95	505	1	137	1e-58	224							3533190:2	AGAP004758-PC	76.15	109	26	0	146	472	23	131	1e-48	189		X	X
1505	3533191		3533191		4	2	1																																							X	X
1506	3533192		3533192		4	2	1																																							X	X
1507	3533193		3533193		4	2	1																																							X	X
1508	3533194		3533194		3	2	1																																							X	X
1509	3533195		3533195	3533195:3	6	3	3	1	1		FBpp0086047	FBgn0028494		CG6424	CG6424-PB	CG6424	66.86	172	50	3	6	500	490	658	2e-56	215							3533195:3	AGAP005617-PA	42.25	187	86	3	6	500	656	842	2e-32	135			X		X
1510	3533196		3533196	3533196:1	2	1	1	2	1		FBpp0081188	FBgn0004780		Ccp84Ad	CG2341-PA	CG2341	70.05	187	42	5	655	137	1	173	6e-55	210							3533196:1	AGAP001669-PA	48.66	187	82	4	655	137	1	178	9e-33	135		X	X
1511	3533197		3533197		2	1	1
1512	3533198		3533198	3533198:1	10	5	1	10	5		FBpp0083367	FBgn0038826		CG17838	CG17838-PC	CG17838	90.61	330	31	1	1690	701	1	327	0	620							3533198:1	AGAP001419-PA	78.85	331	69	1	1690	701	1	331	0	544			X		X
1513	3533200		3533200	3533200:1	4	2	2	2	2		FBpp0075247	FBgn0003076		Phosphogluconate mutase	CG5165-PA	CG5165	85.71	189	27	0	745	179	372	560	3e-94	341							3533200:1	AGAP005860-PA	78.31	189	41	0	745	179	373	561	1e-87	318		X	X
1514	3533203		3533203		5	3	2																																							X	X
1515	3533204		3533204		4	2	1																																							X	X
1516	3533205		3533205		2	1	1																																							X	X
1517	3533206		3533206	3533206:1	2	1	1	2	1		FBpp0085694	FBgn0010434		coracle	CG11949-PC	CG11949	86.57	134	18	1	973	572	574	703	2e-56	216							3533206:1	AGAP012185-PA	62.79	172	26	4	973	572	1478	1648	2e-43	172		X	X
1518	3533207		3533207		4	2	1																																							X	X
1519	3533208		3533208	3533208:2	6	3	2	4	3		FBpp0078450	FBgn0037312		CG11999	CG11999-PA	CG11999	80.1	196	36	1	180	758	21	216	4e-87	318							3533208:2	AGAP001749-PA	65.08	189	64	2	198	758	34	222	3e-68	254			X
1520	3533209		3533209	3533209:2	4	2	2	2	2		FBpp0072630	FBgn0035237		CG13917	CG13917-PA	CG13917	92.83	237	17	0	2	712	1081	1317	1e-111	399							3533209:2	AGAP005765-PA	74.31	218	53	1	65	709	1322	1539	1e-85	311				X	X
1521	3533210		3533210	3533210:2	4	2	2	2	1		FBpp0078080	FBgn0052446		CG32446	CG32446-PA	CG32446	78.18	55	12	0	820	656	1	55	1e-18	91.3							3533210:2	AGAP012028-PA	78.95	57	12	0	820	650	1	57	7e-19	90.9			X
1522	3533211		3533211		3	2	1																																							X	X
1523	3533212		3533212		3	2	1																																								X
1524	3533213		3533213		4	2	1																																									X	X
1525	3533215		3533215	3533215:1	2	1	1	2	1		FBpp0076893	FBgn0000709		flightless I	CG1484-PA	CG1484	78.12	448	97	2	1342	2	235	676	0	716							3533215:1	AGAP011292-PA	70.31	448	129	5	1342	11	239	679	0	634		X	X
1526	3533218		3533218		2	1	1																																							X	X
1527	3533219		3533219	3533219:2	4	2	2	2	2		FBpp0087318	FBgn0033551		CG7222	CG7222-PA	CG7222	90.24	164	15	1	220	708	1	164	3e-87	318							3533219:2	AGAP012058-PA	90.8	163	15	0	220	708	1	163	2e-89	323			X
1528	3533220		3533220		3	2	1
1529	3533221		3533221		4	2	1																																							X	X
1530	3533222		3533222		4	2	2
1531	3533223		3533223	3533223:2	6	3	2																																							X	X
1532	3533224		3533224	3533224:1	4	2	1	4	2		FBpp0084339	FBgn0001139		groucho	CG8384-PC	CG8384	86	200	28	1	602	3	1	196	1e-90	330							3533224:1	AGAP010324-PA	51.4	214	84	5	584	3	15	222	4e-49	191		X	X
1533	3533225		3533225	3533225:2	4	2	2	2	2		FBpp0071069	FBgn0029996		Ubc-E2H	CG2257-PB	CG2257	96.2	158	6	0	323	796	1	158	3e-87	318							3533225:2	AGAP001068-PA	89.68	155	16	0	323	787	1	155	4e-80	293		X	X
1534	3533226		3533226	3533226:1	6	3	2										19.49	431	340	12	38	1309	1410	1815	7e-11	65.5																					X
1535	3533227		3533227	3533227:1	10	5	1	10	5		FBpp0099856	FBgn0026533		Dek	CG5935-PB	CG5935	59.8	204	69	3	1471	899	263	465	3e-70	206							3533227:1	AGAP011447-PA	42.58	209	103	3	1480	905	1	209	1e-29	127			X
1536	3533228		3533228		2	1	1																																							X	X
1537	3533229		3533229		4	2	1																																							X	X
1538	3533231		3533231	3533231:1	2	1	1	2	1		FBpp0071936	FBgn0034859		CG3520	CG3520-PA	CG3520	59.29	366	149	0	1142	45	1	366	1e-123	439							3533231:1	AGAP005343-PA	28.46	369	260	8	1142	48	1	362	5e-35	144		X	X
1539	3533232		3533232	3533232:2	6	3	2	3	3		FBpp0087724	FBgn0033339		sec31	CG8266-PB	CG8266	69.58	355	106	3	1061	3	239	591	7e-142	500							3533232:2	AGAP011551-PA	56.7	358	150	4	1061	3	254	605	2e-112	401		X	X
1540	3533233		3533233	3533233:2	8	4	2	5	4		FBpp0086328	FBgn0001308		Kinesin heavy chain	CG7765-PA	CG7765	96.92	227	7	0	577	1257	1	227	2e-123	439							3533233:2	AGAP000561-PA	91.59	226	19	0	577	1254	1	226	4e-118	420			X
1541	3533234		3533234	3533234:2	6	3	2	3	3		FBpp0080582	FBgn0243486		reduced ocelli	CG15151-PA	CG15151	82.73	278	39	1	2	808	113	390	3e-127	452							3533234:2	AGAP009775-PA	57.65	255	108	0	2	766	119	373	4e-122	291		X	X
1542	3533236		3533236	3533236:1	4	2	2	2	2		FBpp0079951	FBgn0020443		Ef1alpha-like factor	CG6382-PA	CG6382	92.81	292	21	0	909	34	254	545	1e-158	555							3533236:1	AGAP009310-PA	89.38	292	31	0	909	34	113	404	1e-152	535			X
1543	3533237		3533237	3533237:1	4	2	1	4	2		FBpp0072494	FBgn0035162		CG13900	CG13900-PA	CG13900	88.64	352	39	1	1055	3	468	819	3e-180	628							3533237:1	AGAP005549-PA	81.87	353	64	1	1061	3	466	811	1e-164	575		X	X
1544	3533238		3533238	3533238:2	4	2	2	2	1		FBpp0099759	FBgn0036306		CG10973	CG10973-PB	CG10973	32.88	295	196	2	965	87	12	306	1e-41	167							3533238:2	AGAP008392-PA	33	300	199	2	995	102	5	303	2e-41	165		X	X
1545	3533239		3533239		4	2	1																																							X	X
1546	3533240		3533240	3533240:1	3	2	1	3	2		FBpp0112915	FBgn0000570		embryonic lethal, abnormal vision	CG4262-PC	CG4262	96.3	189	7	0	2	568	285	473	2e-90	328							3533240:1	AGAP009952-PA	56.7	194	79	4	2	568	175	355	5e-54	206			X
1547	3533241		3533241		4	2	2																																									X	X
1548	3533244		3533244		3	2	1																																									X	X
1549	3533245		3533245	3533245:2	4	2	2	2	2		FBpp0086340	FBgn0034091		mrj	CG8448-PA	CG8448	74.6	126	30	2	413	784	1	125	3e-39	159							3533245:2	AGAP012194-PA	65.69	102	27	2	413	694	1	102	2e-32	135		X	X
1550	3533247		3533247		4	2	1																																							X	X
1551	3533248		3533248		2	1	1																																							X	X
1552	3533249		3533249	3533249:1	8	4	1	8	4		FBpp0081006	FBgn0026577		CG8677	CG8677-PA	CG8677	75.27	182	40	4	2730	3260	1262	1443	1e-118	225							3533249:1	AGAP002737-PA	20.16	635	502	14	944	2833	3499	4057	2e-18	78.6		X	X
1553	3533250		3533250	3533250:1	6	3	1	6	3		FBpp0112196	FBgn0039272		CG11836	CG11836-PC	CG11836	88.34	223	26	0	791	123	1	223	3e-102	369							3533250:1	AGAP004570-PA	65.85	246	84	0	860	123	1	246	9e-89	323		X	X
1554	3533251	X	3533251	3533251:2	6	3	3				FBpp0074834	FBgn0036827		CG6843	CG6843-PA	CG6843	84.88	205	31	1	102	716	1	204	8e-105	376							3533251:2	AGAP004952-PA	82.63	190	33	1	102	671	1	189	1e-94	341			X
1555	3.53325e+06	X	3533251	3533251:3							FBpp0099589	FBgn0035253		CG7971	CG7971-PD	CG7971	22.75	378	290	8	1320	193	217	566	8e-14	75.5							3533251:3	AGAP002265-PA	30.19	212	148	5	807	172	272	471	4e-12	68.9
1556	3533252		3533252	3533252:2	4	2	2	1	1		FBpp0077687	FBgn0053526		PNUTS	CG33526-PD	CG33526	78.16	87	19	0	504	764	1	87	1e-34	143							3533252:2	AGAP008794-PA	66.28	86	29	0	507	764	2	87	2e-28	121			X
1557	3533253		3533253		2	1	1																																							X	X
1558	3533254		3533254	3533254:5	42	22	5	25	17		FBpp0099774	FBgn0036165		charybde	CG7533-PC	CG7533	76.19	126	30	0	2530	2907	174	299	1e-49	196							3533254:5	AGAP011600-PA	74.8	123	31	0	2530	2898	120	242	2e-49	194			X		X
1559	3533255		3533255		2	1	1																																							X	X
1560	3533256		3533256		4	2	1																																							X	X
1561	3533257		3533257		4	2	2																																							X	X
1562	3533258		3533258	3533258:1	4	2	1	4	2		FBpp0074671	FBgn0013303		Neurocalcin	CG7641-PA	CG7641	98.94	189	2	0	642	76	2	190	6e-107	384							3533258:1	AGAP007247-PB	98.93	187	2	0	642	82	2	188	9e-106	379		X	X
1563	3533259		3533259		6	3	1																																							X	X
1564	3533260		3533260	3533260:2	6	3	2	4	3		FBpp0080825	FBgn0003732		Topoisomerase 2	CG10223-PA	CG10223	70.42	480	139	2	3	1433	760	1239	3e-172	602							3533260:2	AGAP008917-PA	60.73	410	151	1	3	1202	759	1168	6e-144	506		X	X
1565	3533261		3533261	3533261:1	2	1	1	2	1		FBpp0078979	FBgn0031877		CG10399	CG10399-PA	CG10399	80.68	295	57	0	887	3	26	320	1e-138	489							3533261:1	AGAP008717-PA	75.95	291	70	0	887	15	6	296	2e-128	454		X	X
1566	3533262		3533262	3533262:3	6	3	3	3	3		FBpp0081440	FBgn0037648		CG11975	CG11975-PA	CG11975	92.35	170	13	0	218	727	1	170	1e-84	309							3533262:3	AGAP012792-PA	84.12	170	27	1	218	727	1	169	2e-74	274		X	X
1567	3533263		3533263		4	2	2																																							X	X
1568	3533264		3533264	3533264:1	8	4	1	8	4		FBpp0271936	FBgn0087007		big bang			74.92	323	80	4	2695	1730	687	1001	4e-96	350							3533264:1	AGAP011384-PA	54.55	275	97	5	2698	1958	676	950	3e-56	216			X
1569	3533265		3533265		4	2	2																																							X	X
1570	3533266		3533266	3533266:1	6	3	1	6	3		FBpp0070327	FBgn0025631		moody	CG4322-PA	CG4322	67.08	401	120	2	1573	407	20	420	3e-155	545							3533266:1	AGAP001498-PA	43.63	204	115	0	1540	929	29	232	2e-48	189			X
1571	3533267		3533267		2	1	1																																							X	X
1572	3533268		3533268		4	2	2																																							X	X
1573	3533269		3533269	3533269:1	8	4	2	4	4		FBpp0082524	FBgn0038312		CG4334	CG4334-PA	CG4334	66.67	186	53	4	728	198	192	374	2e-62	235							3533269:1	AGAP002624-PA	47.62	168	86	3	701	204	209	371	7e-34	140			X
1574	3533270		3533270	3533270:1	2	1	1	2	1		FBpp0086627	FBgn0010638		Sec61beta	CG10130-PA	CG10130	94.44	54	3	0	502	341	47	100	4e-20	94							3533270:1	AGAP011504-PA	95.24	42	2	0	466	341	58	99	1e-18	88.6		X	X
1575	3533271		3533271		6	3	3																																								X		X
1576	3533272		3533272	3533272:6	14	7	7	3	3		FBpp0086485	FBgn0024754		flotillin	CG8200-PB	CG8200	91.89	222	18	0	913	248	209	430	1e-97	353							3533272:6	AGAP007494-PA	88.48	217	25	0	913	263	211	427	2e-95	344			X
1577	3533273		3533273		2	1	1																																							X	X
1578	3533274		3533274	3533274:1	6	3	1	6	3		FBpp0080001	FBgn0020367		Vha68-2	CG3762-PC	CG3762	97.23	614	17	0	1919	78	1	614	0	1196							3533274:1	AGAP003153-PA	92.35	614	47	0	1919	78	1	614	0	1154		X	X
1579	3533275		3533275		2	1	1																																							X	X
1580	3533276		3533276	3533276:2	4	2	2	2	2		FBpp0111875	FBgn0030038		CG1440	CG1440-PC	CG1440	81.13	212	40	0	175	810	61	272	8e-102	366							3533276:2	AGAP001341-PA	73.11	212	57	0	175	810	4	215	4e-92	333		X	X
1581	3533277		3533277	3533277:3	14	7	3	8	5		FBpp0099589	FBgn0035253		CG7971	CG7971-PD	CG7971	69.03	226	67	2	137	805	1	221	1e-72	271							3533277:3	AGAP006038-PA	58.08	229	88	3	137	799	1	223	1e-58	224			X		X
1582	3533278		3533278	3533278:1	4	2	2	2	2		FBpp0085012	FBgn0039776		prolyl-4-hydroxylase-alpha EFB	CG31022-PA	CG31022	82.99	147	25	0	760	320	404	550	1e-70	262							3533278:1	AGAP000971-PA	76.76	142	33	0	760	335	403	544	3e-63	237
1583	3533279		3533279	3533279:1	6	3	3	2	2		FBpp0071074	FBgn0004656		female sterile (1) homeotic	CG2252-PB	CG2252	61.48	122	32	5	364	44	1571	1690	1e-21	100							3533279:1	AGAP002806-PA	45.19	104	57	2	361	50	299	387	1e-13	72.4			X		X
1584	3533280		3533280		2	1	1
1585	3533282		3533282		4	2	1																																							X	X
1586	3533283		3533283	3533283:1	23	13	2	11	8		FBpp0071280	FBgn0004828		Histone H3.3B	CG8989-PA	CG8989	100	136	0	0	1025	618	1	136	2e-71	265							3533283:1	AGAP001813-PA	100	136	0	0	1025	618	1	136	3e-71	265			X		X
1587	3533284		3533284	3533284:3	4	2	3	1	1		FBpp0073873	FBgn0030672		CG9281	CG9281-PC	CG9281	97.32	112	3	0	3	338	224	335	1e-99	227							3533284:3	AGAP002693-PA	95.54	112	5	0	3	338	223	334	2e-94	226			X
1588	3533285		3533285	3533285:1	4	2	1	4	2		FBpp0075139	FBgn0036615		CG4933	CG4933-PA	CG4933	82.42	347	61	0	1139	99	1	347	1e-167	586							3533285:1	AGAP006952-PA	72.05	347	97	1	1139	99	1	346	5e-151	530		X	X
1589	3533287		3533287	3533287:2	6	3	2	4	2		FBpp0076141	FBgn0036035		CG18178	CG18178-PA	CG18178	49.14	232	115	3	740	54	61	292	2e-54	209																				X	X
1590	3533288		3533288	3533288:1	2	1	1	2	1		FBpp0100042	FBgn0053988		CG33988	CG33988-PA	CG33988	46.67	75	35	2	1289	1080	990	1063	1e-09	61.6
1591	3533289		3533289	3533289:2	4	2	2	2	2		FBpp0085277	FBgn0032955		CG2201	CG2201-PB	CG2201	48.29	234	88	4	130	732	29	262	2e-52	196							3533289:2	AGAP007957-PA	54.19	179	82	3	190	726	1	149	5e-46	179
1592	3533290		3533290	3533290:2	4	2	3	1	1		FBpp0084927	FBgn0039743		CG7946	CG7946-PA	CG7946	45.73	199	100	7	140	712	12	180	7e-29	124							3533290:1	AGAP008006-PA	31.71	123	78	2	9	359	97	219	6e-14	74.7					X
1593	3533291		3533291	3533291:1	2	1	1	2	1		FBpp0112666	FBgn0085530		CG40871	CG40871-PA	CG40871	48.39	62	32	0	978	1163	15	76	2e-12	70.5																				X	X
1594	3533293		3533293		2	1	1																																									X	X
1595	3533294		3533294	3533294:1	24	12	1	24	12		FBpp0075619	FBgn0011284		Ribosomal protein S4	CG11276-PB	CG11276	91.95	261	21	0	841	59	1	261	2e-140	494							3533294:1	AGAP006871-PA	77.22	259	59	0	841	65	1	259	2e-119	424			X		X
1596	3533295		3533295		2	1	1																																									X	X
1597	3533296		3533296	3533296:2	6	3	2	5	3		FBpp0082404	FBgn0003567	X	suppressor of Hairy wing	CG8573-PB	CG8573	39.05	379	145	8	499	1377	120	495	5e-68	255							3533296:2	AGAP003111-PA	32.14	280	129	4	721	1377	41	320	2e-36	150			X
1598	3533297		3533297		2	1	1																																									X	X
1599	3533298		3533298	3533298:3	8	4	3	4	4		FBpp0084452	FBgn0051075	X	CG31075	CG31075-PA	CG31075	80.52	462	90	0	92	1477	9	470	0	757							3533298:3	AGAP003578-PA	66.81	467	154	1	80	1477	5	471	0	642		X	X
1600	3533299		3533299	3533299:1	4	2	2	2	2		FBpp0079041	FBgn0243517		CG4567	CG4567-PA	CG4567	90.24	246	24	0	739	2	489	734	4e-134	473							3533299:1	AGAP009737-PA	82.52	246	43	0	739	2	488	733	2e-124	440		X	X
1601	3533300		3533300	3533300:1	4	2	2	2	2		FBpp0073479	FBgn0030388		CG11245	CG11245-PA	CG11245	48.25	257	105	5	707	21	184	433	9e-44	173							3533300:1	AGAP000419-PA	38.83	206	106	7	650	93	134	320	2e-24	108
1602	3533301		3533301	3533301:1	2	1	1																																							X	X
1603	3533302		3533302	3533302:2	4	2	2	2	2		FBpp0086449	FBgn0083919		CG30084	CG30084-PC	CG30084	92.11	38	3	0	214	327	1	38	3e-14	75.5																				X	X
1604	3533303		3533303	3533303:1	2	1	1	2	1		FBpp0081557	FBgn0037723		Spermidine Synthase	CG8327-PB	CG8327	68.93	177	55	1	600	70	43	217	1e-68	255							3533303:1	AGAP011126-PA	62.29	175	66	0	600	76	113	287	2e-62	234		X	X
1605	3533304		3533304	3533304:1	2	1	1	2	1		FBpp0079703	FBgn0027550		CG6495	CG6495-PA	CG6495	59.39	165	67	3	1077	583	549	675	3e-27	119							3533304:1	AGAP007887-PA	62.5	80	30	1	822	583	597	675	5e-12	68.2
1606	3533305		3533305	3533305:1	4	2	1	4	2		FBpp0087250	FBgn0021795		Translocon-associated protein delta	CG9035-PA	CG9035	67.86	168	54	1	134	637	1	165	3e-56	215																					X		X
1607	3533306		3533306	3533306:2	6	3	2	4	2		FBpp0075073	FBgn0042177		CG32164	CG32164-PA	CG32164	36.8	375	237	3	2041	917	709	1079	5e-68	256							3533306:2	AGAP006942-PA	33.24	376	250	2	2041	917	724	1094	4e-60	228		X	X
1608	3533307		3533307		4	2	2																																							X	X
1609	3533308		3533308	3533308:1	2	1	1	2	1		FBpp0079586	FBgn0051715		CG31715	CG31715-PA	CG31715	58.04	112	46	1	878	546	9	120	3e-34	142							3533308:1	AGAP002272-PA	40.26	77	45	1	785	558	241	317	5e-11	64.3
1610	3533309		3533309		4	2	1																																							X	X
1611	3533310		3533310	3533310:1	4	2	1	4	2		FBpp0088389	FBgn0005630		longitudinals lacking	CG12052-PP	CG12052	84.16	101	13	1	1011	718	814	914	2e-49	193							3533310:1	AGAP005245-PJ	61.43	70	27	0	957	748	527	596	4e-25	112			X
1612	3533311		3533311		2	1	1																																							X	X
1613	3533312		3533312	3533312:4	6	3	4	2	2		FBpp0088249	FBgn0019650		twin of eyeless	CG11186-PA	CG11186	87.28	283	34	3	922	80	1	282	5e-114	407							3533312:4	AGAP000067-PA	60.61	231	82	4	751	86	1	222	7e-56	213		X	X
1614	3533313		3533313	3533313:1	4	2	2	2	2		FBpp0081349	FBgn0037570		CG11693	CG11693-PA	CG11693	80.28	213	40	1	798	166	103	315	7e-34	140
1615	3533314		3533314	3533314:1	4	2	1	4	2		FBpp0071755	FBgn0022984	X	quaking related 58E-3	CG3584-PA	CG3584	60.8	324	123	3	1420	461	1	319	9e-109	390							3533314:1	AGAP003356-PA	49.74	193	97	3	1384	806	31	217	6e-51	197			X
1616	3533316		3533316	3533316:3	14	7	5																																							X	X
1617	3533317		3533317		4	2	2																																							X	X
1618	3533318		3533318		2	1	1
1619	3533319		3533319		2	1	1																																							X	X
1620	3533320		3533320	3533320:5	9	5	5	2	2		FBpp0088570	FBgn0025790		TBPH	CG10327-PD	CG10327	67.79	208	66	2	153	773	1	207	3e-63	238							3533320:5	AGAP003497-PA	59.04	188	75	1	216	773	29	216	2e-54	208			X
1621	3533321		3533321		2	1	1																																							X	X
1622	3533322		3533322	3533322:1	2	1	1	2	1		FBpp0074522	FBgn0031059		CG14229	CG14229-PA	CG14229	45.36	97	45	3	449	183	8	103	1e-13	72.8
1623	3533323		3533323		2	1	1																																							X	X
1624	3533324		3533324		2	1	1																																									X	X
1625	3533325		3533325		4	2	1																																							X	X
1626	3533326		3533326	3533326:2	4	2	2	2	2		FBpp0084991	FBgn0039767		CG2218	CG2218-PA	CG2218	60.82	194	76	1	147	728	1	191	1e-70	263
1627	3533327		3533327	3533327:3	21	11	3	15	8		FBpp0087870	FBgn0013726		peanut	CG8705-PA	CG8705	82.08	480	61	2	204	1568	1	480	0	672							3533327:3	AGAP007596-PA	80.71	368	71	2	465	1568	102	467	1e-157	552			X
1628	3533328		3533328	3533328:3	6	3	3	3	2		FBpp0112377	FBgn0053553		Darkener of apricot	CG33553-PI	CG33553	90.64	171	16	0	1695	1183	410	580	4e-93	339							3533328:3	AGAP000847-PA	78.95	171	36	0	1695	1183	78	248	1e-79	293			X
1629	3533329		3533329	3533329:1	3	2	1	3	2		FBpp0086051	FBgn0034259		CG6459	CG6459-PA	CG6459	68.12	207	63	3	85	696	1	198	1e-93	280							3533329:1	AGAP003987-PA	57.14	140	60	1	289	708	71	209	3e-59	169		X	X
1630	3533330		3533330		4	2	1
1631	3533331		3533331		4	2	2																																							X	X
1632	3533332		3533332	3533332:1	4	2	3	2	2		FBpp0072475	FBgn0052344		CG32344	CG32344-PA	CG32344	78.1	347	76	1	1	1041	215	560	1e-156	549							3533332:1	AGAP007511-PA	52.57	369	153	2	1	1041	216	584	2e-106	381		X	X
1633	3533333		3533333	3533333:1	2	1	1	2	1		FBpp0075146	FBgn0036627		CG4680	CG4680-PA	CG4680	34.76	233	132	3	189	827	1	229	1e-33	140																				X	X
1634	3533334		3533334	3533334:1	4	2	2	2	2		FBpp0080421	FBgn0020414		Imaginal disc growth factor 3	CG4559-PA	CG4559	68.3	224	70	1	799	131	218	441	1e-95	345							3533334:1	AGAP008060-PA	58.74	223	91	3	799	134	220	439	1e-76	281			X
1635	3533335		3533335	3533335:2	4	2	2	2	2		FBpp0078568	FBgn0037255		CG1078	CG1078-PA	CG1078	77.98	109	22	1	488	808	166	274	2e-44	176							3533335:2	AGAP001514-PA	66.07	112	32	2	488	805	169	278	1e-35	145		X	X
1636	3533336		3533336	3533336:1	2	1	1	2	1		FBpp0071842	FBgn0050195		CG30195	CG30195-PA	CG30195	41.35	133	78	1	903	505	19	150	1e-26	117																				X	X
1637	3533337		3533337	3533337:1	2	1	1	2	1		FBpp0077806	FBgn0031227		CG3709	CG3709-PA	CG3709	50.78	319	153	3	971	27	62	363	1e-92	299							3533337:1	AGAP012003-PA	35.4	322	199	6	965	27	69	373	1e-53	196		X	X
1638	3533338		3533338	3533338:3	16	8	3	6	4		FBpp0087972	FBgn0029093		cathD	CG1548-PA	CG1548	84.2	367	58	1	1274	174	27	392	0	630							3533338:3	AGAP003277-PA	72.92	384	103	1	1325	177	5	388	4e-160	560			X
1639	3533339		3533339		2	1	2																																							X	X
1640	3533341		3533341		2	1	1																																									X	X
1641	3533342		3533342		2	1	1																																							X	X
1642	3533343		3533343		2	1	1																																							X	X
1643	3533344		3533344	3533344:1	2	1	1	2	1		FBpp0081262	FBgn0037530		CG2943	CG2943-PA	CG2943	80.23	263	52	0	1074	286	653	915	9e-123	436							3533344:1	AGAP003647-PA	69.2	263	81	0	1074	286	477	739	2e-111	397		X	X
1644	3533346		3533346		2	1	1																																							X	X
1645	3533348		3533348		2	1	1																																									X	X
1646	3533349		3533349	3533349:2	4	2	2	2	2		FBpp0087011	FBgn0033714		gartenzwerg	CG8487-PA	CG8487	70.08	254	66	3	2	733	1334	1581	2e-93	338							3533349:2	AGAP001527-PA	62.55	259	82	7	2	733	1371	1617	1e-81	298				X	X
1647	3533351		3533351	3533351:1	7	4	1	7	4		FBpp0087883	FBgn0033272		CG8707	CG8707-PA	CG8707	89.74	351	31	2	167	1204	1	350	1e-178	623							3533351:1	AGAP007634-PA	80.23	354	66	2	167	1216	1	353	1e-163	572			X
1648	3533352		3533352		2	1	1																																							X	X
1649	3533353		3533353	3533353:3	5	3	3	3	2		FBpp0072151	FBgn0010278		Structure specific recognition protein	CG4817-PA	CG4817	87.37	198	25	0	438	1031	93	290	1e-100	363							3533353:3	AGAP012335-PA	75.88	199	47	1	438	1031	92	290	6e-113	320		X	X
1650	3533354		3533354		2	1	1																																							X	X
1651	3533355		3533355	3533355:1	2	1	1	2	1		FBpp0070443	FBgn0003714		technical knockout	CG7925-PB	CG7925	79.41	136	27	1	442	38	3	138	2e-57	218																				X	X
1652	3533356		3533356		2	1	1																																							X	X
1653	3533357		3533357		2	2	1																																									X	X
1654	3533358		3533358	3533358:2	4	2	2	2	1		FBpp0084078	FBgn0039229		CG6995	CG6995-PB	CG6995	40.69	204	114	4	710	120	1	201	1e-24	110							3533358:2	AGAP001298-PA	32.54	209	124	5	695	120	8	193	3e-11	64.7			X		X
1655	3533359		3533359	3533359:1	4	2	2	2	2		FBpp0087006	FBgn0033710		CG17739	CG17739-PA	CG17739	72.38	239	66	0	747	31	304	542	7e-105	376							3533359:1	AGAP012307-PA	51.64	244	113	7	747	31	302	534	9e-69	255
1656	3533361		3533361	3533361:2	4	2	2	1	1		FBpp0088293	FBgn0052016		CG32016	CG32016-PB	CG32016	31.06	161	82	1	628	1023	1	161	9e-14	71.6																				X	X
1657	3533362		3533362	3533362:3	4	2	3	2	2		FBpp0072472	FBgn0035132		methuselah-like 10	CG17061-PB	CG17061	44.59	388	206	7	196	1332	56	440	1e-96	350							3533362:3	AGAP006218-PA	32.75	397	263	9	136	1314	6	384	2e-58	222			X
1658	3533364		3533364	3533364:1	4	2	1	4	2		FBpp0083663	FBgn0051159		CG31159	CG31159-PA	CG31159	62.33	223	84	1	340	1008	125	346	4e-104	280							3533364:1	AGAP007894-PA	45.57	237	113	2	346	1008	135	370	2e-82	217		X	X
1659	3533365		3533365	3533365:1	2	1	1	2	1		FBpp0111863	FBgn0029738		CG4068	CG4068-PE	CG4068	70.73	123	36	1	414	46	1	118	3e-45	178																				X	X
1660	3533367		3533367	3533367:2	4	2	2	2	2		FBpp0089037	FBgn0022361		Purine-rich binding protein-alpha	CG1507-PC	CG1507	80.89	157	29	1	197	664	1	157	2e-70	250							3533367:2	AGAP010564-PA	73.91	161	37	2	197	664	14	173	2e-63	226			X
1661	3533369		3533369	3533369:1	4	2	2	2	1		FBpp0076531	FBgn0052377		CG32377	CG32377-PA	CG32377	38.38	185	113	5	619	68	161	326	2e-22	102																							X
1662	3533370		3533370		4	2	2
1663	3533371		3533371	3533371:1	4	2	2	3	2		FBpp0084567	FBgn0051057		tau	CG31057-PA	CG31057	82.22	225	40	2	776	102	145	361	4e-82	301							3533371:1	AGAP001570-PA	71.86	199	52	2	773	189	626	818	2e-64	241
1664	3533372		3533372	3533372:1	2	2	1	2	2		FBpp0088055	FBgn0015929		disc proliferation abnormal	CG1616-PA	CG1616	92.51	267	20	0	2	802	493	759	2e-140	494							3533372:1	AGAP004956-PA	84.64	267	41	0	2	802	503	769	2e-129	457		X	X
1665	3533373		3533373	3533373:1	2	1	1	2	1		FBpp0075038	FBgn0036691		CG7842	CG7842-PA	CG7842	69.74	304	90	2	1088	183	42	337	1e-120	429							3533373:1	AGAP005650-PA	58.39	298	124	1	1079	186	65	354	2e-100	361		X	X
1666	3533374		3533374		4	2	2
1667	3533375		3533375		4	2	2																																							X	X
1668	3533376		3533376	3533376:1	4	2	2	3	2		FBpp0088220	FBgn0039889		CG2219	CG2219-PA	CG2219	58.92	314	128	5	315	1253	11	302	2e-81	299							3533376:1	AGAP012014-PA	50	132	66	1	324	719	7	133	3e-30	129			X
1669	3533377		3533377	3533377:1	4	2	1	4	2		FBpp0078918	FBgn0031830		CG11015	CG11015-PA	CG11015	90.38	104	10	0	517	206	17	120	1e-57	210							3533377:1	AGAP008724-PA	82.69	104	18	0	517	206	16	119	2e-52	200		X	X
1670	3533378		3533378	3533378:1	2	1	1	2	1		FBpp0074662	FBgn0028695		Rpn1	CG7762-PA	CG7762	92.82	181	13	0	710	168	739	919	6e-92	333							3533378:1	AGAP002481-PA	86.11	180	25	0	710	171	695	874	6e-85	309		X	X
1671	3533379		3533379	3533379:1	6	3	2	3	2		FBpp0088575	FBgn0016034		maelstrom	CG11254-PB	CG11254	35.88	340	211	5	77	1075	5	338	5e-63	239							3533379:1	AGAP002022-PA	30.47	338	228	8	65	1057	1	331	1e-48	190			X
1672	3533380		3533380	3533380:3	8	4	4	2	2		FBpp0070642	FBgn0029708		CG3556	CG3556-PA	CG3556	89.5	200	21	1	751	152	397	595	6e-104	373							3533380:3	AGAP004726-PA	74.63	201	50	2	751	152	354	553	4e-88	320					X
1673	3533381		3533381		2	1	1
1674	3533382		3533382	3533382:1	4	2	1	4	2		FBpp0077625	FBgn0031310		CG4764	CG4764-PA	CG4764	93.96	182	11	0	98	643	1	182	2e-99	358							3533382:1	AGAP002338-PA	91.16	181	16	0	98	640	1	181	2e-95	344
1675	3533383		3533383	3533383:3	8	4	3	6	4		FBpp0088812	FBgn0013305		N-methyl-D-aspartate receptor-associated protein	CG3798-PE	CG3798	58.3	259	108	2	1335	559	66	320	9e-79	291							3533383:3	AGAP005529-PB	51.53	262	122	1	1329	559	55	316	5e-70	261		X	X
1676	3533384		3533384	3533384:1	6	3	1	6	3		FBpp0076294	FBgn0052029		Cuticular protein 66D	CG32029-PA	CG32029	65.29	242	79	4	1091	381	1	240	4e-56	215							3533384:1	AGAP006261-PA	50	234	107	5	1076	405	5	215	4e-37	151
1677	3533385		3533385		2	1	1																																							X	X
1678	3533386		3533386		4	2	2																																							X	X
1679	3533387		3533387		4	2	1																																							X	X
1680	3533388		3533388	3533388:1	2	1	1	2	1		FBpp0076608	FBgn0035726		CG9953	CG9953-PA	CG9953	72.12	165	46	0	496	2	29	193	7e-72	267							3533388:1	AGAP005914-PA	56.91	188	79	4	559	2	10	193	8e-55	209
1681	3533389		3533389		4	2	2																																							X	X
1682	3533391		3533391	3533391:1	8	4	2	7	4		FBpp0089326	FBgn0002968		Neuroglian	CG1634-PC	CG1634	82.17	387	68	2	3	1160	855	1239	6e-180	627							3533391:1	AGAP000720-PA	63.47	386	140	3	3	1157	828	1210	9e-137	483			X		X
1683	3533393		3533393	3533393:1	8	4	1																																							X	X
1684	3533394		3533394	3533394:2	22	11	5	4	4		FBpp0074333	FBgn0030919		CG15055	CG15055-PA	CG15055	81.33	75	14	0	1250	1026	10	84	4e-22	102							3533394:2	AGAP000382-PA	58.46	65	27	2	1271	1077	1	62	1e-10	63.9
1685	3533395		3533395	3533395:1	2	1	1	2	1		FBpp0111758	FBgn0004875		encore	CG10847-PE	CG10847	70.89	79	23	2	679	443	1864	1937	6e-19	90.9																				X	X
1686	3533396		3533396	3533396:1	4	2	2				FBpp0083626	FBgn0038961		CG13850	CG13850-PA	CG13850	67.68	99	32	0	572	276	466	564	2e-58	137							3533396:2	AGAP002067-PA	45.12	215	102	7	130	726	18	229	2e-32	134			X
1687	3533397		3533397	3533397:1	8	4	3	2	2		FBpp0074917	FBgn0000568		Ecdysone-induced protein 75B	CG8127-PD	CG8127	57.4	338	97	10	3	875	272	589	2e-56	216							3533397:1	AGAP012223-PA	43.08	325	151	11	3	875	405	681	4e-38	154			X		X
1688	3533398		3533398	3533398:1	2	1	1																																							X	X
1689	3533399		3533399		2	1	1																																									X	X
1690	3533400		3533400		4	2	1																																							X	X
1691	3533401		3533401	3533401:1	3	2	1	3	2		FBpp0076407	FBgn0027549		CG7927	CG7927-PA	CG7927	59.57	324	120	6	2	940	375	677	3e-97	352							3533401:1	AGAP005545-PA	57.02	228	98	1	2	685	415	641	6e-73	270			X
1692	3533402		3533402	3533402:3	6	3	3	3	3		FBpp0070483	FBgn0004647		Notch	CG3936-PA	CG3936	59.64	280	104	5	814	2	16	290	1e-99	359							3533402:3	AGAP001017-PA	59.75	159	63	2	628	155	11	168	4e-60	227		X	X
1693	3533403		3533403	3533403:2	4	2	2																																									X	X
1694	3533404		3533404	3533404:1	4	2	1	4	2		FBpp0078508	FBgn0010750		antimeros	CG2503-PA	CG2503	83.96	374	60	1	37	1158	1	373	0	654							3533404:1	AGAP001302-PA	77.01	374	86	1	37	1158	1	371	2e-170	595			X
1695	3533405		3533405	3533405:3	16	8	3	12	6		FBpp0071943	FBgn0040660		CG13551	CG13551-PB	CG13551	85.05	107	15	1	55	372	1	107	7e-31	130							3533405:3	AGAP008898-PA	51.79	56	27	0	205	372	49	104	2e-12	68.2			X		X
1696	3533406		3533406	3533406:1	4	2	2	3	2		FBpp0081935	FBgn0037918		CG6791	CG6791-PA	CG6791	45.73	715	314	15	1931	9	423	1062	7e-173	604																							X
1697	3533407		3533407		3	2	2																																							X	X
1698	3533408		3533408		4	2	3																																							X	X
1699	3533409		3533409	3533409:2	4	2	2				FBpp0111743	FBgn0003415		skuld	CG9936-PE	CG9936	84.62	26	4	0	290	213	1	26	1e-08	54.3																				X	X
1700	3533410		3533410	3533410:2	4	2	2	2	2		FBpp0110259	FBgn0051619		CG31619	CG31619-PC	CG31619	64.1	390	113	9	3	1091	759	1135	9e-131	463							3533410:2	AGAP007792-PA	58.06	217	90	3	3	650	688	892	1e-69	259
1701	3533411		3533411		4	2	1																																							X	X
1702	3533412		3533412	3533412:1	2	1	1	2	1		FBpp0074152	FBgn0030808		RhoGAP15B	CG4937-PA	CG4937	79.16	427	89	1	1461	181	801	1226	0	685							3533412:1	AGAP000126-PA	45.56	439	224	8	1461	190	560	994	3e-101	365		X	X
1703	3533413		3533413	3533413:5	18	9	5	4	4		FBpp0088093	FBgn0033154		CG1850	CG1850-PA	CG1850	47.64	191	97	5	122	685	1	178	3e-38	155																							X
1704	3533414		3533414	3533414:1	4	2	1	4	2		FBpp0071384	FBgn0083167		Neb-cGP	CG15304-PA	CG15304	76.6	47	11	0	219	79	2	48	1e-14	74.3							3533414:1	AGAP004790-PA	69.81	53	16	1	237	79	1	50	2e-13	69.7
1705	3533416		3533416	3533416:4	14	7	4				FBpp0084219	FBgn0051439		CG31439	CG31439-PA	CG31439	35.27	207	133	1	630	13	221	427	1e-27	117																					X
1706	3533417		3533417		2	1	1																																							X	X
1707	3533418	X	3533418	3533418:1	10	5	3	2	2		FBpp0271784	FBgn0024994		Csat	CG2675-PB	CG2675	82.52	206	25	1	165	749	20	225	6e-79	290	X	3533418:3	FBgn0024993	CG2662			3533418:1	AGAP000387-PA	71.43	203	50	2	165	749	10	211	5e-66	246			X		X
1708	3.53342e+06	X	3533418	3533418:2				3	3		FBpp0070456	FBgn0024993		CG2662	CG2662-PA	CG2662	31.31	198	127	6	141	707	57	236	2e-19	92.4							3533418:1	AGAP000387-PA [Anopheles gambiae str. PEST	71.43	203	49	2	165	749	10	211	5e-66	246		X	X
1709	3533419		3533419	3533419:1	4	2	1				FBpp0073367	FBgn0030321		CG1703	CG1703-PA	CG1703	36.09	327	138	18	852	1	5	303	3e-32	132																				X	X
1710	3533420		3533420		2	1	1																																							X	X
1711	3533421		3533421	3533421:1	4	2	1				FBpp0089174	FBgn0013718		nuclear fallout	CG33991-PD	CG33991	88.89	27	3	0	1278	1198	290	316	4e-08	52.8																				X	X
1712	3533422		3533422	3533422:1	4	2	2	2	2		FBpp0087266	FBgn0025373		Farnesyl pyrophosphate synthase	CG12389-PA	CG12389	85.62	160	23	0	735	256	260	419	5e-78	287							3533422:1	AGAP007104-PA	69.62	158	48	0	735	262	284	441	2e-65	244				X	X
1713	3533423		3533423		2	1	1																																							X	X
1714	3533424		3533424		2	1	1
1715	3533426		3533426	3533426:1	4	2	1				FBpp0087469	FBgn0050007		CG30007	CG30007-PB	CG30007	36.47	85	41	2	364	110	3	74	4e-08	52.8																				X	X
1716	3533428		3533428	3533428:2	4	2	2	1	1		FBpp0079419	FBgn0002973		numb	CG3779-PB	CG3779	86.44	236	25	3	1	687	38	272	5e-114	406							3533428:2	AGAP010167-PA	82.33	232	38	2	1	687	78	304	5e-108	385		X	X
1717	3533429		3533429		4	2	1																																							X	X
1718	3533430		3533430		2	1	1																																							X	X
1719	3533431		3533431	3533431:1	7	4	1	7	4		FBpp0111614	FBgn0085445		Ank2	CG34416-PK	CG34416	56.74	601	219	14	3	1682	1558	2127	5e-141	498							3533431:1	AGAP002272-PA	43.75	128	65	2	3	365	1370	1495	8e-20	94.7			X
1720	3533432		3533432		2	1	1																																							X	X
1721	3533433		3533433		2	1	2																																							X	X
1722	3533434		3533434	3533434:2	6	3	2	4	3		FBpp0089206	FBgn0028985		Serine protease inhibitor 4	CG9453-PK	CG9453	52.86	367	170	2	1212	121	13	379	7e-108	387							3533434:2	AGAP005246-PE	40.53	375	221	3	1248	130	6	376	3e-75	278		X	X
1723	3533435		3533435		2	1	1																																							X	X
1724	3533436		3533436	3533436:1	3	2	1	3	2		FBpp0073098	FBgn0035524		CG11583	CG11583-PA	CG11583	74.71	344	82	4	98	1114	1	341	5e-150	527							3533436:1	AGAP005365-PA	65.88	296	97	1	101	976	26	321	4e-114	407		X	X
1725	3533437		3533437	3533437:2	6	3	2																																							X	X
1726	3533438		3533438	3533438:1	33	18	1	33	18		FBpp0078817	FBgn0031769		CG9135	CG9135-PB	CG9135	84.39	487	71	2	380	1825	1	487	0	823							3533438:1	AGAP002151-PA	66.25	480	162	2	380	1819	1	474	0	649			X
1727	3533439		3533439		2	1	1																																							X	X
1728	3533440		3533440	3533440:1	4	2	2	2	2		FBpp0076214	FBgn0035986		CG4022	CG4022-PA	CG4022	93.65	189	12	0	589	23	78	266	2e-81	298							3533440:1	AGAP006493-PA	64.63	82	29	0	379	134	5	86	1e-26	115		X	X
1729	3533443		3533443	3533443:4	8	4	4	4	3		FBpp0087935	FBgn0027054		COP9 complex homolog subunit 4	CG8725-PA	CG8725	81.86	397	72	0	1552	362	7	403	1e-173	606							3533443:4	AGAP009834-PA	78.38	407	88	0	1564	344	2	408	5e-175	610			X
1730	3533444		3533444	3533444:1	2	1	1	2	1		FBpp0081618	FBgn0037756		CG8507	CG8507-PA	CG8507	78.74	348	71	1	1293	259	32	379	5e-155	544							3533444:1	AGAP003521-PA	55.83	360	144	7	1293	259	30	383	2e-96	348		X	X
1731	3533445		3533445	3533445:2	8	4	3																																								X
1732	3533446		3533446	3533446:1	2	1	1	2	1		FBpp0083142	FBgn0016120		ATP synthase, subunit d	CG6030-PA	CG6030	67.23	177	55	1	631	110	1	177	4e-72	267							3533446:1	AGAP011131-PA	62.11	161	61	0	631	149	1	161	3e-59	223				X	X
1733	3533447		3533447	3533447:1	2	1	1	2	1		FBpp0070773	FBgn0029798		CG4078	CG4078-PA	CG4078	52.27	352	158	7	1199	174	657	981	1e-83	306							3533447:1	AGAP000634-PA	33.24	343	226	6	1199	180	657	974	2e-39	159		X	X
1734	3533450		3533450		4	2	2																																							X	X
1735	3533451		3533451		2	1	1																																							X	X
1736	3533452		3533452		2	1	1																																							X	X
1737	3533453		3533453		2	1	1																																							X	X
1738	3533454		3533454		2	1	1
1739	3533455	X	3533455	3533455:3	6	3	3	4	3		FBpp0099658	FBgn0031674		CG31919	CG31919-PE	CG31919	72.53	182	50	0	816	271	144	325	4e-75	278	X	3533455:1	FBgn0053995	CG33995			3533455:3	AGAP009205-PA	53.64	151	70	1	795	343	19	168	4e-40	160			X
1740	3.53346e+06	X	3533455	3533455:2							FBpp0099407	FBgn0053995		CG33995	CG33995-PC	CG33995	90.55	127	11	1	324	701	1	127	2e-62	235							3533455:2	AGAP009206-PA	69.7	132	34	2	324	701	1	132	4e-47	183
1741	3533456		3533456		4	2	2																																								X
1742	3533457		3533457	3533457:1	4	2	2	2	2		FBpp0083271	FBgn0038738		CG4572	CG4572-PC	CG4572	76.74	172	40	1	681	166	311	481	1e-77	286							3533457:1	AGAP007505-PA	61.27	173	67	0	672	154	304	476	6e-58	219		X	X
1743	3533458		3533458	3533458:1	6	3	1	6	3		FBpp0077790	FBgn0024352		Hsp70/Hsp90 organizing protein homolog	CG2720-PA	CG2720	77.96	490	103	2	2086	632	1	490	0	763							3533458:1	AGAP010188-PA	73.73	316	83	0	1579	632	10	325	4e-138	488		X	X
1744	3533459		3533459	3533459:1	4	2	1	4	2		FBpp0078152	FBgn0027086		Isoleucyl-tRNA synthetase	CG11471-PD	CG11471	52.05	365	166	6	1	1068	863	1226	8e-97	350							3533459:1	AGAP002101-PA	42.7	363	200	7	1	1065	854	1209	9e-74	273		X	X
1745	3533460		3533460	3533460:1	21	11	3	1	1		FBpp0070842	FBgn0003514		spaghetti squash	CG3595-PA	CG3595	94.12	153	9	0	221	679	22	174	9e-83	303							3533460:1	AGAP000927-PA	87.26	157	20	0	221	691	22	178	9e-79	288			X		X
1746	3533461		3533461	3533461:1	2	1	1	2	1		FBpp0081035	FBgn0032910		CG9265	CG9265-PA	CG9265	77.39	345	70	2	1016	6	1	345	3e-156	548							3533461:1	AGAP010232-PA	67.25	287	94	0	875	15	2	288	1e-116	416		X	X
1747	3533462		3533462		2	1	1																																							X	X
1748	3533463		3533463		2	1	1																																							X	X
1749	3533464		3533464		4	2	2																																							X	X
1750	3533465		3533465	3533465:1	3	3	1	3	3		FBpp0089333	FBgn0039904		Host cell factor	CG1710-PD	CG1710	33.52	355	228	10	3	1043	764	1067	2e-34	143							3533465:1	AGAP004774-PA	51.25	80	37	4	6	239	790	866	7e-13	70.9		X	X
1751	3533466		3533466		2	1	1																																							X	X
1752	3533467		3533467		4	2	1																																							X	X
1753	3533468		3533468	3533468:2	8	4	2	6	4		FBpp0070427	FBgn0040335		CG10260	CG10260-PB	CG10260	73.64	569	91	4	1540	11	4	572	0	696							3533468:2	AGAP010801-PA	69.16	509	157	5	1531	5	5	497	1e-174	608
1754	3533469		3533469		2	1	1																																							X	X
1755	3533470		3533470		2	1	1																																							X	X
1756	3533472		3533472	3533472:1	6	3	1	6	3		FBpp0082743	FBgn0027053		COP9 complex homolog subunit 5	CG14884-PA	CG14884	82.67	329	57	1	261	1247	1	323	8e-160	560							3533472:1	AGAP002880-PA	80.43	327	63	1	270	1247	4	330	3e-151	531		X	X
1757	3533473		3533473		2	1	1																																							X	X
1758	3533474		3533474	3533474:1	2	1	1	2	1		FBpp0074386	FBgn0030944		CG6617	CG6617-PA	CG6617	76.42	229	54	2	912	226	1	225	1e-85	313							3533474:1	AGAP000951-PA	72.05	229	64	1	912	226	1	228	6e-83	303
1759	3533477		3533477	3533477:1	5	3	3	1	1		FBpp0074530	FBgn0031048		CG12237	CG12237-PA	CG12237	57.05	156	67	0	226	693	26	181	7e-40	160							3533477:1	AGAP002841-PA	39.35	155	94	1	229	693	22	175	3e-26	114		X	X
1760	3533478		3533478	3533478:1	5	3	1	5	3		FBpp0070301	FBgn0023519		mitochondrial ribosomal protein L16	CG3109-PA	CG3109	68.64	220	69	0	86	745	23	242	1e-83	307							3533478:1	AGAP004985-PA	67.59	216	70	0	98	745	26	241	1e-78	289			X
1761	3533479		3533479	3533479:1	14	7	1	14	7		FBpp0086694	FBgn0001220		Heat shock protein cognate 5	CG8542-PA	CG8542	89.88	415	42	0	1253	9	259	673	0	663							3533479:1	AGAP010876-PA	85.33	409	60	0	1253	27	215	623	0	625			X
1762	3533481		3533481	3533481:2	6	3	2	4	3		FBpp0083948	FBgn0043884		multiple ankyrin repeats single KH domain	CG33106-PB	CG33106	89.89	178	18	0	1237	704	2511	2688	2e-89	326							3533481:1	AGAP003519-PA	87.18	117	15	0	437	787	430	546	4e-56	213			X
1763	3533482		3533482		2	1	1																																									X	X
1764	3533485		3533485	3533485:2	6	3	2	4	3		FBpp0083250	FBgn0038765		CG4424	CG4424-PA	CG4424	58.25	103	43	1	868	1176	217	298	7e-62	136							3533485:1	AGAP003364-PA	45.89	146	79	0	681	244	310	455	3e-41	164		X	X
1765	3533486		3533486		2	1	1																																							X	X
1766	3533487		3533487	3533487:2	5	3	2	3	3		FBpp0086042	FBgn0034270		CG6401	CG6401-PA	CG6401	73.91	207	54	0	74	694	1	207	4e-85	310							3533487:2	AGAP011274-PA	76.44	208	48	1	74	694	1	208	1e-85	311			X
1767	3533488		3533488	3533488:2	6	3	3																																							X	X
1768	3533489		3533489		2	1	1																																							X	X
1769	3533490		3533490	3533490:1	4	2	2	3	2		FBpp0271878	FBgn0010349		Dynein heavy chain 64C	CG7507-PC	CG7507	89.62	366	38	1	1277	180	4272	4636	0	660							3533490:1	AGAP002015-PA	81.52	368	65	3	1274	180	4302	4667	2e-170	594		X	X
1770	3533492		3533492		2	1	1																																							X	X
1771	3533493		3533493	3533493:1	2	1	1	2	1		FBpp0075796	FBgn0028573		pericardin	CG5700-PB	CG5700	58.55	304	116	5	1116	235	1413	1713	2e-83	306							3533493:1	AGAP007349-PA	37.65	324	170	8	1110	235	1358	1663	4e-43	171		X	X
1772	3533494		3533494	3533494:2	6	3	2	4	3		FBpp0077948	FBgn0026179		schizo	CG32434-PA	CG32434	60.54	484	152	11	1357	23	279	730	2e-109	393							3533494:2	AGAP011421-PA	78.57	70	15	0	1357	1148	108	177	2e-25	113			X		X
1773	3533495		3533495	3533495:2	4	2	2	2	2		FBpp0070426	FBgn0040336		CG9904	CG9904-PA	CG9904	82.76	174	30	0	224	745	1	174	3e-84	308							3533495:2	AGAP003143-PA	38.01	171	105	1	233	742	3	173	3e-35	144			X
1774	3533496		3533496	3533496:1	4	2	1	4	2		FBpp0110137	FBgn0083962		CG34126	CG34126-PC	CG34126	87.59	274	25	1	452	1246	1	274	1e-119	426							3533496:1	AGAP008379-PA	81.6	250	46	1	497	1246	18	263	2e-100	362		X	X
1775	3533497		3533497	3533497:2	4	2	2	2	2		FBpp0111803	FBgn0016797		frizzled 2	CG9739-PC	CG9739	97.1	241	7	0	2	724	410	650	2e-132	468							3533497:2	AGAP010442-PA	81.74	241	44	0	2	724	405	645	5e-114	405		X	X
1776	3533499		3533499		2	1	1																																							X	X
1777	3533501		3533501		4	2	1
1778	3533502		3533502	3533502:1	2	1	1	2	1		FBpp0086013	FBgn0034258		eIF3-S8	CG4954-PA	CG4954	83.59	128	21	0	386	3	1	128	4e-52	199							3533502:1	AGAP004725-PA	67.97	128	41	1	386	3	1	127	2e-39	156		X	X
1779	3533505		3533505	3533505:1	4	2	2										22.09	249	180	6	739	5	1580	1818	3e-08	53.1																					X
1780	3533506		3533506		2	1	2																																							X	X
1781	3533507		3533507		2	1	1
1782	3533509		3533509	3533509:1	2	1	1	2	1		FBpp0077924	FBgn0037035		CG10589	CG10589-PA	CG10589	24.52	314	227	4	1103	192	3	303	7e-27	118																				X	X
1783	3533510		3533510		4	2	1																																							X	X
1784	3533513		3533513	3533513:2	4	2	2	2	2		FBpp0075208	FBgn0036571		CG12272	CG12272-PA	CG12272	66.54	254	85	1	3	764	621	872	3e-88	321							3533513:2	AGAP007019-PA	53.28	259	116	3	3	764	618	870	2e-68	254		X	X
1785	3533514		3533514	3533514:2	4	2	2	2	2		FBpp0087239	FBgn0000581		Enhancer of Polycomb	CG7776-PB	CG7776	46.32	285	104	11	1	708	359	630	2e-49	192							3533514:2	AGAP008026-PA	37.96	274	130	8	1	702	345	604	4e-33	137		X	X
1786	3533517		3533517		3	2	1
1787	3533518		3533518		4	2	3																																							X	X
1788	3533521		3533521	3533521:3	4	2	3	1	1		FBpp0082268	FBgn0015778		rasputin	CG9412-PD	CG9412	91.3	115	10	0	411	755	1	115	2e-57	218							3533521:3	AGAP000404-PA	83.19	113	12	1	438	755	4	116	8e-49	189			X		X
1789	3533522		3533522		4	2	1																																							X	X
1790	3533523		3533523	3533523:2	6	3	2	3	3		FBpp0088159	FBgn0024728		Slip1	CG1783-PA	CG1783	30.62	307	180	12	113	934	7	297	8e-22	101																				X	X
1791	3533524		3533524	3533524:1	2	1	1	2	1		FBpp0110137	FBgn0083962		CG34126	CG34126-PC	CG34126	64.68	201	71	2	615	13	1246	1440	1e-70	263							3533524:1	AGAP008379-PA	51.23	203	99	2	615	7	1222	1408	1e-55	213		X	X
1792	3533525		3533525	3533525:1	4	2	2	3	2		FBpp0071110	FBgn0030013		CG1583	CG1583-PA	CG1583	70	140	38	1	385	792	124	263	1e-55	213							3533525:1	AGAP011569-PA	53.03	132	62	2	409	804	2	131	2e-40	161		X	X
1793	3533526		3533526	3533526:3	9	5	3																																							X	X
1794	3533527		3533527	3533527:2	22	11	2																																								X
1795	3533528		3533528	3533528:2	3	2	2	1	1		FBpp0112214	FBgn0039600		CG1646	CG1646-PG	CG1646	79.79	188	38	0	612	49	365	552	2e-89	325																				X	X
1796	3533529		3533529	3533529:1	4	2	1	4	2		FBpp0088178	FBgn0039908		Asator	CG11533-PC	CG11533	58.18	385	145	4	1107	1	6	338	1e-100	363							3533529:1	AGAP000627-PB	38.99	218	130	5	669	25	5	218	2e-27	119		X	X
1797	3533530		3533530		2	1	1																																							X	X
1798	3533531		3533531	3533531:1	4	2	2	2	2		FBpp0100141	FBgn0010704		lethal (2) s5379	CG7085-PE	CG7085	96.58	146	5	0	717	280	149	294	6e-77	283							3533531:1	AGAP012632-PA	87.67	146	18	0	717	280	146	291	1e-71	265		X	X
1799	3533532		3533532		4	2	1																																										X
1800	3533533		3533533	3533533:2	6	3	3	2	2		FBpp0082893	FBgn0038499		Brf	CG31256-PA	CG31256	88.79	214	24	0	120	761	1	214	3e-101	364							3533533:2	AGAP004233-PA	74.88	215	53	2	120	761	1	213	2e-84	307			X
1801	3533534		3533534	3533534:1	2	1	1	2	1		FBpp0084831	FBgn0025457		Bub3	CG7581-PA	CG7581	75.64	78	19	0	374	141	249	326	2e-31	130							3533534:1	AGAP010544-PA	75.64	78	19	0	374	141	254	331	5e-30	125		X	X
1802	3533535		3533535	3533535:1	8	4	2	4	3		FBpp0110209	FBgn0015622		Calnexin 99A	CG11958-PD	CG11958	74.66	296	75	0	1419	532	211	506	1e-140	496							3533535:1	AGAP005032-PB	66.1	292	99	0	1419	544	204	495	8e-127	449			X		X
1803	3533536		3533536	3533536:1	6	3	3	1	1		FBpp0082546	FBgn0038326		CG5044	CG5044-PA	CG5044	74.35	230	55	3	36	713	1	228	9e-88	319							3533536:1	AGAP004097-PA	71.43	175	50	0	186	710	56	230	1e-67	251			X
1804	3533537		3533537		2	1	1																																							X	X
1805	3533538		3533538		29	16	4																																								X		X
1806	3533539		3533539		4	2	2																																							X	X
1807	3533541		3533541		4	2	1																																									X	X
1808	3533542		3533542	3533542:1	2	1	1	2	1		FBpp0073120	FBgn0015287		Replication-factor-C 40kD subunit	CG14999-PA	CG14999	85.76	323	46	1	1324	356	8	329	1e-152	536							3533542:1	AGAP007477-PA	83.28	317	53	0	1315	365	19	335	2e-149	525		X	X
1809	3533543		3533543	3533543:1	4	2	1	4	2		FBpp0072699	FBgn0013342		n-synaptobrevin	CG17248-PC	CG17248	88.07	109	13	0	556	230	52	160	4e-27	118							3533543:1	AGAP005507-PC	96.23	53	2	0	556	398	55	107	1e-22	102
1810	3533544		3533544	3533544:2	6	3	2	4	2		FBpp0085233	FBgn0002780		modulo	CG2050-PA	CG2050	30.54	406	273	7	1351	161	135	512	1e-39	161																				X	X
1811	3533545		3533545		4	2	1
1812	3533546		3533546	3533546:1	6	3	3	2	2		FBpp0084720	FBgn0015589		APC-like	CG1451-PA	CG1451	55.32	235	97	11	629	1309	1801	1996	6e-79	192																					X
1813	3533547		3533547	3533547:1	2	1	1				FBpp0084656	FBgn0039581		Moca-cyp	CG1866-PB	CG1866	28.31	385	245	7	1099	2	231	603	4e-30	125
1814	3533548		3533548	3533548:2	4	2	2	2	2		FBpp0073981	FBgn0030680		CG8944	CG8944-PB	CG8944	38.26	264	129	9	2	691	52	312	2e-36	149																				X	X
1815	3533549		3533549	3533549:1	18	9	1	18	9		FBpp0085865	FBgn0034345		CG5174	CG5174-PA	CG5174	82.69	208	35	2	1464	844	2	208	2e-71	267							3533549:1	AGAP004868-PA	64.74	173	61	1	1377	859	32	203	2e-49	192			X
1816	3533550		3533550		4	2	1																																									X	X
1817	3533551		3533551	3533551:1	2	1	1	2	1		FBpp0072061	FBgn0003008		orange	CG3029-PA	CG3029	95.29	191	9	0	1134	562	1	191	1e-101	366							3533551:1	AGAP007522-PA	97.38	191	5	0	1134	562	1	191	1e-103	372
1818	3533553		3533553	3533553:2	3	2	2	1	1		FBpp0112025	FBgn0034876		wing morphogenesis defect	CG3957-PB	CG3957	87.16	148	19	0	616	173	181	328	3e-85	281							3533553:2	AGAP005029-PB	74.29	140	36	0	622	203	174	313	1e-68	232		X	X
1819	3533554		3533554	3533554:1	4	2	1	4	2		FBpp0079498	FBgn0032156		CG13124	CG13124-PB	CG13124	43.81	226	91	10	572	3	18	216	4e-29	125							3533554:1	AGAP008763-PA	35.05	194	104	9	518	3	14	191	1e-10	63.9			X
1820	3533555		3533555	3533555:1	2	1	1	2	1		FBpp0076440	FBgn0027569		CG7207	CG7207-PA	CG7207	80.72	249	48	0	748	2	27	275	1e-120	430							3533555:1	AGAP007093-PA	68.27	249	79	4	751	5	12	255	1e-92	336		X	X
1821	3533556		3533556	3533556:4	4	2	4	1	1		FBpp0073831	FBgn0030634		CG9164	CG9164-PB	CG9164	65.08	189	65	2	213	776	1	188	6e-67	250							3533556:4	AGAP003962-PA	51.05	190	91	2	213	776	1	189	6e-50	193			X
1822	3533557		3533557	3533557:1	2	1	1	2	1		FBpp0074257	FBgn0026375		RhoGAPp190	CG32555-PA	CG32555	82.35	34	5	1	914	816	980	1013	5e-09	58.5																				X	X
1823	3533558		3533558	3533558:1	6	3	3	4	2		FBpp0111532	FBgn0085411		CG34382	CG34382-PC	CG34382	50.6	166	64	6	570	127	39	196	6e-32	135
1824	3533559		3533559	3533559:1	8	4	1	8	4		FBpp0087864	FBgn0005648		Pabp2	CG2163-PB	CG2163	85.65	223	30	2	1371	709	3	224	4e-82	302							3533559:1	AGAP005117-PA	77.54	187	41	2	1266	709	36	221	2e-73	272			X		X
1825	3533560		3533560	3533560:1	10	5	1	10	5		FBpp0083074	FBgn0038633		CG14303	CG14303-PA	CG14303	24.88	635	435	19	920	2698	21	626	5e-39	160																				X	X
1826	3533561		3533561	3533561:1	2	1	1	2	1		FBpp0082008	FBgn0017581		Lk6	CG17342-PA	CG17342	79.07	43	9	0	133	5	52	94	3e-13	73.2																				X	X
1827	3533562		3533562		4	2	2																																									X	X
1828	3533563		3533563	3533563:1	2	1	1	2	1		FBpp0082996	FBgn0024432		Dynein light chain 90F	CG12363-PA	CG12363	90.99	111	10	0	834	502	1	111	6e-57	218							3533563:1	AGAP001229-PA	87.39	111	14	0	834	502	1	111	2e-54	208		X	X
1829	3533564		3533564	3533564:2	4	2	2
1830	3533565		3533565		2	1	1																																							X	X
1831	3533566		3533566	3533566:1	3	2	1	3	2		FBpp0085208	FBgn0024891		ferrochelatase	CG2098-PA	CG2098	82.06	379	66	2	1238	108	7	383	0	654							3533566:1	AGAP003719-PA	71.84	380	105	1	1244	111	5	384	5e-165	576		X	X
1832	3533567		3533567	3533567:1	4	2	2																																							X	X
1833	3533568		3533568	3533568:1	2	1	1	2	1		FBpp0112149	FBgn0038307		mitochondrial ribosomal protein S10	CG4247-PC	CG4247	83.46	133	21	1	519	124	31	163	2e-58	221							3533568:1	AGAP001998-PA	66.67	126	42	0	516	139	38	163	3e-46	179		X	X
1834	3533569		3533569		2	1	1																																									X	X
1835	3533570		3533570	3533570:2	4	2	2	3	2		FBpp0078535	FBgn0037261		CG9775	CG9775-PC	CG9775	28.86	395	242	12	1227	160	46	415	2e-22	104																				X	X
1836	3533571		3533571	3533571:1	6	3	1										23.06	464	312	12	1595	240	1462	1892	4e-25	109																					X
1837	3533572		3533572		2	1	1
1838	3533573		3533573		4	2	3																																							X	X
1839	3533574		3533574	3533574:1	4	2	1	4	2		FBpp0072298	FBgn0022343		CG3760	CG3760-PB	CG3760	52.08	240	86	7	1042	410	28	265	4e-40	162							3533574:1	AGAP003612-PA	31.05	248	134	10	1042	410	27	270	1e-12	70.5			X
1840	3533575		3533575	3533575:1	2	1	1	2	1		FBpp0085065	FBgn0039802		dj-1beta	CG1349-PA	CG1349	67.36	193	63	1	678	100	15	202	1e-62	236							3533575:1	AGAP000705-PA	46.46	198	90	6	648	103	27	222	4e-28	120		X	X
1841	3533577		3533577	3533577:1	7	4	2	6	4		FBpp0111561	FBgn0085427		CG34398	CG34398-PC	CG34398	31.53	609	404	15	506	2293	1200	1696	6e-59	226							3533577:1	AGAP011217-PA	21.91	251	171	6	1580	2257	605	853	2e-09	60.8		X	X
1842	3533578		3533578		2	1	1																																							X	X
1843	3533579		3533579	3533579:1	2	1	1	2	1		FBpp0089135	FBgn0000259		Casein kinase II beta subunit	CG15224-PE	CG15224	91.55	71	6	0	220	8	53	123	4e-48	135							3533579:1	AGAP011438-PA	75	48	12	1	398	255	13	58	4e-13	72		X	X
1844	3533580		3533580	3533580:1	4	2	1	4	2		FBpp0087959	FBgn0023171		ribonuclease H1	CG8729-PA	CG8729	46.64	223	109	5	1343	705	16	223	6e-85	173							3533580:1	AGAP008088-PA	58.82	102	42	0	691	386	187	288	1e-53	125		X	X
1845	3533581		3533581		2	1	1																																							X	X
1846	3533582		3533582	3533582:5	218	121	8	100	53		FBpp0099689	FBgn0004924		Topoisomerase 1	CG6146-PC	CG6146	64.15	530	164	9	1517	3028	200	716	4e-157	552							3533582:5	AGAP004078-PA	55.51	481	205	4	1613	3028	238	716	3e-121	432			X		X
1847	3533583		3533583	3533583:1	10	5	2	2	2		FBpp0082937	FBgn0038545	X	CG7713	CG7713-PA	CG7713	81.66	169	31	0	132	638	1	169	3e-66	248							3533583:1	AGAP003856-PA	68.64	169	53	0	132	638	1	169	2e-59	224		X	X
1848	3533585		3533585	3533585:1	4	2	1	4	2		FBpp0083320	FBgn0023097		bonus	CG5206-PA	CG5206	67.87	221	62	4	636	1	3	219	4e-73	271							3533585:1	AGAP001328-PA	61.03	136	52	3	405	1	15	141	3e-42	168		X	X
1849	3533586		3533586		2	1	1
1850	3533587		3533587		4	2	2																																							X	X
1851	3533588		3533588		2	1	1																																									X	X
1852	3533589		3533589	3533589:1	4	2	3	2	2		FBpp0078343	FBgn0041191		Rheb	CG1081-PB	CG1081	87.16	109	14	0	326	652	1	109	6e-58	192							3533589:1	AGAP001902-PA	82.41	108	19	0	326	649	1	108	8e-55	185			X
1853	3533590		3533590		2	1	1																																							X	X
1854	3533591		3533591	3533591:1	2	1	1	2	1		FBpp0074502	FBgn0031037		CG14207	CG14207-PA	CG14207	92.57	175	12	2	526	5	3	176	2e-85	311							3533591:1	AGAP000941-PA	77.84	176	36	2	523	5	5	180	2e-71	264			X
1855	3533592		3533592	3533592:2	6	3	3	3	2		FBpp0078982	FBgn0031879		SP1070	CG9138-PA	CG9138	91.93	285	22	1	1546	695	3263	3547	2e-149	525							3533592:2	AGAP002739-PA	75.77	293	64	1	1546	689	3097	3389	6e-131	463		X	X
1856	3533593		3533593		4	2	1																																							X	X
1857	3533594		3533594	3533594:2	22	12	2	16	11		FBpp0110164	FBgn0034970		yorkie	CG4005-PC	CG4005	49.58	357	160	6	1547	537	20	366	2e-77	286							3533594:2	AGAP006045-PA	35.98	503	266	17	1466	126	32	488	7e-53	204			X		X
1858	3533595		3533595	3533595:1	4	2	1	4	2		FBpp0084842	FBgn0039691		CG1972	CG1972-PA	CG1972	85.55	595	86	0	151	1935	1	595	0	1074							3533595:1	AGAP009923-PA	77.92	607	122	1	151	1935	1	607	0	1001		X	X
1859	3533596		3533596	3533596:1	4	2	2
1860	3533597		3533597		2	1	1																																							X	X
1861	3533598		3533598	3533598:2	6	3	2	1	1		FBpp0079519	FBgn0000180		big brain	CG4722-PA	CG4722	69.77	258	47	5	682	2	204	461	9e-98	352							3533598:2	AGAP008766-PA	60.96	228	88	5	682	2	194	408	3e-77	283			X		X
1862	3533599		3533599	3533599:1	2	1	1	2	1		FBpp0076003	FBgn0036104		CG6418	CG6418-PB	CG6418	58.58	239	90	6	698	9	12	235	9e-50	193							3533599:1	AGAP012523-PA	53.04	181	80	4	533	6	1	170	3e-29	124		X	X
1863	3533600		3533600	3533600:1	6	3	1	6	3		FBpp0079524	FBgn0027600		obstructor-B	CG4778-PA	CG4778	71.25	313	62	3	1083	229	5	317	3e-135	478							3533600:1	AGAP009790-PA	71.12	232	67	2	930	235	88	316	7e-105	376			X
1864	3533601		3533601	3533601:1	4	2	2				FBpp0084693	FBgn0039600		CG1646	CG1646-PD	CG1646	32.94	252	104	10	618	58	45	286	1e-18	89.7																				X	X
1865	3533602		3533602	3533602:1	6	3	1	6	3		FBpp0073034	FBgn0003943		Ubiquitin-63E	CG11624-PA	CG11624	99.31	435	3	0	1	1305	24	458	0	839							3533602:1	AGAP002599-PA	100	229	0	0	388	1074	1	229	7e-126	446		X	X
1866	3533603		3533603		2	1	1																																							X	X
1867	3533604		3533604	3533604:1	2	1	1
1868	3533605		3533605	3533605:2	10	5	3	2	1		FBpp0089141	FBgn0002607		Ribosomal protein L19	CG2746-PB	CG2746	93.56	202	13	0	693	88	1	202	3e-94	341							3533605:2	AGAP004422-PA	80	190	38	0	651	82	1	190	7e-76	279			X
1869	3533606		3533606	3533606:1	2	1	1	2	1		FBpp0076256	FBgn0043806		CG32032	CG32032-PA	CG32032	51.82	220	101	2	949	305	38	257	5e-59	225							3533606:1	AGAP003834-PA	42.62	237	114	5	931	287	40	275	3e-40	161
1870	3533607		3533607	3533607:1	4	2	1	4	2		FBpp0078735	FBgn0031717		Oscillin	CG6957-PB	CG6957	84.73	262	40	0	1028	243	1	262	3e-130	461							3533607:1	AGAP009305-PA	80.86	256	49	0	1028	261	1	256	2e-125	445
1871	3533608		3533608	3533608:1	2	1	1	2	1		FBpp0099920	FBgn0014869		Phosphoglyceromutase	CG1721-PC	CG1721	85.88	255	36	0	982	218	1	255	7e-117	417							3533608:1	AGAP001420-PA	86.27	255	35	0	982	218	1	255	7e-114	406		X	X
1872	3533609		3533609	3533609:1	2	1	1	2	1		FBpp0088847	FBgn0032455		CG5792	CG5792-PA	CG5792	40.94	298	168	3	1151	282	1	297	6e-63	217							3533609:1	AGAP009837-PA	41.67	48	28	0	425	282	71	118	4e-09	44.3		X	X
1873	3533610		3533610		2	1	1																																							X	X
1874	3533612		3533612		2	1	1																																							X	X
1875	3533613		3533613	3533613:1	2	1	1	2	1		FBpp0078433	FBgn0003275		RNA polymerase II 18kD subunit	CG1163-PA	CG1163	92.39	92	6	1	391	119	40	131	4e-43	171							3533613:1	AGAP005873-PA	92.22	90	7	0	388	119	42	131	5e-44	172		X	X
1876	3533614		3533614		4	2	1																																							X	X
1877	3533615		3533615	3533615:1	6	3	1	6	3		FBpp0088391	FBgn0005630		longitudinals lacking	CG12052-PR	CG12052	59.47	190	74	3	2390	1830	699	882	2e-58	224							3533615:1	AGAP005245-PA	54.92	122	55	1	2264	1899	801	910	6e-34	142			X
1878	3533616		3533616	3533616:3	4	2	3				FBpp0070790	FBgn0029822		CG12236	CG12236-PA	CG12236	90.4	125	12	0	237	611	1	125	5e-64	235							3533616:3	AGAP001073-PA	59.17	120	49	0	249	608	4	123	4e-40	160					X
1879	3533617		3533617		2	1	1																																									X	X
1880	3533618		3533618	3533618:1	6	3	1	6	3		FBpp0072769	FBgn0035338		CG13800	CG13800-PA	CG13800	30.1	495	314	21	1505	117	61	467	4e-24	110																					X
1881	3533619		3533619	3533619:1	6	3	1	6	3		FBpp0070559	FBgn0015286		Ras-related protein	CG2849-PC	CG2849	94.53	201	11	0	325	927	1	201	3e-105	380							3533619:1	AGAP012108-PA	88.38	198	23	0	325	918	4	201	1e-98	357			X		X
1882	3533620		3533620	3533620:1	2	1	1	2	1		FBpp0076429	FBgn0035867		CG13671	CG13671-PA	CG13671	31.4	430	284	9	1276	20	30	452	8e-62	234							3533620:1	AGAP008389-PA	29.35	201	141	3	1219	620	53	248	2e-24	109		X	X
1883	3533621		3533621		2	1	1
1884	3533622		3533622	3533622:1	2	2	1	2	2		FBpp0112606	FBgn0086378		Apoptosis-linked gene-2	CG40410-PB	CG40410	88	175	21	0	71	595	17	191	3e-90	328							3533622:1	AGAP006246-PA	43.12	160	91	0	116	595	47	206	2e-32	134			X
1885	3533623		3533623	3533623:1	2	1	1	2	1		FBpp0072743	FBgn0002183		dre4	CG1828-PA	CG1828	83.04	395	67	0	1188	4	267	661	7e-175	610							3533623:1	AGAP006817-PA	71.21	396	113	2	1188	4	267	660	4e-150	526		X	X
1886	3533624		3533624	3533624:1	3	2	1	3	2		FBpp0074501	FBgn0031035		Ribosomal protein S10b	CG14206-PC	CG14206	89.94	159	13	2	35	502	1	159	4e-79	290							3533624:1	AGAP000739-PA	75.62	160	35	3	35	502	1	156	6e-64	239		X	X
1887	3533625		3533625	3533625:1	5	3	2	4	3		FBpp0082678	FBgn0027948		mini spindles	CG5000-PA	CG5000	67.95	312	94	4	922	5	1099	1406	1e-176	421							3533625:1	AGAP011162-PA	69.31	303	92	2	910	5	1152	1450	6e-170	428			X
1888	3533626		3533626	3533626:2	4	2	2	2	2		FBpp0085494	FBgn0033108		CG15236	CG15236-PA	CG15236	52.03	123	44	2	185	508	49	171	2e-32	135							3533626:2	AGAP006892-PA	36.7	109	69	1	191	517	1	84	1e-16	82.8				X	X
1889	3533627		3533627	3533627:1	31	16	1	31	16		FBpp0078349	FBgn0015324		Vacuolar H[+]-ATPase 26kD E subunit	CG1088-PB	CG1088	81.86	226	41	0	1827	1150	1	226	6e-79	292							3533627:1	AGAP002401-PA	76.11	226	54	0	1827	1150	1	226	3e-70	262			X		X
1890	3533628		3533628	3533628:1	6	3	2	3	3		FBpp0080116	FBgn0027844		Carbonic anhydrase 1	CG7820-PA	CG7820	84	200	32	0	789	190	71	270	2e-102	368							3533628:1	AGAP010052-PA	61.42	127	43	2	552	190	4	130	3e-41	164
1891	3533629		3533629		2	1	1																																							X	X
1892	3533630		3533630	3533630:1	2	1	1	2	1		FBpp0111488	FBgn0250818		CG34360	CG34360-PA	CG34360	61.11	252	95	5	1043	297	144	384	1e-64	188
1893	3533631		3533631	3533631:1	3	2	3	1	1		FBpp0071030	FBgn0029959		Rab39	CG12156-PA	CG12156	96.77	124	4	0	342	713	1	124	7e-66	246							3533631:1	AGAP000433-PA	91.94	124	10	0	342	713	1	124	7e-63	236		X	X
1894	3533632		3533632		2	1	1																																									X	X
1895	3533633		3533633	3533633:1	6	3	2																																							X	X
1896	3533634		3533634		2	1	1																																							X	X
1897	3533635		3533635		4	2	2																																							X	X
1898	3533636		3533636	3533636:1	2	1	1	2	1		FBpp0089093	FBgn0028490		CG31705	CG31705-PC	CG31705	36.61	112	58	3	561	265	577	681	2e-12	68.9
1899	3533637		3533637	3533637:1	6	3	2	2	2		FBpp0072886	FBgn0035371		CG9977	CG9977-PA	CG9977	98.63	292	4	0	970	95	230	521	2e-167	585							3533637:1	AGAP000792-PA	82.99	294	48	1	970	95	164	457	3e-146	513		X	X
1900	3533638		3533638	3533638:1	19	10	1	19	10		FBpp0072802	FBgn0024939		Ribosomal protein L8	CG1263-PB	CG1263	96.09	256	10	0	47	814	1	256	5e-135	477							3533638:1	AGAP005802-PA	85.16	256	38	0	47	814	1	256	1e-122	434			X		X
1901	3533640		3533640	3533640:1	2	1	1	2	1		FBpp0271885	FBgn0037347		CG1427	CG1427-PC	CG1427	45.71	105	54	1	793	488	355	459	7e-15	77.8							3533640:1	AGAP003527-PA	47.27	110	56	2	790	467	370	478	7e-17	83.6
1902	3533641		3533641	3533641:1	2	1	1	2	1		FBpp0082058	FBgn0082831		protein partner of snf	CG6525-PA	CG6525	45.45	66	29	1	286	110	29	94	6e-10	58.9																							X
1903	3533642		3533642		2	1	1																																							X	X
1904	3533643		3533643	3533643:1	5	3	2	2	2		FBpp0083143	FBgn0038679		CG6040	CG6040-PA	CG6040	63.56	225	64	3	728	108	1	213	2e-66	248																					X		X
1905	3533644		3533644	3533644:1	2	1	1				FBpp0076866	FBgn0040842		CG15212	CG15212-PA	CG15212	55.56	63	22	3	415	245	1	63	1e-11	64.7																						X	X
1906	3533645		3533645	3533645:1	5	3	1	5	3		FBpp0081984	FBgn0037968		CG12213	CG12213-PB	CG12213	28.76	372	239	12	1138	101	1	336	5e-25	112							3533645:1	AGAP002984-PA	29.89	348	191	10	1132	248	3	347	4e-23	105			X
1907	3533646		3533646	3533646:1	2	1	1	2	1		FBpp0071382	FBgn0000711		flap wing	CG2096-PB	CG2096	95.32	171	8	0	605	93	160	330	5e-96	346							3533646:1	AGAP003114-PA	83.63	171	28	1	605	93	149	317	2e-83	303		X	X
1908	3533647		3533647	3533647:1	2	1	1				FBpp0079375	FBgn0032101		CG9586	CG9586-PB	CG9586	33.9	118	48	3	879	616	11	128	1e-08	54.3																				X	X
1909	3533648		3533648	3533648:2	6	3	2																																								X
1910	3533650		3533650		4	2	2
1911	3533651		3533651	3533651:2	5	3	2	4	2		FBpp0073538	FBgn0020513		ade5	CG3989-PA	CG3989	82.86	426	71	1	1390	119	4	429	0	729							3533651:2	AGAP000180-PA	70.19	416	124	0	1369	122	11	426	5e-177	616		X	X
1912	3533652		3533652	3533652:1	2	1	1	2	1		FBpp0085540	FBgn0034527		CG9945	CG9945-PA	CG9945	45.28	307	166	3	915	1	47	350	6e-76	281							3533652:1	AGAP002144-PA	32.52	123	83	2	375	7	309	421	4e-10	62		X	X
1913	3533653		3533653	3533653:1	2	1	1				FBpp0072941	FBgn0027616		YT521-B	CG12076-PB	CG12076	75.51	49	8	2	139	5	12	60	6e-12	65.5																						X	X
1914	3533654		3533654		2	1	1																																							X	X
1915	3533655		3533655	3533655:1	4	2	1	4	2		FBpp0084189	FBgn0039303		CG11857	CG11857-PA	CG11857	89.91	109	9	1	3	323	79	187	2e-55	213							3533655:1	AGAP011996-PA	77.98	109	24	1	3	329	80	186	1e-47	187			X
1916	3533656		3533656	3533656:2	4	2	3	1	1		FBpp0084534	FBgn0015737dup	X	Hemomucin_dup	CG3373-PA	CG3373	62.5	176	66	0	185	712	36	211	2e-62	235							3533656:2	AGAP004065-PA	54.17	168	77	0	209	712	44	211	3e-48	187			X		X
1917	3533658		3533658	3533658:1	4	2	1	4	2		FBpp0081476	FBgn0010222		NAD-dependent methylenetetrahydrofolate dehydrogenase	CG18466-PB	CG18466	71.96	296	83	0	1263	376	5	300	4e-115	411							3533658:1	AGAP004677-PA	68.77	301	94	0	1263	361	104	404	5e-112	400		X	X
1918	3533659		3533659	3533659:2	6	3	2	3	3		FBpp0087140	FBgn0013756		Megator	CG8274-PA	CG8274	42.46	285	135	10	1	768	1791	2069	2e-29	126																							X
1919	3533660		3533660	3533660:1	31	18	1	31	18		FBpp0085512	FBgn0029506		Tetraspanin 42Ee	CG10106-PA	CG10106	66.82	217	71	2	162	809	1	216	7e-59	225							3533660:1	AGAP007209-PE	40.27	226	125	8	162	809	3	217	8e-21	97.8			X		X
1920	3533661		3533661	3533661:1	2	1	1	2	1		FBpp0079889	FBgn0032401		CG6792	CG6792-PA	CG6792	68.33	240	76	0	833	114	172	411	3e-105	378							3533661:1	AGAP009566-PA	31.72	227	152	7	791	120	124	342	6e-28	120		X	X
1921	3533662		3533662	3533662:1	2	1	1	2	1		FBpp0084213	FBgn0039338		XNP	CG4548-PB	CG4548	65.36	179	54	2	854	342	1133	1311	1e-57	220							3533662:1	AGAP002490-PA	43.33	120	68	0	857	498	654	773	2e-18	89			X
1922	3533663		3533663		4	2	2																																							X	X
1923	3533664		3533664	3533664:1	3	2	2	2	2		FBpp0077419	FBgn0003075		Phosphoglycerate kinase	CG3127-PA	CG3127	86.64	217	29	0	117	767	1	217	2e-103	371							3533664:1	AGAP008802-PA	85.25	217	32	0	117	767	1	217	3e-103	370			X
1924	3533666		3533666	3533666:1	2	1	1	2	1		FBpp0271898	FBgn0052113		CG32113	CG32113-PB	CG32113	50.33	304	144	5	921	31	1843	2144	1e-74	276							3533666:1	AGAP009780-PA	38.37	331	170	7	921	31	1879	2190	7e-53	203		X	X
1925	3533667		3533667		4	2	1																																							X	X
1926	3533668		3533668	3533668:1	6	3	2	3	3		FBpp0088624	FBgn0040108		La related protein	CG14066-PB	CG14066	41.73	278	162	5	840	7	47	274	2e-32	135							3533668:1	AGAP005291-PB	72.41	58	16	0	840	667	48	105	8e-19	90.1		X	X
1927	3533669		3533669		4	2	2																																							X	X
1928	3533671		3533671	3533671:2	31	16	2	30	16		FBpp0072904	FBgn0001233		Heat shock protein 83	CG1242-PA	CG1242	89.96	717	71	1	2501	354	1	717	0	1170							3533671:2	AGAP006958-PA	85.4	452	58	1	1685	354	269	720	0	738			X		X
1929	3533672		3533672	3533672:2	10	5	3
1930	3533673		3533673	3533673:2	4	2	2	2	2		FBpp0081783	FBgn0020439		fau	CG6544-PA	CG6544	63.33	240	73	6	157	831	1	239	2e-69	258							3533673:2	AGAP002399-PA	43	100	51	5	157	438	1	91	5e-10	60.8		X	X
1931	3533675		3533675		2	1	1																																							X	X
1932	3533676		3533676	3533676:1	4	2	1
1933	3533677		3533677	3533677:2	4	2	2	2	2		FBpp0084622	FBgn0039560		CG5514	CG5514-PB	CG5514	48.47	196	97	4	134	709	3	188	2e-41	165							3533677:2	AGAP002059-PB	65.52	116	39	1	128	472	4	119	9e-41	162		X	X
1934	3533678		3533678	3533678:1	4	2	2	3	2		FBpp0075731	FBgn0013997		Neurexin IV	CG6827-PB	CG6827	91.82	391	32	0	1	1173	894	1284	0	712							3533678:1	AGAP007545-PB	77.24	391	89	1	1	1173	853	1242	1e-179	625		X	X
1935	3533679		3533679	3533679:1	6	3	2	5	3		FBpp0073372	FBgn0014133		bifocal	CG1822-PC	CG1822	40.14	431	230	12	1339	131	255	623	7e-55	211							3533679:1	AGAP001866-PA	39	200	82	7	595	116	7	200	9e-17	84.3			X
1936	3533680		3533680		2	1	1																																							X	X
1937	3533681		3533681	3533681:1	3	2	1	3	2		FBpp0080489	FBgn0015391		gluon	CG11397-PA	CG11397	73.48	181	48	0	725	1267	145	325	4e-74	275							3533681:1	AGAP007826-PA	65.95	185	63	0	713	1267	124	308	4e-68	254		X	X
1938	3533682		3533682		4	2	2																																							X	X
1939	3533683		3533683	3533683:1	8	4	4	2	2		FBpp0076310	FBgn0011577		division abnormally delayed	CG4974-PA	CG4974	60	190	73	1	404	964	208	397	2e-104	252							3533683:1	AGAP005799-PA	43.08	195	97	4	422	964	112	301	1e-65	161			X
1940	3533684		3533684	3533684:1	4	2	2	3	2		FBpp0082634	FBgn0038366		CG4576	CG4576-PA	CG4576	63.1	290	107	0	1070	201	359	648	2e-111	399							3533684:1	AGAP007071-PA	35.74	291	185	3	1070	204	314	602	5e-48	187		X	X
1941	3533685		3533685	3533685:2	4	2	2	2	2		FBpp0111854	FBgn0028582		liquid facets	CG8532-PF	CG8532	91.12	259	19	1	1	765	26	284	9e-119	422							3533685:2	AGAP007396-PB	80.15	267	39	5	1	759	24	287	4e-100	360				X	X
1942	3533686		3533686		2	1	1																																							X	X
1943	3533687		3533687		2	1	1																																							X	X
1944	3533689		3533689	3533689:1	6	3	2	5	3		FBpp0089100	FBgn0015754		Lissencephaly-1	CG8440-PF	CG8440	91.24	411	36	0	199	1431	1	411	0	773							3533689:1	AGAP011849-PA	84.42	398	62	0	238	1431	1	398	0	706		X	X
1945	3533691		3533691		2	1	1																																							X	X
1946	3533692		3533692	3533692:2	4	2	2	2	2		FBpp0081805	FBgn0037855		CG6621	CG6621-PA	CG6621	47.93	169	88	4	126	632	1	163	1e-38	155							3533692:1	AGAP009659-PA	61.72	128	47	1	704	327	326	453	4e-40	160
1947	3533693		3533693	3533693:1	113	58	1	113	58		FBpp0084762	FBgn0029176		Ef1gamma	CG11901-PA	CG11901	77.96	431	91	2	36	1316	1	431	0	681							3533693:1	AGAP000883-PA	66.59	425	140	2	48	1316	4	427	8e-163	569			X		X
1948	3533694	X	3533694	3533694:1				3	3		FBpp0080865	FBgn0032846		CG10721	CG10721-PA	CG10721	74.74	190	48	0	730	161	283	472	1e-67	253							3533694:1	AGAP008042-PA	63.18	220	79	1	814	161	261	480	1e-58	222			X
1949	3.53369e+06	X	3533694	3533694:2	15	8	2	12	8		FBpp0080871	FBgn0032849		mitochondrial ribosomal protein S18B	CG10757-PB	CG10757	60.5	200	76	3	71	661	1	196	6e-64	241	X	3533694:2	FBgn0032846	CG10721			3533694:2	AGAP008043-PA	58.82	187	75	1	107	661	24	210	3e-58	221			X
1950	3533695		3533695	3533695:1	3	2	1	3	2		FBpp0074739	FBgn0036889		CG14100	CG14100-PA	CG14100	49.48	289	124	6	215	1015	34	316	2e-70	263							3533695:1	AGAP003655-PA	37.75	204	119	5	392	979	78	271	5e-31	130			X		X
1951	3533696		3533696	3533696:2	12	6	3	6	6		FBpp0079233	FBgn0032015		CG7830	CG7830-PA	CG7830	81.06	227	43	0	101	781	3	229	2e-104	375							3533696:2	AGAP010010-PA	66.81	229	76	1	95	781	8	232	8e-87	315			X
1952	3533697		3533697		4	2	2																																							X	X
1953	3533699		3533699		2	1	1																																							X	X
1954	3533700		3533700		2	1	1																																							X	X
1955	3533701		3533701		4	2	2																																							X	X
1956	3533702		3533702	3533702:1	2	1	1	2	1		FBpp0075702	FBgn0002466		sticky	CG10522-PA	CG10522	60	305			1248	1544	304	1853	4e-107	385							3533702:1	AGAP006932-PA	40.65	310	180	4	1251	334	1595	1894	9e-60	226		X	X
1957	3533703		3533703	3533703:1	2	1	1	2	1		FBpp0087151	FBgn0033672		rhomboid-7	CG8972-PA	CG8972	57.93	309	130	0	1007	81	41	349	4e-107	385							3533703:1	AGAP002626-PA	52.7	315	143	3	1025	99	37	351	3e-88	321		X	X
1958	3533704		3533704	3533704:1	2	1	1	2	1		FBpp0071862	FBgn0034803		CG9849	CG9849-PA	CG9849	69.41	170	51	2	508	2	26	194	2e-65	244																				X	X
1959	3533705		3533705	3533705:2	6	3	2	4	3		FBpp0112537	FBgn0058160		CG40160	CG40160-PB	CG40160	59.71	412	164	3	1346	117	37	447	8e-152	533							3533705:2	AGAP011780-PA	47.71	371	192	5	1223	117	48	410	2e-102	368			X		X
1960	3533706		3533706	3533706:1	4	2	2	2	2		FBpp0110549	FBgn0040005		CG17883	CG17883-PA	CG17883	56.32	190	83	1	735	166	193	378	9e-57	216							3533706:2	AGAP008312-PA	61.71	175	67	0	197	721	32	206	2e-55	211		X	X
1961	3533707		3533707		6	3	1																																							X	X
1962	3533708		3533708		3	2	1																																								X
1963	3533709		3533709	3533709:1	2	1	1	2	1		FBpp0111715	FBgn0000634		Fasciclin 1	CG6588-PD	CG6588	77.66	197	44	1	1359	769	467	661	9e-89	324							3533709:1	AGAP000968-PA	46.07	191	100	5	1359	796	468	654	1e-39	159			X
1964	3533710		3533710	3533710:1	2	1	1	2	1		FBpp0087576	FBgn0050001		CG30001	CG30001-PA	CG30001	43.36	369	206	3	1305	208	12	377	2e-71	266							3533710:1	AGAP007025-PA	29.11	347	243	3	1242	211	20	364	8e-33	137		X	X
1965	3533711		3533711	3533711:1	2	1	1	2	1		FBpp0100150	FBgn0041707		7B2	CG1168-PB	CG1168	50.75	266	109	10	1010	279	14	272	3e-63	239							3533711:1	AGAP008082-PA	50	252	122	6	1010	267	4	248	3e-62	234
1966	3533712		3533712	3533712:1	2	1	1	2	1		FBpp0082165	FBgn0038108		CG7518	CG7518-PA	CG7518	52.63	95	36	3	1142	885	1945	2038	5e-19	92.4							3533712:1	AGAP004327-PA	47.06	68	35	1	1142	942	1667	1734	1e-09	60.5
1967	3533716		3533716	3533716:2	13	7	3	8	6		FBpp0112180	FBgn0039014		CG6982	CG6982-PC	CG6982	87.03	185	24	0	234	788	1	185	3e-85	311							3533716:2	AGAP000456-PA	76.76	185	43	0	234	788	1	185	2e-78	287			X		X
1968	3533717		3533717	3533717:2	4	2	2	2	2		FBpp0081808	FBgn0037853		CG14696	CG14696-PA	CG14696	61.15	139	54	0	289	705	1	139	1e-48	189							3533717:2	AGAP001894-PA	37.04	135	85	1	301	705	6	139	3e-22	100			X
1969	3533718		3533718	3533718:2	4	2	2	2	2		FBpp0089262	FBgn0000054		Adh transcription factor 1	CG15845-PC	CG15845	78.62	159	34	1	225	701	16	167	2e-59	225							3533718:2	AGAP009140-PA	22.83	92	68	1	255	521	43	134	6e-10	60.1		X	X
1970	3533720		3533720		2	1	1																																							X	X
1971	3533721		3533721	3533721:1	2	1	1	2	1		FBpp0082678	FBgn0027948		mini spindles	CG5000-PA	CG5000	85.47	234	34	0	710	9	1	234	7e-112	400							3533721:1	AGAP011162-PA	72.22	234	65	0	710	9	1	234	6e-97	350			X
1972	3533722		3533722		2	1	1
1973	3533724		3533724	3533724:1	6	3	1	6	3		FBpp0076921	FBgn0029067		lethal (1) G0269	CG1696-PA	CG1696	93.42	243	13	1	1032	313	1	243	1e-125	446							3533724:1	AGAP006231-PA	88.48	243	25	1	1032	313	1	243	6e-121	430		X	X
1974	3533726		3533726	3533726:1	2	1	1	2	1		FBpp0085327	FBgn0033055		CG7861	CG7861-PB	CG7861	58.82	85	35	1	589	335	439	522	6e-23	103							3533726:1	AGAP010770-PA	40.96	83	49	0	586	338	436	518	2e-10	61.6		X	X
1975	3533727		3533727	3533727:1	2	1	1	2	1		FBpp0075833	FBgn0036184		CG7351	CG7351-PA	CG7351	64.21	394	141	0	1229	48	1	394	1e-151	533							3533727:1	AGAP008498-PA	63.92	388	139	1	1217	57	3	390	7e-147	516		X	X
1976	3533728		3533728		2	1	1																																							X	X
1977	3533729		3533729	3533729:1	2	1	1	2	1		FBpp0070479	FBgn0024992		CG2658	CG2658-PA	CG2658	66.15	130	37	2	473	105	684	813	8e-34	139							3533729:1	AGAP000560-PA	56.45	124	53	1	473	105	599	722	3e-28	120				X	X
1978	3533730		3533730	3533730:1	2	1	1	2	1		FBpp0072471	FBgn0035132		methuselah-like 10	CG17061-PA	CG17061	45.9	122	65	1	500	138	384	505	8e-30	126							3533730:1	AGAP006218-PA	31.4	121	82	3	497	138	336	453	1e-15	78.6					X
1979	3533731		3533731	3533731:2	6	3	2	3	3		FBpp0074759	FBgn0036856		CG9666	CG9666-PA	CG9666	68.66	134	42	0	484	885	1	134	5e-55	211							3533731:2	AGAP000172-PA	56.94	72	29	1	673	882	1	72	1e-16	83.2		X	X
1980	3533732		3533732	3533732:1	7	4	2	3	2		FBpp0080593	FBgn0041184		Suppressor of cytokine signaling at 36E	CG15154-PA	CG15154	83.93	112	18	0	1334	999	512	623	1e-51	201																				X	X
1981	3533733		3533733		4	2	2																																										X
1982	3533734		3533734		2	1	1																																							X	X
1983	3533736		3533736	3533736:1	4	2	2										41.89	74	41	2	424	203	38	109	7e-09	55.5																				X	X
1984	3533737		3533737	3533737:2	4	2	2	2	2		FBpp0088467	FBgn0036672		Limpet	CG32171-PC	CG32171	83.93	168	24	2	270	764	1	168	5e-79	290							3533737:2	AGAP005400-PA	80.69	145	19	1	357	764	38	182	2e-72	268
1985	3533738		3533738	3533738:2	18	9	2	17	9		FBpp0076285	FBgn0086706		pixie	CG5651-PB	CG5651	92.61	609	45	0	77	1903	1	609	0	1139							3533738:2	AGAP002182-PA	86.18	608	83	1	77	1897	1	608	0	1062			X		X
1986	3533739		3533739	3533739:1	2	1	1																																							X	X
1987	3533740		3533740		2	1	1																																							X	X
1988	3533741		3533741		2	1	1
1989	3533742		3533742	3533742:1	2	1	1	2	1		FBpp0079918	FBgn0032414		CG17211	CG17211-PA	CG17211	51.04	288	133	7	1124	285	244	516	8e-70	261							3533742:1	AGAP009450-PA	43.17	139	71	6	1124	732	226	352	3e-26	115		X	X
1990	3533743		3533743	3533743:1	2	1	1	2	1		FBpp0083586	FBgn0019960		CG6455	CG6455-PA	CG6455	64.52	31	11	0	456	364	164	194	1e-13	49.7																				X	X
1991	3533745		3533745	3533745:1	6	3	2	5	3		FBpp0072583	FBgn0035226		Puromycin sensitive aminopeptidase	CG1009-PC	CG1009	73.89	203	53	0	1	609	699	901	1e-149	281							3533745:1	AGAP005728-PA	70.52	173	51	0	609	1127	864	1036	5e-126	255			X		X
1992	3533746		3533746	3533746:1	4	2	3	2	2		FBpp0077803	FBgn0086902		kismet	CG3696-PA	CG3696	65.48	336	102	9	1	966	1129	1445	4e-82	301							3533746:3	AGAP008482-PA	43.75	208	107	3	611	18	1246	1453	4e-36	147			X
1993	3533747		3533747	3533747:2	4	2	2																																							X	X
1994	3533749		3533749		2	1	1																																									X	X
1995	3533750		3533750		2	1	1																																							X	X
1996	3533751		3533751		2	1	1																																							X	X
1997	3533753		3533753		2	1	1																																							X	X
1998	3533754		3533754		2	1	1																																							X	X
1999	3533755		3533755	3533755:1	4	2	1																																							X	X
[truncated: 5,095 more rows]
[truncated: 12 more columns]
