# Supplementary material for: Genomic analysis of a sexually-selected character: EST sequencing and microarray analysis of eye-antennal imaginal discs in the stalk-eyed fly Teleopsis dalmanni (Diopsidae)
Source: BMC Genomics. 2009 Aug 5;10:361. doi: 10.1186/1471-2164-10-361 (PMC2737001; doi:10.1186/1471-2164-10-361)
Supplement: Additional file 3 — EST dipteran alignments. Amino acid alignment files for Teleopsis dalmanni EST translations and proteins for A. gambiae, D. melanogaster, D. pseudoobscura and D. virilis. [file 1471-2164-10-361-S3.zip]

Archive with 2,609 entries (2,606 files):
- Supplemental_File1/
- Supplemental_File1/.DS_Store
- __MACOSX/
- __MACOSX/Supplemental_File1/
- __MACOSX/Supplemental_File1/._.DS_Store
- Supplemental_File1/CG10018.phy2
- Supplemental_File1/CG10023.phy2
- Supplemental_File1/CG10038.phy2
- Supplemental_File1/CG1004.phy2
- Supplemental_File1/CG10042.phy2
- Supplemental_File1/CG10045.phy2
- Supplemental_File1/CG10047.phy2
- Supplemental_File1/CG10051.phy2
- Supplemental_File1/CG10060.phy2
- Supplemental_File1/CG10061.phy2
- Supplemental_File1/CG10068.phy2
- Supplemental_File1/CG10071.phy2
- Supplemental_File1/CG10072.phy2
- Supplemental_File1/CG10075.phy2
- Supplemental_File1/CG10082.phy2
- Supplemental_File1/CG1009.phy2
- Supplemental_File1/CG10098.phy2
- Supplemental_File1/CG10103.phy2
- Supplemental_File1/CG10105.phy2
- Supplemental_File1/CG10106.phy2
- Supplemental_File1/CG10107.phy2
- Supplemental_File1/CG10108.phy2
- Supplemental_File1/CG10119.phy2
- Supplemental_File1/CG10128.phy2
- Supplemental_File1/CG10145.phy2
- Supplemental_File1/CG10149.phy2
- Supplemental_File1/CG10155.phy2
- Supplemental_File1/CG10158.phy2
- Supplemental_File1/CG10160.phy2
- Supplemental_File1/CG10161.phy2
- Supplemental_File1/CG1017.phy2
- Supplemental_File1/CG10171.phy2
- Supplemental_File1/CG10184.phy2
- Supplemental_File1/CG10186.phy2
- Supplemental_File1/CG10189.phy2
- Supplemental_File1/CG10191.phy2
- Supplemental_File1/CG10198.phy2
- Supplemental_File1/CG10203.phy2
- Supplemental_File1/CG1021.phy2
- Supplemental_File1/CG10210.phy2
- Supplemental_File1/CG10215.phy2
- Supplemental_File1/CG10223.phy2
- Supplemental_File1/CG10225.phy2
- Supplemental_File1/CG10228.phy2
- Supplemental_File1/CG10230.phy2
- Supplemental_File1/CG10234.phy2
- Supplemental_File1/CG10236.phy2
- Supplemental_File1/CG10244.phy2
- Supplemental_File1/CG10248.phy2
- Supplemental_File1/CG10253.phy2
- Supplemental_File1/CG10267.phy2
- Supplemental_File1/CG10268.phy2
- Supplemental_File1/CG10269.phy2
- Supplemental_File1/CG10281.phy2
- Supplemental_File1/CG10283.phy2
- Supplemental_File1/CG10287.phy2
- Supplemental_File1/CG10302.phy2
- Supplemental_File1/CG10309.phy2
- Supplemental_File1/CG10315.phy2
- Supplemental_File1/CG10320.phy2
- Supplemental_File1/CG10321.phy2
- Supplemental_File1/CG10327.phy2
- Supplemental_File1/CG10333.phy2
- Supplemental_File1/CG10334.phy2
- Supplemental_File1/CG10335.phy2
- Supplemental_File1/CG10341.phy2
- Supplemental_File1/CG10343.phy2
- Supplemental_File1/CG10359.phy2
- Supplemental_File1/CG10361.phy2
- Supplemental_File1/CG10366.phy2
- Supplemental_File1/CG10370.phy2
- Supplemental_File1/CG10399.phy2
- Supplemental_File1/CG1041.phy2
- Supplemental_File1/CG10413.phy2
- Supplemental_File1/CG10415.phy2
- Supplemental_File1/CG10417.phy2
- Supplemental_File1/CG10419.phy2
- Supplemental_File1/CG10425.phy2
- Supplemental_File1/CG10435.phy2
- Supplemental_File1/CG1044.phy2
- Supplemental_File1/CG10440.phy2
- Supplemental_File1/CG10447.phy2
- Supplemental_File1/CG10463.phy2
- Supplemental_File1/CG10465.phy2
- Supplemental_File1/CG10466.phy2
- Supplemental_File1/CG10473.phy2
- Supplemental_File1/CG10480.phy2
- Supplemental_File1/CG10484.phy2
- Supplemental_File1/CG1049.phy2
- Supplemental_File1/CG10492.phy2
- Supplemental_File1/CG10522.phy2
- Supplemental_File1/CG10527.phy2
- Supplemental_File1/CG10528.phy2
- Supplemental_File1/CG10534.phy2
- Supplemental_File1/CG10535.phy2
- Supplemental_File1/CG10538.phy2
- Supplemental_File1/CG10539.phy2
- Supplemental_File1/CG10540.phy2
- Supplemental_File1/CG10542.phy2
- Supplemental_File1/CG10545.phy2
- Supplemental_File1/CG10561.phy2
- Supplemental_File1/CG10563.phy2
- Supplemental_File1/CG10566.phy2
- Supplemental_File1/CG1057.phy2
- Supplemental_File1/CG10572.phy2
- Supplemental_File1/CG10574.phy2
- Supplemental_File1/CG10576.phy2
- Supplemental_File1/CG10579.phy2
- Supplemental_File1/CG10580.phy2
- Supplemental_File1/CG10585.phy2
- Supplemental_File1/CG1059.phy2
- Supplemental_File1/CG10594.phy2
- Supplemental_File1/CG10596.phy2
- Supplemental_File1/CG10601.phy2
- Supplemental_File1/CG10602.phy2
- Supplemental_File1/CG10610.phy2
- Supplemental_File1/CG10622.phy2
- Supplemental_File1/CG10624.phy2
- Supplemental_File1/CG10627.phy2
- Supplemental_File1/CG10628.phy2
- Supplemental_File1/CG1063.phy2
- Supplemental_File1/CG1064.phy2
- Supplemental_File1/CG10640.phy2
- Supplemental_File1/CG10646.phy2
- Supplemental_File1/CG1065.phy2
- Supplemental_File1/CG10664.phy2
- Supplemental_File1/CG10672.phy2
- Supplemental_File1/CG10687.phy2
- Supplemental_File1/CG10688.phy2
- Supplemental_File1/CG10691.phy2
- Supplemental_File1/CG10701.phy2
- Supplemental_File1/CG10719.phy2
- Supplemental_File1/CG10721.phy2
- Supplemental_File1/CG10731.phy2
- Supplemental_File1/CG10733.phy2
- Supplemental_File1/CG1074.phy2
- Supplemental_File1/CG10743.phy2
- Supplemental_File1/CG10757.phy2
- Supplemental_File1/CG10777.phy2
- Supplemental_File1/CG10778.phy2
- Supplemental_File1/CG1078.phy2
- Supplemental_File1/CG10798.phy2
- Supplemental_File1/CG10802.phy2
- Supplemental_File1/CG10803.phy2
- Supplemental_File1/CG10805.phy2
- Supplemental_File1/CG1081.phy2
- Supplemental_File1/CG10811.phy2
- Supplemental_File1/CG10830.phy2
- Supplemental_File1/CG1084.phy2
- Supplemental_File1/CG10840.phy2
- Supplemental_File1/CG10849.phy2
- Supplemental_File1/CG10855.phy2
- Supplemental_File1/CG1088.phy2
- Supplemental_File1/CG10890.phy2
- Supplemental_File1/CG10897.phy2
- Supplemental_File1/CG10898.phy2
- Supplemental_File1/CG10907.phy2
- Supplemental_File1/CG1091.phy2
- Supplemental_File1/CG10914.phy2
- Supplemental_File1/CG10922.phy2
- Supplemental_File1/CG10923.phy2
- Supplemental_File1/CG1093.phy2
- Supplemental_File1/CG10932.phy2
- Supplemental_File1/CG10933.phy2
- Supplemental_File1/CG10938.phy2
- Supplemental_File1/CG10939.phy2
- Supplemental_File1/CG10944.phy2
- Supplemental_File1/CG10948.phy2
- Supplemental_File1/CG10954.phy2
- Supplemental_File1/CG10960.phy2
- Supplemental_File1/CG10962.phy2
- Supplemental_File1/CG10971.phy2
- Supplemental_File1/CG10973.phy2
- Supplemental_File1/CG10978.phy2
- Supplemental_File1/CG10984.phy2
- Supplemental_File1/CG10988.phy2
- Supplemental_File1/CG1099.phy2
- Supplemental_File1/CG10990.phy2
- Supplemental_File1/CG10992.phy2
- Supplemental_File1/CG10997.phy2
- Supplemental_File1/CG1100.phy2
- Supplemental_File1/CG11007.phy2
- Supplemental_File1/CG11009.phy2
- Supplemental_File1/CG1101.phy2
- Supplemental_File1/CG11015.phy2
- Supplemental_File1/CG11025.phy2
- Supplemental_File1/CG11033.phy2
- Supplemental_File1/CG11059.phy2
- Supplemental_File1/CG11063.phy2
- Supplemental_File1/CG11064.phy2
- Supplemental_File1/CG11077.phy2
- Supplemental_File1/CG11081.phy2
- Supplemental_File1/CG11089.phy2
- Supplemental_File1/CG1109.phy2
- Supplemental_File1/CG11095.phy2
- Supplemental_File1/CG11121.phy2
- Supplemental_File1/CG11139.phy2
- Supplemental_File1/CG11143.phy2
- Supplemental_File1/CG11146.phy2
- Supplemental_File1/CG11154.phy2
- Supplemental_File1/CG11156.phy2
- Supplemental_File1/CG11159.phy2
- Supplemental_File1/CG1116.phy2
- Supplemental_File1/CG11164.phy2
- Supplemental_File1/CG11180.phy2
- Supplemental_File1/CG11186.phy2
- Supplemental_File1/CG11190.phy2
- Supplemental_File1/CG11198.phy2
- Supplemental_File1/CG11199.phy2
- Supplemental_File1/CG11205.phy2
- Supplemental_File1/CG11237.phy2
- Supplemental_File1/CG1124.phy2
- Supplemental_File1/CG11241.phy2
- Supplemental_File1/CG11242.phy2
- Supplemental_File1/CG11254.phy2
- Supplemental_File1/CG11257.phy2
- Supplemental_File1/CG11266.phy2
- Supplemental_File1/CG11267.phy2
- Supplemental_File1/CG11276.phy2
- Supplemental_File1/CG11278.phy2
- Supplemental_File1/CG11280.phy2
- Supplemental_File1/CG11295.phy2
- Supplemental_File1/CG1130.phy2
- Supplemental_File1/CG11303.phy2
- Supplemental_File1/CG11306.phy2
- Supplemental_File1/CG11309.phy2
- Supplemental_File1/CG1131.phy2
- Supplemental_File1/CG11318.phy2
- Supplemental_File1/CG11324.phy2
- Supplemental_File1/CG11326.phy2
- Supplemental_File1/CG1133.phy2
- Supplemental_File1/CG11331.phy2
- Supplemental_File1/CG1134.phy2
- Supplemental_File1/CG11352.phy2
- Supplemental_File1/CG11367.phy2
- Supplemental_File1/CG11375.phy2
- Supplemental_File1/CG11377.phy2
- Supplemental_File1/CG11387.phy2
- Supplemental_File1/CG11390.phy2
- Supplemental_File1/CG11397.phy2
- Supplemental_File1/CG11409.phy2
- Supplemental_File1/CG11419.phy2
- Supplemental_File1/CG11427.phy2
- Supplemental_File1/CG11471.phy2
- Supplemental_File1/CG11473.phy2
- Supplemental_File1/CG11486.phy2
- Supplemental_File1/CG11489.phy2
- Supplemental_File1/CG11490.phy2
- Supplemental_File1/CG1150.phy2
- Supplemental_File1/CG11500.phy2
- Supplemental_File1/CG1151.phy2
- Supplemental_File1/CG11513.phy2
- Supplemental_File1/CG11516.phy2
- Supplemental_File1/CG11522.phy2
- Supplemental_File1/CG11525.phy2
- Supplemental_File1/CG1153.phy2
- Supplemental_File1/CG11533.phy2
- Supplemental_File1/CG11539.phy2
- Supplemental_File1/CG1155.phy2
- Supplemental_File1/CG11561.phy2
- Supplemental_File1/CG1157.phy2
- Supplemental_File1/CG11577.phy2
- Supplemental_File1/CG11579.phy2
- Supplemental_File1/CG11583.phy2
- Supplemental_File1/CG11592.phy2
- Supplemental_File1/CG11596.phy2
- Supplemental_File1/CG11642.phy2
- Supplemental_File1/CG11652.phy2
- Supplemental_File1/CG11654.phy2
- Supplemental_File1/CG11661.phy2
- Supplemental_File1/CG11674.phy2
- Supplemental_File1/CG11679.phy2
- Supplemental_File1/CG1168.phy2
- Supplemental_File1/CG1169.phy2
- Supplemental_File1/CG11710.phy2
- Supplemental_File1/CG11734.phy2
- Supplemental_File1/CG11739.phy2
- Supplemental_File1/CG11759.phy2
- Supplemental_File1/CG11771.phy2
- Supplemental_File1/CG11791.phy2
- Supplemental_File1/CG11793.phy2
- Supplemental_File1/CG11804.phy2
- Supplemental_File1/CG11820.phy2
- Supplemental_File1/CG11822.phy2
- Supplemental_File1/CG11836.phy2
- Supplemental_File1/CG11840.phy2
- Supplemental_File1/CG11856.phy2
- Supplemental_File1/CG11859.phy2
- Supplemental_File1/CG11870.phy2
- Supplemental_File1/CG11874.phy2
- Supplemental_File1/CG11876.phy2
- Supplemental_File1/CG11880.phy2
- Supplemental_File1/CG11881.phy2
- Supplemental_File1/CG11888.phy2
- Supplemental_File1/CG11895.phy2
[truncated: 2,309 more entries]
