# Supplementary material for: Genomic analysis of a sexually-selected character: EST sequencing and microarray analysis of eye-antennal imaginal discs in the stalk-eyed fly Teleopsis dalmanni (Diopsidae)
Source: BMC Genomics. 2009 Aug 5;10:361. doi: 10.1186/1471-2164-10-361 (PMC2737001; doi:10.1186/1471-2164-10-361)
Supplement: Additional file 3 — EST dipteran alignments. Amino acid alignment files for Teleopsis dalmanni EST translations and proteins for A. gambiae, D. melanogaster, D. pseudoobscura and D. virilis. [file 1471-2164-10-361-S3.zip › Supplemental_File1/CG10018.phy2]

     5    426 
AGAP010353 ---------- ---------- ---------- ---------- ---------- 
CG10018    SVNVVDCIDL CTDEESNQPL LPLRSIKSEP SLQISANNTS INQNNETLET 
dpse       ---------- ---------- ---------- ---------- ---------- 
dvir       ---------- ---------- ---------- ---------- ---------- 
dmel       SLSEVHVIDL CSEDE----- ---QTIKRKP ----SAIASP CEKSSDVQAT 

           ---------- ---------- ---------- ---------- ---------- 
           KLTTEIKITT QEKTSNLNPR EPMVSIEVYP -DNYNMLNGK EASDANVLAE 
           ---------- ---------- ---------- ---------- ---------- 
           ---------- ---------- ---------- ---------- ---------- 
           KFRTPETSMP EAKLSN---- SSLDLVEISP GPNKSPTNNF YRSSPAAITK 

           ---------- ---------- -CPSYKIIAG TNFAVDAFRY GDIEGVTHYF 
           EQSNGKQTRK ------RKPR VIPNYKTIEH TTFAVDAFQF GKIPGVTHYF 
           ---------- --------PK PCPPYKVVEG THFCVDGFQF GVIPGVTHYF 
           ---------- ------RQRK RCPPYKIVED TTFVVDGFQF GDIPNATHYF 
           ESPLGKNSKK GTVRKQRKPK PCPPYKVVEG TSFCVDGFQF GEIEGVTHYF 

           LTHFHADHYI GLKKTFSKPL IMSSITARLV KAFINVAEEF YQIVELHQSI 
           LTHFHADHYV GLTKKFAMPL YVTPITRRLV QKFIGTDEKY LHELELGVPQ 
           LTHFHADHYI GLTKKFAFPL FMSPLTARLV QAFIKIDEMY IHEIDVDQTI 
           LSHYHGDHYV GLTRKFAHPL YMSPITARLV RTFIPIDSQY LHEIAVDQSI 
           LTHFHADHYI GLTKKFCHPL YVSPISARLV RTFIKLDETH IHEIDVDQTL 

           VIDDVEIIAL DANHCPGGIM FLFRLPNGSN VLHTGDFRAS PEMEEYPEFW 
           TINDVEVTAI NANHCPGAMM LVFKLTDGKC ILHTGDFRAC AEMESEPIYW 
           LVDNIQITGI EANHCPGALM FFFKLSSGEC ILHTGDFRAS FEMESLPIFW 
           TLNDIEVTAI DANHCPGAIM LIFKFSTGKC ILHTGDFRAS FEMESLPIFW 
           DVDGVQVTAL EANHCPGALM FFFKLSSGEC ILHTGDFRAS ADMESLPIFW 

           N-FQIDIIYL DTTYLSSKYA FKSQWESVAD ARETVSAYLK KHIGVKVLIV 
           N-NDIDTIYL DTTYLNTDYA LCPQHESIYK TISLIEEFQQ RNMDKRILYV 
           NNIDIDLLYL DTTYLSGNYD FCHQTESVDR AVYMVQKFHE RNPGKRILYV 
           NQPNIDLLYL DTTYLSQNYD FCHQSDSIYR VCSLVRQFHE KHASKRILHV 
           NHSNIDLLYL DTTYMNKNYD FCHQSESVDR AVDLVRAFLE KNAAKRILIV 

           CGSYLIGKEK VWLELAISTG MKVWTEPNRW KALKAIADSQ QLSVLVADPN 
           VGTYVIGREK FWCAVANHFD LKVWADPNRR KALDAMQIQK FTSRLCDNPC 
           CGSYVIGKEK IWLTLAEKFS LTVWTEAHRR MAIDCLEWPD LQSRLNDDPY 
           CGSYLIGKEK VWLALVEEFR LRVWTEPNRR KAIDCLDWPE LKHSLCDDPF 
           CGSYVIGKEK IWLALAKEFT MRVWTESNRS TAVRCLNWPD LDSVLTEDRS 

           KANIHVLAMN KLSYDELNEY MNQFPDRYES VIAIRPSGWE KNSKPQYRGR 
           DADMHVIPLG QTGYLKLYEY FRQYNDKYDI LLGLRPSGWE ISKKPQYGKL 
           QANLHVIGMG KVTYLVLAEY FKQFEDQYDM LLAIRPSGWE KNSKPSYGRR 
           EANLHVINMG KISYPQLDQY FKQFEGHYDM LLGIRPSGWE KNSKPSYGKR 
           GANLHVIAMG KISYPSLVDY FTEFEDQYDM LLGIRPSGWE KNSKPSYGKR 

           INIVGIEYSE HSSFDELKRF VQFLRP 
           INICAIEYSE HSSYFELERF VKFLNP 
           ISIIGIEYSE HSSYKELERF VRFIKP 
           ISVIGVEYSE HSSYKELERF VRFLKP 
           ISTIGIEYSE HSSYKELERF VRFLKP 
