# Supplementary material for: Genomic analysis of a sexually-selected character: EST sequencing and microarray analysis of eye-antennal imaginal discs in the stalk-eyed fly Teleopsis dalmanni (Diopsidae)
Source: BMC Genomics. 2009 Aug 5;10:361. doi: 10.1186/1471-2164-10-361 (PMC2737001; doi:10.1186/1471-2164-10-361)
Supplement: Additional file 3 — EST dipteran alignments. Amino acid alignment files for Teleopsis dalmanni EST translations and proteins for A. gambiae, D. melanogaster, D. pseudoobscura and D. virilis. [file 1471-2164-10-361-S3.zip › Supplemental_File1/CG10023.phy2]

     5    249 
CG10023    ARNVLVSSPT CIKLADFGLS RWVSDQSYYH SS-MCKLPIK WMAPESINFR 
dpse       ARNVLVSSPT CVKLADFGLS RWVSDQSYYH STPTVALPIK WMSPESINFR 
AGAP011118 ARNVLVSSPT CIKLADFGLS RWVEDQSYYT STKGM-LPIK WMAPESINFR 
dvir       ARNVLVSTPT CVKLADFGLS RWVSDQSYYH STPTVALPIK WMSPESINFR 
dmel       ARNVLVSSPT CVKLADFGLS RWVSDQSYYH STPTVALPIK WMSPESINFR 

           RFTTASDVWM FGVCCWEILM LGVKPFHGIK NNDVITKLEN GERLPLPNNC 
           RFTTASDVWM FGVCIWEILM LGVKPFQGVK NGDVISKLEN GERLPLPPNC 
           RFTTASDVWM FGVCTWEILM LGIKPFQGVK NCDVIGKLEN GERLPLPPNC 
           RFTTASDVWM FGVCIWEILM LGVKPFQGVK NSDVITKLEN GERLPLPPNC 
           RFTTASDVWM FGVCIWEILM LGVKPFQGVK NSDVILKLEN GERLPLPPNC 

           PPRLYSLMSQ CWMFEPTKRP NFKRIKETLF EILSEERRND SEVMRRENRR 
           PPRLYSLMSQ CWAYEPLKRP NFKRIKETLN EILMEDSIST SETLKREHRR 
           PPRLYSLMSQ CWSLEPLKRP NFKSVKETLY EILMEERHSD CETMRRENRR 
           PPRLYSLMSQ CWAYEPLKRP NFKRIKETLY EILLEDSINS SETMRREHRR 
           PPRLYSLMSQ CWAYEPLKRP NFKRIKETLH EILIEDSINS SETLKREQRK 

           VAAISW-GGC DLEIPPLKPS RNQHEGEMTG IGPNS-I-EN QLSPQTYIIA 
           LVTMSWVGSE ESDIPPLKPA RAMHDSDMPS MMSK--VdEA TGIPQTYIIA 
           VAAMSW-G-A GDDMAPPKPA RGPTMGDGP- LVP------- -GAPQTYIVA 
           LAGVSWIGTE DSDIPPLKPS RTVNDTDIPS ILNT-pE-EN RTVPQTYIIA 
           VASMSWIGSD DIDIPPSKPS RVMHDPDITG LMP-----ET TGLPQTYIIA 

           QNPEILARLM MDNENRSINP AAYTTPAS-V FNTLAVEI-E KTKSSNLNS 
           QDPAVLARLM MENQKRGINP AAYTTPAS-- ---------- --------- 
           RDPTVLAALM RENEQRGINP SSYTTPAS-- ---------- --------- 
           QNPAVLARLM MENQKRGINP AAYTTPAS-- ---------- --------- 
           QNPAVLAKLM MENQKRGINP AAYTTPASGI HNVLGEKLRQ QQKDSNSDS 
