# Supplementary material for: Genomic analysis of a sexually-selected character: EST sequencing and microarray analysis of eye-antennal imaginal discs in the stalk-eyed fly Teleopsis dalmanni (Diopsidae)
Source: BMC Genomics. 2009 Aug 5;10:361. doi: 10.1186/1471-2164-10-361 (PMC2737001; doi:10.1186/1471-2164-10-361)
Supplement: Additional file 3 — EST dipteran alignments. Amino acid alignment files for Teleopsis dalmanni EST translations and proteins for A. gambiae, D. melanogaster, D. pseudoobscura and D. virilis. [file 1471-2164-10-361-S3.zip › Supplemental_File1/CG10038.phy2]

     5    295 
AGAP002541 LAQRFPDFFR DKVFAVGFTD SV--HASSLV PEALKKIGRN WVTAKDPLDT 
CG10038    LGKTFSGFLK QKVFGVAFTD SAHFGMPSEL QQLLSDKACN WVSSTQPLDK 
dpse       LVNNFLDFFK EKVFAIALTD AVIGSPQSNC ENYLQEVTCD WVTSNSPLDT 
dvir       LTEKYTKFFK EKVYAIALTD GTVGHPPAGC QKYFLDVTCN WVSSNEPLDT 
dmel       LVERFPDFFK ESVFAIAFTD AAMGSPQAKN KEYLCDVACD WVASNTPLDT 

           PLTi---TKH DIPRHSAGHI KHEMTSYSCM SALFEFLESR YAE------- 
           VLT-T--FKN DLPCRSAGHG QHEWTSYTAI DAVFKYLEEK FEQMLSFFR- 
           PISs---TRD KIRRVSAGHT KHEWTSYSAM DSVFKFFEEK YEQIYHFFRP 
           DLT-QgdVAE NITCVSAGHP EHEWTSYSAI ESVFKFLEKK YEQ------- 
           PVS-Q--SKS SIRRISAGHT KHEWTSYSAI DSVFKFIEEK YEQLIQIFRP 

           ---------- ---------- --LEGFGYGF NEEGKLRQLD KDTGKLTDRV 
           -RFSKLIVAA EMSSNKSKAL EKLREFGYTF NKSGQLRKID PETGEAGMEG 
           PRYYD-MTDP APATKCDEAI AKLKEFGYAF DEGGVLRQID PATGKPGKEP 
           --------SE PSARNCQEAI ARLREFGYAF NEAGQLRKID KISGEPGEEP 
           LRSFRMSHSP PPASNCEEAL IQLKNFGYAF DGEGVLRKVD PATGEPGKEL 

           FDYQVYTSLS ENQAHYEALG DVITQYVYER LeEKEGLKKL YVPADVPPEE 
           LVFNVYKELE KNQARYEQLA EQIPDIVYDL L-EQNGMTRI YIPDNLPPER 
           YTYDIKDDAD DNEKHYQNLA EQIPNIIYAL L-EKSGLSRT YVPFGKPPDR 
           YEFKISDNQA KNQEHYEQLA NQIPEIIYEL L-EKNGLKRT YIPKGVPIEH 
           FSYNVSDDAA ENEKHYQKLA NQIPEIVYAL L-EKNGLSRT YIPFDQPPER 

           ATFVFSTVEK LDRPKKLLVL IHGSGVVRAG QWARSLIIND CLDSGTQIPY 
           QTCIFTQPKN LRRSQKLIVL IHGSGYVRAG QWARSLIINN SIDHGTQIPY 
           SSFVYSQPAK LAQSKKLLVL IHGSGEVRAG QWARSLIINN SLDHGSQMPY 
           STFVFSQPQP LSQSKKLLVL IHGSGYVLAG QWARRLIINN SLDHGTQLPY 
           SSFVFSQPAK LSQSKKLLVL IHGSGYVKAG QWARSLIINN SLDHGTQLPY 

           IRRGRELGYE VLLLNTNDNY RTVKGARKPI RGSRNPTEHA VTVLE 
           IKQAKSLGYD ILITNTNDNY RIIDGVKKSV SGLSTPSDHA AYVWE 
           IRQAQKLGYD ILITNTNDCR RFYNGKANPI KGVETSTEHA KYVWK 
           IQRAQKLGYD ILVTNTNDTT RMIKGKRTPI KGLENSMTHA AYVWE 
           VRQAQKLGYD LLITNANDCT RFYNGKENPI KGVNTSVEHV KYVWK 
