# Supplementary material for: Genomic analysis of a sexually-selected character: EST sequencing and microarray analysis of eye-antennal imaginal discs in the stalk-eyed fly Teleopsis dalmanni (Diopsidae)
Source: BMC Genomics. 2009 Aug 5;10:361. doi: 10.1186/1471-2164-10-361 (PMC2737001; doi:10.1186/1471-2164-10-361)
Supplement: Additional file 3 — EST dipteran alignments. Amino acid alignment files for Teleopsis dalmanni EST translations and proteins for A. gambiae, D. melanogaster, D. pseudoobscura and D. virilis. [file 1471-2164-10-361-S3.zip › Supplemental_File1/CG1004.phy2]

     5    425 
dpse       -ADATATATA TATGTAAK-- --VETIIDIP SG-----Aas sTSTSASSSY 
CG1004     QQKQQQHQQQ QQQQSVPKLL PIESTIIDIP ---------- ------SSAY 
dvir       ----EEQQQL EAPQAAAATA T-TATIIDIP ASaaitfA-- -SSSFACSSY 
AGAP005058 ---------- ---------- ---------- ---------- ---------- 
dmel       QEKEKEASQE EEHATAAK-- ---ETIIDIP AA-----C-- -SSSSNSSSY 

           DTD----CST ASSTCCTRQG EHIYMQR--- --------EA Lamslpmscp 
           DTDSSTASST ASSTCCTRHG EHIYMEK--- --------AA M--------- 
           DTD----CST ASSTCCTRQG EHIYMQRdkl qhatiadtAA A--------- 
           ---------- ---------- ---------- ---------- ---------- 
           DTD----CST ASSTCCTRQG EHIYMQR--- --------EA I--------- 

           aAAT------ ---------- ---------- -PLEAsADEM GLLKYEHRKH 
           ---------- ---------- ---------- --AQD-ANEV H-FKADHKKC 
           -AATaattat tatttttnqh taytatacnl pP-LE-TDEL MLLKFEHRKH 
           ---------- ---------- ---------- ---------- ---------- 
           -PAT------ ---------- ---------- -PLPE-SEDI GLLKYVHRQH 

           WPWFILIISI IEIAIFAYDR YTM-PAQNFG LPVPIPSDSV LVYRPDRRLQ 
           WPTFILLISV VEIAVFVYDL LTM-QPEIKQ LPVPIPADSV FIYRPDRRLQ 
           WPWFILMISV IEIAIFAYDR YTM-PAQNFG QPVPIPSDSV LVYRPDRRLQ 
           -PLFVILVTF VELGFFVYHS LTLgPADPAG -PVPI--DSM FIYRPDKRQE 
           WPWFILVISI IEIAIFAYDR YTM-PAQNFG LPVPIPSDSV LVYRPDRRLQ 

           VWRFFSYMFL HANWFHLGFN IIIQLFFGIP LEVMHGTGRI GVIYLAGVFA 
           VWRFVSYMFL HANWFHLGFN VVIQLFYGIP LEVMHGSARI AVIYFAGVFA 
           VWRFFSYMFL HANWFHLGFN IIIQLFFGVP LEVMHGTARI GVIYLAGVFA 
           VWRFLFYMVL HAGWFHLGFN LIIQLLVGLP LEMVHGSTRI GCVYLAGVLA 
           VWRFFSYMFL HANWFHLGFN IVIQLFFGIP LEVMHGTARI GVIYMAGVFA 

           GSLGTSVVDS EVFLVGASGG VYALLAAHLA NITLNYAHMK SASTQLGSVV 
           GSLGTSVVDS EVYLVGASGG VYAILAAHLA NITLNYGQMK YATAQLMSVV 
           GSLGTSVVDS EVFLVGASGG VYALLAAHLA NITLNYAHMK SASTQLGSVI 
           GSLGTSVFDP EVYLVGASGG VYALLAAHLA NVMLNYRNMQ YGILRLLAIF 
           GSLGTSVVDS EVFLVGASGG VYALLAAHLA NITLNYAHMK SASTQLGSVV 

           IFVSCDLGYA LYTQY---FD G--gsgsgea assA----FA KGPQVSYIAH 
           IFVFCDLGYA LYTQY---LD SLV------- ---PA---NP SAPSVSYVAH 
           IFVSCDLGYA VYTQY---FD G--------a atpA----FA KGPQVSYIAH 
           LFASCDVGFA IYSRYsve-- ---------- ---PAsga-- --PSVSYVAH 
           IFVSCDLGYA LYTQY---FD G--------- ---SA---FA KGPQVSYIAH 

           LTGALAGLTI GFLVLKNFGH REYEQLIWWL ALGVYCAFTV FAIVFNLINT 
           LTGALAGLTI GLLVLKNFEH RAYENLIWWL ALGIYSAFTI FAIVFNLINT 
           LTGALAGLTI GFLVLKNFGH REYEQLIWWL ALGVYCAFTV FAIAFNLINT 
           LTGALAGLTI GLLVLKNFEQ KLHEQLLWWV ALGVYAACTI FAIVFNLLNT 
           LTGALAGLTI GFLVLKNFGH REYEQLIWWL ALGVYCAFTV FAIVFNLINT 

           VTAQ-LMEEQ GEVITQHLLH DLGVS 
           MTAQ-LMEEQ GEVITQHLLH DLGVS 
           VTAQ-LMEEQ GEVITQHLLH DLGVS 
           VTVQrLEEES EEVFKQHLFT NFG-- 
           VTAQ-LMEEQ GEVITQHLLH DLGVS 
