# Supplementary material for: Genomic analysis of a sexually-selected character: EST sequencing and microarray analysis of eye-antennal imaginal discs in the stalk-eyed fly Teleopsis dalmanni (Diopsidae)
Source: BMC Genomics. 2009 Aug 5;10:361. doi: 10.1186/1471-2164-10-361 (PMC2737001; doi:10.1186/1471-2164-10-361)
Supplement: Additional file 3 — EST dipteran alignments. Amino acid alignment files for Teleopsis dalmanni EST translations and proteins for A. gambiae, D. melanogaster, D. pseudoobscura and D. virilis. [file 1471-2164-10-361-S3.zip › Supplemental_File1/CG10042.phy2]

     5    350 
CG10042    GAAIKFEPVT EFVSGARIEA QDFDGNWHTA RVVEVDNDDR EVLIKFERTG 
dpse       ---PKYSNPH NLIIGARLEA KSVDGAWLPA RIVEVNETEQ TLLIRFERNN 
AGAP006428 GAPEK---PI DFTPGSKIEA QDFSGTWHAA KVVEVDTEER EVLVQFDKTD 
dvir       -TPPKYGSPT NMTIGARLEA LSVDGAWLPA RIVEVNESEQ TLLIRFERNS 
dmel       GTPPKYSNPH NLTIGARLEA LSVEGNWLPA RIVEVNETEQ TLLVRFERNH 

           KIK---SAVV GAEEWISMNS TRLRQRATSK PVPVFELEEK CLARWSGPRK 
           KIKTMPSTMG TYQEWMAIKS DRVRQRVSNR ILPVFELEEK CMARWSGPRK 
           KLK-----ST TQEEWIPMDS VRLRP-ISN- --AIYSVGEK VFARWSDSRK 
           KLKVSPSTSG SYQEWIAFKS ERLRQRISSR VLPIFELEEK CMARWSGPRK 
           KLKVSPSTSG SFQEWMAIKS ERLRQRLSNR VLPVFELDEK CMARWSGPRK 

           FPGTIKKVLG NNAYEVLFDD GYVKNVRAVH MVKLQVKDWP LLDMSKIDLA 
           FPGTIKKLLG HDTYEVLFDD GYSKNVRAVH MNKLQRKDWP LLDMSTLDMD 
           FKATIKSVLE NQMYEVVFDD GFAKICKSTH ISRI------ ---------- 
           FPGTIKKLLG NDTYEVLFDD GYTKNVRAVH MNKLQRKDWP LLDMSNLDLA 
           FPGTIRKLLG NDTYEVLFDD GYVKNVRAVH MNKMQRRDWP LLDMASLDIA 

           SLNLPQIPRD GEWTCHWVND QPIGREGFLI VGEHRKPPVI VDDWRLPSGW 
           ALGLPEIPHD GEWTCHWVND QPIGTEGFLI VGEHQKPTVI VQDWRLPTGW 
           --ELPEIPQN GEWCCHWMND YPVGESSEVD LPGGRVYTVI VPDWRMPEGW 
           ALGLPDIPHD GEWTCHWVND QPIGTEGFLI VGEHQKPTVI VHDWRLPPGW 
           SLGLPEIPHD GEWTCHWVND QPIGTEGFLI VGEHQKPTVI VQDWRLPPGW 

           VKHMYQRSNL LGKWDVILVS PIGKRFRSKA DLKQFLEERG QVYNPDIYDF 
           IKHMYQRSNV LGKWDVILVS PSGKRFRSKS DLKVYLESQG LVYNPDIYDF 
           VKHIFQRITT YGKMDILLIS PSGKVLRSRQ EVKAYLAEIG EEYDPNRYDF 
           IKHMYQRSNV LGKWDVILVS PSGKRFRSKS DLKVFLESQG LVYNPDVYDF 
           IKHMYQRSNV LGKWDVILVS PSGKRFRSKS DLKLFLESQN LVYNPDVYDF 

           SIHRRRAKDI NAYAFTPGYT PHQPYKTK-- -----V---- -------NTS 
           SIHRRRAKDI NAYVYTGDYS PQPPHKTKt- MNVSaL---- -------DTT 
           GLHVKRAKQL GFCHYTQEY- ---------- ---------- ---------- 
           SIHRRRAKDI NAYVYTHDYS PQQPAKPKq- IDVS--ldas aavqdqnNSK 
           SIHRRRAKDI NAYVYTHGYN PQPPPKPR-P MDVS-M---- -------NST 

           ANASASNT-S DLLSTSVT-- TP----SAA- --QYIETPVA GAETPAELLN 
           MDQSNTTLpA TTPSTPLSag VP----PHSg diQYMEAPVA PLMPPAELMS 
           ---------- ---------- ---------- ---------- ---------- 
           LSTTATST-S TPIS-TMA-- TRrgagEDS- --QYMETPVA SLVPPAELMS 
           LDQSITSQ-H SLPSTPMP-- V-----KES- --QYMEAPVA SLMPPAELMS 
