# Supplementary material for: Genomic analysis of a sexually-selected character: EST sequencing and microarray analysis of eye-antennal imaginal discs in the stalk-eyed fly Teleopsis dalmanni (Diopsidae)
Source: BMC Genomics. 2009 Aug 5;10:361. doi: 10.1186/1471-2164-10-361 (PMC2737001; doi:10.1186/1471-2164-10-361)
Supplement: Additional file 3 — EST dipteran alignments. Amino acid alignment files for Teleopsis dalmanni EST translations and proteins for A. gambiae, D. melanogaster, D. pseudoobscura and D. virilis. [file 1471-2164-10-361-S3.zip › Supplemental_File1/CG10045.phy2]

     5    207 
dpse       -DFYYLPGSS PCRSVIMTAK AVGVELNKKL LNLQAGEHLK PEFVKINPQH 
AGAP004164 MDFYYLPGSA PCRAVQMTAA AVGVELNLKL TDLMKGEHMK PEFLKINPQH 
dvir       -DFYYLPGSA PCRSVIMVAK AVGVELNKKL LNLQAGEHLK PEFLKINPQH 
dmel       VDFYYLPGSS PCRSVIMTAK AVGVELNKKL LNLQAGEHLK PEFLKINPQH 
CG10045    MDFYYLPGSA PCRSVLMTAK ALGIELNKKL LNLQAGEHLK PEFIKLNPQH 

           TIPTLVDNGF ALWESRAIQV YLVEKYGKTD SLYPKCPKKR AVINQRLYFD 
           CIPTLVDNGF ALWESRAICT YLAEKYGKDD KLYPKDPQKR AVVNQRMYFD 
           TIPTLVDNGF ALWESRAILV YLVEKYGKTD SLYPKCPKKR AVINQRLYFD 
           TIPTLVDNGF ALWESRAIQV YLVEKYGKTD SLYPKCPKKR AVINQRLYFD 
           TIPTLVDNGF SVWESRAICI YLVEKYGKTD SLYPKCPKKR AVINQRLYFD 

           MGTLYQSFAN YYYPQVFAKA PADPEAFKKI ETAFEFLNTF LEGQEYAAGD 
           MGTLYQRFAD YYYPQIFAKQ PANPENEQKM KDAVGFLNSF LDGHKYVAGD 
           MGTLYQSFAN YYYPQVFAKA PADPEAFKKI EAAFDFLNTF LEGQTYAAGD 
           MGTLYQSFAN YYYPQVFAKA PADPEAFKKI EAAFEFLNTF LEGQDYAAGD 
           MGTLYKSFAE YYYPQIFAKA PADPEKLKQI ETAFDFLNTF LEGQEYAAGD 

           SLTVADIALV ATVSTFEVAK FDIKKYANVN KWYENAKKVT PGWEENWAGC 
           SLTIADLSIL ATISTYDVAG FDLAKYQHVA AWYENIRKEA PGAAINQAGI 
           SLTVADIALV ASVSTFEVAG FDISKYANVN KWYENLKKVC PGWDENWAGC 
           SLTVADIALV ATVSTFEVAK FEISKYANVN RWYENAKKVT PGWEENWAGC 
           SLTVADLSLL ASVSTFDVAG FDFSKYANVA KWYNNAKSVA PGWDENWAGC 

           LEFKKYF 
           EEFKKYF 
           QEFKKYF 
           LEFKKYF 
           EEFKKYF 
