# Supplementary material for: Genomic analysis of a sexually-selected character: EST sequencing and microarray analysis of eye-antennal imaginal discs in the stalk-eyed fly Teleopsis dalmanni (Diopsidae)
Source: BMC Genomics. 2009 Aug 5;10:361. doi: 10.1186/1471-2164-10-361 (PMC2737001; doi:10.1186/1471-2164-10-361)
Supplement: Additional file 3 — EST dipteran alignments. Amino acid alignment files for Teleopsis dalmanni EST translations and proteins for A. gambiae, D. melanogaster, D. pseudoobscura and D. virilis. [file 1471-2164-10-361-S3.zip › Supplemental_File1/CG10047.phy2]

     5    197 
dpse       HFVILSFDRY SRDDVIGEVV CPLSSIEIGD ISKEALSISK EIQPRSLKIR 
AGAP001800 HFVVLSFDRY SRDDVIGEVV CPLSGIDLQQ IENQQVALSR EIQPRSLKIR 
CG10047    HFVILSFDRY SRDDVIGEVV CPLSSIEIGD ISKEALSLSK EIQPRSLKIR 
dvir       HFVILSFDRY SRDDVIGEVV CPLSSIEIGD ISKEALSISK EIQPRSLKIR 
dmel       HFVILSFDRY SRDDVIGEVV CPLTSIEIGD ISKEALSISK EIQPRSLKIR 

           AQGRGELLIS LCWQPAAGRL TVVLLKARNL PRMDVTGLAD PYVKIYLLYN 
           AQGRGELLIS LCWQPAAARL TVVLLKARNL PRMDVTGLAD PYVKIYLLYN 
           AQGRGELLIS LCWQPAAGRL TVVFLKARNL PRMDVTGLAD PYVKIYLLYN 
           AQGRGELLIS LCWQPAAGRL TVVLLKARNL PRMDVTGLAD PYVKIYLLYN 
           AQGRGELLIS LCWQPAAGRL TVVLLKARNL PRMDVTGLAD PYVKIYLLYN 

           GQRIAKKKTH VKKRTLSPVF NESFAFDIPA AEGT-GASLE GVSLELMLLD 
           GQRIAKKKTH VKKRTLSPVF NESFAFDIPT TEGAgGATLD GVSLELMLLD 
           GQRIAKKKTH VKKRTLSPVF NESFAFDIPA AEGS-GATLD GVSLELMLLD 
           GQRIAKKKTH VKKRTLSPVF NESFAFDIPA AEGT-GATLE GVSLELMLLD 
           GQRIAKKKTH VKKRTLSPVF NESFAFDIPA AEGA-GASLE GVSLELMLLD 

           WDRVTKNEVI GRLELGGPTS SSTALNHWNE VCNSPRRQIA EWHKLNE 
           WDRVTKNEVI GRLELGGPRS NGSALNHWKE VCNSPRRQIA DWHKLRE 
           WDRVTKNEVI GILELGGPNF GGTALNHWNE VCNFPRRQIA EWHKLNE 
           WDRVTKNEVI GRLELGGPNS SSTALNHWNE VCSSPRRQIA EWHKLNE 
           WDRVTKNEVI GRLELGGPNS SSTALNHWNE VCNSPRRQIA EWHKLNE 
