# Supplementary material for: Genomic analysis of a sexually-selected character: EST sequencing and microarray analysis of eye-antennal imaginal discs in the stalk-eyed fly Teleopsis dalmanni (Diopsidae)
Source: BMC Genomics. 2009 Aug 5;10:361. doi: 10.1186/1471-2164-10-361 (PMC2737001; doi:10.1186/1471-2164-10-361)
Supplement: Additional file 3 — EST dipteran alignments. Amino acid alignment files for Teleopsis dalmanni EST translations and proteins for A. gambiae, D. melanogaster, D. pseudoobscura and D. virilis. [file 1471-2164-10-361-S3.zip › Supplemental_File1/CG10051.phy2]

     5    165 
AGAP007677 ---------- ---------- ---------- ---------- --------EC 
dpse       HTTRTFHNAD NTV-KQDSGF YIQPVDTRLG ELDGTTFQNR EPSSWTDASC 
CG10051    HTNRVIHDFD GFVTKNNSGF YIQPVDTRPK TLDDSTFKDA FEQSWIQKEC 
dvir       HTQRTLHNAD NSI-TQETGF YIQPVDTRYS ELYDTTLKNV EPDSWLADNC 
dmel       HTQRTFHNLD G-TSKQDSGY YIQPVDTRLH ELDDTTFKNA EPESWTAATC 

           EKELYCGIPF YINRYHRQSG SSYWLPTMeP PIFPERVSFE FVSREVPAPG 
           AAEPFCGLPI YSGRWIDWKD SARWIYST-P PQLPINIDLT EVSKASLGQN 
           ASEVFCGLPL YNTRWMDWKN SSRWIPAT-T PVFPIETELK LLKKEYLPNA 
           ASEPYCSLPL YSGRWLDWKD SARWIYST-A PVFPVVTELT EISRQSINQN 
           AAEPYCGLPL YSGRWIEWKD SARWIYSS-P PVIPMNINLT QLSKQSLDGN 

           RVRMNFRVQG PSHMSLYVSP LAGRTLVGWS F--------- ---------- 
           KVRYEFSLRA SDRVMIYIAP MDQVKVSDWS FDKTPLDEGH TPPYLMYHI- 
           KIRFEFSVKA ADRIVIYIDP YSGTKVTDWS FDDTPLKENF ATPYFVYHA- 
           KKRYEFSLKA GDRIVIYVDP MENVKITNWS FDETVLVDGH TAPYFIYHVs 
           KVRYEYNLRA SDRVMMYIDP LDNVKVTDWS FDHTPLVEKH TPPYLIYAI- 

           ---------- ----- 
           YSMTEEPFDF WVELE 
           YSMDTTPLYF WIEFE 
           -SMVKEPYNF WLEFE 
           YSQTEEPLNF WVELE 
