# Supplementary material for: Genomic analysis of a sexually-selected character: EST sequencing and microarray analysis of eye-antennal imaginal discs in the stalk-eyed fly Teleopsis dalmanni (Diopsidae)
Source: BMC Genomics. 2009 Aug 5;10:361. doi: 10.1186/1471-2164-10-361 (PMC2737001; doi:10.1186/1471-2164-10-361)
Supplement: Additional file 3 — EST dipteran alignments. Amino acid alignment files for Teleopsis dalmanni EST translations and proteins for A. gambiae, D. melanogaster, D. pseudoobscura and D. virilis. [file 1471-2164-10-361-S3.zip › Supplemental_File1/CG10060.phy2]

     5    355 
dpse       MGCAVSTARD KEAIERSKNI DRALRAEGER AASEVKLLLL GAGESGKSTI 
AGAP005904 MGCAVS--RD KEAIERSKNI DRALRADGER AASEVKLLLL GAGESGKSTI 
CG10060    MGCAVSTARD KEAVERSKSI DRALRAEGER AASEVKLLLL GAGESGKSTI 
dvir       MGCAVSTARD KEAIERSKNI DRALRAEGER AASEVKLLLL GAGESGKSTI 
dmel       MGCAVSTARD KEAIERSKNI DRALRAEGER AASEVKLLLL GAGESGKSTI 

           VKQMKIIHET GYSQEECEEY RRVVYSNTVQ SLMVIIRAMG RLKIEFADQG 
           VKQMKIIHET GYSQEECEQY RPVVYSNTIQ SLMAIIRAMG QLRIDFADPS 
           VKQMKIIHET GYSQEECEQY RRVVYSNTIQ SLMAIIRAMG PLKINFADPS 
           VKQMKIIHET GYSQEECEEY RRVVYSNTVQ SLMVIIRAMG RLKIEFADPG 
           VKQMKIIHDT GYSQEECEEY RRVVFSNTVQ SLMVIIRAMG RLKIEFADPS 

           KTDIARQFFT HASAADEGIL LPEIVLLMKK LWSDGGVQQS FARSREYQLN 
           KTDIARQFFT YASATEEGEL TPELVALMKK LWTDPGVQQC FARSREYQLN 
           QTEIARQFFT YASAAEEGIL LPEIALLMKK LWADGGVQQS FSRSREYQLN 
           KTDIARQFFT HASAADEGIL LPEIVLLMKK LWSDAGVQQS FSRSREYQLN 
           RTDIARQFFT HASAADEGIL LPEIVLLMKK LWADGGVQQS FARSREYQLN 

           DSAGYYLNSL DRIAQPNYIP TQQDVLRTRV KTTGIIETHF SCKQLHFKLF 
           DSAAYYLNSL DRISQPAYIP TQQDVLRTRV KTTGIVETHF SFKSIHFKMF 
           DSAAFYLNSL DRISQPNYIP TQQDVLRTRV KTTGIIETQF SCKGLHFKLF 
           DSAGYYLNSL DRISQPNYIP TQQDVLRTRV KTTGIIETHF SCKQLHFKLF 
           DSAGYYLNSL DRIAQPNYIP TQQDVLRTRV KTTGIIETHF SCKQLHFKLF 

           DVGGQRSERK KWIHCFEGVT AIIFCVALSG YDLVLAEDEE MNRMIESLKL 
           DVGGQRSERK KWIHCFEGVT AIIFCVALSG YDLVLAEDEE MNRMIESMKL 
           DVGGQRSERK KWIHCFEGVT AIIFCVALSG YDLVLAEDEE MNRMIESLKL 
           DVGGQRSERK KWIHCFEGVT AIIFCVALSG YDLVLAEDEE MNRMIESLKL 
           DVGGQRSERK KWIHCFEGVT AIIFCVALSG YDLVLAEDEE MNRMIESLKL 

           FDSICNSKWF VETSIILFLN KKDLFEEKIK RSPLTICFPE YSGTNTFEEA 
           FDSICNSKWF VETSIILFLN KKDLFEEKIV RSPLTICFPE YTGSNTYEEA 
           FDSICNSKWF VETSIILFLN KKDLFEEKIK RSPLTIAFPE YTGPNTFEDA 
           FDSICNSKWF VETSIILFLN KKDLFEEKIK RSPLTICFPE YTGSNTFEEA 
           FDSICNSKWF VETSIILFLN KKDLFEEKIK RSPLTICFPE YTGTNTFEEA 

           ANYIRMKFEN LNKRKDQKEI YTHLTCATDT NNVKFVFDAV TDVIIKNNLK 
           SSYIRMKFEN LNRRKDQKEI YTHLTCATDT SNIQFVFDAV SDVIIKNNLK 
           AGYIGMKFEN LNKRKDQKEI YTHLTCATDT NNVQFVFDAV TNVIIKNNLK 
           ANYIRMKFEN LNKRKDQKEI YTHLTCATDT NNVKFVFDAV TDVIIKNNLK 
           ANYIRMKFEN LNKRKDQKEI YTHLTCATDT NNVKFVFDAV TDVIIKNNLK 

           QIGLF 
           DCGLF 
           DCGLF 
           QIGLF 
           QIGLF 
