# Supplementary material for: Genomic analysis of a sexually-selected character: EST sequencing and microarray analysis of eye-antennal imaginal discs in the stalk-eyed fly Teleopsis dalmanni (Diopsidae)
Source: BMC Genomics. 2009 Aug 5;10:361. doi: 10.1186/1471-2164-10-361 (PMC2737001; doi:10.1186/1471-2164-10-361)
Supplement: Additional file 3 — EST dipteran alignments. Amino acid alignment files for Teleopsis dalmanni EST translations and proteins for A. gambiae, D. melanogaster, D. pseudoobscura and D. virilis. [file 1471-2164-10-361-S3.zip › Supplemental_File1/CG10061.phy2]

     5    563 
dpse       KESDIREGTV KYYYAETNTW HTTYLDGLEI LEFPNGQTEH RHKDGTIEIR 
AGAP001897 KETNMTEGTT KYYYFETNTW HTTYLDGLEI LEFPDGQTEH RFKDGSTEVH 
dvir       KETDIRAGTT KYYYAETNTW HTSYLDGLEI LEFPNGQTEH RHKNGIIEIH 
dmel       KETNIREGTV KYYYAETNTW HTSYLDGLEI LEFPNGQTEH RRKDGTVEIH 
CG10061    KETDINQGTV RYYYAETNTW HTTYLDGLEI LEFPNGQTEH RRKNGVVEIH 

           FPNNTIKMVD PSDAEVQEEW RYADGTRLVQ LRNGDKVLNL PNGQKEIHTK 
           FPNGSIRTTN PNSADIAEEW KYPDGTTVII RKNDDKEINL PNGQVEIHTK 
           FPNNTIKTID PSNTEKLEEW RYADGTHLVQ LRNGDKILNL PNGQKEIHTK 
           FPNNSIKIVD PSDTEKLEEW RYADGTHLVQ LRNGDKILNL PNGQKEIHTK 
           FPNNSIKIIN PLDEKNLEEW RFVDGTNLIK LRNGDKVIAL PNGQKEIPPK 

           LNKRREYPDG TVKLVYPDGS QETRYSNGRV RLKDKDGKLI MDTKELQEKA 
           AHKRRIYPDG TVKFVYPDGS QESRYSNGRI RLKDKDGRLI SDT-EILAKS 
           LNKRREYPDG TVKLVYPDGS QETRYSNGRV RLKDKDGVLI MDT-ELQIQA 
           LNKRREYPDG TVKLVYPDGS QETRYSNGRV RLKDKDGKLI MDTKDLQEKA 
           LNKRREYPDG TVKLIYPDGR QETRFSNGRI RLKDKDGNLI MDSKNCRKKT 

           NLVRTRLEEL ETEIAKFKKQ NMELIRLKQQ HELEKAKCAQ DHLEAMDRVH 
           ELLKQRLTEL EREIDNYRRE NAELIQAKQE HELERLKLQQ EREELEEHMN 
           NLVRTRLQEL ETEIATFKEQ NAQLLRLKQQ HELDQAKCAQ EHLEAMDRVH 
           NLVRTRLEEL ETEIATFKEQ NAQLLRLRQQ HELEKAKCTQ DHMEAMERVH 
           LLVKTHLEEL EKEIDTFKTN NKELIKAKQD LEQERNQLHE EQAELLERIK 

           DEKIQAEIYL HDERMKIEEE RRKFDQQMRL QKSNVNSKEK KEIAALKQEV 
           DERIKMEVYF HDERMKIETE RK---QALR- EAQKPNKKDR EEILRLNEEL 
           DEKIQAEIYL HDERMKIEEE RRKFEQQMRL QKSNVNSKEK KELAALKQEV 
           DEKIQAEIYL HDERMKIEEE RRKFEQQMRL QKSNANSKEK KEIAALKQEV 
           DEKIQLEIYL HDERMKI-ED KRKFEEKIRM QKSSTFSKDR KEISRMKQEI 

           ESLELQLKQK ---------- ---------- ---------- ---------- 
           AEMRKQQKER ---------- ---------- ---------- ---------- 
           EALQLQLKQK ---------- ---------- ---------- ---------- 
           EGLQLQLKQK MYKMLGLL-- HQETESHENS VLEEWDEE-- HSIQMPRLAA 
           EDMKVQMKQK IYQMMGLMCG DRGLENGSDK VCEENSGELN PGKQFGRTMR 

           ---------- ---------- QPAKPKRPFL RRGEGLKQRF KINPDQLRLE 
           ---------- ---------- ----PKKRFL KRGEGLRARF KVDPDKFKLE 
           ---------- ---------P RPAKPKRPFL RRGDGLKQRF KVDPDKLRLN 
           DPDE------ HEPEISMADP QPAKPKRPFL RRGEGLKQRF KINPDQLRLE 
           EVFEKILNTS ENVEIAESKV Q----RRPFL KKGEGIKSRF KVDPETFRID 

           NLPRYKFANA HPQFRT---- -PTQKKGILK trqeaKKVtt AQPPTQA--- 
           NLPKYKFAN- ---------- ---------- ---------- ---------- 
           NLPRYKFANA HPQYRTptsd kP-KKRSILK -----TH--- KES------g 
           NLPRYKFANA HPQFRT---- -PQMKKGILK -----KQV-- KSPPNPAPP- 
           KLPSYKYA-- ---------- --KKKKSSLK -----KR--- ENCSNSTSN- 

           PAPALLsypp --------DP NEQRFQ-klL IS-SKTACNS TPDIKSSYAS 
           ---------- ---------- ---------- ---------- ---------- 
           AVEKAN---- AQppplL-SL KEQRFQQ--L LMnAKHVCSS TP--DIK--S 
           PAPKPS---- AQ----LDDL NEQRFQQ--M LI-GKNACSS TPDLKSSYAS 
           VKENVL---- ER----LDED GKCFQHQ--L IC-SKSALKL TSKLDAK--S 

           --ssT----- -TSVSPRVRF AEQR-S-reH A------ADD ehssE-ASP- 
           ---------- ---------- ---------- ---------- ---------- 
           SF--SStnns kSSVSPKVHF VELN--E--A EQAKgqTADD ----EqSSCE 
           ST--TA---- -SSTSPRVRF VEQK-SR--A GQTT--HADD ----E-ASSE 
           SL--ST---- -GKMNPEKYD SEYEFER--H SSAE--NLNS ----S-ICSD 

           -----LTG-V CWAKVLNTQS IK-PVpLIQR RTAQLRV--- --D---DDSN 
           ---------- ---------- ---------- ---------- ---------- 
           TNssaLVN-V CWAKVLDTQQ IKpP--VLHR RTAQIRV--- --E---NDDN 
           AS---PMTGV CWAKVLDTQS IK-PA-QIQR RSAQIRV--- -----EDDSN 
           TK---LKQPI SWAKVLDSQN IQ-PV-SLK- ---QIRPKNI FNETGQDDST 

           VSIFELLEQK ALE 
           ---------- --- 
           VSIFELLEQK ARE 
           VSIFELLEQK ATE 
           LSIFELIEKK CDE 
