# Supplementary material for: Genomic analysis of a sexually-selected character: EST sequencing and microarray analysis of eye-antennal imaginal discs in the stalk-eyed fly Teleopsis dalmanni (Diopsidae)
Source: BMC Genomics. 2009 Aug 5;10:361. doi: 10.1186/1471-2164-10-361 (PMC2737001; doi:10.1186/1471-2164-10-361)
Supplement: Additional file 3 — EST dipteran alignments. Amino acid alignment files for Teleopsis dalmanni EST translations and proteins for A. gambiae, D. melanogaster, D. pseudoobscura and D. virilis. [file 1471-2164-10-361-S3.zip › Supplemental_File1/CG10068.phy2]

     5    301 
dpse       LLDRLLPFIF SYIRPFIKWF LHAFTRLSEL QRICYGARAG ASRTRQVERS 
AGAP001450 MIFRVFSFFY FLSRPLLKWF LHRFTNLCEL QRICYGCPPG ATRTKKVQMS 
dvir       ILDKILPFIF SYIRPFIKWF LHAFTRLSEL QRICYGAKAG TPRCRQIERS 
dmel       ILDRILPFIF SYIRPFIKWF LHAFTRLSEL QRICYGAKAG ASRTSQVERS 
CG10068    LVDWLLPVFF SFIRPLIKWF LRSFTRLSEI QRIVYGAPAG AVRTIRVENC 

           LTLSKSYEIK RMVHDLDEVA PYADNRNLL- -EFSFRAARV VMQAKRIKNN 
           LELSRRLPIK KLLHILNELV ANDVEDTFLr rEIQTRAVGT VLQVKKINPK 
           LMQSNQPEIK TMLRELDEAA PYASDRELL- -YFAPRAVKV VSHVKRIKSN 
           LTLSKRPQIR RLVLDLDEAA PYVSNAELL- -DFAPRAARI VMQAKRIKNN 
           LQQSRNQLIQ ETINEFNTIV ENCSDEEFE- -QMPARMVSI VSRTKNIKPS 

           AHPDFSRLFI NCVSTIWGYR RLMYQIEQLR AEKYDM-PEA P-LTGRVSKQ 
           VHIDFPRSFG TCAERIWGYK RLYFMVEKLR ATQYDLVGDE MqLTGRITDQ 
           VHPDFGRLFG NCVTTIWGYK RLMHQVEQLR AEPYDM-PET P-LTGRISKQ 
           VHPDFARLFG TCVTSIWGYR RLMHQVEQLR AEKYDLMPDT P-LTGRVTKQ 
           SHPDFGHLLG RCVEQIWSYR RLVYTVDHLR AIPYDLMPNE P-LTGRISKQ 

           WQDIGFQGDD PKTDFRGMGM LGLENLLYFA SAYNDAAKHV LLHSMHPTRG 
           WQHIGFQGDD PSTDFRGMGV LGLDNLLFLA QNYNGTARHL LSHSHHPKHG 
           WQDIGFQGDD PKTDFRGMGM LGLENLLYFA SAYNDAAKHV LLHSMHPTVG 
           WQDIGFQGDD PKTDFRGMGM LGLENLLYFA TAYNDAAKHV LLHSMHPTLG 
           WQDIGFQGDD PKTDFRGMGI LGLENLLYLA REYNNTARHI LSHSMHPTSG 

           YTYAIVGINL TSMAYNLVKT GQAKTHFYNV VALHKQDFNT IEDFHKLYCY 
           YFFAIVGINL TSMAYHLLKA GSARTHFYN- ---HPQQHLT VDTFHQFYCY 
           YTYAIVGINL TALAFNLLRT GAAKTHFYNQ VALHKQNFST LEDFHKLYCY 
           YTYAIVGINL TSMAFNLVKT GAAKTHFYNL VVQHRQDFST VEDFHKLYCY 
           YTFAIVGINL TYMTFNLLKD EEAKTHFYNN AESFKQPCS- LEHFNKFYSY 

           LFFEFDRFWM ESDPRNIMDF REIYQAFEIT KLEALHNENT IFKTNLVVES 
           LFYEFDRYWV ECKPKNIMDF NHIQRRFEEN IVKLLANDGC YFKMNLSVED 
           LFFEFDRFWM DSSPRNIMDF REVYQAFEIT KLEALHNDNT IFKTNLVVES 
           LFFEFDRFWM ESDPRNIMDF REIYQSFEIT KLEALHNDST IFKTNLVVES 
           LFFEFDHYWI DSNPTNIMDF RSIFQSFEVI IMEALHDKNC LFKSNLIVED 

           V 
           V 
           V 
           V 
           I 
