# Supplementary material for: Genomic analysis of a sexually-selected character: EST sequencing and microarray analysis of eye-antennal imaginal discs in the stalk-eyed fly Teleopsis dalmanni (Diopsidae)
Source: BMC Genomics. 2009 Aug 5;10:361. doi: 10.1186/1471-2164-10-361 (PMC2737001; doi:10.1186/1471-2164-10-361)
Supplement: Additional file 3 — EST dipteran alignments. Amino acid alignment files for Teleopsis dalmanni EST translations and proteins for A. gambiae, D. melanogaster, D. pseudoobscura and D. virilis. [file 1471-2164-10-361-S3.zip › Supplemental_File1/CG10071.phy2]

     5     76 
CG10071    MAKSKNHTNH NQNRKAHRNG IKRPIRMRHE STLGMDVKFL INQRFARKGN 
dpse       MAKSKNHTNH NQNKKAHRNG IKRPMRKRHE STMGMDVKFL INQRYARKGN 
AGAP006612 MAKSKNHTNH NQNQKAHKNG IKKPKRKRNE SKRGMCQKFL RNLRYSKKGN 
dvir       MAKSKNHTNH NQNKKAHRNG IKRPMRKRHE STLGMDVKFL INQRYARRGN 
dmel       MAKSKNHTNH NQNKKAHRNG IKRPLRKRHE STLGMDVKFL INQRYARKGN 

           LNREDALKRH EERKTSHVGK PKPIKL 
           LSREESVKKY NERIASQQGK PKPITL 
           VSHEESLKRA EERKAKYAGQ PAPVKL 
           LSRVEAVKRY EERVAAQQGK PKPVKL 
           LSREESVKRY NERIASQKGK PKPVTL 
