# Supplementary material for: Genomic analysis of a sexually-selected character: EST sequencing and microarray analysis of eye-antennal imaginal discs in the stalk-eyed fly Teleopsis dalmanni (Diopsidae)
Source: BMC Genomics. 2009 Aug 5;10:361. doi: 10.1186/1471-2164-10-361 (PMC2737001; doi:10.1186/1471-2164-10-361)
Supplement: Additional file 3 — EST dipteran alignments. Amino acid alignment files for Teleopsis dalmanni EST translations and proteins for A. gambiae, D. melanogaster, D. pseudoobscura and D. virilis. [file 1471-2164-10-361-S3.zip › Supplemental_File1/CG10072.phy2]

     5    120 
dpse       GAKLDIYDPK VEPEQIIDDL THPSVTESPE NVKKAVQIHS DPYSAVRATH 
CG10072    GAKLDIYDPK VEPEQIIDDL THPCVTESPE NVKKAVQIHS DPYSAIRGTH 
dvir       GAKLDIYDPK VEPEQIIDDL THPSVTESPE NVKKAVQIHS DPYSAVRATH 
dmel       GAALDIYDPK VEPEQIIDDL THPSVTESPE KVKKAVQIHS DPYSAVRATH 
AGAP006532 GAQLNIYDPK VEPEQILADL THPKVTESPE HVKRAVQIFA DPYDAVRGTH 

           ALVICTEWDE FVDLDFQRIY QSMMKPAYIF DGRKILDHER LHQIGFHVQT 
           AIVLCTEWDE FVNLDYKRIY QSMMKPAYIF DGRKILDHER LLQIGFHVQT 
           ALVLCTEWDE FVDLDYKRIY QSMMKPAYIF DGRKILDHER LLQIGFHVQT 
           ALVICTEWDE FVDLDFKRIY QSMMKPAYIF DGRKILDHER LQQIGFHVQT 
           ALVVCTEWDE FVSLNYERIY ASMMKPAYIF DGRKILPHER LQKIGFHVQT 

           IGKKYQRSGL LRSWGIVPQL 
           IGKKYQRTGL MRSWGSVPQL 
           IGKKYQRAGL LRSWGIVPQL 
           IGKKYQRTGL LRSWGIVPQL 
           IGKR------ ---------- 
