# Supplementary material for: Genomic analysis of a sexually-selected character: EST sequencing and microarray analysis of eye-antennal imaginal discs in the stalk-eyed fly Teleopsis dalmanni (Diopsidae)
Source: BMC Genomics. 2009 Aug 5;10:361. doi: 10.1186/1471-2164-10-361 (PMC2737001; doi:10.1186/1471-2164-10-361)
Supplement: Additional file 3 — EST dipteran alignments. Amino acid alignment files for Teleopsis dalmanni EST translations and proteins for A. gambiae, D. melanogaster, D. pseudoobscura and D. virilis. [file 1471-2164-10-361-S3.zip › Supplemental_File1/CG10075.phy2]

     5    260 
AGAP007714 ---------- ---------- ---------- ---------- ---------- 
dpse       QCTRAVARLA ---------- ---------- ---------- CRLCSSARVM 
CG10075    QCLSAIAQLQ --------TT TNTERNQ--- QFL--YFDSL TDACHINKIH 
dvir       -CTRAAARLA GGLTTSGLAT QQIYKHHava AAVAARFTDP CRLCS-TGVV 
dmel       QCTRAVARLA GGLARTAWAT QHTYKHR--- PAILGLLEQP CRLCSSTGVV 

           ---------- ---------- -------DGF LKRFIKKMGW IDNSATRLRV 
           DSADKTKPTT PEP------- ----PADHGI LKRVMNKVGF TPNTKARLKV 
           PQLSKRKYCT AETNLINKQT KQQLQQQNGI LKRVLHKVGL APNSKSRLKV 
           DSPGKAAK-- QTT------- -----EDGSI LKRVLTKVGF TPNTKARLKV 
           DNTNKTKPGT AEA------- -----AEGGI LKRVLNKVGF TPNTKARLKV 

           SSCLLYESVV DHINYSQFFE YFNMPDTFNT WFLITELHVW MLLVRSMAEG 
           TSHLLYESVA DKINYVAFFR DFSLPNTFNS WFLVTELHVW LLLMRSMAEG 
           ASHMLYETVA DKINYLVFFR DFKLPNTFNS WFLVTELHVW MLLVRAMAEG 
           TSHLLYESVA DKINYVAFFR DFNLPNTFNS WFLVTELHVW LLMMRSMAEG 
           TSHLLYESVA DKINYVTFFR DFNLPNTFNS WFLVTELHVW LLLMRSMAEG 

           DEKGAAGRFM RNCIVETMWN DVTTRAKQLT MDNPSAVRPQ IQQLSEQFQA 
           SETGEDGRFL RNCIVEAMWG DVNTRAKKLG AHNPSRTRQQ IETLSEQFQA 
           SESGEDGRFL RNCIVEAMWG DVNMRAKKLG ANNPSQTRKQ IEILSEQFQA 
           SEAGEDGRFL RNCIVEAMWG DVNTRAKKLG ANNPSRTRKQ IETLSEQFQA 
           SETGEDGRFL RNCIVEAMWG DVNTRAKKLG AHNPSRTRQQ IETLSEQFQA 

           ALISYDEGIS YDDKALAAAL WRRFLGGRCD DYEKLELLVG YVRKQVSMLD 
           ALIAYDEGIM SDDRVLAGAL WRRFFEMNCD DYAQIERLVK YVRQQAVMLD 
           ALIAYDEGAM SNDTIMAGAL WRRFFEMNCE DYERIERLVK YVRIQMIMLD 
           ALIAYDEGIM SDDRVLACAL WRRFFEMDCE DYAKIERLVK YVREQAFMLD 
           ALIAYDEGIM SDDRVLACAL WRRFFEMNCD DYAQIERLVK YVRQQASMLD 

           QLSRYDFAIK 
           SLPREQFITK 
           QLSRGEFIIR 
           SLTRDQFITK 
           SLPRDQFIVK 
