# Supplementary material for: Genomic analysis of a sexually-selected character: EST sequencing and microarray analysis of eye-antennal imaginal discs in the stalk-eyed fly Teleopsis dalmanni (Diopsidae)
Source: BMC Genomics. 2009 Aug 5;10:361. doi: 10.1186/1471-2164-10-361 (PMC2737001; doi:10.1186/1471-2164-10-361)
Supplement: Additional file 3 — EST dipteran alignments. Amino acid alignment files for Teleopsis dalmanni EST translations and proteins for A. gambiae, D. melanogaster, D. pseudoobscura and D. virilis. [file 1471-2164-10-361-S3.zip › Supplemental_File1/CG10082.phy2]

     5    379 
AGAP010480 ---------- ---------- ---------- ---------- ---------- 
dpse       MVYFLGDWGM GDSDLSSYQQ HVPNIQ---- qqq----RIH GRDL--HQQQ 
CG10082    MVYFLGDWGM GDSDCASYHQ HVPNIQQ--- -------SIH RHH--VQHEP 
dvir       MVYFLGDWGM GDSDLSSYQQ HVPNIQ-qqq qqqhq--RIH G-----HQ-Q 
dmel       MVYFLGDWGM GDSDLSSYQQ HVPNIQQ--- -----PRRIH GHDLLLQQQQ 

           ---------- ---------- ---------- ---------- ---------- 
           QQ-QQQQQ-q -qQQQQQQ-Q QQQQELVAQI STSLSQLQSQ LQFASG---- 
           QQLQQQQQ-- --QQRDQQLL QQHQQHVGQI APTLEQLSSS IQFANSNNLN 
           QQ--QQQQh- qqQQQQQQ-Q QQQHQLVAQI STSLSLLQSQ LQFASG---- 
           QQLPQQQQ-- --QQQQQQ-Q QQQQEFVAQI SSSLSQVQAQ LQFASG---- 

           ---------- ---------- ---------- ---------- ---------- 
           --SNFLQQPG STATSVSPST PHHHQHL-PQ QQLQQHHVVg prststctsT 
           NTTAFLTGNV GNINLTSTTF SHQQQYTSP- ----QH--V- ---------A 
           --SSFLQQ-- --QQ------ ---------- -QQQQH--V- ---------A 
           --SSFL---- ---------- ---QQGSSPS PSQQQHGPV- ---------S 

           ---------- ---------- ---------- ---------- ---------- 
           -----SSSLV TANLQQLSVS N---SNTSSS SST--gsgsg sgSG--SGSN 
           -----SSSLV TANLQQLSV- ---------- SSNNN----- ------SNCA 
           gprssSSSLV TANLQQLSVS Sggn------ --NNN----- ----nnSTCN 
           -----SSSLV TANLQQLSVS S---SNASSS SSNNN----- --SA--SGCN 

           ---------- ---------- ---------- ---------- ---------- 
           NNIS-R-QLQ qqplldtVAA SDGV------ ---------- ----sgvsgg 
           TPIKTATTLQ -------VTG DKSLITQQQQ QQQQQQHQQQ QQQQ------ 
           TPSKSQ--QQ ---------- ---------- ---------- ---------- 
           TPTK------ ---------- ---------- --------PQ KQKP------ 

           ---------- ---------- ---------- ---------- ---------- 
           skghpswlRQ CSEASV---- ---------- ---------- ---------- 
           --------QQ LATAAAELLQ YLGRQRSVSL AGNASAFESF HKTITPLLGA 
           ---------- ---------- ---------- ---------- ---------- 
           --------LL LPEAAASTAT AVGK------ ---------- ---------- 

           ---------- ---------- ----D-EIAL YPLNNQVGGH TRLLLLNQST 
           -----dgKPK QASSLLgkds LENeD-EVAL HPLSNQVGGH TRLLLLNQST 
           AAAAT--PQT QLSRDL---- LDN-DDEVAL QPLSNQVGGR TRLPLLNQST 
           -------KST QLSKDL---- LDNeD-EVAL HPLSNQVGGH TRLLLLNQST 
           ---SS--KNP QLSKDL---- LDN-EDEVAL HPLSNQVGGH TRLLLLNQST 

           VIKPLNLREL EFYQNIPSDI QQFVPKYRG 
           VIKPLNLREL DFYQNIPQDI LKFVPKYKG 
           VIKPLNLREL DFYQNIPQDI QKFVPKYKG 
           VIKPLNLREL DFYQNIPQDV QKFVPKYKG 
           VIKPLNLREL DFYQNIPQDI LKFVPKYKG 
