# Supplementary material for: Genomic analysis of a sexually-selected character: EST sequencing and microarray analysis of eye-antennal imaginal discs in the stalk-eyed fly Teleopsis dalmanni (Diopsidae)
Source: BMC Genomics. 2009 Aug 5;10:361. doi: 10.1186/1471-2164-10-361 (PMC2737001; doi:10.1186/1471-2164-10-361)
Supplement: Additional file 3 — EST dipteran alignments. Amino acid alignment files for Teleopsis dalmanni EST translations and proteins for A. gambiae, D. melanogaster, D. pseudoobscura and D. virilis. [file 1471-2164-10-361-S3.zip › Supplemental_File1/CG1009.phy2]

     5    373 
dpse       -DCLWVVPIS VSTSRDPTAI AKTFLLDKPS MEVVLDGVTD SDWIKINPGT 
AGAP005728 -QSLWMIPIN VSTPSSGNAV ST--VLETAT ADITVEGVGE QDWVKINPGT 
dvir       -DCLWVVPIS VSTSRNPNQI AKTFLLEKAS MEVVLDNVSE DDWIKINPGT 
dmel       ENCLWVVPIS VSTSKNPTGI AKTFLLDKSS MEVTLDNVDE DDWIKINPGT 
CG1009     EDYTWVIPIT VSTSKHPDKI AKTFLLNKKE MEVVLDDVGP NDWIKINPGT 

           VGYYRTRYSK EMLEQLMPAV KNMELPPLDR LGLIDDMFAM VQAGHASTAD 
           IGYYRTQYPA EMLEQFLPAI KNMTLPPLDR LGLIDDLFAL VQAGKSSTVD 
           VGYYRTRYSE EMLGQLLPAV QNMELPPLDR LGLIDDMFAM VQAGQASTVD 
           VGYYRTRYSQ EMLEQLMPAV EKMELPPLDR LGLIDDMFAM VQAGHASTAD 
           VGYYRTRYSK EMLEKLIPAV SNMELPPLDR LGLIDDMFAM CQAGQTSTAE 

           VLALVDGYRN ETNYTVWTAI TNSLTNLHVL ISHTDLMEDF HRFGRNLYEP 
           ALKVIDAYRN ENNYTVWSSI SNCLAKLQLL LAHTPAEKQF SEYGVRLYQP 
           VLQLVGSYRN ETNYTVWTAI TNSLANLHIL ISHTDLMEDF NNFGRSLYEP 
           VLALVDSYRN ETNYTVWTAI TNSLTNLHIL ISHTDLMEDF HRFGRNLYEP 
           VLKLIDSYRN ETNYTVWTAI TNSLSNLYIL ISHTELMDYF NIYGEKLYRP 

           VAQRLGWEPR EGENHLDTLL RSLVLTRLVS FRSNDVIEVA RQRFRSHING 
           VAEKLGWDVK PGESHLDTLL RSLVLGRLVS FGCPKTVAEA KRRFEEHAQN 
           VAKRLGWEPR DNENHLDTLL RSLVLTRLVS FRSPEITEEA RKRFRSHVNG 
           VAYRLGWEPR DGENHLDTLL RSLVLTRLVS FRSSDTIEEA KIRFRRHVNG 
           VADRLGWEAR EGESHLDTLL RSLVLSRLVS FRCKYVINEA KKRFRNHIDG 

           TQPLPADLRT TCYKAALQDG NEQIFEEMLA LYRTTDLHEE QDRISRALGC 
           KSVLPADLRS TCYRAVLQHG DLATYDEMLR LYRATDLHEE KDRISRALGS 
           TKALPADLRS TCYKAVLQDG DEEIFEEMLM LYRSTDLHEE QDRISRALGC 
           TELLPADLRT TCYKAVLQDG DEKIFNEMLD LYRATDLHEE QDRISRALGC 
           T-LLPADLRS TCYKAILQNG DESNFNEMLK LYRSTDLHEE QDRISRVLGS 

           STDAKLLRRV IDFAMSGEVR AQDSVFVIVA VAINPKGRDM AWEFFKSSNK 
           IGNVDILRKV IDFAMSEEVR AQDSVFVIVS VAINPKGRDM AWDYFCEHWQ 
           IGDVKLLRRV IDFAMSGEVR AQDSVFVIVA VAVNPKGRDM AWEFFKENNK 
           CGDLKLLRRV IDFAMSSEVR AQDSVFVIVA VAINPKGRDM AWEFFKENNK 
           MSDVVLLRKV IDFAMSSEVR AQDSVFVIVA VAVNPKGRDM AWQFFKDNNQ 

           QLLERYQGGF LLTRLIKYLI ENYASEEKAK EVEEFFRVTQ IPGCERTVSQ 
           VLLNQYEGGF LLARLIKYLT ENFSTEERAK EVEQFFREHD FPGTERTVSQ 
           QLLEQYQGGF LLTRLIKYLI ENFASEEKAH EVEEFFKTNL IPGCDRTVSQ 
           QLLERYQGGF LLSRLIKYLI ENFASEERAK EVEEFLQVNQ IPGCERTVSQ 
           KLLEQYQGGF LLARLIKYLI ENFASEEKAI EVEKFFKSKQ FSGTERTVSQ 

           AVETIRLNAA WLERDREKLS TYL 
           SIETIRLNAD WMRRDLDAIS AYL 
           AVETIRLNAA WLQRDREKLT EFL 
           AVETIRLNAA WLQRDREQLA IFL 
           AVETIRLNAA WLQRDLDSLT AYL 
