# Supplementary material for: Genomic analysis of a sexually-selected character: EST sequencing and microarray analysis of eye-antennal imaginal discs in the stalk-eyed fly Teleopsis dalmanni (Diopsidae)
Source: BMC Genomics. 2009 Aug 5;10:361. doi: 10.1186/1471-2164-10-361 (PMC2737001; doi:10.1186/1471-2164-10-361)
Supplement: Additional file 3 — EST dipteran alignments. Amino acid alignment files for Teleopsis dalmanni EST translations and proteins for A. gambiae, D. melanogaster, D. pseudoobscura and D. virilis. [file 1471-2164-10-361-S3.zip › Supplemental_File1/CG10098.phy2]

     5    265 
dpse       TLIVGRNAED EASvg--VAE -----EVCYY DVSDVIgEGK TDGGAAAESS 
CG10098    TTVLGRNFEN ALS--SGDAA ---SCEVQYY EASTAV-EGS SDGGATPEVS 
AGAP001959 ---------- ---------- ---------- ---------- ---------- 
dvir       SLIFGRNAED SDA----VGG lgvSTEVCYY DVSDVL-EGK TDGGAALEPS 
dmel       TLIIGRNAED EKN--VNVAS -----EVCFY DATEVL-EGK TDGGASAETG 

           NeDALRVILQ KPKPGLWGGD FGANERGVAV GLTWTDGEED AKDNDSLLGT 
           S-ETLRLILQ RPSTNIWGGD IGANERSVCV AVTWTTNEPE -KNSGNLLST 
           ------VILN KP-AGSWGAE SGSNEKAVTI GLSYS--EQG AGGDGKVSAL 
           A-DALRVILQ KPKPALWGGD FGANERGVVV SLTWSDGEQQ AADSDSLLGT 
           G-DMLRVILQ KPQPGLWGGD FGANERGVAL GLTWAAGENE AKDSDSLLGT 

           DIVRLTLAVS SDVEAAVDRI GLLVATHGH- DKT---KLNF IACDSTAAWI 
           DVVRYALATS KDAGEAVERI GSLVENHAS- NDA---KMNF VICDPVNVWV 
           DLVRLGLERG ESASDAVDKL VALVEQHAP- EDRnalKAAF VVCDPAAVWL 
           DIVRITLAES NEAEAAVDRI GALVAKHS-n DSA---KLNF IVCDPTAAWI 
           DIVRLTLAVA KDVDDAVDRI GALVASHGH- DNS---KLNF IACDAAAAWL 

           ISCAGKVWAA EKVESSFLRL PSGGLTVTTT INKSSEGLD- -AE------- 
           VSCAVKLWAA QHI-TTFYRI SSKSLAVTTT INKSSAELN- -DALKTLGVW 
           LNVAGQFWAA KQIQESSVAL AATGFTIGAS FDRSTDDLAs k-A-QAAGAW 
           LSSAGKVWAA EKLQAGWLRV PSGGLTVTTT IDKSSDGLD- -TA------- 
           VSCSGKVWAA EKLEASFLRL PSGGLAVTTV VNKSSEGLD- -DA------- 

           -----ASFAA AHDAEAQ-pP AE-DWCGPKP --SGDGTYTQ HDMFETLRAA 
           NGEGELNFAA VFDASSE--- -V-TW-DEEP --SSDGSFEL LNMFETLRAA 
           DGAGEFSFSE AFGGSPAT-D AVrSWPANEP --GVEGAFGL KHMFECLRAV 
           -----ANFAA AHDAEAQA-P EA-DWCGPKP dgDGDGSYTQ QDMFETLREA 
           -----ASFAA AHDAEAQA-P AV-DWCGPKP --AGDGTYTQ HDMFETLRSA 

           SNESSSRAAT VSVLS 
           S-ADTSLASN VSLLT 
           GTDPPTGPSH VSVLS 
           SGA-GSRAAN VSMLS 
           SNASSSRAAT VSVLS 
