# Supplementary material for: Genomic analysis of a sexually-selected character: EST sequencing and microarray analysis of eye-antennal imaginal discs in the stalk-eyed fly Teleopsis dalmanni (Diopsidae)
Source: BMC Genomics. 2009 Aug 5;10:361. doi: 10.1186/1471-2164-10-361 (PMC2737001; doi:10.1186/1471-2164-10-361)
Supplement: Additional file 3 — EST dipteran alignments. Amino acid alignment files for Teleopsis dalmanni EST translations and proteins for A. gambiae, D. melanogaster, D. pseudoobscura and D. virilis. [file 1471-2164-10-361-S3.zip › Supplemental_File1/CG10103.phy2]

     5    460 
dpse       MFSSGPNYNK LKTNLRLALN RLKLLEKKKA ELTQKSRKEI ADYLATGKTE 
AGAP005882 MFSSAPNYTK LKTNLRLALN RLKLLEKKKT ELAQKARKEI ADYLVAGKPE 
CG10103    MFSSGPNYTK LKTNLRLATS RLKLLEKKKS ELAQKSRKEI GDFLSNGKTE 
dvir       MFSSGPNYNK LKTNLRLAQN RLKLLEKKKA ELTQKSRKEI ADYLATGKIE 
dmel       MFSSGPNYNK LKTNLRLALN RLKLLEKKKA ELTQKSRKEI ADYLATGKTE 

           RARIRVEHII REDYLVEAME MVEMYCDLLL ARFGLITQMK ELDSGIAEPV 
           RARIRVEHII REDYLVEAME IVEMYCDLIL ARFGLVTQMK ELDEGIEEAV 
           RARIRVEHLI REDYLVEAME IVEMYCDMLL ARFGLVTQMK ELDDGIAEAV 
           RARIRVEHII REDYLVEAME IVEMYCDLLL ARFGLIQQMK ELDAGIAEPV 
           RARIRVEHII REDYLVEAME MVEMYCDLLL ARFGLITQMK ELDTGIAEPV 

           ASLVWVCPRL QSDIAELKII SDIFITKYGP QFAEHNRTAT GDHYVSEKLM 
           SSIIWVAPRL QADVQELKLC SDIFTLKYGK PYAEQVRAAI PPHKVSDKLM 
           SSLVWVCPRL QSDVTELKII SDIFISKYGP QFAEAARTAT GNHQVSEKLM 
           SSLVWVCPRL QSDIGELKVI SDIFVHKYGP QFAEHSRTAT GEHFVSEKLM 
           ASLVWVCPRL QSDIAELKII SDIFVTKYGP QFAEQSRTAT GEHYVSEKLM 

           HKLTLQAPPK LLVEKYLLAI AKNYNIEYEP DPQVMQEEQ- --K---PEQ- 
           HKLAIQAPPK LLVEKYLIEI AKIFNVDYEP DPLVMKDDHs siM--DGEId 
           HKLQLQAPPK LLVEKYLIEI ARNYNIEYEP DPQVMKDEG- --K--DGQQ- 
           HKLTLQAPPK LLVENYLIAI AKNYNIEYEP DPQVMQEEQ- --KpdQ--Q- 
           HKLTLQAPPK LLVENYLIAI AKNYNIEYEP DPQVMQED-- -----QPQQ- 

           -------HHL IDLSDRNNL- ----QMGFIG YPAVPPLPNM PVPPTSKPFN 
           gagggggGVL IDLADKNNLD GGSGNVGFVA YP--PAIPQL PVVPPTVPFQ 
           -------AYL IDLSDKNNLG GASGQMGFIG YPAVPPLPVM PDPPATKPFN 
           -------HHL IDLSDRNNL- ----QMGFIG YPAMPQLPDM PVPPSSKPFN 
           -------PHL IDLSDRNNLS GGGGQMGFIG YPAMPALPDM PMPPSAKPFN 

           YPPFG-G-GG GG-G--GG-- ---------- -----FAYNI PPN-----Qp 
           YPA-GpS--- -------GQH FGA------A SAPPPFNYNI PPNsseke-- 
           YPPPY-G-GG GGGGPPGFIP TNANT----- ---PPFSYNI PPN-----V- 
           YPPFG-GsGG G-GGGGGGVG GGACAAPSPV QPPPPFAYNI PPN------- 
           YPPFG-G-GG GGGG--GGAP AGAYALPHPV QAPPPFAYNI PPN------- 

           PPSQPSMPSV VPG-----KC SEEKDLNT-- NFINRETN-- --NTDDSGSP 
           ---------- ---------- -EIKDLNIns NFLNEER--- -------GAT 
           PQSMPPTN-- ---------- -EKKDLNT-- NFID------ ---------- 
           ---QPPAS-- ---tsaqgKC AEEKDLNT-- NFINHETKtn ngESDGSGSP 
           ---QPPTHAV LPA-----KC AEEKDLNT-- NFIDREAN-- --NTDGSGSP 

           DE---NILRP KPNNDPPPRY TSINP-VNLQ NANKPKPQPR SKLPPGGppg 
           GDssg----- -----PPPSY SSLSPdDNMQ NSTKPKPQPR SKF------- 
           --------RA KAHNDPPPRY SSINP-YNLQ NTNKPKPQPR SKLPPAT--- 
           DE---NILRP KPQNDPPPRY SSINP-VNLQ NANKPKPQPR SKLPPGG--- 
           DE---NILRP KPENDPPPRY TSINP-VNLQ NANKPKPQPR SKLPPGN--- 

           PTL--PSAPP AL-DLPSLPN VPLDLPDIPp G-PSGGKKED EDEIDFDELS 
           --------SP EL-NFPPLPN VPLDLPDIP- -d-GDENKND NDEIDFDDLS 
           -----PSAPP HLPDIPNLPN VPNDLPDIP- ---CDNEKQE NDDIDFDDLS 
           P--eqPSAPP PM-DLPSLPN VPNDLPDVP- G-G--DKRGD DDEIDFDELS 
           PTL--PSAPP AL-DFPSLPN VPNDLPDIP- G-AGAEKKND EDEIDFDDLS 

           RRFENLKKRK 
           RRFEELKRKK 
           RRFENLKKKK 
           RRFENLKKRK 
           RRFENLKKRK 
