# Supplementary material for: Genomic analysis of a sexually-selected character: EST sequencing and microarray analysis of eye-antennal imaginal discs in the stalk-eyed fly Teleopsis dalmanni (Diopsidae)
Source: BMC Genomics. 2009 Aug 5;10:361. doi: 10.1186/1471-2164-10-361 (PMC2737001; doi:10.1186/1471-2164-10-361)
Supplement: Additional file 3 — EST dipteran alignments. Amino acid alignment files for Teleopsis dalmanni EST translations and proteins for A. gambiae, D. melanogaster, D. pseudoobscura and D. virilis. [file 1471-2164-10-361-S3.zip › Supplemental_File1/CG10105.phy2]

     5    478 
AGAP008831 -LGISGDRFE IDPIPNnpGK FWNRQKPACH TMDSVAACTI VERKHSKAVL 
dpse       TLGISGERIE IDQYKN--AK FWPQKKPVST PIDLVAHCEI VERRHLKALL 
CG10105    TLGISGERIE IDQHKI--AK FWTKQKAVTY PIESIAFCEI VERRSSKTIL 
dvir       TLAVSGERIE IDQHKN--TK FWTQRKPVST PIDMVAHCEI VEQRQLKALL 
dmel       TLGISGERIE IDQCKN--AK FWPQKKPVST PIDFVAHCEI LERRHLKALL 

           R--------- ---------- ---------- ---------- ---------- 
           RIWLKSNSSS SSL--psGCT SAPINASVTT LNT-GTGSSs A-GIAHSPSS 
           RIWLRSSSSS GSSGD--SKT -------MSL QLG-GSGTS- G-GGSHSPNS 
           RIWLKSNSSS -SMTT--SCT SAPSTASIAT LI-pGSG-S- -vGLIHSPAS 
           RIWLKSNSSS PSFST--GCT SAPINASVTT LNA-GSG-S- G-GIAHSPSS 

           ---------- ---------- ---------- ---------- ---------- 
           PGNSF----- --------GF F--MtSNIRF KHYDFDTDTH TAEQINSKLN 
           PAHYPQHASP FAFFQNTTAS S-QR-HQMRF KHYDFETDFR TAEHILNKLN 
           PRHQATHS-- ---SSSPFGL FgSA-SNIRF KHYDFDTDVH TAEQIRNKLN 
           PGH------- ------SSGL F-SS-SNIRF KHYDFDTDTH TAEQIHNKLN 

           ---------- ---------- ---------- ---MATYNNA HWLLSHIRNS 
           CILEMRSSEL RREFLQQRER KQERQQVKKQ LKLMATYSNQ HWLLSHIRNS 
           CILEVRSSEV RREFLQMRER KLEKSLAKKN LKMMATYCNQ HWLLSHIRNS 
           CILEMRASDI RREFLQQRER KQEKQLAKRQ LKLMATYSNQ HWLLSHIRNS 
           CILEMRSSDL RREFLLQRDR KQE----KRQ LKLMATYSNQ HWLLSHIRNS 

           FISTDDTGVS ETVMVMEDIP LQLAKRFRes qarvaeTTNQ PQPQP----- 
           FISTDDTGMC ETVMLSDDMP KHYLRKF--- --------NS SAGVEs--HR 
           FISTDDTGMC ETVMVSDDLP KHYLSKFQ-- ------TGNQ QLGYQ-NQHR 
           FISTDDTGIC ETVMLSDDMP KHYLRK---- ---------- ---------- 
           FISTDDTGMC ETVMLSDDMP KHYLRKF--- -------GNS GAGGD-HYHW 

           ---------- ------ETTA pdedsdgpgi DP---IKQQ- -MQARFGVDY 
           R-rpLK---- -PP-LASALP ---------- --drnT---- -RHPDAPMQE 
           K--------- ---SSGNTSA ---------- NK---AQMQ- -RSLDLPPQE 
           -------pdt ATPTQRSAPL ---------- Q-----HMMp pRIADPPLQE 
           RR--AHK--- TPPTGGGTTP ---------- ER-----NT- -RHPDAPLQE 

           EYFFSYPGLD DTDEEDADTL SQSYEIQMDQ ESGFHRQRSN TAQKLEKLEI 
           VDFMCYPGLD LSDDEE-DMS THSFDIQMYP EVGAHRFRSN TAQKLEKLDI 
           ADFVCYPGLD LSDDEDMDLS SQSYDIQMYP EVGAHRFRSN TAQKLEKMDI 
           VDFVCYPGLD LSDDEDLDMS THSFDIQMYP EVGAHRFRSN TAQKLEKLDI 
           VDFICYPGLD LSDDEE-DMS THSFDIQMYP EVGAHRFRSN TAQKLEKLDI 

           ARRKASQIRS VKLDDSsvLQ PEEEED---- -EISL----- --------L- 
           AKRRAARIKS INYNEE--VQ PPEDKDFFMR KEIPN----- --------I- 
           ARRKAARTKC VNYDDE--VI PPDDSDYFVR KTLSPAKVIQ PKES----IA 
           AKRKAARIKS VNYNEE--VL PPDRKDFFKR KEVKEQPREK PSTSkttaAN 
           AKRRAARIKS VNYQEE--VQ PPESDDFFKR KELPLSKAER VKNE------ 

           fsrrVSLP-- -----SESPR KRLS-----S TLSEQLSTLP ALPQNQFLEY 
           --------kp tipkeKKAND DELSDEGVQS MLTEQLAKSP KQTQNKFIEF 
           ----VEIT-- -----EDATA EETCDSGIKS KLAFQLANSP KQSQNKFMEY 
           ----VKRP-- -----EKNSD DDLSDEGVKS MLTEQLARSP KQTQNRFIEY 
           ---------- -----PKAND DDLSDEGVQS QLTEQLAKSP KQAQNRFIEF 

           AKFDGTGHIE VPVRTFKVFV PALPEEQR 
           ARFDGTSQVG MQTKRINVYL NMLPEPDR 
           AKF-RTSQTG IQTKRINVYL SMLPERER 
           ARFDGTAQVG MPTKRINVYV NMLPEPER 
           ARFDGTSQVG MQTKRINVFL NMLPEPDR 
