# Supplementary material for: Genomic analysis of a sexually-selected character: EST sequencing and microarray analysis of eye-antennal imaginal discs in the stalk-eyed fly Teleopsis dalmanni (Diopsidae)
Source: BMC Genomics. 2009 Aug 5;10:361. doi: 10.1186/1471-2164-10-361 (PMC2737001; doi:10.1186/1471-2164-10-361)
Supplement: Additional file 3 — EST dipteran alignments. Amino acid alignment files for Teleopsis dalmanni EST translations and proteins for A. gambiae, D. melanogaster, D. pseudoobscura and D. virilis. [file 1471-2164-10-361-S3.zip › Supplemental_File1/CG10106.phy2]

     5    240 
dpse       MDCGTSLAKY ILFIFNTIVS VIGILSIVYG VLILKSIGTI EVNGQVGFPP 
AGAP007209 LNCGHSTIKY LLFIFNLLCS LCGIALIVIG AVSL--VKLE ELR-EISDEY 
dvir       MDCGTSMVKY ILFVFNTIVS IIGILGIVYG VLILQSIGTI EVNGQVGFPP 
dmel       MDCGTSMVKY ILFIFNTIVS VIGILGIVYG VLILKSIGVV EVNGQVGFPI 
CG10106    MDCGTSTVKY ILFIFNTIVS LVGILGIVYG VLILNSIGTI VVDGQTGFPP 

           QALMP-IILI GIGSIVVFIS FLGCCGAIRE SVCMTMSYAV FLLILLIVQL 
           NIVAPsILLI VFGSVVFVIS FFGCCGAIRE SYCMTSTYSF FLILLVIAQI 
           QAALP-IIMI TLGSIVVFIS FLGCCGAIRE SVCMTMSYAV CLLVLLILQL 
           QALMP-IILI SLGSIVVFIS FLGCCGAIRE SVCMTMSYAT FLLILLILQL 
           QAIMP-IGLI TISSIVVFIS FLGCCGAIRE SVFMTMTYAV FLLILLLLQL 

           TIVVLLYTNK DKFEEAMGRV VDQAWE-SrE A-REGGVFDA IQKSLKC--- 
           VIAVLVFVFV GDVTTAIKKG FERVFEnR-D NPVNADLVNS IQQNLQCCGK 
           TVVVLLFTNK DKFDNAMGEV IDKVWEnR-E T-REGGVFDA IQKSLHCCGR 
           TFVVLLFTHR EEFENAMGNV IENAWN-S-E HTYKGGVFDT IQKSLHCCGS 
           TIIVLLFTNK DKFLDAMGDV IDKAWE-Q-D -SRENGIFDA IQKSLHCCGK 

           ---------- ---------- ---CD-GSCL NPANI--YGG CRGKFVDFMS 
           RSFLDYgva- ----S---FP QSCCS-SGGT APLCVpfASG CLSRLSEFLD 
           VGPQDY---V GS-VLtsgLP SSCCD-GSCV NPLNI--YGG CREKFVDLMS 
           SSALDY---I GKGDL---VP PSCC-SGSCL IPTNY--YPG CRGKFVELMT 
           NGITDY---I TNLPN---VP KSCCEGGNCL NPLNV--YGG CRSKFQEFMS 

           VSTDNAKYVA IGLIGVELVG FIFACCLANN VRNYKRRNAY 
           SAGNIVAWVS LGVAAVELVG LISACCLANA IRNQQRRSGY 
           GSSEKAKYVG IGLIVVELVG FIFACCLANN VRNYKRRNGY 
           TGSDNAKYVG IGLIGIELIG FIFACCLANN VRNYKRRNAY 
           GSTDLARHVG LGLIVVELVG FIFACCLANN VRNYKRRNVY 
