# Supplementary material for: Genomic analysis of a sexually-selected character: EST sequencing and microarray analysis of eye-antennal imaginal discs in the stalk-eyed fly Teleopsis dalmanni (Diopsidae)
Source: BMC Genomics. 2009 Aug 5;10:361. doi: 10.1186/1471-2164-10-361 (PMC2737001; doi:10.1186/1471-2164-10-361)
Supplement: Additional file 3 — EST dipteran alignments. Amino acid alignment files for Teleopsis dalmanni EST translations and proteins for A. gambiae, D. melanogaster, D. pseudoobscura and D. virilis. [file 1471-2164-10-361-S3.zip › Supplemental_File1/CG10107.phy2]

     5    637 
AGAP005881 -CPVTASNNT PApSVSTVAK PKPKsaprsk rNLTMQIGST TITPVSKR-- 
dpse       KGPVTYDTNQ PV-EPQHLKR ARGK------ -KVSMQIGNT TITPLTKRGE 
CG10107    KGPVTYDTNI PV-ELQQVKK QRGK------ -KIALQIGNT TITPLSKRDS 
dvir       KGPVTFDTNQ PV-EPQHLKR ARGK------ -KVALQIGNT TITPLSKR-E 
dmel       KGPVTFDTNQ PV-EPQQLKR PRGK------ -KVALQIGNT TITPLTKRAE 

           --------EI ES-IHL-ADD DmCERDEADG DESELATDAE DSDDEP---- 
           GGALPAALNS E-ICRLgDDG E-SERDEAEG DDSDMASEDS -----YNSN- 
           NPNLLADIVG VN-----DDH D-SDRDEAEG DDEDLASDDS DFESGENNT- 
           TVTLPA--MP SEICRI-ADD E-SERDEAEG DDSDMASEVS -----ENSNp 
           GGQLPAALTA ENVCRI-ADD E-SERDEAEG DESDMASEDS -----ENSN- 

           ---------- ---------- ---------- ---------- -------S-- 
           --SAKE---- ---------- ---------- ---rssg--- -------A-- 
           --SS------ -ANTTQSPPS ISANITEK-- -QP------- ---------- 
           pi-SKEPTAA PAATPA---- --APTT--tt p------TSS GPARA---sn 
           --SAKEPAAT PTSTTASTPS LSSS------ -QP----TAT GPARNIAS-- 

           DDgr-PPIKQ PCILIFDSLT GASRSRVVAT LRDYLTCEYR VKMPDKPAKQ 
           EE--VPAVKQ PLILIFDSLA GASRSRVVAT LRDYLTCEYR VKKPDAQAHV 
           -------IKQ PLILIFDSLA GAGRSRVVAT LRDYLSCEYK LKMANATPHV 
           DD--VPAVKQ PLILIFDSLA GASRSRVVAT LRDYLTCEYK VKKPDAQAHI 
           DD--VPAVKQ PLILIFDSLA GASRSRVVAT LRDYLTCEYR VKKPDAQAHV 

           FNKLNMPGHC VKVPQQNNYT DCGLYLLQYV EHFFLDPILD YHLPIKQLQD 
           FNKDNMPGHC VKVPQQNNFT DCGLYLLQYV EQFFAEPIRD YRLPIKQLTN 
           FNKENMPGHC VKVPQQNNFT DCGLFLLQYV EQFFKDPVTD YRLPIK-LCN 
           FNKDNMPGHC VKVPQQNNFT DCGLYLLQYV EHFFKDPIKD YRLPIKQLTN 
           FNKDNMPGHC VKVPQQNNFT DCGLYLLQYV EQFFGEPIRD YRLPIKQLTN 

           WFETITVTKK REDISNLIKE LIDKHD--PS A-----pp-L PSIELPTLNG 
           WFDFITVTKK REDISNLIQK LMDETN--TQ Q---RL--IL PVIEFPTLNG 
           WFDTLTVTRK REDISNLLQQ LLNEKYGVGH Q----I--VL PEISFPTLNG 
           WFDYLTVTKK REDIAQLIQQ LMDDSN--TQ Q--pRL--IL PVIEFPTLNG 
           WFDFLTVTKK REDIANLIQQ LMDE----GN QQQ-RL--IL PVIEFPTLNG 

           KLI--idPDD SLNdAEF-EE EEM------- EHDEEFV-SA -FDMTPDT-- 
           QLVEY--PEE AES-AEFEEE EGHEDDELNS ESYEENN-A- vAEMEVDPV- 
           ELVE---SHD EYN-IEF-EE DGMDDE--TA EEEEELT-SG -ADGDLDVGS 
           QLVEY--PEE TES-AEFEEE EGHEDEEHAS DMHEDSTp-- -TEMEVDPTA 
           QLVEY--PED TES-AEFEEE EGHDDEDPAS EMHDENN-AG -TDMEVDPVN 

           DE-------- ---------- ---------- ---------- ---------- 
           ---------- ---------- ---------- ---------- ---------- 
           DEL--S---- QSPVKP-TTT AVVPTHGRQI VVKRRMQ--I VN--TNTNNE 
           EELqqAQASK TSAQTVTTTT ---------- ---------- ---------- 
           EEP--ALAGK TAALAPASTT AAAPT-GKRF VLKRRLHNGA VSSPTNGNGE 

           ---------- ---------- ---------- ---------- -----DKPRL 
           ---------- ---------- ---------- ---------- -----DFVRG 
           LSP------P H-------ST TMRSSLV--- ---------K IRKLDDFKRT 
           ---------- ---------- ---------- ---------- -----DFVRG 
           ASSNGGALIP QLVSTAAATT TGVSSGVAHL GPRGPSGGLK IRKIEDFSRG 

           DITDVKNLPD GQ--ITQIDC STIRVGTLKY EANEKVTISS KGVRIVAPN- 
           DVMDLSDVPK SEQFSTAITC SCVRLIPYRF ETIEPVTFTS KGIRINGILk 
           DITELSD--E LDKSCVKLYC KNVRIGGYCF ETAEPVNITA KGIQITAPL- 
           DVTDLSDMPD GETFTTELTC KCLRLMPYRF MLTEPVTFTS KGVRLAG-V- 
           DVRDLSDIPE ADQFSASLKC SCVRLVPYRF EITEPVCFTT KGVRIAGIL- 

           --V-----kr ptEFV-sLDL QMNEMKKVLT HFS---KGLN VIFLYTNISG 
           dm----DE-- --KF-T-LNI YKHEVIKVIA HFGSSDQPQT LLTLYLLKTC 
           --V-NNDK-- --EFCI-LNI HKHEIVKLIG HFNKPDDVF- VLCFYTLRKC 
           --LpDKDE-- --KF-V-LHI YKHEVIKVIA HFASYEQAQP LVTLYMLKTC 
           --K-DKDE-- --KF-E-LNI HKQEVIKVIA HFGNVEPAQP LVTLYLLKTC 

           GAYVRKHLEM dpsS--DK-- ---LPCFR-P EIA-SNDlTK RIILLVDSIS 
           ALYVKTQLCL ---P--DDQp -SEQTGF--K SQT-SFH-TR RLVLLFDSIP 
           AQYIKTSLNI ---A--DEP- VADGTTYF-I ATG-PYQ-YR KIILHIDSIS 
           AQYVKSQLQL ----peDAP- ----NEQFgV KWHgSFH-ER RLILLFDTIS 
           AEYVKNQLKL ---P--DDQ- HHEHTGF--- KTH-SYH-TR RLILLFDSIS 

           EEAKSIIKNI FHPdlLEEIS IRDAKELILR CS-SSRS 
           AATRETIKTM FSC--VDEIS AIDAADIFDR IADSDRK 
           DQALNTLKQL CNP--LDEIG LVDVQSLLER AADSERQ 
           FSARETLKSM FSF--LDEIS SRDAAEILER IADSDRK 
           VSARGNIKSM FSC--VDEIS STDAAEILER IADSDRK 
