# Supplementary material for: Genomic analysis of a sexually-selected character: EST sequencing and microarray analysis of eye-antennal imaginal discs in the stalk-eyed fly Teleopsis dalmanni (Diopsidae)
Source: BMC Genomics. 2009 Aug 5;10:361. doi: 10.1186/1471-2164-10-361 (PMC2737001; doi:10.1186/1471-2164-10-361)
Supplement: Additional file 3 — EST dipteran alignments. Amino acid alignment files for Teleopsis dalmanni EST translations and proteins for A. gambiae, D. melanogaster, D. pseudoobscura and D. virilis. [file 1471-2164-10-361-S3.zip › Supplemental_File1/CG10108.phy2]

     5    209 
CG10108    AEYLKRTCLI CGCHTNQTIN IYEPRSGPNI VQLIQAKFKF QPLNEDKYLC 
dpse       SEYLKRTCLI CGCHTNQTIN IYEPRSGPNI VQLIQAKFKF QPLNEDKFLC 
dvir       SEYLKRTCLI CGCQTNQTIN IYEPRSGPNI VQLIQAKFKF QPLNEDKFLC 
AGAP011093 ---------- ---------- ---------- ---------- ---NADKHIC 
dmel       SEYLKRTCLI CGCHTNQTIN IYEPRSGPNI VQLIQAKFKF QPLNEDKFLC 

           FSCNNRLINW HSLQALNSND AESPSGTFRS ---HLNSMVQ EKGA----SS 
           FSCNNWLINW HSLQALNSND ADSQSQS-PS --aQM----- --GNnssgSL 
           FSCNNWLINW HSLQAVNSND VESQSRS-QS ps-HMGNH-S SAGV----VQ 
           FSCNNWLINW YSLQ------ ---------- ---------- ---------- 
           FSCNNWLINW HSLQAVNSNE AESQSQS-PS ---HM----- --GN----SV 

           SQQ------S VAVC--RPIA QVRPCQLTTD AISRCSIKAS IASIPLCEQQ 
           LPE------E RARRmgRPVA YVQP------ -----QVRVN PRSQPLSQ-- 
           QQQqkglplE RAKL--RPVA QVRP------ ---------Q PQAQMLAQPQ 
           ---------- ---------- ---------- ---------- ---------- 
           LQQ------E RTKL--RPVA MVRP------ -----TVRVQ PQSQPQLQPQ 

           QANTTNITAA VSQTFKSTNF TKRSF-RHR- -QLLTARPI- -QRKCMR--- 
           ------LRNN VNLAPAAITY RKR--sSSR- -GF---GSVd gMSKILR--- 
           VQL---PAAQ IAPPPA-ISY NKRRF-GRRt aAASSGRGM- -RGKMLRhss 
           ---------- ---------- ---------- ---------- ---------- 
           --------VP INPTPAPIVY SKRRA-SRR- -SASVSR--- -MSRVLR--- 

           SCNNCGRSI 
           QC--YLESV 
           SC-ACRKCR 
           --------- 
           QC--CVESL 
