# Supplementary material for: Genomic analysis of a sexually-selected character: EST sequencing and microarray analysis of eye-antennal imaginal discs in the stalk-eyed fly Teleopsis dalmanni (Diopsidae)
Source: BMC Genomics. 2009 Aug 5;10:361. doi: 10.1186/1471-2164-10-361 (PMC2737001; doi:10.1186/1471-2164-10-361)
Supplement: Additional file 3 — EST dipteran alignments. Amino acid alignment files for Teleopsis dalmanni EST translations and proteins for A. gambiae, D. melanogaster, D. pseudoobscura and D. virilis. [file 1471-2164-10-361-S3.zip › Supplemental_File1/CG10119.phy2]

     5    389 
AGAP011938 MSQraKRSGA STPVP-VQAS TPVQQS-GSG ATG--Asaah hhhsarpASP 
CG10119    MSQ--KRVTV NTRVSR--TS TPIGGA---S RLG--A---- -------TSP 
dpse       MSA--RRVTL NTRVSRASTS TPVGGASTSS RLG-a----- -------TSP 
dvir       MSA--RRVTV NTRVSRASTS TPVGGASTSG RLGga----- -------TSP 
dmel       MSA--RRVTL NTRVSRASTS TPVGGASTSS RVG--A---- -------TSP 

           LSPTRHSRLQ EKADLQNLND RLACYIDRVR YLEQENSRLT MEVRTSQDTT 
           TSPTRTSRMQ EKQELQQLND RLACYIERMR NLESENSRLC RELQVAQDTV 
           TSPTRTSRIQ EKEELQHLND RLACYIDRMR NLENENSRLT QELHLSQDTV 
           TSPTRTTRLQ EKEELQHLND RLACYIDRMR HLENENGRLT QELHLAQDTV 
           TSPTRTSRQQ EKEELQHLND RLACYIDRMR NLENENSRLT QELNLAQDTV 

           TREVSNIKSM YEHELSDARK LLDDTSREKA RLEIDGKRIL EENDELKKRL 
           NRESSNIKEM YEKEISAARK LLDETAKEKA KLEIDIKRLW EENDDLKQRL 
           NRETSNLKAV YEKELAAARK LLDETAKEKA KLEIDIKRLW EENDDLKPRL 
           NRETSNLKAV YEKELAAARK LLDETAKEKA KLEIDIKRLW EENDDLKQRL 
           NRETSNLKAV YEKELAAARK LLDETAKEKA KLEIDIKRLW EENDDLKPRL 

           ERKTKEAADA DRNARAQEAR ANELSTKYHS LVSEHKKAKD DQKELEKELA 
           DKKTKEYQIA ENSSRVYESR YNEVNGKYNQ AILDRKKAED QAKDLGAE-D 
           EKKTKEANVA ENNARLYESR YNEVNGKYNQ ALADRKKFED QVKELALEND 
           DKKTKEATVA ENNARLYESR YTEVNGKYNQ ALADRKKAED QAKDLAAENE 
           DKKTKEATVA ENNARLYENR YNEVNGKYNQ SLADRKKFED QAKELALENE 

           KLRKQLDALR KNLEDETLTR VELTVLEESD ERSVSDYSVT SSAKGDVEIV 
           RLRKQLDDLR KQLEAETLAR VDLTVIDESE DRNLSEFSVN SAAKGDLQIQ 
           RLRRQLDDLR KQLEAETLAR VDLTVIDESE DRTLSEYSVN AAAKGDLEII 
           RLRRQLDDLR KQLEAETLAR VDLTVIDESE DRTLSEYSVN AAAKGDLEII 
           RLRRQLDDLR KQLEAETLAR VDLTVIDESE DRTLSEYSVN AAAKGDLEII 

           EVDPEGKYVK LHNKSGKEVQ IGGWTVLRKV GSNETVFKFH RSLKMDGGAF 
           EADANGRFIK LFNKSTEEVH LTGWQLTRIA GDEELAFKFS RGAKIGGGDS 
           EADVEGRFIK LHNKGTEEIN LTGWQLTRIA GDEELAFKFS RGSKVLGGAS 
           EADTEGRFIK LHNKGTEEIN LTGWQLTRIA GDEELAFKFS RGSKVLGGAS 
           EADVEGRFIK LHNKGTEEIN LTGWQLTRIA GDEELAFKFS RGSKVLGGAS 

           VTVWSSDLGK DHEPPTTIVM KgQKWFAGDN MTTHLLNAEG EEVAASERVK 
           VTIWSVDAGV AHEPPHNLVM K-KKWPVADS MRSVLANADK EDVASYDRIR 
           VTIWSVDAGT AHDPPNNLVM K-KKWPVANS MRSVLANADK EDVASYDRVR 
           VTIWSVDAGA AHDPPNNLVM K-KKWPVANS MRSVLANADK EDVASYDRVR 
           VTIWSVDAGT AHDPPNNLVM K-KKWPVANS MRSVLANADK EDVASYDRVR 

           RMVSTAASRH R--------- ---------- --------- 
           TNVSSHASRH RTTG---SGF TLGSGAGSTG MRSLFSLLF 
           ANVSSHVSRH RSSGTPSTGF TLGSGAGSTG VRSLFSLLF 
           ANVSSHVSRH RSSGTPSTGF TLGSGAGSTG VRSLFSLLF 
           ANVSSHTSRH RSSGTPSTGF TLGSGAGSTG VRSLFSLLF 
