# Supplementary material for: Genomic analysis of a sexually-selected character: EST sequencing and microarray analysis of eye-antennal imaginal discs in the stalk-eyed fly Teleopsis dalmanni (Diopsidae)
Source: BMC Genomics. 2009 Aug 5;10:361. doi: 10.1186/1471-2164-10-361 (PMC2737001; doi:10.1186/1471-2164-10-361)
Supplement: Additional file 3 — EST dipteran alignments. Amino acid alignment files for Teleopsis dalmanni EST translations and proteins for A. gambiae, D. melanogaster, D. pseudoobscura and D. virilis. [file 1471-2164-10-361-S3.zip › Supplemental_File1/CG10128.phy2]

     5    256 
dpse       SRRRSRSRSY SQ-----SRS ISPSGARNRS R-----RQ-S QD-RQ-IRGS 
AGAP006798 ---------- ---------- ---------- ---------- ---------- 
CG10128    TRSRSRSRSQ VRKAPRKRRS VSSNSSRSRK NEYHSTRARY SRSPVRVANS 
dvir       -RRRSRSGSD ---SPQ-VRH YSG-----RT -------SRD -RQ--RMRQA 
dmel       SRRRSRSRSS SESPPPEPRH RSGRSSRDRE ---------- -----RMHKS 

           SER----PKT NRCIGVFGLS TNTSQEKVRD LFSKYGPIER IQMIIDAQTH 
           ---------- -----VFNLS VYTTEAELYD TFSKFGPLRK TTVVLDAKTG 
           RDKYDRVPKP NPCIGVFGLS TFTTQFKIRE IFSKFGKIKQ IQVVTDQMSG 
           RDH----PQA SRCIGVFGLN TNTTQQKVRE LFNKFGPIER IQMVIDAHTH 
           REH----PQA SRCIGVFGLN TNTSQHKVRE LFNKYGPIER IQMVIDAQTQ 

           RSRGFCFIYF QNVADARVAK DSCCGMEIDN RRIRVDFSIT QR----PHTP 
           RSRGFGFVYF ESAEDAKVAH DQANGIEIGD RRIRVDFSAT NK----PHDP 
           RSKGFCFIYY GSIGDACEAR NTCNGIEIDG RRIRVDYAFD QRDANKSNSS 
           RSRGFCFIYF ENLGDARVAK DACTGMEVDG RRIRVDYSIT QR----AHTP 
           RSRGFCFIYF EKLSDARAAK DSCSGIEVDG RRIRVDFSIT QR----AHTP 

           T--------- --PGIYMGRS SR---NQYGR SGSPC---GS Ry---RDYGS 
           T--------- --PGVYYGK- ---------- ---------- ---------- 
           TSDQRKKWRD NSPPVYESNN YR---GR--- ----D---RD R-ERNHDR-- 
           T--------- --PGVYMGRP SRrsr---ER DYSTRdtsRS R-RRHRDESS 
           T--------- --PGVYLGRQ PR---GKAPR SFSPR---RG R-RVYHDRSA 

           STTKDSRSRY rDYRNERSD- -REYRNERA- NRNYpkESSR SR-YVRSRS- 
           ---------- ---------- ---------- ---------- ---------- 
           ---ERERDRE -VFVDNGRDS ERNRHRETDR KRNY--EQSR KHDYDSGRSQ 
           SVSP------ --YDSNRRK- YRSRHR-YDR SRSR------ TRSYSRSRSP 
           SPYDNYRDRY -DYRNDRYD- -RNLRRSPSR NR-----YTR NRSYSRSRSP 

           ------ 
           ------ 
           QYRSTS 
           ------ 
           QLRRTS 
