# Supplementary material for: Genomic analysis of a sexually-selected character: EST sequencing and microarray analysis of eye-antennal imaginal discs in the stalk-eyed fly Teleopsis dalmanni (Diopsidae)
Source: BMC Genomics. 2009 Aug 5;10:361. doi: 10.1186/1471-2164-10-361 (PMC2737001; doi:10.1186/1471-2164-10-361)
Supplement: Additional file 3 — EST dipteran alignments. Amino acid alignment files for Teleopsis dalmanni EST translations and proteins for A. gambiae, D. melanogaster, D. pseudoobscura and D. virilis. [file 1471-2164-10-361-S3.zip › Supplemental_File1/CG10145.phy2]

     5    529 
AGA        ---------- ---------- ---------- ---------- ---------- 
dpse       LGRTHNANYA LYHIGQPATG AVKQFAETGR TDLLDSNAGE QQQQQMQLQS 
CG10145    LGRTHDASYA LYHIGQQATP GVKQFAETGK SDILDSIAGE QQQQQQQQQK 
dvir       LGRTHNANYG LYHIGQPATA GVKQFAETGK TELLDSNAGE QQQQQMQAQK 
dmel       LGRTHNANYA LYHIGQPATA AVKQFAESGR TDLLDSNAGE QQQVQMQLQS 

           ---------- ---------- ---------- ---------- ---------- 
           --QTGKSPPG G--SAAAAAA ATATATGPPT AGA------- --------A- 
           QQTTGNS--- -----FTSFV STI------- ---------- --NGVGNQQQ 
           ---------- -------SST ATV------- ---------- --AGTAPT-- 
           QMQAGKSPSG GISSGTTSFN ATAASTATPT GGSGGSGGSG GSGGTGTTT- 

           ---------- ---------- RGI----SYP NV---TGKTF AVFRVDSNHH 
           ---------- --------SE RSVFDEFSLP AIQLGAGRSE AKVFVDSNHS 
           QQQQQQQQQL QSNLLQQHGE RRIFDEFNVP AIFTGAGRSE AKFFVDSNHS 
           ---------- -------MAE RSVFDEFSLP AIQLGAGRSE AKVFVDSNHS 
           ---------- --------AE RSVFDEFSMP AIPMGAGRSE AKVFVDSNHS 

           LVSIVSMLDP SPDWIVGVSG LELCLTnCSW IENKILNLYP WDAGTDSGPT 
           LVSLMTRIVP SPDWFIGVDS FELCVG-GSW IDTVTVELDP LDAGTDNGFT 
           LVSLMTRIVP SPDWFIGVDS FQLCVG-GSW IDTVTVEMDP LDAGTDNGFT 
           LVSLMTRIVP SPDWFIGVDS FELCVG-GSW IDTVTVELDP LDAGTDNGFT 
           LVSLMTRIVP SPDWFIGVDS FELCVG-GSW IDTVTVELDP LDAGTDNGFT 

           YISPDQPTNP PEVIRRIKSN YPNDPRSPFY DPSGTEMKPL A--------- 
           FTAPNWPTAP QGVIYRITSR YPGHPAGSFY YPKSKRLPPI ATFQFIKLKE 
           FTAPNWPTSP QGVIYRITSR YPAHPAGSFF YPKSKRLPPI ATFQFIKLKE 
           FTAPNWPTAP QGVIYRITSR YPAHPAGSFY YPKSKRLPPI ATFQFIKLRE 
           FTAPNWPTEP QGVIYRITSR YPGHPAGSFY YPKSKRLPPI ATFQFIKLKE 

           ---------- ---------- ---------- ---------- ---------- 
           YELSEVFNIA EDDRKYETVQ TQTHLDAEHS HVEMNNELSA SIERERQTEQ 
           YELSEVFNFA EDDRKYETVK TQTHLETEHN HVEMNNELSA SIERERQNEI 
           YELSEVFNIA EDDRKYETVQ TQTHLDAEHN HVEMNNELSA SIERERQRER 
           YELSEVFNIA EDDRKYETVQ TQTHLDAEHN HVEMNNELSA SIERERQTEQ 

           ---------- ---------- ---------- ---------- ---------- 
           QQQQQPQ--- QQqqlqqqqq pfqpfndeRQ RIRSQLLAKM NPIYsGGNNS 
           SPKPTSI--- SE-------- --------RD KIRSKLLAKM NP---NNNNS 
           EREQQT-pfn DE-------- --------RQ RIRSQLLAKM NPNY---NNS 
           QQLQQND--- DE-------- --------RQ RIRSQLLAKM NPIY-GSNNS 

           ---------- ---------- ---------- ---------- ---------- 
           QQPP---QLG --SVVPKNDK HAILQSIASS YRRATDAtni nttnltassA 
           I--ALGSAIS ATNMVPKNDK NAIMQNIVNS YERSSQA--- ---------V 
           QQPG---GVV --NVVPKNDK HALMQSIASS YRRTDAA--- ---------N 
           LQPAPGQVVS ---VVPKNDK HAILQSIASS YRRAADA--- ---------S 

           ---------- ---------- ---------- ---------- ---------- 
           STSAS---AS APQSRSQPQA epqAPSVGRG N--------- ---LSRRRS- 
           SASAS---TS STSS------ -------SSS SAT------- --SKIAKRHR 
           NNITSypaKA TGSATATATA --------SA SASvsgrgtg tgS---SRRR 
           DANAS---KP TPSAIGGGKA ---GGAVGGG AAT------- -----RRRSS 

           ---------- ---------- ---------- ---------- ---------- 
           ------Qsqr -RRDCRVSHW SEWTACSKSC GIGEMHRYRK VIKHGKRGGR 
           A-----K--- RQRDCRVSHW SDWTPCSKTC GIGEMHRYRK VIKHGKRGGR 
           AslaasK--- RRRDCRVGHW SEWTACSKSC GIGEMHRYRK VIKHGKRGGR 
           A-----Q--- RRRDCRVSHW SEWTACSKSC GVGEMHRYRK VIKHGKRGGR 

           ---------- ---------- --------- 
           PCPALQQSKW CGTERNCHGP QTYFN---- 
           PCPALQESKW CGTEKGCHSP TSYFNWSNT 
           PCPALQQSKW CGTERNCHGP QSYFN---- 
           QCPALQQSKW CGTERNCHGS QTYFNWSDS 
