# Supplementary material for: Genomic analysis of a sexually-selected character: EST sequencing and microarray analysis of eye-antennal imaginal discs in the stalk-eyed fly Teleopsis dalmanni (Diopsidae)
Source: BMC Genomics. 2009 Aug 5;10:361. doi: 10.1186/1471-2164-10-361 (PMC2737001; doi:10.1186/1471-2164-10-361)
Supplement: Additional file 3 — EST dipteran alignments. Amino acid alignment files for Teleopsis dalmanni EST translations and proteins for A. gambiae, D. melanogaster, D. pseudoobscura and D. virilis. [file 1471-2164-10-361-S3.zip › Supplemental_File1/CG10149.phy2]

     5    430 
AGAP001440 TTANAIYCAP KVQATLDLQS GILHAADERD FKTAFSYFYE AFEGFDSVQS 
dpse       TTANAIYCPP KVQGALDLQS GILHAADERD FKTAFSYFYE AFEGFDSVDS 
dvir       TTANAIYCPP KVQGALDLQS GILHAADERD FKTAFSYFYE AFEGFDSVDS 
dmel       TTANAIYCPP KVQGALDLQS GILHAADERD FKTAFSYFYE AFEGFDSVDS 
CG10149    TTANAIYCPP KVQGALDLQS GILHAADERD FKTAFSYFYE AFEGFDTVDN 

           SKALTALKYM LLCKIMLGQS DDVNQIVSGK LAITYSGRDI DAMKAVAEAS 
           VKALTSLKYM LLCKIMLGHS DDVNQIVSGK LAITYSGRDV DAMKSVAEAS 
           VKALTSLKYM LLCKIMLGQS DDVNQIVSGK LAITYSGRDV DAMKAVAEAS 
           VKALTSLKYM LLCKIMLGQS DDVNQLVSGK LAITYSGRDI DAMKSVAEAS 
           SKALTSLKYM LLCKIMLGQS DDVNQIVSGK LAITYAGRDI DAMKSIAEAS 

           HKRSLADFQD ALKQYKKELE DDVIVKAHLG TLYDTMLEQN LCRIIEPYSQ 
           HKRSLADFQN ALKEYKKELA EDVIVQAHLG TLYDTMLEQN LCRIIEPYSR 
           HKRSLADFQQ ALKDYKKELA EDVIVQAHLG TLYDTMLEQN LCRIIEPYSR 
           HKRSLADFQA ALKEYKKELA EDVIVQAHLG TLYDTMLEQN LCRIIEPYSR 
           HKRSLADFQQ ALKDYKKELV DDSIVQAHLG TLYETMQEQN LCRIIEPYSR 

           CEVSFIAEQI ALPIAQVEKK LSQMILDKKF SGILDQGIGV LIVFEETPVD 
           VQVAHVAESI NLPKAQVEKK LSQMILDKKF SGILDQGEGV LIVFEETAVD 
           VQVSHVAESI HLPMPQVEKK LSQMILDKKF SGILDQGEGV LIVFEETPVD 
           VQVAHVAESI QLPMPQVEKK LSQMILDKKF SGILDQGEGV LIVFEETPVD 
           VQVSHVADCI QLPMAQVEKK LSQMILDKKF SGILDQGEGV LIVFEETPVD 

           KTYETALETI QHMGKVVDTL YQKAKKLT-- --RREMAGAM MIDRAQS-HS 
           KTYERVLATI QSMGKVVDTL YQKAKKLS-- -----MAGAT LFERAQALSS 
           KTYERVLETI QSMGKVVDTL YQKAKKLS-- -----MAGAT LFERAQALSS 
           KTYERVLETI QSMGKVVDTL YQKAKKLSNE ARRRKMAGAT LFERAQALSS 
           KTYERVLETI HSMGKVVDTL YQKAKKLSNN YSKSDMAGAL LFEQAQALSS 

           LNRQD----- MTNFARDLEV DENDEEQIRQ KEQKILELGE TYKKEGKAKE 
           VNREE-DSSL LNKIVRDQEG AENDEERIRI KEQGIMQQGE LYKQEGKAKE 
           VNREE-GISL LNKIVREQEV AENDEELIRI KEQGIMQLGE LYKQGGKAKE 
           VNREEQDSSL LNKLVRDQEG AENDEERIRI KEQGILQQGE LYKQEGKAKE 
           VSREE-GISL LSQIVREQEV AENDEELIRI KEQGILQLGE LYKQEGKAKE 

           LADLIKVTRP FLSFLSKAKA AKLVRSLVDL FLDLEAETGI EVQLCKECIE 
           LADLIKVTRP FLSSISKAKA AKLVRSLVDM FLDMDAGTGI EVQLCKDCIE 
           LADLIKVTRP FLSLISKAKA AKLVRSLVDM FLDMDAGTGI EVQLCKDCIE 
           LADLIKVTRP FLSSISKAKA AKLVRSLVDM FLDMDAGTGI EVQLCKDCIE 
           LADLIKVTRP FLSYISKAKA AKLVRSLVDM FLDMDAGTGI EVQLCKDCIE 

           WAKQEKRTFL RQSLEARLIA LYFDTGMYTE ALNLGSQLLK ELKKLDDKNL 
           WAKQEKRTFL RQSLEARLIA LYFDTALYTE ALALGSQLLK ELKKLDDKNL 
           WAKQEKRTFL RQSLEARLIA LYFDTALYTE ALALGSQLLR ELKKLDDKNL 
           WAKQEKRTFL RQSLEARLIA LYFDTALYTE ALALGAQLLR ELKKLDDKNL 
           WAKQEKRTFL RQSLESRLIA LYYDTGLYAE ALQMGSQLLK ELKKLDDKNL 

           LVEVQLLESK TYHALSNLPK ARAALTSART 
           LVEVQLLESK TYHALSNLPK ARAALTSART 
           LVEVQLLESK TYHALSNLPK ARAALTSART 
           LVEVQLLESK TYHALSNLPK ARAALTSART 
           LVEVQLLESK TYHALSNLPK ARAALTSART 
