# Supplementary material for: Genomic analysis of a sexually-selected character: EST sequencing and microarray analysis of eye-antennal imaginal discs in the stalk-eyed fly Teleopsis dalmanni (Diopsidae)
Source: BMC Genomics. 2009 Aug 5;10:361. doi: 10.1186/1471-2164-10-361 (PMC2737001; doi:10.1186/1471-2164-10-361)
Supplement: Additional file 3 — EST dipteran alignments. Amino acid alignment files for Teleopsis dalmanni EST translations and proteins for A. gambiae, D. melanogaster, D. pseudoobscura and D. virilis. [file 1471-2164-10-361-S3.zip › Supplemental_File1/CG10155.phy2]

     5    460 
CG10155    MTEGHESDFL VTVRAQVMTR DESTEGWLPL AGGGLANVSI RKRARLSPGA 
dpse       MTEGHESEFL VTVRAQVMTR DESTEGWLPL AGGGLANVSI RKRARLSPLA 
AGAP012085 ------SDFL VRVRAQVMAR DESTEGWLPL QGGGLANVSI RKRARLPPDG 
dvir       MTEGHESDFL VTVRAQVMTR DESTEGWLPL AGGGLANVSI RKRARLSPLA 
dmel       MTEGHESDFL VTVRAQVMTR DESTEGWLPL AGGGLANVSI RKRARLSPLA 

           AGHEYIIYGQ RISDQSVILS CVINRDLKYY KVMPTFHHWR AGKQRNGLTF 
           SGHDYIIYGQ RISDQSVILS CIINRDLKYY KVMPTFHHWR AGKQRNGLTF 
           GGHEYIIYGQ RISDQTVILS CVINRDLQYF KVMPTFHHWR AGKQRNGLTF 
           SGHDYIIYGQ RISDQSVILS CVINRDLKYY KVMPTFHHWR AGKQRNGLTF 
           SGHDYIIYGQ RISDQSVILS CVINRDLKYY KVMPTFHHWR AGKQRNGLTF 

           QTAADARAFD KGVLRAYNEI ID-------- ---------- -----DDVFM 
           QTAADARAFD KGVLRAYNEL IDGLAKSNPT IICP-PLTKY DSVGEDDVFM 
           QTAADARAFD KGIIRAYDDL IDGEHIIFVC FVCPfPLPLK FCLGEDDVFM 
           QTAADARAFD KGVLRAYNEL IDGLAKSNPT IICP-PLTKY DSVGEDDVFM 
           QTAADARAFD KGVLRAYNEL IDGLAKSNPT IICP-PLTKY DSVGEDDVFM 

           TLDLPVE-TE NIQKSPEGSE KSHKSISDRG ERYKDTNSNK SDSEKHEKST 
           TLDLPVE-SE SLQKSPEGSE KSHKS----- ---KDSYSNN SDSEKLPAAP 
           TLDLPIEpSE S--R------ ---------- ---------- ---------- 
           TLDLPVE-SE SLQKSPEGSE KSHKSVSD-- -RHKDSYSNN SDSEKLPAAT 
           TLDLPVE-SE SLQKSPEGSE KSHKSV---- -------SNN SDSEKLPPPP 

           IHYISSEKSC IQS--ST--- ---------- --VANTTAAS IIEPP----- 
           IHYISTDKTS --TtnTT--- ---------- --QDGPPSSA APAPG-AAQI 
           ---------- ---------- ---------- ---------- ---------- 
           IHYISTDKTS --T--APgpg sgnnaggstd glPPPPPA-- -------GQI 
           IHYISTDKTS ATT--SP--- ---------- --PDAPPASA APSPATAGQI 

           PQSENYSYVT LTSV-HEYNY PVVDQ-PATA QVLNARRESI SALKKRNALE 
           AASENYSYVT LTAVHHDYNY PVVDQ-PVGA QVLNARRESI SALKKRNALE 
           ---DNYSYVQ ITDV-HDYNY PVIEEpPIGG SLIGGRRDST SSLKKRNALD 
           APSENYSYVT LTAVHHDYNY PVVEQ-PVGA QVLNARRESI SAVKKRNALE 
           AASENYSYVT LTAVHHDYNY PVVDQ-PVGA QVLNARRESI SALKKRNALE 

           -AQQLASQSS PLPAAILLKD PG-------- -------IEI IKKNQRMRCR 
           AAQAMAAAQT VG-------- TGgGG--K-- SLQKQNVSEI LKKETRLRCR 
           AA-ANAGATS VP-------- PI-M---Keg TLIK------ ----TRLRCR 
           AAQAMAAAQT SA-------- TS-A-anK-- PLHKPNVSDI LKKETRLRCR 
           AAQAMAAAQT AAGGGLACRD GG-SG--K-- PLHKPNVSDI LKKETRLRCR 

           YCHEIYSDEW NRKGACEFAP DCFRSGVECI SGMGCARCML YHCMSDAEGE 
           YCHELYSEEF NRRGACEYAP DTFRAGYECI SGMGCARCMI YHCMSDAEGE 
           YCQEFYNDEW NHKGSCDYAP DCVRTAIENV SGMPCARCML YHCMKDSEGE 
           YCHELYSEEF NRRGACEYAP DPFRSGYECI SGMGCARCMI YHCMSDAEGE 
           YCHELYSEDF NRRGACEYAP DAFRSGYECI SGMGCARCMI YHCMSDAEGE 

           TPQHPCEC-V NESGCTKRWI GLTLLSFIVP CLWCYPPLRA CHWIGVSC-G 
           TAQHPCECNA TEAGCTKRWL GLAVLSLFVP CLWCYPPLRA CHWMGIQC-G 
           TASHPCLCT- GESGCTKRWI GLTLLSLLVP CLWCYPPLRA CHWIGVHCr- 
           TAQHPCDCSV SEAGCTKRWL GLALLSLFVP CLWCYPPMRA CHLLGIHC-G 
           TAQHPCDCSA SEAGCSKRWL GLAILSLFVP CLWCYPPLRA CHLAGIHC-G 

           VCGGKHKPQV 
           LCGAQHKPHV 
           LCGGKHKPQI 
           VCGGRHKPHV 
           LCGGQHKPHV 
