# Supplementary material for: Genomic analysis of a sexually-selected character: EST sequencing and microarray analysis of eye-antennal imaginal discs in the stalk-eyed fly Teleopsis dalmanni (Diopsidae)
Source: BMC Genomics. 2009 Aug 5;10:361. doi: 10.1186/1471-2164-10-361 (PMC2737001; doi:10.1186/1471-2164-10-361)
Supplement: Additional file 3 — EST dipteran alignments. Amino acid alignment files for Teleopsis dalmanni EST translations and proteins for A. gambiae, D. melanogaster, D. pseudoobscura and D. virilis. [file 1471-2164-10-361-S3.zip › Supplemental_File1/CG10158.phy2]

     5    176 
AGAP012118 MS-VTFEQII LDAKRIANRL KDREALGDAL LLESESVNKH IESMRQFQDD 
dpse       MSNLSVGQMI MDAQRMASRV KDLDALGTAL LEEAETNHRL VVSLREYQDD 
CG10158    MSNISVGTIL WDAQRMSNRV KDLDALGSAL LVEAEGNNRL VDNLRHYQGD 
dvir       MSNLSVGQMI MDAQRMASRV KDLDALGTAL LEEAETNNRL VESLRQYQED 
dmel       MSNLSVGQII MDAQRMASRV KDLDALGTAL LEEAENNNRL VESLRQYQDD 

           IDILNKLARD RSNNQLITII HQENPQIREI QQENRLLKAA LEDHQHALEH 
           IETLNRISNN KTNADMVNRI QQQNINSSEI LKENRELKIC IEDYERAMEL 
           IESLNRISNN KSNADMVNRI HQQNANSSEI LKENRELKVC IEDYERAMEL 
           IESLNRVANN KTNVDMVNRI QQQNVNSSEI LKENRELKIC IEDYERAMEL 
           IESLNRISNN KTNADMVNRI QQQNINSSEI LKENRELKIF IEDYERAMEL 

           IMSKYREHTQ AKILNTKVNF VEAFTrhhrs adiERRDELI RQQTAKIQEM 
           MMQKYREHTV TKVLDSKINF KELYN----- ---ERLWQVI RDQREKINEM 
           IMQKYREHTA NKVLENKINF KEVYN----- ---ERLWSII YEQREKINEM 
           MMQKYREHTV TKVLDSKFNF KELYN----- ---ERLWQVI REQREKINEM 
           MMQKYREHTV SKVLDSKFSF KELYN----- ---ERMWQVI REQREKINEM 

           AAVMQRVSQI DEEKMNQEQE VLSKLV 
           AAVMQRAATV DDEIVQRELQ TISQLR 
           AAVMHRAAYS DDESANNDLQ IMSRLR 
           AAVMHRAATA DDENVQRELQ TISQLR 
           AAVMQLAASV DDGVVQRELQ TISQLR 
