# Supplementary material for: Genomic analysis of a sexually-selected character: EST sequencing and microarray analysis of eye-antennal imaginal discs in the stalk-eyed fly Teleopsis dalmanni (Diopsidae)
Source: BMC Genomics. 2009 Aug 5;10:361. doi: 10.1186/1471-2164-10-361 (PMC2737001; doi:10.1186/1471-2164-10-361)
Supplement: Additional file 3 — EST dipteran alignments. Amino acid alignment files for Teleopsis dalmanni EST translations and proteins for A. gambiae, D. melanogaster, D. pseudoobscura and D. virilis. [file 1471-2164-10-361-S3.zip › Supplemental_File1/CG10160.phy2]

     5    276 
AGAP004880 MSEVKAKLLT QIAEPMTSSG NKVTVVGIGQ VGMACAFSIL TQNVSSEVAL 
dpse       MAAIKDSLLA QVAEVLPSSG HKVTVVGIGQ VGMASAFSIL AQGVSKEVCL 
CG10160    MASVKDNLMS QVAEVLPSSG NKITIVGIGQ VGMACAFSIL AQNVSNEICL 
dvir       MAAVKDSLLA QVAEVLPSSG HKITVVGIGM VGMASAFSIL AQGVSKEVCL 
dmel       MAAIKDSLLA QVAEVLPSSG HKVTIVGIGQ VGMASAFSIL AQNVSKEVCL 

           IDVNADKLQG EMMDLQHGSA FMKNAHVSAG TDFSVSAGSR LIVITAGVRQ 
           IDVCADKLQG ELMDLQHGSN FLKNPQITAS TDFAASANSR LCIVTAGVRQ 
           MDVFADKLMG EMLDLQHGSN FLKNPKITAS TDFAASVGSR LCIVTAGVRQ 
           IDVCADKLQG ELMDLQHGSN FLKNPQITAS TDYAASANSR LCIVTAGVRQ 
           IDVCADKLQG ELMDLQHGSN FLKNPQITAS TDFAASANSR LCIVTAGVRQ 

           KEGESRLDLV QRNTDILKGI IPKLVAQSPD CILLVVSNPV DILTYVAWKL 
           KEGESRLSLV QRNTDILKNI IPKLVEYSPD TILLMVSNPV DIMTYVAWKL 
           KEGESRLSLV QRNTDILKNI IPKLVEYSPD TILMMVSNPV DIMTYVAWKL 
           KEGESRLSLV QRNTDILKHI IPRLVEYSPD TILLMVSNPV DIMTYVAWKL 
           KEGESRLSLV QRNTDILKNI IPKLVEYSPD TILLMVSNPV DIMTYVAWKL 

           SGLRLAEINP SIGTDADTEK WGDLHHQVVN SAYEVIRLKG YTSWAIGLSV 
           SGLRLRELNP ILGTGEDPEK WNELHKQVVD SAYEVIKLKG YTSWAIGLST 
           SGLRLRELNP NIGSVEDPEK WNEVHKQVVD SAYEVIRLKG YTSWAIGLSV 
           SGLRLRELNP TIGTGEDPEK WNELHKQVVD SAYEVIKLKG YTSWAIGLST 
           SGLRLRELNP ILGTGEDPEK WNELHKQVVD SAYEVIKLKG YTSWAIGLST 

           ASLASAILRN TYNVHAVSTL VKGEHGIDDE VYLSLPCVLG RNGVSHVVKQ 
           ASLASAILRN TSSVAAVSTS VLGEHGIDKD VFLSLPCILN ANGVTSVVKQ 
           AALASSILRN SSSVVAVSTF VMGEHGIDKD VFLSLPCVLN SNGVTFIVKQ 
           ASLASAILRN TSSVAAVSTS VLGEHGIDKD VFLSLPCVLN ANGVTSVVKQ 
           ASLASAILRN TSSVAAVSTS VLGEHGIDKD VFLSLPCVLN ANGVTSVVKQ 

           ILTPEETKKL QASATLMAQV QSGIKF 
           ILTATEIEQL QKSATIMADV QAGLKF 
           ILTQTEVDQL QKSANIMSEV QNGLQF 
           ILTNTEIEQL QKSANIMAEV QAGLQF 
           ILTPTEVEQL QKSANIMSDV QAGLKF 
