# Supplementary material for: Genomic analysis of a sexually-selected character: EST sequencing and microarray analysis of eye-antennal imaginal discs in the stalk-eyed fly Teleopsis dalmanni (Diopsidae)
Source: BMC Genomics. 2009 Aug 5;10:361. doi: 10.1186/1471-2164-10-361 (PMC2737001; doi:10.1186/1471-2164-10-361)
Supplement: Additional file 3 — EST dipteran alignments. Amino acid alignment files for Teleopsis dalmanni EST translations and proteins for A. gambiae, D. melanogaster, D. pseudoobscura and D. virilis. [file 1471-2164-10-361-S3.zip › Supplemental_File1/CG10161.phy2]

     5    509 
AGAP002337 DWTGTAQTDK KFSNKYASQF GGGSQYAYFH EEDETTFHLV DSARIQKPPH 
CG10161    DWTSSSNNDK KYQNKYASTF GTGSQYAYYH EEDETTFHLV DTTRVQKPPH 
dpse       DWTSTSNNDK KYQNKYASSF GTGNQYSYYH EEDETTFHLV DTARVQKPPH 
dvir       DWTSTSNNDK KYQNKYASTF GTGNQYAYYH EEDETTFHLV DTARVQKPPH 
dmel       DWTNTSNNDK KYQNKYASSF GTGIQYSYYH EEDETTFHLV DTARVQKPPH 

           QRGRFRGNMR NNRSGRGRGA RGGVQVg--- GMTTLSKSAN KMRDQR--RG 
           QRGRFRTNLR NSRNARGRNT RGGLSS---- TMTTLGGKNL KARDTR--RG 
           QRGRFR-NMR G-RGGRGRNP RGGLNNhhhH GMTTLNGKNV KARDTR--RG 
           QRGRFR-NMR NSRSGRGRNA RGGLNTh-gH GMTTLSSKNV KARDPR--RG 
           QRGRFR-NMR NSRSGRGRNA RGGLNT---H GMTTLSGKNV KARDPRHGRG 

           TTRKWGMRGP PPKIRDASVT VRPDWVTIEE MDFPRLAKLS LPSVKEGEDI 
           MGKKFGSRGV PPKIRESSVA VRADWTSVEE MDFPRLMKLS LPNIKDGEDI 
           MGKKFGHRGP PPKMRESSVA VRADWASIEE MDFPRLIKLS LPNIKDGVDI 
           MGKRFGNRGP PPKMRESSVA VRADWASIEE MDFPRLIKLS LPNIKDGEDI 
           MGKKFGHRGP PPKMRESSVA VRADWASIEE MDFPRLIKLS LPNIKEGVDI 

           MTCGTLEYYD KTYDRVNVKN ERPLQSVDRI FHTVTTTDDP IIRQLSKTHG 
           VTCGTLEYYD KTYDRINVKN EKPLQKIDRI VHTVTTTDDP VIRRLSKTVG 
           ATCGTLEYYD KTYDRINVKN EKPLQKIDRI VHTVTTTDDP VIRRLSKTVG 
           TTCGTLEYYD KTYDRINVKN EKPLQKIDRI VHTVTTTDDP VIRRLSKTIG 
           VTCGTLEYYD KTYDRINVKN EKPLQKIDRI VHTVTTTDDP VIRRLSKTVG 

           NVYATDAILA TIMCCTRSNY SWDIVIDKIG GKLFMDKRDN TEFDLLTVNE 
           NVFATDAILA TIMCSTRSNY SWDIVIEKFN DKIFMDKRDN TEFDLLTVNE 
           NVFATDAILA TIMCSTRSNY SWDIVIEKVG DKIFMDKRDH TEFDLLTVNE 
           NVFATDAILA TIMCSTRSNY SWDIVIEKVG EKIFMDKRDH TEFDLLTVNE 
           NVFATDAILA TIMCSTRSNY SWDIVIEKVG DKVFMDKRDH TEFDLLTVNE 

           TASEPPQEDG NSLNSPRNLA IEATFINHNF SQQVLKSGEK EPKYKFQQPN 
           TSVEPPTDDD NSPNSPRNLA IEATFINHNF SQQVLKTGEK EPKYRFKEAN 
           SSVEPPTDDD SSCNSPRNLA IEATFINHNF SQQVLKTGDQ EAKFKFEEPN 
           TSVEPPTDDD SSCNSPRNLA IEATFINHNF SQQVLKTGDQ EAKYKFEETN 
           SSVEPPTDDD SSCNSPRNLA IEATFINHNF SQQVLKTGDQ EPKYKFEESN 

           PFIGDDEDGE VASVAYRYRK WDLNNGITLV ARCEHDAVLK MPQGDTQFLT 
           PFISEDEDVE VASVGYRYKK WDLGSDIVLV ARCEHDGVLI SPNGEPQFLS 
           PFISEDEDIQ VASVGYRYKK WELGSDIVLV ARCEHDGVLQ TPSGEPQFMS 
           PFISEDEDIQ VASVGYRYKK WELGSDIVLV ARCEHDGVLQ TPSGEPQFLS 
           PFISEDEDIQ VASVGYRYKK WELGSDIVLV ARCEHDGVLQ TPSGEPQFMT 

           IKALNEWDSK IANAVEWRQK LDTQRGAILA NELRNNSCKL AKWTVQALLA 
           IKTLNEWDSK LANGVEWRQK LDTQRGAVLA NELRNNACKL AKWTVQAVLS 
           IKALNEWDSK LANGVEWRQK LDTQRGAVLA NELRNNACKL AKWTVQAVLA 
           IKALNEWDSK LANGVEWRQK LDTQRGAVLA NELRNNACKL AKWTVQAVLA 
           IKALNEWDSK LANGVEWRQK LDTQRGAVLA NELRNNACKL AKWTVQAVLA 

           GSDQLKFGYV SRAHVRDSSK HVILGTQQFK PQEFANQINL SMDNAWGILR 
           GSDQLKLGYV SRINPRDPSR HVILGTQQFK PHEFATQINL SMDNAWGILR 
           GSDQLKLGYV SRINPRDHSR HVILGTQQFK PHEFATQINL SMDNAWGVLR 
           GSDQLKLGYV SRINPRDHSR HVILGTQQFK PHEFATQINL SMDNAWGILR 
           GSDQLKLGYV SRINPRDHSR HVILGTQQFK PHEFATQINL SMDNAWGILR 

           CIIDICMKQK DGKYLIMKDP NKPMVRLYDI PDNTFDSDGE GE-EGDDGEA 
           CIIDIVMKQK NGKYLIMKDP NKPMIRLYDI PDNTFDSDGS DDGEGDDGEA 
           CIIDLVMKQK DGKYLIMKDP NKPIIRLYDI PDNTFDSDDS DDGEGDDGEG 
           CIIDLVMKQK DGKYLIMKDP NKPIIRLYDI PDNTFDSDDS DDGEGDDGEG 
           CIIDLVMKQK DGKYLIMKDP NKPIIRLYDI PDNTFDSDDS DDGEGDD-EG 

           FQPMYGYSA 
           FQPVYSYGN 
           FQQVYNYAN 
           FQQVYNYAN 
           FQQVYNYAH 
