# Supplementary material for: Genomic analysis of a sexually-selected character: EST sequencing and microarray analysis of eye-antennal imaginal discs in the stalk-eyed fly Teleopsis dalmanni (Diopsidae)
Source: BMC Genomics. 2009 Aug 5;10:361. doi: 10.1186/1471-2164-10-361 (PMC2737001; doi:10.1186/1471-2164-10-361)
Supplement: Additional file 3 — EST dipteran alignments. Amino acid alignment files for Teleopsis dalmanni EST translations and proteins for A. gambiae, D. melanogaster, D. pseudoobscura and D. virilis. [file 1471-2164-10-361-S3.zip › Supplemental_File1/CG1017.phy2]

     5    463 
dpse       SGIQSTAGAV PVRNEKGEIS MQKVKVQRYI SGKRPEYARV DSSTDESDED 
AGAP001918 -GIQSTAGAV PVKNTKGEIS MQKVKVHRYV SGKRPEYAQY ASSDEESEDD 
CG1017     AGIQSTAGAV PVRNEKGEIS MQKVKVQRYV SGKRPDYARN DSSSDESDLE 
dvir       TGIQCTAGAV PIRNEKGEIS MQKVKVQRYI SGKRPDYARA DSSSDESDDD 
dmel       SGIQSTAGAI PMRNEKGELS MQKVKVQRYI SGKRPDYARA DSSSEESDDD 

           DFIDTRKR-- ---MERHKAE RHKMELARR- GSA-DG---K P---AEDgDE 
           DFLEHR-R-- ANEEQQQREE SRLLHLNIDV NQL---KEL- F--FLYR-DD 
           DFIDHRKRTT AAIAQQERRL RREEEIALQ- --------RA A---DED-DD 
           DFVDNRKR-- ---MERNKAE RHKLELSRRE -SGdE---KA ---AEQE-DE 
           DFIDTRKR-- ---LERHKAE RHKLELSRQG GSA-EGEERA AGEGQEE-DD 

           AE----VDDP RLRRLRARPV D-MEDMERER RERHRHIHEP EMVESDSED- 
           NElpddVDDP RIRRLQAIRA EtQDDLERER KERHRTIHEP ELVQSDEENd 
           AE----FDDP RLRRLRARPV E-QDDVELER KDRHRHVHEP EFVETESEE- 
           AE----VDDP RLRRLRARPV D-MEDLERER RERHRHIHEP EMVESASEE- 
           AE----VDDP RLRRLRQRPV D-MEDMERER RERHRHIHEP EIMESDSED- 

           ---------- ----E----E E-D-AEeQKN LERGTNKITL ASESDTDAEL 
           rsdasednrr qrysD----D E-RE---QAN ATSRRRRISL GSESESEAEL 
           ---------- ----S----E N-EPNR---T IEASTNKITL ASESDSDSEL 
           ---------- ----EplpdE NsEQ---QRR IERGTNKITL ASESDTDSEL 
           ---------- ----E----E E-DEGA-QGA IQRGTNKITL ASESDTDAEL 

           SDTEMENRRT KLRARMLQQQ R--EEEVLQK -EDEKQSESS ETESSEYEEE 
           SDSEIERRRN LLKAKMLQQK QreEEELLQK qEEEGMSDSE ESESSEYEEE 
           SETELEKRRM KLRQRMLQQQ K--EEEILQK -EEEK-SESS DSESSDYEEE 
           SDTELEKRRL KLRSRMLQQQ R--EEEVLQK -EDEKQSESS ESESSEYEEE 
           SDTELENRRT KLRSRMLQQQ R--EEEVLQK -EDEKQSESS ESESSEYEEE 

           SESEKERRRA TLRMVEDSVK KDLEKTKPES NEACLEDVCT DDDNDEVEYE 
           TESDKERRKQ TLRLVEDSIK KELEKTKVE- NEPSLNDVNT DDENDEVEYE 
           TESEKERRRH TLRMVEDSVK KDLEKVKPDT AEARIDDVCT DDENDEVEYE 
           TESEKERRRA TLRLVEESVK KDLEKIKPET NEASLDDVCT ADENDEVEYE 
           TESEKERRRA TLRMVEESVK KDLEKTKPET NEACIEDVCT DDENDEVEYE 

           AWKLRELKRM KRDREERDNT EREKLEIDRV RGLNEEERRQ ELRQNPKMVT 
           AWKLRELKRI KRDREEKEQI EKEKQEIERL RNMTEEERRQ ELRNNPKQVT 
           AWKLRELKRM KRDREERENA ERDKLEIDRL RNLTEEERRQ EMRTNPKLIT 
           AWKLRELKRM KRDREERDNA EREKLEIERM RNLTEEERRQ ELRSNPKLVT 
           AWKLRELKRM KRDREERDNV EREKLDIDRM RNMTEEERRQ ELRQNPKVVT 

           NKATKGKYKF LQKYYHRGAF YLDEENDVLK RDFAQATLED HFDKTILPKV 
           NKNVKGKYKF LQKYYHRGAF YLDEEDDVYK QDFSAPTLED HFDKTILPKV 
           NKASKGKYKF LQKYYHRGAF YLDEEEDVLK RDFAQATLED HFDKTILPKV 
           NKATKGKYKF LQKYYHRGAF YLDEENDVLK RDFAQATLED HFDKTILPKV 
           NKATKGKYKF LQKYYHRGAF YLDEENDVLK RDFAQATLED HFDKTILPKV 

           MQVKNFGRCG RTKYTHLVDQ DTTKFDCPWY AETSNNIKFH NEHAGGMRQQ 
           MQVKNFGRCG RTKYTHLVDQ DTTKFDSPWV ADTANTTIFH SERAGGMKQV 
           MQVKNFGRCG RTKYTHLVDQ DTTKFDSPWY AETTNNIKFH NEKAGGMKQH 
           MQVKNFGRCG RTKYTHLVDQ DTTKFDSPWY AETSNNMKFH NERAGGMRQQ 
           MQVKNFGRCG RTKYTHLVDQ DTTKFDSPWY AESSSNIKFH NEHAGGMRQQ 

           FDKPTGSKRK KLE 
           FEKP-SLYRK KRD 
           FDRPSLSKRK KME 
           FDKPTGSKRK KLE 
           FDKPTGSKRK KME 
