# Supplementary material for: Genomic analysis of a sexually-selected character: EST sequencing and microarray analysis of eye-antennal imaginal discs in the stalk-eyed fly Teleopsis dalmanni (Diopsidae)
Source: BMC Genomics. 2009 Aug 5;10:361. doi: 10.1186/1471-2164-10-361 (PMC2737001; doi:10.1186/1471-2164-10-361)
Supplement: Additional file 3 — EST dipteran alignments. Amino acid alignment files for Teleopsis dalmanni EST translations and proteins for A. gambiae, D. melanogaster, D. pseudoobscura and D. virilis. [file 1471-2164-10-361-S3.zip › Supplemental_File1/CG10171.phy2]

     5    333 
dpse       TWSSELGSVL SQRDPISIIS WRRVPRGTNG GISLIGVVVS LLGGFLVGFG 
CG10171    TWASELGSVL SIRDPLLITS CKRVPRGTNG GVSIPGIVVS LIGGLVVGVS 
AGAP012271 TWASELGTVI GSGDPILITS RKRVPRGTNG AVSLVGLVVS FLGGTLIGLV 
dvir       TWSSELGSVL SSSDPISIIS WRRVPRGTNG GVSLIGIVVS LLGGLLVGFA 
dmel       TWSSELGSVL SQRDPVSIIT WRRVPRGTNG GVSLLGVAVS LLGGLLVGFG 

           YFVTVRYTVE AKMLLVSPPQ WPIILFGGIA GIFGSLLDSL LGGMLQFSGI 
           YYICVRFTVA ANILLVSPPQ WPLIVFGGIA GLFGSFIDSV LGATLQYTGI 
           YFLTVRYTVE ANVYQNSPNQ WPLIVFGGIA GLLGSLVDSL LGATLQYSGV 
           YFATVRYTVE AKMLLVSPPQ WPIIFFGGLA GLFGSLLDSV LGGLLQFSGI 
           YFVTVRYTVE AKMLLISPPQ WPIIAFGGIA GLFGSLLDSV LGGLLQFSGI 

           NEQGQIVDAP GKGVRHVCGL RILDNHSVNL ISSIITGVTI PVLALKFWPV 
           DENGKIVEHP GNNVRHISGL RILDNHSVNL ISSVITGVTI PLIALKYWPE 
           NERGHIVERP GKNVRHISGV RILDNHSVNL ISTIVTGIVM PSIAMNLWPM 
           NAHGKIVDAP GKGVRHVSGL RILDNHSVNL ISTIVIGVTM PLLALKFWPV 
           NEEGKIVDTP GKGVRHVSGL RILDNHSVNL ISSIVTGVTI PLLAQRFWPV 

           RLF-CGLAIP ISLFMWLGNV AFSKIWnN-- AYE----EPR VIPPMRWLFS 
           RIFVCGLSIP LSLFMWLGNV AFSKVW-W-H EHD----DEL VIPPTRWLMS 
           FLL-WGLAVP LSMFMWIGNV AYSKI--A-S DGS----TDS IIPPTRWLFS 
           RLF-CGLSIP ISIFMWLGNV AFSKFW-Sy- DFE----EPL VIAPTRWLFS 
           RVLFCGLSVP ISLFMWLGNV ALSKFW-S-S DFEGYPTESR VIPPVRWLFS 

           TLAPLTLMTV ALRRRSVSRS GAALGILVAF ILSVASHPFF ASLVVFFFSS 
           ILAPILLMAV ALRRKSVSKS GAALGVVFAF ILSISNHAFF FSLASFFFSS 
           VLVPLLLMVY GLRRKGVNRS GAAFGLACAV ILSIASHAFL ACLAAFFFSS 
           TLAPLALMTV ALRRRSVSKS GAALGVVVAF TLSIASHPFF ASLVVFFFSS 
           TLAPLALMTV ALRRRSVNRS GAALGILVAF ILSIASHPFF ASLVVFFFSS 

           SRSTKFRAHM KRRFEHDFKE GEGQRNWVQV LCNGGMAAQL ALLYLIDCGS 
           SRATKFRAHL KRKFETDFKE GEGQRNWIQV LCNGGMATQL AILYLIDCGS 
           SRATKFRGHA KRKFEEDFKE G-GQRNWAQV ICNAGMATQL ALLYLLDCGY 
           SRATKFRAQL KRKFEHDFKE GEGQRNWVQV LCNGGMATQL ALLYLIDCGS 
           SRATKFRAHM KRRFESDFRE GEGQRNWIQV LCNGGMAAQL ALLYLLDCGS 

           GERAIDFSKE YRSSWLGIAV MSAFACCNGD TWS 
           SERPIDFIKD YRGSWLGVAV LSAFA-CHGD TAS 
           GERPIDFVNL YRSSWLGVAV MGSFACCNGD TWA 
           GERSIDFAKE YRSSWLGIAV MSAFACCNGD TWS 
           GERAVDFARE YRSSWLGVAV MSAFACCNGD TWS 
