# Supplementary material for: Genomic analysis of a sexually-selected character: EST sequencing and microarray analysis of eye-antennal imaginal discs in the stalk-eyed fly Teleopsis dalmanni (Diopsidae)
Source: BMC Genomics. 2009 Aug 5;10:361. doi: 10.1186/1471-2164-10-361 (PMC2737001; doi:10.1186/1471-2164-10-361)
Supplement: Additional file 3 — EST dipteran alignments. Amino acid alignment files for Teleopsis dalmanni EST translations and proteins for A. gambiae, D. melanogaster, D. pseudoobscura and D. virilis. [file 1471-2164-10-361-S3.zip › Supplemental_File1/CG10184.phy2]

     5    367 
dpse       VDLRSDTVSQ PTAEMRARMA TAVVGDDVYG EDPTINELEA KTAAIFGKEA 
CG10184    VDVRSDTVTQ PTSDMRQAMA EAEVGDDVFG EDPTIKELQD RSARLFDKEA 
dvir       VDLRSDTVSL PTPEMRERMA AAVVGDDVYG EDPTVAELQE KTAAIFGKEA 
AGAP003688 VDFRSDTISV PTPSMRQAMF TAVVGDDVYG EDPTVRQLEQ RSAALFGKEA 
dmel       VDLRSDTVSQ PTDKMRARMA TAVVGDDVYG EDPTVNELEA RTAAIFGKEA 

           GLFVPSGTMG NLLAIMVHCH KRGAEALVGD LSHIFLYEQG GASHLAGVQL 
           ALFVSSGTMA NLIAIMVHCH HRGAEAIVGD LSHTFLYEQG GAAQIGGVQL 
           GLFVPSGTMG NLLAVMVHCN RRGSEAIVGD LSHIFLYEQG GAAHLAGVQL 
           ALFVPSGTMA NLLAMMVHCS RRGTEAIVGD IAHGFLYEQG GAAQIAGVLL 
           GLFVPSGTMG NLLAIMVHCH RRGTEALVGD LSHIFLYEQG GASHLAGVQL 

           ATLKNEPDGT FCLTELRRRI R-HD-DYHEP ITSLVVVENT HNICGGKVIP 
           ATIKNEVDGT FSLSELRNKI R-YD-DCHEP ITCLVSVENT HNMCGGKVLP 
           ATIRNQQDGT FSLEELRHKI RqYE-DCHEP VTSLVVVENT HNICGGKVMP 
           NTIKNNPDGT FCLNELVRKF R--GfDVHEP NTVLVMVENT HNICGGKVLP 
           ATLKNEQDGT FSLQDLRRRI R-HE-DCHEP ITSLVVVEQT HNICGGKVVP 

           LAFLDELANL LRQPGVGC-- APIALHMDGA RVFNAAAALG VSVARICRDF 
           LEWLNELVKV VKDP--AAPH SPIALHMDGA RIFNASVALH IPVARIARDF 
           LSYLDELVAL VRDSGLGI-- VRIGLHMDGA RVFNAAAALG VSVERIARGF 
           LDWLEKLAAI CREKGAKV-- -----HMDGA RVFNAASYLN LPVSRIVRDV 
           LAFLDELAAL VRQPGVGTGN ARIALHMDGA RVFNAATALG VGVERICRDF 

           DSVSICLSKG LSAPVGSVLV GSQRFISQAR RLRKALGGGM RQAGILAAAG 
           DSVCYCLSKG LSAPVGSVLM GSKAFIAKAH RLRKALGGGM RQAGILAAAG 
           DSVSVCLSKS LSAPVGSVLV GSKAFIAEAH RLRKALGGGM RQVGILAAAG 
           DSVCFCLSKG LACPVGSILL GTKEFIKEAH RLRKALGGGM RQVGFLAAAG 
           DSVSICLSKG LSAPVGSVLV GSKAFISEAH RLRKALGGGM RQVGVLAAAG 

           LVALEEVVPL LGKDHERTKR IANAIHNLQG PNVTVDLDTV QSNILLIEIK 
           LVGLETVVPR LSGDHQRTKR VAEAVYNLKS PNFTVDLPNV QTNILLIDIL 
           LVALEQVVPL LAKDHEHTLR IAKSIDQLRS PNVTVDLATV QSNILLVQIK 
           LCALDEIVPK LKDDHARTRR VAEAIDQMGS PIFKVDLANL HTNILMVEIL 
           LVALDEVVPL LSKDHERTNK IANAIYELKS PNITVHVSSV QSNILLVEIT 

           RSQLTASEFA ERLAQVEPEE LAAGVTAKDG --S-GIVLKA SARDWAFARV 
           NPKLSSNEFC SRLKEIKPEE LEQGVTSDEA GKV-GIVVQM SSRNWKYARA 
           QPKLTANQFA ERLAVIEPDE LAAGVTGKNG --A-GIVVKA SARNWEFMRL 
           SKQVHSSDFA HRLATVAPGE MEAGV-VDAD G--kGIAVKV SARDWTFARI 
           QPKLTASEFS TRLSIVDAGE VEAGV-KDKN G-A-GIVVKA SARDWAFARL 

           VLYHQVDDEQ VELAIKK 
           VFYHQNTDKD IDMLIKK 
           VFYHQVDDEL VELAIKK 
           VIYTNITDED VELAIKK 
           VLYHQVDDEQ VDLAIRK 
