# Supplementary material for: Genomic analysis of a sexually-selected character: EST sequencing and microarray analysis of eye-antennal imaginal discs in the stalk-eyed fly Teleopsis dalmanni (Diopsidae)
Source: BMC Genomics. 2009 Aug 5;10:361. doi: 10.1186/1471-2164-10-361 (PMC2737001; doi:10.1186/1471-2164-10-361)
Supplement: Additional file 3 — EST dipteran alignments. Amino acid alignment files for Teleopsis dalmanni EST translations and proteins for A. gambiae, D. melanogaster, D. pseudoobscura and D. virilis. [file 1471-2164-10-361-S3.zip › Supplemental_File1/CG10186.phy2]

     5    441 
AGAP007761 FRISIMHAVK DDSGSFTCVT PARHTHTVEV VVKAVHCNEI QVRRGLSAST 
CG10186    YRLSITSAVD EDSGTYSCQT PARHEHGVEV VVRAISCPEI PIRRGLIVST 
dpse       YRLSIFDASH DDTGFYSCMT PARHEHAVEV VVKAINCPEI PIRRGLIVNT 
dvir       YRLSIFDAVA EDSGTYSCMT PARHEHAVEV VVKEINCPEI PIRRGLIVNT 
dmel       YRLSIVDAAS DDSGFYSCMT PARHEHTVEV VVRAINCPEI PMRRGLIVNT 

           GETMMGTRVL FSCTNGNALI GTPEISCLPS GNWSAPLPVC ESVECGEVPI 
           NDTKLGTRVL LSCANGNSLI GASELFCLPS GNWSAPLPVC ESVECGDIPL 
           NDTKLSTRVL LSCANGNSLI GASELFCLPS GNWSAPLPVC ESVECGDIPL 
           NDTKLSTRVL LSCSNGNSLI GASELFCLPS GNWSALLPVC ESVECGDIPL 
           NDTKLSTRAL LSCANGNSLI GASELFCLPS GNWSAPLPVC ESVECGDIPL 

           QPSSNGSAPR VAILSREVGG RAAFSCPPGY GLRGPSEAIC LPTGEWGGPF 
           --PNNVSSPR VAVLSREVGG RAAFSCASGY GLRGPTEAIC LPFGEWGTPF 
           --PNNVSSPR VSVLSREVGG RAAFSCSSGY GLRGPSEAIC NPTGEWSAPF 
           -MPNNVSSPR VSVLSREVGG RAAFSCSTGY GLRGPSEAIC LPTGEWATPF 
           GMGSNASSPR VSVLSREVGG RAAFSCASGY GLRGPAEAIC NPTGEWSAPL 

           PSCVEVQCFH PGAPQNGYAQ GTPPYRAGDV VQFNCNPEYM MQGQPIIACQ 
           PTCVEVQCEN PGAPQNGYAQ GSAPYRAGDV VQFNCNPEYM MQGQPIIACQ 
           PTCVEVQCDN PGAPQNGYAQ GSAPYRAGDV VQFNCNPEYM MQGQPIIACQ 
           PTCVEVQCDN PGAPQNGYAQ GSAPYRAGDV VQFNCNPEYM MQGQPIIACQ 
           PTCVEVQCDN PGAPQNGYAQ GSAPYRAGDV VQFNCNPEYM MQGQPIIACQ 

           DNGRWSGGLP KCVQACSYPG TAISGRMSSV TCTKGYVSNI INPNATAKCV 
           DNGRWSGILP KCVQACWYPG TAISGGMSSL ECNAGFKLNI KGENATARCI 
           DNGRWSGGLP KCVQACSYPG TVISGRMSSL ECNAGFKLNI KGENATARCI 
           DNGRWSGGLP KCVQACSYPG TAISGRMSSL ECNAGFKLNI KGENATARCI 
           DNARWSGGLP KCVQACSYPG TVISGRMSSL ECNAGFKLNI KGENATARCI 

           RGRWKPTKPT CSMKPCFVPS TEHGKYYEAS VDLTTIdAVR PTTASLTPME 
           RGIWKPETPK CQSAPCLVPA VEHGKYYKVE PHTKQL-TDK PSLTPLSTYE 
           RGIWKPETPR CMSAPCLVPA VEHGQYYKVE PHTKQL-SDK PSLTPLSTYE 
           RGIWKPDTPK CMSAPCLVPA VEHGKYYKVE PHTKQL-SDK PSLTPLSTYE 
           RGIWKPETPK CLSAPCLVPA VEHGQYYKVE PHTKQL-SDK PSLTPLSTYE 

           MVENGKMINF QCDHGYNTQG PSNLRCWNGE WAVSSLPECL PAPCVLPPIM 
           EIQSNEFITL ECEDGYNIQG SAQLRCAHGS WSVNAFSECI SIPCTLPTIN 
           EIQSNEFVTL ECEDGFNIQG LAQLRCAHGS WSVAAFSECT SVPCTLPNIP 
           EIQSNEFITL ECEEGFNIQG SAQLRCAHGS WSVNAFSECT SLPCTLPNIP 
           EIQSNEFITL ECEDGFNIQG SAQLRCAHGS WSVNAFSECT SVPCTLPNIP 

           HAIYQGGYRA GLTIAHGSSV MIQCESGMgS ASSVQMDCAL GSLTPETINC 
           GVIYEGGYRS GLTIGHGSSV NVHCDHST-N TMPIEMSCNK GILSPQTIHC 
           GVIYDGGYRA GLTIGHGSTV NVRCELST-N ANPIEMSCHK GVLTPPSIPC 
           G----GGYRA GLTIGHGSTV SVRCELST-N ANPIEMSCLK GVLTPPSIPC 
           GVIYDGGYRA GLTIGHGSSV SVRCELST-N ANPIEMSCHK GILTPPSIPC 

           gYISSRKSRD D--------- ---------- ---------- - 
           -ETGSRKSCE EF-------- ----LLESEL VSN-EKTHRE S 
           -ESGMRRSRE ELEHATP--T p-HPKVEHNE LDN-DHDHH- D 
           -ESGLRKSRE ELERATPtsT -AHTKIEH-E LDElQHLH-D N 
           -ESGLRKSRE ELEHATP--T -PHPKVEHNE LDN-DHDHHD N 
