# Supplementary material for: Genomic analysis of a sexually-selected character: EST sequencing and microarray analysis of eye-antennal imaginal discs in the stalk-eyed fly Teleopsis dalmanni (Diopsidae)
Source: BMC Genomics. 2009 Aug 5;10:361. doi: 10.1186/1471-2164-10-361 (PMC2737001; doi:10.1186/1471-2164-10-361)
Supplement: Additional file 3 — EST dipteran alignments. Amino acid alignment files for Teleopsis dalmanni EST translations and proteins for A. gambiae, D. melanogaster, D. pseudoobscura and D. virilis. [file 1471-2164-10-361-S3.zip › Supplemental_File1/CG10189.phy2]

     5    375 
CG10189    YIKAQKLEP- -LPISR-YGK --AEGCRASL PNLIEAFVHK LQSNYPSTIS 
dpse       YVHACQLKPL RESGS-sYGQ --ERGQTASL QNLTAAFVGN LQQNYPATVS 
AGAP005651 ---------- ---------- --------SL QNLTAKFIDN LMQSFPSTVS 
dvir       YIKAQQLKPF RSDES---SL lsD----ASL QNLTSAFVAN LQLNYASTVS 
dmel       YIHAQRLKPH FQKGSR-YGM --EHGETASL QNLTSAFVAN LQQNFASTVS 

           TISRVGEKL- APNRDKSFEK KLNDLHLNNV NSSRDYTQVS TCRFCNSPLD 
           TVFRTGDKI- AANAHMEQ-- ---------- ---------A SCAQCQSPLD 
           TVYRTGDKLd APKAARN--- ---------- ---------E CCRFCGAALD 
           TVFRTGDKI- AAKRQPIEE- ---------- -------GPS TCALCQSDLD 
           TVFRTGDKI- A--------- ---------V NSN---PEQS SCVHCRSTLD 

           TANSTILLMT EYSRLVFKTG TIVSE--INN FGIKAQE-EA I---ADEN-E 
           AKLSDTLLAN EYSRAVSEAG VGLSKdg--- -----DASES L---AKQRLE 
           YRGSKTLFAT EYSRLVS--- ---------- ---------- ---------- 
           SGLSDTLLAI EYSRAVSEMG VALQQ--QNN --M-----EA LeqrARERLN 
           SELSDTLLAI EYSRSVSEAG VSLYK----- ---SGQDLEG L---AKKRLE 

           LLRQLCFACR KIQNSCSSDE LLMCSIGEDD FGDEGGLHAI PILESDIAAI 
           FKDGLCHACR CIQLELGYDT -LMCSIGEDD FGDEGATHAM -VAESLPTGI 
           ---------- ---------- --MCSIVEDD FGDEGGAHAM --KEDTPQPE 
           SMDNLCHACR NIHAELTHGS LIMCSIGEDD FGDEGATHAM -LPGSSTVGT 
           NKDGLCHACR AIQTELDSGN LLMCSIGEDD FGDEGAAHAM -VVESLPLGI 

           DVSSQT-ICW ECG-QTNAVY KLKNRQAECE QCFLAYVRHK FRATLGVSKV 
           -VISPGd-CN KCGVVSSELY KLNFRVAECR DCFLNHARHK FRASLGAAKV 
           LGGNEL--CR KCNTE-QAVL KLNQKEPQCR VCFLNYVRHK FRASLGSTKI 
           VITAGS--CN KCGLNSLELY KLNFRAAECH QCFLSYARHK FRAALGAAKA 
           -VLSPG-NCS KCDVNSGELY KLNFRTAECR ECFLAYARHK FRAALGAAKI 

           IPRNATVLLI FDGSAESLVL LDMLQHALTL NMHKRLHCNV IVLHIDDYQL 
           LPRNAEVLLA VDGSAESLVL LDMLHFAQTQ NTFRRLHCNA RVVYIDDQSV 
           VRRGSRVLII LTGEPANVTL LDMVRFGLEQ DAFKQLRIVP VLLYVDD--- 
           LPRNAEVLLL VDGSAESLVL LDMLHFAQTQ NTFKRLHCSA RVLHIDAQSS 
           LPRNAEVLLV LDGSAESLVL LDMLHFAQTQ NTFKRLHCNA RVVYVEEQQV 

           QHTKPSSQLE HIEYLLAIKN ILARYSFFKC HL--VPINYK EPLEMFSFEN 
           HGG-ESM--- NLQALQALGT RYEPLEFYVV ELGASACSLQ RLGQYSTSL- 
           ---------- ---------- ---------- ---------- ---------- 
           P--SEND--- PLPMLNELRE RYAPFEFYVI QLGAEVHSLK LLKDYS---- 
           QGRDPVD--- -LEALQRLST QYAPFDFYVI ELGALPSSLQ RIKDYSPFLN 

           INAFVHITEH KSELLKRIQA INTLT 
           -K-------E PNGLNTKLEK LRSLT 
           ---------- ---------- ----- 
           ---------- ---------- ----- 
           AN-------- -NELIHKLQK LRSLT 
