# Supplementary material for: Genomic analysis of a sexually-selected character: EST sequencing and microarray analysis of eye-antennal imaginal discs in the stalk-eyed fly Teleopsis dalmanni (Diopsidae)
Source: BMC Genomics. 2009 Aug 5;10:361. doi: 10.1186/1471-2164-10-361 (PMC2737001; doi:10.1186/1471-2164-10-361)
Supplement: Additional file 3 — EST dipteran alignments. Amino acid alignment files for Teleopsis dalmanni EST translations and proteins for A. gambiae, D. melanogaster, D. pseudoobscura and D. virilis. [file 1471-2164-10-361-S3.zip › Supplemental_File1/CG10191.phy2]

     5    203 
dpse       GLFRDPALDR HFTGHSGSIT QLRFSPEGSQ IATSSLDGSV ILWNLKQAAR 
AGAP012029 --MMDPVLQR HLKGHRGKLT GLSFNPEGTR FVTSSTDHSA IVWTNNEQVR 
CG10191    GTYLEPILQR HFTGHIGAIS SIRFNINGDQ IATASTDASV ILWDLKQAAR 
dvir       -MFRDPALER HFTGHTGNIT QLRFSPDGHQ IATSAMDATV ILWNLKQAAR 
dmel       GLFRDPALER HFTGHSGGIT QLRFGPDGAQ IATSSTDSTV ILWNLNQAAR 

           CIRFGSHSSA VYGVAWSPKG NLVASAGHDR SVKIWEPKVR GVSGEFVAHS 
           CMRFEAHTDV VNDVCWSPDG RIISTVSKDR SVKIWVPSML GNSDEFRGHT 
           CIRFGVHTGP VHGVSWS--S NLIASTGQDR TVKIWEPKIR GVSCEFIAHC 
           CIRFASHSAA VYGVSWSPKG NFIASCSQDR TVKIWEPKVR GVSGEFLAHS 
           CIRFASHSAP VNGVAWSPKG NLVASAGHDR TVKIWEPKLR GVSGEFVAHS 

           KPVRSIDFDP TGQMMLTASD DKSVKIWRVA KRQFVSSFSQ QTNWVRAAKF 
           SNVRSVDFDP TGKKLLTASD DKTVKLWKVS RKQFLSSFTG HTNWVRCARF 
           KTVRSVDFDP TGMMLITASD DKSVKLWKVA QRKFLTSFAY HTNWVRSAKF 
           KPVRSVDFDP TGQLLLTASD DKAVKLWRVS RRQFISSFAQ QNNWVRAAKF 
           KAVRSVDFDS TGHLMLTASD DKSAKIWRVA RRQFVSSFAQ QNNWVRSAKF 

           SPNGKMIATV SDDKSLRIYD VNTGECTRTF TEERGAPRQV AWHPWGNMVA 
           SPNGKLIASC GDDRTLKLFD PATGQCVHSF YDQKGAGCKV AWHPDSTLVA 
           SPNGKLIASC SDDKTLRIFD VNSGQCIRTF TEERGMGRQV AWHPTGNVVA 
           SPNGKLIASV SDDKSLRIYE VSTGECVRTF TEERAAPRQV AWHPWGNMVA 
           SPNGKLVATA SDDKSVRIYD VDSGECVRTF TEERAAPRQL AWHPWGNMLA 

           VAL 
           IAL 
           VAL 
           VAL 
           VAL 
