# Supplementary material for: Genomic analysis of a sexually-selected character: EST sequencing and microarray analysis of eye-antennal imaginal discs in the stalk-eyed fly Teleopsis dalmanni (Diopsidae)
Source: BMC Genomics. 2009 Aug 5;10:361. doi: 10.1186/1471-2164-10-361 (PMC2737001; doi:10.1186/1471-2164-10-361)
Supplement: Additional file 3 — EST dipteran alignments. Amino acid alignment files for Teleopsis dalmanni EST translations and proteins for A. gambiae, D. melanogaster, D. pseudoobscura and D. virilis. [file 1471-2164-10-361-S3.zip › Supplemental_File1/CG10198.phy2]

     5    561 
AGAP002351 -QG-GLFsga GA-GTAAPAA GAFGtLG-AQ STpSSFSFG- -TNTQTSAA- 
dpse       -QQTSLF--- GSTPAADPNK SAFG-LGTAA TA-ANTGFG- FGSPATSTAg 
CG10198    TQQTSLF--- GA-PAADANK PAFG-LG-AT ST-ANTGFGG FGTPATSTA- 
dvir       TQQTPLF--- GQTNATDPNK PAFG-LGATV SA-ANTGFGG FGAPATSTAg 
dmel       TQQSTLF--- GATPAADPNK SAFG-LGTAA SA-ATTGF-G FGAPATSTA- 

           -gsT-LFGAK PANTF-GTlg gT-TFGQSAT SSAA-T-FGL GTNTna--A- 
           G--G-LFGAK PATSF-AA-- --pAFGATST PSTGFGNFGM -TNS--VaA- 
           G--GGLFGAK PTTGFGAT-- -T-GFGATST ANTGFNNFSM NN-------- 
           G--G-LFGSK PATSF-AT-- --pAFGASST ANTGFGNFSL -SNT--N-Ag 
           G--GGLFGNK PATSFAAP-- -T--FGATST ASTPFSNFGL NTST--A-A- 

           AGNSFFgn-- --TFNKPAAT TFG-LGT-NT AAgggiggtt gGLTFGTGTS 
           -GGGLF--NN agNMNKPATT GFGGFGA-TA AA-------- -PLNFNAGNT 
           TGGGLF--NS --NLNKPATS AFGGFNTQTS AA-------- -PLNFNTGST 
           SGGGLF--NS --QLNKPATS AFGGFGG-TS TA-------- -PLNFNAGNT 
           TGGGLF--NS --GLNKPATS GFGGFGA-TS AA-------- -PLNFNAGNT 

           --SLFGNTAA KP-GGLGTG- ----TSLFG- NTSTL---GT GGAF--GT-- 
           GGSLFGN-AA KPGGGLFGGt sTLGGQTQG- G-PVG---GG GGLFGGGT-- 
           GTSLFGNTAA KP---LFGN- -TLGNTSTG- G--------- GGLF-GGT-- 
           GGSIFSN-AT KP-GGLFGG- ----TSTLGt GTGTAigg-G GGLF--GTsg 
           GGSLFGNT-A KPGGGLFGG- ---GTTTLG- GTGAA---PT GGLFGGGT-- 

           MNMGtSFGAG TGTG-G--LG MS-----TLG G----lgsma qGAAG----- 
           GAFG-TGGGS LGGG-GafAS LGg-NTSMAG GMgM------ -GAQQQMggg 
           TAF--GVNNS VGLG-G--ST LG-ANNSTLG IL-G------ -GAAPQQ--- 
           TG-G-AFGSS LGGGfG--NL GG-G-NMALS GM-Gg----- lGAAPAQ--- 
           TSFG-GVGGS LGGG-G--FG MG-TNNSLTG GI-M------ -GAQPTL--- 

           -QQA---VPI HQQILAMATS PYGDNPIFKG IKplAG--PS EDSLKPTNPS 
           GMMQLSQQPI HQQILARVTS PYGDTPIFKD LR----ngNG VDATRATNPA 
           AV------PI HQQILLKVTS PYGDNPIFKD LK--RT--DE TDASRPTNPI 
           GVVV---VPI HQQILSKVTS PYGDTPIFKD LK--RS--DD VDATRATNPA 
           GIMTPSHQPI HQQILARVTS PYGDSPIFKD LK--LS--SE ADATRATNPA 

           AQ-------- ---------- ---------- ---------- -SPTAAIAME 
           AQDDSAEFML MDKTQFFQAG A-GTDFSMFE APRQQqpQTI VSPTALLAKE 
           AQDESAEFMF MDKTQFLQNN SNDYSMSMQD KNANK--FTY MSPTAALAKE 
           AQDNSAEFLM MDKTQFFQAG S-GTDFSMFD APR-----TV TSPTAALAQE 
           AQDDTAEFLL MDKTQFFQAG GNS-DFSMFD PPRQR--PTI TSPTAVLAQE 

           M-GTDPHKIQ LMKASFFADD ---------- ---------- ---------- 
           VAGNEPHKMQ LMKSSLFVDD DDIEDEV--- ---------- ---------R 
           -AGTDAHKVQ LMKAYFFDDD ---DDKSISS DIENQYTFDQ NSNKGSGALR 
           VVGKEPHKMQ LMKSSLFVED QGSDDEM--- --------DT QPMHKRPQLK 
           MVGNEAHKMQ LMKSSFFVED NAPEDEPMET ---------- -----TGRLL 

           ---------- ---------- ---------- ---------- ---------- 
           VTNKRFQSHR HLSQAGPNAW TDmGASETSS PYDFG-HTTP GLPVSSSASV 
           NYDMRSNVLR SLHKESTVNL SD-NFSEASS QMDFGIHGTP LPPESSAASI 
           RTQNLFSQDT NLWK------ DA-AASETSS EY--G-RQSP LLAVSSSASV 
           RHRKFFNVEP LVWK------ -D-GASESSS QYDFE-HPSP ALPISSSVSE 

           ---------- ---------- ---------- ---------- ---------- 
           -ASLL---QS DETSSVATGS Ifaekpkpta lVVPSKVRPF K--------- 
           -LSIQRELHV KTPVAESEDN A--------- -LVPVTTQKF --PI------ 
           t-SIIRELQS EEASSLAAES I--------- -IPA--ETKA --PAAslggl 
           -ASLMCDAHY EETSSMATGS I--------- -VAAVKETKF EMPVT----- 

           ---------- ---------- ---------- ---------- ---------- 
           ----FVTKPK VAPVKVFGTT VPLVRSLLYE HRLKWVADLG FYKGRSLKLT 
           ----FDIKPK VAQIKSFAFE SPLNKSIAGH LKGKWASDLG LFNARRFKLG 
           KPFNFVIKPK VAPIKVFATT VPLTRSITRG LHEHWIADLG FYKGRAFKLS 
           KAFKFVCKPK VAPIKLRATT VPLPRSIAYE MRDNWIADLG FYKGRSFKLS 

           ---------- - 
           FGPHNTLMVP Q 
           FGPQNTLVVP N 
           FGPQNTLMVP N 
           FGPQNSLVLP S 
