# Supplementary material for: Genomic analysis of a sexually-selected character: EST sequencing and microarray analysis of eye-antennal imaginal discs in the stalk-eyed fly Teleopsis dalmanni (Diopsidae)
Source: BMC Genomics. 2009 Aug 5;10:361. doi: 10.1186/1471-2164-10-361 (PMC2737001; doi:10.1186/1471-2164-10-361)
Supplement: Additional file 3 — EST dipteran alignments. Amino acid alignment files for Teleopsis dalmanni EST translations and proteins for A. gambiae, D. melanogaster, D. pseudoobscura and D. virilis. [file 1471-2164-10-361-S3.zip › Supplemental_File1/CG10203.phy2]

     5    259 
CG10203    KKNDLEYAFR AYGILRSIWI ARNPPGFAFV EFEDAQDAAD AVRGLDGRTL 
dpse       RKNDLEYVFG AYGSLRSVWI ARNPPGFAFV EFESARDAAD AVRGLDGRTV 
AGAP008303 -KQDIEEAFG YYGPLRNVWV ARNPPGFAFV EFEDARDAED AVRGLDGRTI 
dvir       RKNDLEYVFG AYGSLRSVWI ARNPPGFAFV EFESARDAAD AVRGLDGRTL 
dmel       RKNDLEYVFG AYGSLRSVWI ARNPPGFAFV EFESARDAAD AVRGLDGRTV 

           CGRRARVELS TGKYS----- ---------N GG----RGGQ RR---NYNAD 
           CGRRARVELS TGKYARSGGG AGGGGGGGGG GGgag---GR DRGGaGGRGD 
           SGRRARVELS TGRGG--RGG GGGRGGPPRG GG----KGGR ------FQSD 
           CGRRARVELS TGKYARSGGG GGGGGGGGGG GGgggfGGGR DRGG-GR-SD 
           CGRRARVELS TGKYARSGGG GGGGGGGGGG GG----LGGR DRGG-GGRGD 

           EKCYECGGRG HYARECRR-- -RARRRSESR SRSHSTASRD GKSTSRERHS 
           DKCYECGGRG HFARHCRERK ---------- ---------- ---------- 
           DRCYECGGRG HFARDCAR-- --SGRRGRKR SRS------- PRSRSRELRT 
           DKCYECGMRG HFARHCRERK ---------- ---------- ---------- 
           DKCYECGGRG HFARHCRERK ARQRRRSNSF SRS------- -RSTSRRRRT 

           RSRSDSQSSS LPKESRNTRD VHLKFNERGQ YENGQSISNR YNDNECNSRD 
           ---------- ---------- ---------- ---------- ---------- 
           RSRSYSRSRS RSRDRRSR-- ---------- ---------- ---------- 
           ---------- ---------- ---------- ---------- ---------- 
           RSKSGTRSRS RSAGSVGRR- ---SGRSNGR DENGS--ASR YSDHERNGSG 

           DFSS-YTKKK RY-----DMF FISP------ ------TRNS SQMNRRGGSS 
           ---------- ---------- ---------- ---------- ---------- 
           ---------- ---------- ---------- ---------- ---------- 
           ---------- ---------- ---------- ---------- ---------- 
           AVDSPPPPKR RYEDEDDDRV RGSPRSRSRS RSASPAVRRG SPPRRRGDSS 

           FSRFDTSRD 
           --------- 
           --------- 
           --------- 
           ASR-SVSRD 
