# Supplementary material for: Genomic analysis of a sexually-selected character: EST sequencing and microarray analysis of eye-antennal imaginal discs in the stalk-eyed fly Teleopsis dalmanni (Diopsidae)
Source: BMC Genomics. 2009 Aug 5;10:361. doi: 10.1186/1471-2164-10-361 (PMC2737001; doi:10.1186/1471-2164-10-361)
Supplement: Additional file 3 — EST dipteran alignments. Amino acid alignment files for Teleopsis dalmanni EST translations and proteins for A. gambiae, D. melanogaster, D. pseudoobscura and D. virilis. [file 1471-2164-10-361-S3.zip › Supplemental_File1/CG1021.phy2]

     5    270 
CG1021     LNTKIQCTKE SIRKEQTARD DNVNEYLKLA ASADRQQLQR IKAVFEKKNQ 
dpse       LNTKIQCTKE SIRQEQTARD DNVNEYLKLA ASADKQQLQR IKAVFEKKNQ 
AGAP004508 ---------- ---------- ---------- ---------- ---------- 
dvir       LNTKIQCTKE SIRQEQTARD DNVNEYLKLA ASADKQQLQR IKAVFEKKNQ 
dmel       LNTKIQCTKE SIRQEQTARD DNVNEYLKLA ASADKQQLQR IKAVFEKKNQ 

           KSAHNISQLQ -KLDNYTKRA KDLQNHQYQN KSQHRQPREV LRDVGQGLRN 
           KSAHSISQLQ KKLDNYTKRA KDLQNHQYQT KSQHRQPREV LRDVGQGLRN 
           ---------- ---------- ---------- -----QPREM LRDVGQGLRN 
           KSAHSISQLQ KKLDNYTKRA KDLQNHQYQA KSQHRQPREV LRDVGQGLRN 
           KSAHNISQLQ KKLDNYTKRA KDLQNHQFQT KSQHRQPREV LRDVGQGLRN 

           VGGNIRDGIT GFSGSVMSKP REFAHLIKNK FGSADNINQM SETEINNINM 
           VGGNIRDGIT GFSGSVMSKP REFAHLIKNK FGSADNINQM SDAELQGMQA 
           VGGNIRHGVT GLSATVISKP RKFAHLIRNK FGSADNINQL TSTWYTGS-- 
           VGGNIRDGIT GFSGSVMSKP REFAHLIKNK FGSADNINQI GDGELQAIQ- 
           VGGNIRDGIT GFSGSVMSKP REFAHLIKNK FGSADNINQM SEAELQGM-Q 

           PVN-SEVIGT STP--N---- --------NA VP-------- ---ATSTGSG 
           -ANaADVL-A ANErlQ---- --------QQ VP-------- -GAGTSTGSG 
           AAD-S---GQ SNQ------- --------HN T-sisdsegr rAAGTTPGQG 
           ---------- S-A--Npdgl saggerllQ- QP-------- -GVGTSTGSG 
           SAN-ADVLG- SER--L---- --------QQ VP-------- -GAGTSTGSG 

           --------NT ----AGS--- -----GKFNS ENGSECSSVT SESIPAGSGK 
           GG--GHNNNT G-TGSGT--- -----GKFNS DNGSECSSVT SESIPAGSGK 
           HH--HQHQQL HAVSSGHrhh gpgpgGKY-S EHDSECSSVT SDSIPLGSDK 
           GGnnMNNNNT G-TGSGT--- -----GKFNS DNGSECSSVT SESIPAGSGK 
           GG--GQNNNT GGAGSGT--- -----GKFNS DNGSECSSVT SESIPGGSGK 

           SQSGASQYHI VLKSLLTELA 
           SQSGASQYHI VLKTLLTELA 
           ---------- ---------- 
           SQSGASQYHI VLKSLLTELA 
           SQSGASQYHI VLKTLLTELA 
