# Supplementary material for: Genomic analysis of a sexually-selected character: EST sequencing and microarray analysis of eye-antennal imaginal discs in the stalk-eyed fly Teleopsis dalmanni (Diopsidae)
Source: BMC Genomics. 2009 Aug 5;10:361. doi: 10.1186/1471-2164-10-361 (PMC2737001; doi:10.1186/1471-2164-10-361)
Supplement: Additional file 3 — EST dipteran alignments. Amino acid alignment files for Teleopsis dalmanni EST translations and proteins for A. gambiae, D. melanogaster, D. pseudoobscura and D. virilis. [file 1471-2164-10-361-S3.zip › Supplemental_File1/CG10210.phy2]

     5    335 
CG10210    RLNFGLIHVV YEWARNKPFA EIMTLTGIQE GIIVRVIQQL DELLRDVKTA 
AGAP003182 -LNFGLTEVV YEWARNKPFA EIMLLTDIKE GIIVRCIQQL NETLCNVKDA 
dpse       RLNFGLLEVV YEWARNKPFA EIMKLTEVQE GIIVRCIQQL DETLRDVKTA 
dvir       -LNFGLLEVV YEWAKNKPFA EIMKLTEVQE GIIVRCIQQL DETLRDVKTA 
dmel       RLNFGLLEVV YEWARNKPFA EIMKLTTVQE GIIVRCIQQL NETLRDVKTA 

           SIRIGNPVLQ HKMEAASNAI KRDIVFTASL YTELHKELKI GRVIIITSGK 
           ARIIGDPVLH SKMEEASNAI KRDIVFAASL YTS--NELKV GRVVVVTDEH 
           AIRIGNPGLQ AKMEEASAAI KRDIVFTASL YTEIQKELKV GRVIVITQGK 
           AIRIGNPGLQ SKMEEASAAI KRDIVFTASL YTEIQKELKV GRVIVITQGK 
           AIRIGNPGLQ SKMEEASAAI KRDIVFTASL YTEIQKELKA GRVIVITQGK 

           HFNKLGIILQ ISKGLSKEPN FRVLVLDHQF KNTT----PE EYKD-----E 
           HYNKLGILLS VSVQSHKELK LVVLVLDHCA SGKTqpasPE TLNR----GP 
           HYNKLGILLN IKSVLGKDTM YKVLVLDHQF KAKEn----E LVNR----GE 
           HYNKLAILLN VKSVLGKDTV YKVLVLDHQF KSND----S- ---DnvnrGE 
           HYNKLAILLN TKSVPGKDTI YKVLVLDHQF KAKD----SN SLQQ----GE 

           LFYKMVSLTP QNKFFHPKGI GGHAVVDIKP NDIVDITKQF VKIDADVVLK 
           LWHQMLSLAL PYQTFLPEGV GGHAVLTLAP VNLIELTKHT IKCDANGIIR 
           FYYKILSLTP KNKFFQPEGI GGHTVLDIKA IDIVSITKST FKVDADVVIR 
           LYYKILSLTP QHKFFHPEGI GGHTVLDIRA IDILTITKST IKVDADVIIR 
           LYYKILSLTP RNMTFQPVGI GGHTVLDIKA IDIISITKST LKVDADAIIR 

           DWDQRQIERF KDTSPGTWVT KIVSELQQLN EQYNANPNSM KIFNISKEVN 
           SWEYRLIPRF RDAPPSQSTI EAVAALAELN ATVVQAGSVT GTLELVR--F 
           NWEQRQLERF KDTPPGATVV KAVSDLHQLN ENYIANVDSI KFINLAKEIN 
           NWEQRQLERF KDAPPGATVV KAVTELHQLN EAYNANPESI KYVNMSKEIN 
           NWEQRQLERF KDSPPSGSVV KAVTELNQLN ESYIDNPDNI KYVNLSKEII 

           LYTDQEFENR DSKD-VVKNL NSVLPQTNIA GFEKKFGVVF GRKLLLRKIE 
           PRDLTNLELT QQLQTAQGRL NRWLPYTGMA DFEHEFAVVY DRKQLERKLD 
           VNADTEVDLL QSVEQLGRQV ADLLPHTNIA GFEQEFAKVY ERRMLELHIE 
           VNADSEVAML NYVDHLARQV GDVLPHTNIA GFEQEFAKVY ERRVLEIHIE 
           VNADSEVAML NYVDHLLRKV GEFLPHTNIA GFEQEFAKVY ERRMLEIHIE 

           ELKFKNSTKN LSLYPDYCNK MKVLRALEYV DSCDE 
           ELKYQASYES LSLYPDYCRK LQVLQELKYI DDMQQ 
           ELRFKNSAKN LSLYPDYCNK LKVLHALNYI DELNE 
           ELRFKNSAKN LTLYPDYCNK LQVLRALNYI DELNE 
           ELRFKNSARN LTLYPDYCNK LKVLRALKYI DELDE 
