# Supplementary material for: Genomic analysis of a sexually-selected character: EST sequencing and microarray analysis of eye-antennal imaginal discs in the stalk-eyed fly Teleopsis dalmanni (Diopsidae)
Source: BMC Genomics. 2009 Aug 5;10:361. doi: 10.1186/1471-2164-10-361 (PMC2737001; doi:10.1186/1471-2164-10-361)
Supplement: Additional file 3 — EST dipteran alignments. Amino acid alignment files for Teleopsis dalmanni EST translations and proteins for A. gambiae, D. melanogaster, D. pseudoobscura and D. virilis. [file 1471-2164-10-361-S3.zip › Supplemental_File1/CG10215.phy2]

     5     65 
AGAP004029 HEKLVRALTS IKPVNQTDAM ILLQNFDTLG KLINSSEERL SMCSGLGPRK 
dpse       HQKLVAALTN IKPVNKTDAV TLLQTFGNLG NVITASEERL SQVMGLGPRK 
CG10215    YQKLVAALTH IKPVNKTDAV TLLQTFDNLE NLINASDERL SQVIGLGPRK 
dvir       HQKLVAALTN IKPVNKTDAV TILQIFGNLE NLINASEERL AQVMGLGPRK 
dmel       HQKLLAALTN IKPVNKTDAA ALLHTFGNLG NIINASEERL SQVMGLGPRK 

           VKKLHKTFSE SF-RK 
           AKRLFKTLQE PFLNK 
           AQKLYKTLHE PFLCK 
           AKKLYKTLHE PFLSK 
           AKKLYKTLQE PFLSK 
