# Supplementary material for: Genomic analysis of a sexually-selected character: EST sequencing and microarray analysis of eye-antennal imaginal discs in the stalk-eyed fly Teleopsis dalmanni (Diopsidae)
Source: BMC Genomics. 2009 Aug 5;10:361. doi: 10.1186/1471-2164-10-361 (PMC2737001; doi:10.1186/1471-2164-10-361)
Supplement: Additional file 3 — EST dipteran alignments. Amino acid alignment files for Teleopsis dalmanni EST translations and proteins for A. gambiae, D. melanogaster, D. pseudoobscura and D. virilis. [file 1471-2164-10-361-S3.zip › Supplemental_File1/CG10223.phy2]

     5   1125 
CG10223    NINLLEPRGQ FGTRLQGGKD CASARYIFTL MSPLARLIFH PADDPLLSYE 
AGAP008917 NINLLYPGGQ FGTRLTGGKD SASPRYIFTM LSALTRHIFH PLDDPLLEYQ 
dpse       NINLLEPRGQ FGTRLTGGKD CASARYIFTL MSPLTRLIYH PLDDPLLEYQ 
dvir       NINLLEPRGQ FGTRLTGGKD CASARYIFTL MSPLTRLIYH PLDDPLLQYQ 
dmel       NINLLEPRGQ FGTRLSGGKD CASARYIFTI MSPLTRLIYH PLDDPLLDYQ 

           VDDGQKIEPQ WYIPIIPMVL VNGAEGIGTG WSTKILNHNP REIIANLRRM 
           YEDNQRIEPV WYLPIIPMLL INGADGIGTG WATKIPNHNP RDVIANIRRM 
           TDDGQRIEPL WYLPIIPMVL VNGAEGIGTG WSTKIANYNP REITRNLRRM 
           VDDGQRIEPI WYIPIIPMVL VNGAEGIGTG WSTKIANYNP RELISNLRRM 
           VDDGQKIEPL WYLPIIPMVL VNGAEGIGTG WSTKISNYNP REIMKNLRKM 

           LDNQEPKEMH PWYKNFRGDI HYVSDGRYIC SGCIQVVNNN KIEITELPIS 
           LNGDEPKMLT PWYKNFRGVI ESVGHQKYLT AGTVGLLDGK KIEISELPIG 
           INEEEPLPMH PWYKNFTGRM EYISDGRYVH TGNIQILPGE RVEITELPIG 
           INGEELLPLH PWYKNFQGSM DYVSDGRYVH SGNIQLLPDN RIEITELPVG 
           INGQEPSVMH PWYKNFLGRM EYVSDGRYIQ TGNIQILSGN RLEISELPVG 

           TWTQTYKENV LDPLTNGSEK VKPIISDYRE YHTDTTVRFV ISFAPGEFDR 
           TWTQTYKENV LEPLLHGSDK AKAVIADYKE YNTDTTVRFV ISFLPGEYEK 
           VWTQNYKENV LEALSNGTEK VKAIVSEYRE YHTDTTVRFV ISFAPGEFRR 
           VWTQNYKENV LEVLSNGTEK VKAVISEYRE YHTDTTVRFV VSFAPGEFER 
           VWTQNYKENV LEPLSNGTEK VKGIISEYRE YHTDTTVRFV ISFAPGEFER 

           LMAEDGGFFR VLKLTSSLSI NQMHCFDDLS CLRRFPSTVD ILKEYYQLRL 
           LYAEEGGFHR LFKLTSSIST ASMNAFDDKN YLKRYAHANE IFMEFYTVRL 
           IQSEDGGFYR VFKLSSTLSI NQMHAFDQNN CLRRYASSTD VLKEFYQLRV 
           LRSEPGGFHR VLKLSSSLST NQMHAFDENN CLRRFPSPKD ILQEFYKLRL 
           IHAEEGGFYR VFKLTTTLST NQMHAFDQNN CLRRFPTAID ILKEYYKLRR 

           FYYGKRKEYL VGQLTAQAER LTDQARFILE KCERTLVIEN KKRKVMIDEL 
           DFYGKRRAYL LGMLQAEADS LSDKARFIME KCNGTLVVEN KKRKALIDEL 
           EYYGRRKEYL VGQLTALADR LSDQARFILE KCEKTLVVEN KQRKAMCDEL 
           EYYNRRKDYL VGQLTAQSDR LSDQARFILE KCEKKLTIEN KQRKAMIEEL 
           EYYARRRDFL VGQLTAQADR LSDQARFILE KCEKKLVVEN KQRKAMCDEL 

           IKRGYRPDPV KEWQKRIKME EEE----VQD -----D-DDE EED--VESSS 
           IKRGYRADPI QEWKRRVQTN DEE----EED qqgegE-E-E EEQEDVKPGK 
           TKRGYRPDPV KEWQRRIKME DAEpene--E -----E-EDE EGEQAAPS-S 
           IKRGYRPDPV KEWQRRIKME EAE----AAD -----Dd-DD EEDEGAESAT 
           LKRGYRPDPV KEWQRRIKME DAE----QAD -----E-EDE EEEEAAPSVS 

           A---V--VKK EKKT----VD PEKAFQKLTD VKKFDYLLGM SMWMLTEERK 
           S---T--AGK GKGAgsssVD PEKAFQRLTD VKKFNYLLGM SMWMLTEERK 
           S---KkdVK- -KE-----VD PDKAFKKLTD VKKFDYLLGM SMWMLTEEKK 
           TsskK--VK- -KE-----VD PEKAFQKLTE VKKFDYLLGM SMWMLTEERK 
           S---K--AKK EKE-----VD PEKAFKKLTD VKKFDYLLGM SMWMLTEEKK 

           NELLRQRDQK LADLADLKAK TPELLWLNDL DELEKKLNEV EELERLEEQG 
           NEILKQRDQK LAELKSLEAK TVQGLWMDDL DALSRKLDEV EEKERLD--- 
           NELLKQRDYK LSELDNLRKR TPHQLWLDDL DALEQKLNEV EEKERLEEQG 
           NELLKQRDLK LAELDNLIKK MPTHLWMDDL DNLEAKLNEV EEKERLEEQG 
           NELLKQRDTK LSELESLRKK TPEMLWLDDL DALESKLNEV EEKERAEEQG 

           LNKKTAKALT AKAKAGAALK KRTAK---GG ENA-FIHPDP NGQKVEFKVT 
           -AISTEKKLK AGMMKASA-G GGRAKAVSRK TAIDDTKPSV DAEPVQFRMS 
           VNLKTAKAMK -GQKTTTA-K GRKVKG-AAA APTGDVFPDP DGERVEFKVT 
           INLKQAKAI- K-GQKPATIR GKKGKAAAGN A---DIFPDP IGERVAFKIT 
           INLKTAKAL- -KGQKSASAK GRKVKSMGGG AGAGDVFPDP DGEPVEFKIT 

           EEIIKKVTAA IA-VAS---- ---------- -KIKKEPGEK KTKTK---VK 
           EEMIKRLERA V-----AGKV K-Ke------ ---KKE---- -----P-GEN 
           DEIVKKTAAA AK-LATRAK- ---------- ----KEPTGK AVKSEPgETK 
           DDIIKKFQAA T-iIAVKAKE ---------- ---------R NTKVK--MVK 
           EEIIKKMAAA AK-VAQAAKE PKK-PKEPKE PKVKKEPKGK QIKAEP-DAS 

           E---E----V LDEIDALVAE ---G-D-K-G PKGSPD-VPK GKKPGSGSSS 
           G---EegggE MDEFDALVEG gtaG-D-KPK PKPR---VKK --EPK-GGK- 
           V---E----E VDEFDALVES ---Gp--KIS PKAKKApAVK -KEPA----A 
           KetvE----E VDDFDVLVEG ---G-AtKTS PKAKK----- --APV--GKG 
           G---D----E VDEFDAMVEG ---G-S-KTS PKAKKA-VVK -KEPGNGNKA 

           MSIEQMYQKK SQLEHILLRP DTYIGSVEHT KELMWVYNEE NNRMTQREIS 
           -SIEKIYQKK SQLEHILLRP DTYIGSVEMV KEPMWIFDKE ANKMVQRDIT 
           LSIEQMYQKK SQLEHILLRP DSYIGSVEFT KELMWVYDFE KARMIQREIA 
           MSIEQMYQKK SQLEHILLRP DSYIGSVEFT KELMWVHDVE KNRMVQREIS 
           LSIEQMYQKK SQLEHILLRP DSYIGSVEFT KELMWVYDNS QNRMVQKEIS 

           YVPGLYKIFD EILVNAADNK QRDKSMNTIK IDIDPEKNII SIWNNGQGIP 
           YVPGLYKIFD EILVNAADNK QRDPKMSTIK VEINQETNTI SVWNDGHGIP 
           FVPGLYKIFD EILVNAADNK QRDKSMNTIK IDIDAEKNVV SIWNNGQGIP 
           FVPGLYKIFD EILVNAADNK QRDKTMNTIK VDIDPERNLV SIWNNGQGIP 
           FVPGLYKIFD EILVNAADNK QRDKSMNTIK IDIDPERNMV SVWNNGQGIP 

           VTMHKEQKMY VPTMIFGHLL TSSNYNDEEK KVTGGRNGYG AKLCNIFSNT 
           VVMHKEEKMY VPTMIFGHLL TSSNYNDEEE KVTGGRNGYG AKLCNIFSTK 
           VTMHKEQKMY VPTMIFGHLL TSSNYNDDEK KVTGGRNGYG AKLCNIFSTS 
           VTMHKDENMY VPTMIFGHLL TSSNYNDDEK KVTGGRNGYG AKLCNIFSNS 
           VTMHKEQKMY VPTMIFGHLL TSSNYNDDEK KVTGGRNGYG AKLCNIFSTS 

           FTVETATKEY KRSFKQSWAN NMTKSTDPKI -K-DFAGTDF TKITFSPDLT 
           FTVETASKQY KKCFKQTWGD NMSKTTEPKI -KeDFFGNDY TKITFSPDLS 
           FTVETATKQY KKNFKQTWGS NMSKASDVTI -K-DFNGTDF TRITFSPDLA 
           FTVETATRKY RKCFKQTWGN NMGKAGDPVI s--DFNGTDY TRITFSPDLT 
           FTVETATREY KKSFKQTWGN NMGKASDVQI -K-DFNGTDY TRITFSPDLA 

           KFKMNRLDED IVQLMSRRAF DVAASSKGVA VYLNGKRLSV KSFKDYIDLY 
           KFKMEKLDDD IVGLLSRRAY DVAASTRGVS VYLNGTRVPV KNFKDYIDLF 
           KFKMERLDED IVALMSRRAF DVAASSKGVS VFLNGNKLTV KNFKDYIDLH 
           KFKMESLDND IVALMSRRAY DVAASTKGVS VFLNGTKVPV KGFKDYIDLF 
           KFKMDRLDED IVALMSRRAY DVAASSKGVS VFLNGNKLGV RNFKDYIDLH 

           TKN-NDDSSQ PIKIVYEQCS ERWEVACCHS DRGFQQMSFV NSIATTKGGR 
           LRDTTDDVGA PVKMCYESVN ERWEVAVAIS ERGFQQVSFV NSIATTKGGR 
           VKNQDDDCGQ PIKIVHEVAN ERWEVACCPS DRGFQQVSFV NSIATTKGGR 
           IKNTDDDAGQ PMKVVYEACG DRWEIACCPS DRGFQQVSFV NSIATTKGGR 
           IKNTDDDSGP PIKIVHEVAN ERWEVACCPS DRGFQQVSFV NSIATYKGGR 

           HVDHVVDNII KQLLEVQAKS FGSKCTLSEK FIGNIAKSGI VEAVLTWAKF 
           HVDYVSDMIV KQLIEVQSKS FGSKCALSEK FITAVSKSGI VESVLQWAKF 
           HVDHVVDNVI KQLIEVQAKG FGSKCTLSEK FISSLSKSGI VESVLAWAKF 
           HVDHVVDNVI KQLIEVQAKS FGSKCVLSEK FISNVSKAGI VESVLAWAKF 
           HVDHVVDNLI KQLLEVQQKG FGSKCTLSEK FINNMSKSGI VESVLAWAKF 

           KEQNDIAKTG GKKSYKIKGI PKLEDANEAG KSNSLLCTLI LTEGDSAKSL 
           KAQTDLAKTS GSKKSKIKGI PKLEDANDAG SRNSLNCTLI LTEGDSAKTL 
           KAQNDIAKTG GRKSSKIKGI PKLEDANEAG GKNSINCTLI LTEGDSAKSL 
           KAQNDIAKTG GKKSSKIKGI PKLEDANEAG TKNSIMCTLI LTEGDSAKSL 
           KAQNDIAKTG GRKSSKIKGI PKLEDANEAG GKNSIKCTLI LTEGDSAKSL 

           AVSGLGVVGR DYYGVFPLRG KLLNVREASF KQLAENAEIN NLVKIIGLQY 
           AVSGLGVVGR DTYGVFPLRG KLLNVREATH KQILENAEIN NLIKILGLQY 
           AVSGLGVIGR NYYGVFPLRG KLLNVREANF KQLSENAEIN NLCKIIGLQY 
           AVSGLGVIGR NYYGVFPLRG KLLNVREATF KQLTENAEIN NLCKIIGLQY 
           AVSGLGVIGR DLYGVFPLRG KLLNVREANF KQLSENAEIN NLCKIIGLQY 

           KKKYLVMDDL KTLRYGEVMI MTDQDQDGSH IKGLLINFIH TNWPELLRLP 
           KKKYLTMDDL KTLRYGKVMI MTDQDQDGSH IKGLLINFIH TNWPELLRLP 
           KKKYLTEDDL KTLRYGKVMI MTDQDQDGSH IKGLLINFVH TNWPELLRLP 
           KKKYLTTDDL KTLRYGKVMI MTDQDQDGSH IKGLLINFIH TNWPELLRLP 
           KKKYLTEDDL KTLRYGKVMI MTDQDQDGSH IKGLLINFIH TNWPELLRLP 

           FLEEFITPIV KATKKN-EIL SFYSL 
           FLEEFITPIV KATKKNgEEL SFFSL 
           FLEEFITPIV KVTKKN-EEL SFYSL 
           FLEEFITPIV KASKKN-EEI SFYSL 
           FLEEFITPIV KATKKN-EEL SFYSL 
