# Supplementary material for: Genomic analysis of a sexually-selected character: EST sequencing and microarray analysis of eye-antennal imaginal discs in the stalk-eyed fly Teleopsis dalmanni (Diopsidae)
Source: BMC Genomics. 2009 Aug 5;10:361. doi: 10.1186/1471-2164-10-361 (PMC2737001; doi:10.1186/1471-2164-10-361)
Supplement: Additional file 3 — EST dipteran alignments. Amino acid alignment files for Teleopsis dalmanni EST translations and proteins for A. gambiae, D. melanogaster, D. pseudoobscura and D. virilis. [file 1471-2164-10-361-S3.zip › Supplemental_File1/CG10225.phy2]

     5    395 
CG10225    KSLTEVAREY EESR-AQKRK YEEVETFTGE ENESNIVDIN CKLFAFENSN 
dpse       KSLTDVAREY EESR-AQKRK YEEVETFTGE EDELNIVDVS CKLFAWVNSN 
AGAP004520 ESLEEAARRY EESRgALKRK YEEVETITGE EDERNVVEIN CKLFAFAKSN 
dvir       KSLNEVAREY EESR-AQKRK YEEVETFTGE ENEINIADVS CKLFAFVSSN 
dmel       KSLTDVAREY EESR-AQKRK YEEVETFTGE EDEINIIDVS CKLFAFLNSN 

           WEERGRGSLR LNDSKSEHEC SRVVFRTAGN LRLLLNTKVW AGMVSERPSQ 
           WEERGRGSLR LNDVKGERDC SRVVFRTSGN LRLLLNTKVW AAMVAERASP 
           WEERGHGTLR LND--KDNNE SRVVFRQSGN LRVLINTKVW AGMVAQQPSQ 
           WEERGRGSLR LNDAKDERDC SRVVFRTSGN LRLLVNTKVW AAMVAERASQ 
           WEERGRGSLR LNDAKDLRGD SRVVFRTSGN LRLLLNTKVW AAMVAERASQ 

           KSLRLTAMDN TGKIKVFLVM ARPLDISQLH QTLQLRINAR KISHPEETSP 
           KSLRLTAIDN TGSLKIFLAM GRPADIAQLH KSLGDRIARR KLIHPEECSV 
           KSLRLTAIDS TGQIKVFLVM SRPEVITKLH KELSKRIETA K--------- 
           KSLRLTAMDN TGTVKIFLAM GRPADIAQVH KALSERIAKR KLTHPDECAV 
           KSLRLTAIDN SGVVKIFLAM GRPADIAQLH KALSERIAKR KVSHPEECSV 

           PLAESNGNCL KNGNGNETEV DKAAAIEVPE N------DDL AEPSPKKTVA 
           ENT------- KNGVSSE--- -V-AASLQPE STTHDDEDSS SA-------- 
           ---------- ---------- ---------- ---------- ---------- 
           VEA------- KNGIASE--- -PCAVSVQPE STTNDDDDDE A--------- 
           EEA------- KNGVASE--- --AAASLQPE STTHDDEDED AAPGPSGAIS 

           PEMSENNDTS NESNSLGSDS IFQSSRLAAS SGNPVLRLGV LRPSVLGPS- 
           --MSENNEAS VESNCFRGGF TLKASRLGGA ---------V LRPPVLGPS- 
           ---------- ---------- ---------- ---------- ---------- 
           --MSENNEAS LEANCFRGGF TLKASRLGGA ---------V LRPAVLGDSs 
           AEMSENNEAS VETNCFRGGF TLKASRLGGA ---------V LRPAVLANS- 

           VLGSS----- A----NNEKT --P-TEGNVF NAK-DDVN-T TSNPFMKDQD 
           VLGSS----- AqtnsNNSST S--lA-G--N NEKsEDEN-I SNNPFLREEK 
           ---------- ---------- ---------- ---------- ---------- 
           VLGTAhsntn S----NNSST AlA--GG--- NEK-TDEDgI VGNPFLREQK 
           ---SG----- S----NNSST S-P-SAG--- ----EDSA-L LNNPFLRESK 

           ED------DD DGAVGG---T SKKDGCGEE- --EKKS--DD DDEEPDERPD 
           DEgnedagAD ATAVAAaapT VAPESSSIE- --KAEQ--KD -DDEVDERPD 
           ---------- ---------- ---------- ---------- ---------D 
           EE------ED --E------- ------AAAq vvESTEniDK DDDEIDERPD 
           DD------DD DEEVVA---T ----GSAAA- --ESTG--DK EDDDVDERPD 

           PLKMLRKNGL ERANLFAAAK NSIPRVEKSG FVFGENVHER VLSDN 
           PLTKLRSNGI ERSSMFGAAK TNMPHVQTTG YVFGQNVHER VV--- 
           PLAKLKSASL PKSNLFANVK KSTLSEASCG FVFGQNVHER VTGEN 
           PLSMLRNNGI ERSNIFAAAK TTLPRVQTSG FIFGQNVHER VVGEN 
           PLTKLRSNGI ERSSMFAAAK NNMPNVQSSG FVFGQNVHER VVAPN 
