# Supplementary material for: Genomic analysis of a sexually-selected character: EST sequencing and microarray analysis of eye-antennal imaginal discs in the stalk-eyed fly Teleopsis dalmanni (Diopsidae)
Source: BMC Genomics. 2009 Aug 5;10:361. doi: 10.1186/1471-2164-10-361 (PMC2737001; doi:10.1186/1471-2164-10-361)
Supplement: Additional file 3 — EST dipteran alignments. Amino acid alignment files for Teleopsis dalmanni EST translations and proteins for A. gambiae, D. melanogaster, D. pseudoobscura and D. virilis. [file 1471-2164-10-361-S3.zip › Supplemental_File1/CG10228.phy2]

     5    231 
CG10228    IGPIRRDLVI GKITMIVDAH IVIGIFIDAK LQTFNLGEKQ HTIQFADNLL 
AGAP001271 IGDSRKDLVA GKINMIVDAK YMIPVFLDCK PQVFEVYGVM HRLQFADFLL 
dpse       IGRVRRDLVV GKINMIVDAH TIVPLFLDAR QQTFQMGAEQ HSIQFVDSFQ 
dvir       IGRVRRDLVV GKINMIVDAH TIVPLFLDGR QQTFHLGAEQ HSLQFVDSFL 
dmel       IGRVRRDLVV GKINMIADAH TIVPLFLDAR QQTFQLGAEQ HSLQFVDSFQ 

           TVLLDGVAAD VEFGGLPKSY EL-GDDKHFI RFSALPEDVE PGKIKIQNMR 
           TVLIDEQPFP VDYGGLPMVV R-SRDRDYYI RFTALPNLVV PGRVYIRDM- 
           YALLDGQLQK IEYGGLPKGM KLNGGRSCFI RFGTLPKGVV AGKTHVADMV 
           YALLDGQLQK LEYGGLPKSM KLNGGRNCFI RFGTLPKGVQ AGKAHVQDMV 
           YALLDGQLQK MEYGGLPKGM MLNGGRSCFI RFGTLPKGVI AGKTHVADMV 

           YVNTNPTETI SVETNDSENL VETTASPNQN QSTITP---- --PN--TTTE 
           ---------- ---------- ---------- ---------- ---------- 
           YIKT------ ---------- -EAPAEPPQP PPMIVQ---- --PL--PVVE 
           YIKT------ ---------- -EAPAEPPQP PPLPVPviaa aaPPavPTLE 
           YIKT------ ---------- -DAPAEPPKP PPIIVK---- --PP--PVVE 

           SIEVKSEENI --STTNDGVV PTNTS---VP SIP------T -DVLSKINID 
           ---------- ---------- ---------- ---------- ---------- 
           QQP------- ---------- -AAAAhapAV SLP-----AA sNALGNLNIN 
           QPA------A apAA-T---- -TTTP---AP AIPlpvaA-- -AALGNLNID 
           QPK------- --------PA PVAVA---PI SLP----AAA -AALESLNIN 

           ELLQKLVSTG LLTSTTTSSS TNSTQNSTIK E 
           ---------- ---------- ---------- - 
           DLFQKLVSSG IIGGT----- ---------- - 
           ELFQKLVSSG IIGGA----- ---------- - 
           DLFQKLVSSG IIGGATAAPT LPAADSSAAK E 
