# Supplementary material for: Genomic analysis of a sexually-selected character: EST sequencing and microarray analysis of eye-antennal imaginal discs in the stalk-eyed fly Teleopsis dalmanni (Diopsidae)
Source: BMC Genomics. 2009 Aug 5;10:361. doi: 10.1186/1471-2164-10-361 (PMC2737001; doi:10.1186/1471-2164-10-361)
Supplement: Additional file 3 — EST dipteran alignments. Amino acid alignment files for Teleopsis dalmanni EST translations and proteins for A. gambiae, D. melanogaster, D. pseudoobscura and D. virilis. [file 1471-2164-10-361-S3.zip › Supplemental_File1/CG10230.phy2]

     5    381 
dpse       MSNTQATVTA YLALQKKTTN KDLAAEWTLI EELHNEKLWN ELTIKLVTFV 
AGAP001651 MSN--VNVAS YLAEQKKTTD KDLAAEWTVL EELYNEKLWN ELTIKVDTFV 
dvir       MSNTQATVTA YLAAQKKTTN KDLAAEWTLI EELHNEKLWN ELTIKLVTFV 
dmel       MSNPQPNVTA YLATQKKTTN KELAAEWTLI EELYNEKLWN ELTIKLVTFV 
CG10230    MSSGTANVTA YLAAQKKTAN KDLAAEWTTI EELYNEKLWN ELTIKLNGFV 

           RHESLQDESA LLQLYQNFLS TFETKINPYG LIQILEVVVD NISDKAEAIE 
           KHPALQNEEA LLALYHNFIA SFETKINPYG LVEILTVVIS YLSDKKEAIA 
           RHESLQDETA LLQLYQNFIS TFETKINPYG LIQILEVVVD NISDKKEAID 
           RHESLQDETA LLQLYQNFLS TFETKINPYG LIQILEVVVD NIGDKKEAIE 
           HNPALQDEDT LMQLYTNFIS TFETKINPYG LVRILEVFVD HISDKTQAVE 

           FLEKIKDKVK ICDEAVWYLQ VMQGNLYLTN LNDLNSTKKI IEELRDVLEE 
           FLEKLKDKVK ICDQAVWMCK VLQGQIHLEH LNQLDETKKI IEDLKDILEE 
           FLEKMKDKVK ICDEAVWYLQ VMQGNLYLSN LNDLNATKKI IEELRDVLEE 
           FLEKMKDKVK ICDEAVWYLQ VMQGNLYLSN LNDLNATKKI IEELRDVLEE 
           FLEKLKEKVK ICDEAVLYIQ VMQGNIYLTN LNDLTATKKI IEELRDILEE 

           AGFVTPVHGK YYMLASQYYR RVGKHSDYYR CGLQFLGCSL DDYPRDQWAQ 
           AGNVTPVHGK YYMLAANYYR LVGQHSDYYR CGLQFLGCSI DTYPKDQWAQ 
           AGNVTPVHGK YYMLASQYYR RVGKHSEYYR CGLQFLGCSL DDYPRDQWAQ 
           AGNVTPVHGK YYMLASQYYR RVGKHSDYYR CGLQFLGCSM DEYPRDQWAQ 
           AGNVTPVHGK YFMLASQYYR RVGKHSDYYR CGLQFLGCSM NDYPKDQWPQ 

           QAFFLGLAAL LGDGVYNIGE LLAHPILESL QGTDNVWLVD LLKAFNTGDI 
           QAFCLGLAAL LGEGIYNIGE LLAHPILESL NGTENEWLVE LLRAFNSGDI 
           QAFFLGLAAL LGDGVYNIGE LLAHPILESL QNTENEWLVE LLKAFNTGDI 
           QAFFLGLAAL LGDGVYNIGE LLAHPILESL KGTENEWLME LLKAFNTGDI 
           QAFFLGLAAL LGDGIYNIGE LLAHPILTSL KGTENEWLVE LLNAFNSGDI 

           NKFNDMKKIW SKIPDLAAQE VKLRQKISLL CLMEMTFKRS AIQRAISFTD 
           VKFEQMKPKW SSIADLAAQE VKLRQKISLL CLMEMTFKRP ANKRTITFDE 
           NKFNEMKTIW SKIPDLAAQE VKLRQKISLL CLMEMTFKRS AIERAISFAD 
           NKFNDMKKIW SKIPDLAAQE VKLRQKISLL CLMEMTFKRS AIERAISFTD 
           KKFNDMKKIW PKIPDLAAQE IKLRQKISLL CLMEMTFKRK ATERSIKFED 

           IAHETKLPAK DVELLIMKAL ALDLVRGEID QVAGVVNMSW VQPRVLNRNQ 
           IAKEAKLPIK EVEILIMKAL AQGLVKGAID EVAGVVNMTW VQPRVLDRKQ 
           IARETKLPPK EVEFLIMKAL ALDLVRGEID QVAGVVNMSW VQPRVLNRTQ 
           IAQETKLPAK EVELLIMKAL ALDLVRGEID QVAGVVNMSW VQPRVLNRSQ 
           IAAETNLQLS DIELLIMKAL AQNLVRGEID QVAGVVNMSW VQPRVLDRKQ 

           IAGMASTLDS WMGSITSMEK LMENRAAEIL T 
           VAGMASTLDT WMSSITSMEQ LIESRASEIL T 
           IAGMASTLDT WMGAITNMEK LMENRAAEIL T 
           IVGMASTLDT WMGAITNMEK LMENRAAEIL T 
           IVSMAKTVDD WMASITSMEK LMESRAAEIL T 
