# Supplementary material for: Genomic analysis of a sexually-selected character: EST sequencing and microarray analysis of eye-antennal imaginal discs in the stalk-eyed fly Teleopsis dalmanni (Diopsidae)
Source: BMC Genomics. 2009 Aug 5;10:361. doi: 10.1186/1471-2164-10-361 (PMC2737001; doi:10.1186/1471-2164-10-361)
Supplement: Additional file 3 — EST dipteran alignments. Amino acid alignment files for Teleopsis dalmanni EST translations and proteins for A. gambiae, D. melanogaster, D. pseudoobscura and D. virilis. [file 1471-2164-10-361-S3.zip › Supplemental_File1/CG10234.phy2]

     5    175 
AGAP008166 ---------- ---------- ---------- ---------- ---------- 
CG10234    LHKKFKKIFL ATRP-LHWLI LGAVC-LFTC GGYWFLWSEE HLETLHNAIK 
dpse       -------MLI LLRP-THWLV LIALC-ILTC AGYWLLWSEI RLE---NAFK 
dvir       -------MLP VMRPg-HWL- VFAVIvVVTC --YWLL--EI RLE---HAFK 
dmel       MFRKLLKMWI LLRP-THWLI LIALC-AVTC AGYWLLWSEI RLE---HAFK 

           ---------- ---------- ---------- --YDEKFVII YNRVPKTGST 
           PLAKIAAPGV PSGGSVQYVT QSTVSFGGDG FDYENQLVVL YNRVPKTGST 
           PLTKVTEGGS AL---EQSLS APVATAAVDS FDYEEQLVVL YNRVPKTGST 
           PLSKLTDNGG KE---TEHSS LARNIPTLDN FDYEDQLVVV YNRVPKTGST 
           PLSKLGDSLS PD----QHAS STT-----DD FDFEEHLVVL YNRVPKTGST 

           SFVNLTYDLC KKNAFHVLHI NITANMQVLS LPNQLKFVRN ITAWDSMKPA 
           SFVNIAYDLC KRNKFHVLHI NVTANMHVLS LPNQISFVRN VTKWHEMKPA 
           SFVNIAYDLC KLNKYHVLHI NVTANMHVLS LPNQIAFVRN VSKWHEMKPA 
           SFVNIAYDLC KQNRYHVLHI NVTANMHVLS LPNQISFVRN VTTWHEMKPA 
           SFVNIAYDLC KPNKFHVLHI NVTANMHVLS LPNQIQFVRN VSRWHEMKPA 

           FYHGHMAFLD FSKFGMPSKP LYINL 
           LYHGHMAFLD FSKFQISHKP IYINI 
           LYHGHMAFLD FSKFQIAHKP IYINL 
           LYHGHMAFLD FSKFQIAHKP IYINL 
           LYHGHMAFLD FSKFQIAHKP IYINL 
