# Supplementary material for: Genomic analysis of a sexually-selected character: EST sequencing and microarray analysis of eye-antennal imaginal discs in the stalk-eyed fly Teleopsis dalmanni (Diopsidae)
Source: BMC Genomics. 2009 Aug 5;10:361. doi: 10.1186/1471-2164-10-361 (PMC2737001; doi:10.1186/1471-2164-10-361)
Supplement: Additional file 3 — EST dipteran alignments. Amino acid alignment files for Teleopsis dalmanni EST translations and proteins for A. gambiae, D. melanogaster, D. pseudoobscura and D. virilis. [file 1471-2164-10-361-S3.zip › Supplemental_File1/CG10236.phy2]

     5    410 
dpse       RPGYTGPRCE SCANGFYGNP ENVGDVCKPC DCSGNINPED QGSCDTRTGE 
AGAP004993 KPGYHGEKCQ SCAPGYYGQP QVEGEFCKPC DCSGNINAEE PGACDSVSGE 
CG10236    KTGYTGARCE SCANGFYGLP EQLGEYCKPC ECSGNINPVE PGSCDTITGE 
dvir       -PGYTGPRCE SCANGFYGSP ETQGDVCKPC ECSGNINPNE PGSCDTRTGE 
dmel       KPGYTGPRCE SCANGFYGEP ESIGQVCKPC ECSGNINPED QGSCDTRTGE 

           CLRCLNNTFG AACNLCAPGF YGDAVKLKNC QSCDCDDLGT LECDPFVGKC 
           CLLCLNNTYG RACNLCAPGF YGDAINLKDC QSCICDKTGM DYCDNFIGTC 
           CLRCLNNTSG TACNLCAPGY YGDAIKLKNC QSCDCEELGT LECDPFVGDC 
           CLRCLNNTSG MACNLCAPGF YGDAVQLKNC QSCDCDELGT LECDPFVGKC 
           CLRCLNNTFG AACNLCAPGF YGDAIKLKNC QSCDCDDLGT QTCDPFVGVC 

           TCHENVIGER CDRCKADHYG FESGLGCRAC DCGAASNSTQ CDAHTGHCAC 
           NCLPNVIGEK CDRCEEDHYG FESGRGCTPC DCGIASNSSQ CDDHTGKCAC 
           KCHNHVIGER CDRCEADHYG YDSGMGCRAC DCGIASNYTQ CDDHTGKCSC 
           KCHDNVIGER CDRCKPDHYG FDSGVGCRAC DCGAASNSTQ CDDHTGHCLC 
           TCHENVIGDR CDRCKPDHYG FESGVGCRAC DCGAASNSTQ CDPHTGHCAC 

           KPGVTGRQCD RCAVDHWKYQ KEGCTPCNCN QGYSR-GFGC NPNTGKCQCL 
           KPGVTGRQCD RCEPGYWNYS EEGCVPCSCN TDYSR-GLGC NALTGQCECL 
           KPGVTGRQCD RCAVDHWNYT REGCTPCRCN QGYSR-GFGC NPFTGQCECL 
           KPGVTGRQCD RCTVDHWNYE KEGCSPCNCN QGYSRaGTGC NPQTGQCVCL 
           KSGVTGRQCD RCAVDHWKYE KDGCTPCNCN QGYSR-GFGC NPNTGKCQCL 

           PGVIGDRCDA CPNRWVLIKD EGCQECNNCH HALLDVTDKM RYQIDSVLAD 
           SGVVGEKCDS CPYRWVLIPD TGCQECDVCH HALLDVTDGL KLDVDPVLQD 
           PGVIGDRCDR CPHRWVLLKD EGCLKCDSCH DALLDVTDRL RYQIDPVLDE 
           PGVIGDRCEA CPNRWVLTED -GCMECNNCH HALLDVTDKL RLDIDSVLQD 
           PGVIGDRCDA CPNRWVLIKD EGCQECNNCH HALLDVTDRM RYQIDSVLED 

           FGSVTLAFFT SQKLNYYDSL ADELAPKIKA LDPTSVDLNP SKKSNSDLEA 
           IKTIADDYYT SQKLKYFDDM VDELEPKVRS LDPHGVNLNP SRQKVESLEM 
           FQSVALAFFT TQKLNYFNDL ADKLSPDVQN LDPQSVNLEP ARNKIAELES 
           FQTVTMAFFT SQKLNYYDEL AEELAPKVQA LDPTSVNLSP SQKLNSELES 
           FNSVTLAFFT SQKLNYYDQL ADELEPKVKL LDPNSVDLSP SKKANSELES 

           DAKSYAKQVN QTLANALDIR DRSSSTLGNI TSAYDEALKS ADQAREAIAA 
           EVKNLDRRIQ YADENAKDIS TNSENLLAAA SNVLDDCRLV HINTKNTIDE 
           EAKAYNKQVN HNTENALDSR IKSGVLYTNV TALRERSRLD NEEARSAIAA 
           ASKAYAKQVN QTLGNAQDIR HRSGVLLGNV SAVYEEALGS VQQATDAIEA 
           DAKSYAKQVN QTLANAFDIR ERSSTTLGNI TVAYDEAVKS ADQAKEAIAS 

           VEALSKNLET AASTKIDAAL EQAQHILGQI NDTQIQLVAN EQVLEKSRLL 
           VMILGENLGS SEITKLDQAF TEAKHYLDNI KQYSTTPESL NSQLENATRL 
           VEALSSNLEA AASTKLEAAL ENAQNILNRI NETKLNLVPN ENLLTKSVDL 
           VESLSQNLEA TASTKIDAAL DQAQHILNQI NGTEIELQSN ELVLDKARQL 
           VEALSKNLEA AASTKIDAAL EQAQHILGQI NGTSIELTPN EQVLEKARKL 

           YDEVDALVQP 
           LERVEQFGEP 
           FGQIDQIVFP 
           YDEVDQLVEP 
           YEEVNTLVLP 
