# Supplementary material for: Genomic analysis of a sexually-selected character: EST sequencing and microarray analysis of eye-antennal imaginal discs in the stalk-eyed fly Teleopsis dalmanni (Diopsidae)
Source: BMC Genomics. 2009 Aug 5;10:361. doi: 10.1186/1471-2164-10-361 (PMC2737001; doi:10.1186/1471-2164-10-361)
Supplement: Additional file 3 — EST dipteran alignments. Amino acid alignment files for Teleopsis dalmanni EST translations and proteins for A. gambiae, D. melanogaster, D. pseudoobscura and D. virilis. [file 1471-2164-10-361-S3.zip › Supplemental_File1/CG10244.phy2]

     5    345 
AGAP011648 DRWEFPRHRL KVFNILGEGA FGQVWRCEAT DIDGHEGVSV TAVKTLKENA 
CG10244    DRWEFPRHRL KFFNILGEGA FGQVWRCEAT DIDGVDGVTT VAVKTLKENA 
dvir       DQWEFPRHRL KFFNILGEGA FGQVWRCEAT DIDGSGGVTT VAVKTLKESA 
dper       DRWEFPRYRL KFFNILGEGA FGQVWRCEAT DINGFEGITT VAVKTLKESA 
dmel       DRWEFPRYRL KFFNILGEGA FGQVWRCEAT NINGNEGITT VAVKTLKESA 

           SEAERNDLLS ELQVLKSLEP HINVVRLLGC CTEKDPIFVI LEYVNMGKLQ 
           AEVEKKDLLS ELEVMKSLDP HVNVVRFLGC CTDKDPIFVI IEYVNRGKLQ 
           DEVEKKDLLS ELEVMKTLDP HVNVVRLLGC CSEKDPTFVI LEYVSRGKLQ 
           TEVDRKDLLS ELEVMKSLEP HVNVVQLIGC CTDKDPTFVI IEYVNRGKLQ 
           TEVDRKDLLS ELEVMKSLEP HINVVHLLGC CTDKDPTFVI LEYVNRGKLQ 

           TFLRNSRVEK HYGNTHGKSK ILTSGDLTSF MYQVARGMDF LTSRGIIHRD 
           TYLRNSRAER HYGNTHGKSN ILTSGDLTSF MYQVAKGMDY LTSRGV---- 
           TYLRNSRAER HYGNTHGKSN VLTSGDLTSF MYQVAKGMDY LTSRGIIHRD 
           SYLRNSRAER HYGNTHGKSN ILTSCDLTSF MYQIAKGMDY LTARG----- 
           TYLRSSRAER HYGNTHGKSN VLTSCDLTSF MYQVAKGMDY LTSRGIIHRD 

           LAARNIL--- -ITDDHTCKV ---------- ---------- ---------- 
           SSSRSIFHAT YLLNTHTLQL HCRPFKRSYS GCRCQPAKCS LFMAVIAVGI 
           LAARNIL--- -ITDDHTCKV HCRREL---- ---------- ---------- 
           ---------- ---------- HCRREL---- ---------- ---------- 
           LAARNIL--- -ITDDHTCKV HCRKQLTSW- ------RRRS LLLTIIVVTA 

           ---------A DAQD-LNTPP VIVV-DRHWR IPENTTVGTM ITRVNAEDNE 
           AVVFIKPATS QHHSLLNTPP ILIVPERNWR ISETEEVGQI IARVRAEDAE 
           ---------- ---------- ---------- ---------- ---------- 
           ---------- ---------- ---------- ---------- ---------- 
           TVVSLISQEA EAHN-QNAPP ILYVRERNWR ISETEKVGQI IDRVRAEDPD 

           DDKLEFGLDA LVA------- --------GQ EQPFIIDPNT GFVFLNSSIE 
           SDELVFGLEP HFHSNYADPG DDGGVGVTRD KLPFRIDPVR GYVYLNESLV 
           ---------- ---------- ---------- ---------- ---------- 
           ---------- ---------- ---------- ---------- ---------- 
           GDDLIFGIEP RF----SLPG GENDAS-PPE KIPFQIDRET GVVTLNESLA 

           GRAGQNFFVY VTVSDGSVTS KNEVYVNILS KN-------- ----- 
           GRGGENIFLY ITVSDGQLTA KNEVFVNILG KNDKNSGSRA PPSIS 
           ---------- ---------- ---------- ---------- ----- 
           ---------- ---------- ---------- ---------- ----- 
           GRAGQNFLIY ITVTDGSYTA KNEVFINILG ERENSSGYRP QTSIS 
