# Supplementary material for: Genomic analysis of a sexually-selected character: EST sequencing and microarray analysis of eye-antennal imaginal discs in the stalk-eyed fly Teleopsis dalmanni (Diopsidae)
Source: BMC Genomics. 2009 Aug 5;10:361. doi: 10.1186/1471-2164-10-361 (PMC2737001; doi:10.1186/1471-2164-10-361)
Supplement: Additional file 3 — EST dipteran alignments. Amino acid alignment files for Teleopsis dalmanni EST translations and proteins for A. gambiae, D. melanogaster, D. pseudoobscura and D. virilis. [file 1471-2164-10-361-S3.zip › Supplemental_File1/CG10248.phy2]

     5    139 
AGA        ETLRKYPPVE SLTRVPSVDY LIPG-TKHVI PKRTLVQIPA YAIQRDPDHY 
dpse       ETLRKHPIVP QLIREANQNY KVPN-TDITI DKGTTVLIPV HSIHHDPEIY 
CG10248    ETMRKYSIVA FTLRRAIKDY VIP-NTNHVI EKGMDVVIPI DALHHDPELF 
dvir       ETLRKYSIAS ILLRKTIEDF QIPG-STFVL EAGTPVVIPV DAIHHDPDIY 
dmel       ETLRLYTIVP NLDRMAAKRY VVPGHPNFVI EAGQSVIIPS SAIHHDPSIY 

           PDPERFNPDR FLPEEVKKRH PFTFIPFGEG PRICIGLRFG LMQTKVGLIT 
           PQPESFAPSR FEADQVKSRH PMAYLPFGDG PRNCIGLRFG KIQAKIGLVS 
           PNPEEFNPER FSPSEVEKRN SMSYIPFGDG PHTCIGIRFS RLVIMIGLVM 
           PEPDKFDPDR FTPEAMEARP STAWLGFGAG PRNCIGLRFG EMQALVGLAV 
           PEPFEFRPER FSPEESAGRP SVAWLPFGDG PRNCIGLRFG QMQARIGLAL 

           LLRKFRFSPS ARTPERVEYD PKMITIAPKA GNYLKVEKL 
           LLRRFKFGIS KRTEIPLILD TRSFPLTTKN GIHLRVERI 
           VLQNYRILPT KKTENPLQYN PKKYFMGSKN GIYLKTEKI 
           LLKNFKFSPA KETEIPLQIH KTSFFLQSQG GIVLNVEKV 
           LIRNFKFSTC SKTPNPLVYD PKSFVLGVKD GIYLKVETV 
