# Supplementary material for: Genomic analysis of a sexually-selected character: EST sequencing and microarray analysis of eye-antennal imaginal discs in the stalk-eyed fly Teleopsis dalmanni (Diopsidae)
Source: BMC Genomics. 2009 Aug 5;10:361. doi: 10.1186/1471-2164-10-361 (PMC2737001; doi:10.1186/1471-2164-10-361)
Supplement: Additional file 3 — EST dipteran alignments. Amino acid alignment files for Teleopsis dalmanni EST translations and proteins for A. gambiae, D. melanogaster, D. pseudoobscura and D. virilis. [file 1471-2164-10-361-S3.zip › Supplemental_File1/CG10253.phy2]

     5    283 
CG10253    TTQSPTRTVT ESAEKSTGTS RQYSGVDILD KRAIRTVESV IPKKRQDVLK 
dpse       TTDVP----E SSVAPAEGTA L------TLD TRVSLRVDSV IPKKRQETLK 
dvir       TTQ-----VP E--PPPEGTS L------ALD TRLSRHVESV IPKKRQEALK 
dmel       TTEAP----- ESSAPGEGTA L------ALD SRLSKRVESV IPKKRHEALK 
AGAP004358 AERTP----- -VAKGNEGTA A--SAPASMD PSVPKKIVSA IPKQRFQLLK 

           WYGWGYKDSQ FYLEDDLICF KGDKYPLEG- CALPYFTDWV SNKFNL-VNA 
           WFGWGYNDSQ FYGQDGIICF RGDKYPLGG- CELRNFTKWV EKKFELTVDP 
           WYGWGYNDSQ FYGQQGIICF KGDKYPLAG- CELPNFTKWV RSKFDLHVDH 
           WFGWGYNDSQ FYGKDGIICF RGEKYPLGG- CELPSFTKWV EKKFDLRVDT 
           WNGWGYKDSR FLYQDGTIIF TGDRYPIGGk VSLPHFRDYV IENFNVDLSD 

           NTPYPELPKT FPKPTVNKEF LEELK-STGI SHSLEGEDRL IRCHGQTLHD 
           SKPYPQLPQT YPRPVENAPF LTELRGSTKV EHSLEGIDRL IRCHGQTLND 
           TNAYPQLPPT YPAPVANAPF LNELRGCTKV EHSQEGVDRL VRCHGQTLHD 
           TKQYPQLPRT YPRPVENAPF LHELKGTTQV DYSAEGIDRL VRCHGQTLND 
           RREGVPVPNE YPAPVPCPEF LADIRGHG-I DCTQNGEDRL IRCHGQTLHD 

           IYYLWHNNYK RIPDVVTWPH EHIDVERLIN LAHKHNVMVI PYGGGTSVSG 
           IYSLWHNKFH RIPDIVVWPH CHDEVVQLVR LAHKHNVMMV PYGGGTSVSG 
           IYSLWHNKFR RIPDLVVWPR CHDEVVQLVR LAHKHNVMLL PFGGGTSVSG 
           IYSLWHHKFR RIPDLVVWPR CHDEVVQLVR LANKHNVMLV PFGGGTSVSG 
           VHMMRTGTFK RIPDVVLFPT SHEQVEQIVQ SANKRNVVLI PYGGGTSVSG 

           SITCPQDEER MICVLDTSQM NRMLWLNKDN LTVCFEAGIV GQDLERELRK 
           AITCPQEEKR TICALDTSQM NRLLWLNREN LTVCFEAGIV GQDLERVLRE 
           AITCPQEEQR MICVLDTSQM NRLLWLNREN LTVCFESGVV GQDLERVLRE 
           AITCPQNESR MICALDTSQM NRLLWLNREN LTVCFESGIV GQDLERVLRS 
           SVTCPEGETR PIAALDTSQM NRMLWIDRQN LVACFEAGIV GQDLERELRQ 

           LGLTVGHEPD SYEFSTLGGW VATRASGMKK NVF 
           QGLTVGHEPD SYEFSTLGGW VATRASGMKK NVY 
           QGLTVGHEPD SYEFSTLGGW VATRASGMKK NVY 
           EGLTVGHEPD SYEFSTLGGW VATRASGMKK NVY 
           LGFTVGHEPD SYEFSTLGGW VATRASGMKK NVY 
