# Supplementary material for: Genomic analysis of a sexually-selected character: EST sequencing and microarray analysis of eye-antennal imaginal discs in the stalk-eyed fly Teleopsis dalmanni (Diopsidae)
Source: BMC Genomics. 2009 Aug 5;10:361. doi: 10.1186/1471-2164-10-361 (PMC2737001; doi:10.1186/1471-2164-10-361)
Supplement: Additional file 3 — EST dipteran alignments. Amino acid alignment files for Teleopsis dalmanni EST translations and proteins for A. gambiae, D. melanogaster, D. pseudoobscura and D. virilis. [file 1471-2164-10-361-S3.zip › Supplemental_File1/CG10267.phy2]

     5    454 
dpse       QFGPKICRVC LEESPRLQRL DETREEGEET PNEMLIQLLG VSYSKLNDKE 
AGAP008827 ---------- ---------- ---------- ---------- ---------- 
CG10267    DIESSCCRVC LEVNNKQRSV HIPIKEGDES PSEMLQQITG IDFDESDYDE 
dvir       ELGPNTCRVC LEPSQRLQRI DESREEGEET PNEMLIQLLG ISFSKLNGKE 
dmel       ELTPQTCRVC LAQSERLQRL DEIREEGEES PNEMLIQLLG VSYSNLNDRE 

           NIPEGICKTC KVELNMAFQF REKALVKQGR IEEYC----- ---------- 
           ---------- ---------- ---------- ---------- ---------- 
           NVPKYICKSC ELGLNLAFQF RLKALRAQKL IAEHCNYKQK EHRLDYSHKN 
           QIPDGICKPC KVELNMAFQF REKALRKQAE IEEYC----- ---------- 
           HIPDGICKSC KVELNMAYQF REKALRKQME IEEYC----- ---------- 

           ----REL--- ---------- -GMFDEADEM FIKEEDsqgE SEIHG---EE 
           ---------- ---------- ---------- ---------- ---------- 
           TEVKQELEAV THIYLDISSQ DAEVSTSDVK K-REND---H SRMSP---ST 
           ----REL--- ---------- -GLLDEAEDY IVKEEF---G AQHHPqveDD 
           ----REL--- ---------- -GLLDESDVM MIKEED---G SQQQC---DE 

           TL--YILEEg E-EGE----- ---------- ---------- --DNVEYLED 
           ---------- ---------- ---------- ---------- ---------- 
           E----VIEY- EIVPEEFYDE SELKLEEIEL YEE-DIQIVS -DDESTYMSV 
           EMnd------ ---------- -----EFLEV DGShEQQEVI t-DDIEYLED 
           EM--YILEE- TTTGEEEHQE EKGHEEYLEV DTS-DQQECI -GDTIEYLED 

           NYSIDMN--P EHSEV-LE-- --tksFEET- ---------- ---------P 
           ---------- ---------- ---------- ---------- ---------- 
           NEPIDID--T DK-----QNN ER---YLEN- ---------- ---------K 
           NYTIEMNpeH D--EVVLES- -K---YDDTv thsdikmrrg rtrlgmnivK 
           NYTIEMN--S DQTEIVLESE KQ---YEET- ---------- ---------P 

           TQQMVLTEAA NAS-----IK SKRGRSRRAD N-LRAS---- ---N-VMKG- 
           ---------- ---------- ---------- ---------- ---------- 
           NIPKYTKLSS KEI-----PK TKKLRDQKQD NEVAVSKFTI DIDDEVDHGE 
           SEHEELQHSY GMSagvvdIK PRRGRARPGL NSLRTS---- ---DGTEKG- 
           SQQLALQEAA KAS-----LK ARRGRVRRGL NSLTTS---- ---DGTEKG- 

           ---------- --------GY ICDICGNYYE KRGRMMEHRR RHDTVCQYQC 
           ---------- ---------- -CNTCGGRFS RYSSLWSHKK LHTGEKNYKC 
           TLESKKKYSN AKQQKMNVSH ICDICGNTYS KRGRLMEHRK LHNKELKYFC 
           ---------- --------GY VCDVCGNFYE KRGRMMEHRR RHDAVCQYQC 
           ---------- --------GY ICDVCGNFYE KRGRMMEHRR RHDGICQYAC 

           ELCDAEFHVR EQLRKHMYSH TGSKPFKCSW CSRQFFYESV LKAHENVHRG 
           NVCGIAFAKA VYLKNHMRIH TGEKPYKCGT CGMQFSQSPH LKNHERTHSG 
           ELCSLGFYQR EMLRKHMYSH KGGKPYKCSF CSRTFFYESV KKSHEDVHRG 
           ELCDAKFQVR EQLRKHMYSH TGSKPFKCSF CSRQFFYESV LKSHENVHRG 
           ELCDAKFQVR EQLRKHMYSH TGSKPYKCSF CSRQFFYESV LKSHENVHRG 

           IKPYVCKLCD KPFAYSHSLT KHELIHSDIK LYRCDYCQKD FRLLHHMRQH 
           EKPYVCEVCD KGFARHATLW NHRRIHTGEK PYKCNRCQSA FSQAAHLKNH 
           PKPYVCSSCN KAFAYAHTLK KHELIHAEIK LYRCDYCDKD FRLQHHLKQH 
           IKPYVCKVCD KAFAYAHSLT KHELIHSDIK LYRCDYCQKD FRLLHHMRQH 
           IKPYVCKVCD KAFAYAHSLT KHELIHSDIK LYRCDYCNKD FRLLHHMRQH 

           EETK 
           E--- 
           EETK 
           EETK 
           EETK 
