# Supplementary material for: Genomic analysis of a sexually-selected character: EST sequencing and microarray analysis of eye-antennal imaginal discs in the stalk-eyed fly Teleopsis dalmanni (Diopsidae)
Source: BMC Genomics. 2009 Aug 5;10:361. doi: 10.1186/1471-2164-10-361 (PMC2737001; doi:10.1186/1471-2164-10-361)
Supplement: Additional file 3 — EST dipteran alignments. Amino acid alignment files for Teleopsis dalmanni EST translations and proteins for A. gambiae, D. melanogaster, D. pseudoobscura and D. virilis. [file 1471-2164-10-361-S3.zip › Supplemental_File1/CG10268.phy2]

     5    168 
dpse       IVLISGKRKC GKDYISE--- ---------- --ISEPIKSE WARKLQLDLS 
CG10268    IILISGKRKC GKDFLSEKLQ KRLG-ERSQI IRISEPIKSE WAKKRNLNLE 
AGAP000338 LLLLSGKRKC GKDFLADALL QRLGtDRAQI VRISEPIKRH WAEAMGLDLA 
dvir       IILISGKRKC GKDFISERLQ KRLA-DRALI VRISEPIKRE WARKLQLDIN 
dmel       IVLISGKRKC GKDYISERLQ RRLG-SRSCI VRISEPIKSE WARKLQLDLD 

           ALLSDGPYKE QYRRDMIVWS DEVRSKDYGY FCRAAMEEAp LDQ--I-AYV 
           ELLSDGPYKE QYRKEMIVWS DEMREKDYGY FCRAAM---- -SKANH-DVV 
           ALLGDGAYKE RYRRQMIEWS DGRRQEDYGV FCRAACATI- ----DR-PIC 
           AMLSDGPYKE QYRRDMIIWS DEVRRRDYGF FCRAAMQQA- -AVQN-vDYV 
           ALLGDGPYKE KYRRDMIVWS DEVRAQDYGY FCRVAMEEA- LSRQQT-PYI 

           IVSDVRRKND IKWFRETYGQ N--MVrTVRL TSRPETRQAR GWTFTKGIDD 
           IVSDIRRKND IKYFRETYG- --ACV-TIRL TCPEAIRFER GWSFTSGIDD 
           IVSDVRRQTD VRYFREAYGP EtRLR-TVRI EASEQVRHGR GWQFQAGVDD 
           IVSDIRRKND IRWFRETYGP D--MVeTLRL TSLPETRKAR GWKFTAGVDD 
           LVSDVRRKND IRWFRETYGP E-RVI-TLRL TSRPETRSAR GWTFTAGIDD 

           VPSECDLDDY -DSFDFVV 
           VASECDLDEY -DQWDLII 
           VQSECDLDGY -AGWDLVL 
           EPSECDLDD- -SAFDFVL 
           VPSECDLDDL ADGFDVVL 
