# Supplementary material for: Genomic analysis of a sexually-selected character: EST sequencing and microarray analysis of eye-antennal imaginal discs in the stalk-eyed fly Teleopsis dalmanni (Diopsidae)
Source: BMC Genomics. 2009 Aug 5;10:361. doi: 10.1186/1471-2164-10-361 (PMC2737001; doi:10.1186/1471-2164-10-361)
Supplement: Additional file 3 — EST dipteran alignments. Amino acid alignment files for Teleopsis dalmanni EST translations and proteins for A. gambiae, D. melanogaster, D. pseudoobscura and D. virilis. [file 1471-2164-10-361-S3.zip › Supplemental_File1/CG10269.phy2]

     5    270 
AGA        ---------- ---------- ---------- ---------- ---------- 
dpse       -GELVGDEED RINFDPLLDH KMELIENEDD VFKMLEHVDK EAKDAEMEVK 
dvir       -ADLAGEEED RINFDPLLNH KMEIIENEED VFKMLEHVDK EAEEVEKEVK 
dmel       VQDYPAEEED HVNYDPLLNH KMELIENEED VFKMLEHVDK EAEEVEKEAK 
CG10269    VQTISAEDDD RLNFDPLVNH KLEFIDNEED VFKMIENVDK EAEEVVLNEK 

           ---------- ---------- ---------- ---------- ---------- 
           QDAEDDHL-- MSVFADESSV QSGSDIDEDV DFEP------ --NSSDGDDD 
           QDVEDQTGL- LQMFGDESSI ASSNDNDNDV DFEP------ --NSSDGDDD 
           VEEDDGGNVS VKMFDDDSSI ESGNDNDHDL DFEPNS---- ------SDDD 
           TEDTTKRN-D KTFFSNDSFS ESADDDD--- DFQPDNADND NDNDTDSDDD 

           ---------- ---------- ---------- ---------- ---------- 
           VPLSQRLKG- ---------- -------TLR QSSKAKSKKS SGTDVKEEDE 
           MPLAQRLRG- ---------- -------NPR TSSKTNMKRV P-ANAELEDD 
           IPLAQRMRGP ATGSGPQQDR FSNLDKPKPR PRGRPKKIKP PPPEEEELSD 
           KPLATRLR-- ---------- ---------- -----KKL-- ---------- 

           ---------- ---------- ---------- -----CHLCD DKFRTQNRLD 
           FLSGSEPDED G--ESSRSKR RRIPPSERHL HRIIDCHICH QKFKKAIRYE 
           FSSGSEV--D G--TKSRMKR KRIPAAERHL HRIIDCHICH QKFKKAIRYE 
           SSSESDDSED GTSRGDKPKR KRIPIEERHL HRIIDCHICH QKFKKAIRYE 
           ---------- GKTLRSKLTR KRIPRSEKHL HRIIDCHICH KKFKKSERYQ 

           GHLRMHQGLK PALCK--ECG KEFAGWRSLR RHMKEKHLKL dIGYFPCDYE 
           EHMKHHNDLL PFQCKVETCR KGFTTAGGLR LHIDHAHTEL -SEVHSCSVD 
           EHMKHHNDLL PFQCKVDTCR KGFTTAGGLR LHVDHAHTEL -SEVHACSVE 
           EHMKYHNDLL PFQCKVETCK KGFTTANGLR IHIDHAHTEL -SEVHACIAE 
           EHMKYHNDKL PHQCTVETCL KGFTTANGLR LHVEHCHAET -IQTYPCPEE 

           GCTYSYTTRK VLLQHKKK-H 
           GCGKSFPRIR LLTFHMKKVH 
           GCGKTFPRIR LLTFHMKKVH 
           GCGKTFPRVR LLTFHMKKVH 
           GCGRTFPRTR LLNWHLKKVH 
