# Supplementary material for: Genomic analysis of a sexually-selected character: EST sequencing and microarray analysis of eye-antennal imaginal discs in the stalk-eyed fly Teleopsis dalmanni (Diopsidae)
Source: BMC Genomics. 2009 Aug 5;10:361. doi: 10.1186/1471-2164-10-361 (PMC2737001; doi:10.1186/1471-2164-10-361)
Supplement: Additional file 3 — EST dipteran alignments. Amino acid alignment files for Teleopsis dalmanni EST translations and proteins for A. gambiae, D. melanogaster, D. pseudoobscura and D. virilis. [file 1471-2164-10-361-S3.zip › Supplemental_File1/CG10281.phy2]

     5    617 
dpse       KKFKGIREGG VGENAAFYVF THAPDGAIEA YPLNEWYNFQ PIQRYKSLSA 
CG10281    KKFKGIREGG VGENATFYVF THAPDGAIEA YPLHEWYNFQ PIQRYKSLSA 
AGAP002779 KMFRGIREGG VGENAAFYVF THAPDGAIEA YPLNEWYNFQ PINRYKALSA 
dvir       KKFKGIREGG VGENAAFYVF THAPDGAIEA YPLNEWYNFQ PIQRYKSLSA 
dmel       KKFKGIREGG VGENAAFYVF THAPDGAIEA YPLTEWYNFQ PIQRYKSLSA 

           EEAEQEFGRR KKVMNYFSLM LRKRL-RGDE EEEQDPEEAK LLKAATKKSK 
           EEAEHGFGRR KKVINYFSLM LRKRL-KGDE EEEKDPEEIK VKKVGGKKS- 
           EEAEQEYGRR KKTMNYFSLM FRKRLkKGED NEADDQEETK GKKGEGGKSK 
           EEAEQEFGRR KKVMNYFSLM LRKRL-RGDE EEEQDPEEVK LLKAATKKSK 
           EEAEQEFGRR KKVMNYFSLM LRKRL-RGDE EEEQDPEEAK LIKAATKKSK 

           ELKITDMDEW IDSEDESDS- EDEEEKKKKE QEDSDDG--- -S---KAKGG 
           ELKISEMDEW IDSDDESDS- DEEESKK--- NEDSDDD--- -K---KSKKK 
           DLKISDMDEW IDSDEVSSSg DDDDEGKS-K QKDSDDDakd kKA--KNK-K 
           ELKITDMDEW IDSEDESDS- EDEEEKKKKE QEDSDDG--- --AakKGKGK 
           ELKITDMDEW IDSEDESDS- EDEEDKKKKE QEDSDDG--- -KA--KGKGK 

           KGkkg-ADKK KKKRDVDDEA FEESDDGDEE GREMDYDTES SEDEPDPESK 
           KG-----QEK KKKRDTDVEA FEESDDGDEE GREMDYDTSS SEDEPDPESK 
           KA---lADSK KKKRDVDEEA FEESDDGDEE GRELDYISDS SDSESDHDAK 
           KG----MDKK KKKRDVDDEA FEESDDGDEE GREMDYDTSS SEDEPDPESK 
           KG----ADKK KKKRDVDDEA FEESDDGDEE GREMDYDTSS SEDEPDPEAK 

           LDKDMKGVAE EDALRKLLTS DEE-DeDEKK SDESDKDEAD GEK----KKK 
           LDKDMKSVAE EDALRKLLTS DEEDD-EEKQ TDQSDKD--E DEK----RKK 
           VVKEMKSVAE EDALRKLLTS DEDSE-EEEK KSEEDEE-KE DEKngksKEK 
           MVKDMKGVAE EDALRKLLTS DEEED-EEKK SDESDKEEGE -EK----KKK 
           VDKDMKGVAE EDALRKLLTS DEEED-DEKK SDESDKEDAD GEK----KKK 

           EK-NKDEASK DKKK-KKPSK DD--KKAKAN G--sgGDSST DFSTDSTDSE 
           DK-VKEELNK DKKKSKNKGK DE--KK---- ------DSSS DFSSDSSDTD 
           DKdGKEKEGK ESKK-KKKAK KNksKKSES- D-K--KDSSS DFSSDSSDSD 
           EK-NKEETAK DKKK-KKQSK DD--KKSKTN Gs----DSST DLSSDSTDTE 
           DK-GKDEVSK DKKK-KKPTK DD--KKGKSN G-S--GDSST DFSSDSTDSE 

           DDL--SNGPP KKKVV-PKDK EKEKEKEKES ATNNKp--ST SSNVNKSRSS 
           DD------NL KKKV-----K D--------- ---TK-LV-- ---VNNSRSV 
           ---taS---A KKKP---KDK K-SKEGVGSN L--------- -SSANNSRSA 
           DDL--SNGPS KKKSAt--NK DKDKEKD--- -TANK-VIPS GSNANKSRSA 
           DDL--SNGPP KKKVV-VKDK DKEKEKEKES AASSK-VIAS SSNANKSRSA 

           TPTPANNDVN KRKm-N---S LP-SDLTGSD TSNSPTSTPA KRTKNEISTS 
           TPTTFSAEAN KRK-LN---N IP-TDLTGSE NSNSPVTTPA KRTKPDMAPT 
           SPSVSQFDSN KRK--MtgsN MPtTDLTGSD NSNSPVSTPA KKVKTEITPS 
           TPT-LTNDAN KRKm-N---S LP-SDLTGSD TSNSPSSTPA KRPKSELSNS 
           TP-TLSTDAS KRK-MN---S LP-SDLTASD TSNSPTSTPA KRPKNEISTS 

           LPTSFSG--- -SKVEDYGIT EEAVRRYLKR KPLTATELLT KFKNKKTGVS 
           LPSTFAGVV- TGSKDDYGIT EEAVRRYLMR KPMTATELLQ KFKNKKTNVP 
           LPPTFAGIVn ATSKDDYGIT EEAVRRYLMR KPMTTTELLT KFKNKKTGVS 
           LPSSFAGVV- SNKVEDYGIT EEAVRRYLKR KPLTATELLT KFKNKKTGVS 
           LPTSFSG--- -GKVEDYGIT EEAVRRYLKR KPLTATELLT KFKNKKTPVS 

           SDRLVETMTK ILKKINPVKH TIQGKMYLWI KSSASKSTPS AAAsgsssnS 
           SDRLVETMTQ ILKRINPVKQ TIQGKMYFSI KANANASQPS ATT------V 
           SEKLVETMTQ ILKRINPVKQ TIQGKMYLSI K--------- ---------- 
           SDRLVETMTK ILKKINPVKH TIQGKMYLWI KSIAAKSTTS SSG------G 
           SDRLVETMTK ILKKINPVKH TIQGKMYLWI KSSASKSTPS AAS------G 

           -STSAA---- -----TASAS SSNVQEFKIR VPK-MRKKHH VMRFNATLNV 
           PTT------- ---------- ---VQEFNIR VPKNVRKKYH VMRYHATLNV 
           ---------- ---ASGS-SA PTTVQEFVIR VPKNLKKKYH VMRFNATLNV 
           GTTS-----A AAVASSSTSS SGNVQEFKIR VPK-MRKKHH VMRFNATLNV 
           SSTSAAAAAA ASVASGSASS SANVQEFKIR VPK-MPKKHH VMRFNATLNV 

           DFAQWRNVKL ERENNMKEFR GMDEDQPKFG AGSEYNRDQR EEARRKKFGI 
           DFATWRNVKL ERENNMKEFR GM-EDVPKFG AGSEYNRDLR EEVRRKKFGI 
           DFTQWRTVKM ERENNQKEYK GIEEVMPKFG AGSEFNRDLR EEARRKRFGI 
           DFAQWRNVKL ERENNMKEFR GIDEEQPKFG AGSEYNRDQR EEARRKKFGI 
           DFAQWRNVKL ERENNMKEFR GMEEDQPKFG AGSEYNRDQR EEARRKKFGI 

           IARKYRPEAQ PWILKVG 
           SAKKYPPETH PWILKVG 
           ISKKYKPEAQ PWILRAG 
           IARKYRPEAQ PWILKVG 
           IARKYRPEAQ PWILKVG 
