# Supplementary material for: Genomic analysis of a sexually-selected character: EST sequencing and microarray analysis of eye-antennal imaginal discs in the stalk-eyed fly Teleopsis dalmanni (Diopsidae)
Source: BMC Genomics. 2009 Aug 5;10:361. doi: 10.1186/1471-2164-10-361 (PMC2737001; doi:10.1186/1471-2164-10-361)
Supplement: Additional file 3 — EST dipteran alignments. Amino acid alignment files for Teleopsis dalmanni EST translations and proteins for A. gambiae, D. melanogaster, D. pseudoobscura and D. virilis. [file 1471-2164-10-361-S3.zip › Supplemental_File1/CG10283.phy2]

     5    246 
CG10283    MNNFTKT--- --------EA LPKTGHVNEV CKEWLVREDG ALAYKLQSQE 
AGAP008397 ---------- ---------- ---------V CKEWLVREDG ALAYQLQNQE 
dpse       MNNFTTTTAA AP-PpatKES LPRSGHVNEV CKEWLVREDG ALAYKLQSQE 
dvir       MNNFTTTTAA VPk----KDA LPRSGHVTEV CKEWLVREDG ALAYKLQSQE 
dmel       MNNFTTTTAA AP-P---KEA LPRSGHVNEV CKEWLVREDG ALAYKLQSQE 

           INDFYKGNRF RNAVVREDFP TALHEQIKEE ENAEKQAEEY GRHFIEQEQH 
           INEHYKGNKQ RNQIVRQDFP TALSEQIREK EDAERQAALY HQMINEQEEM 
           INDFYKGNRY RNGMVREDFP TALHEQIKEK EQAQRQVEAY RRRLTEQEEH 
           INDFYKGNRY RNAVVREDFP TALHEQIKET EQAQRQVEAY RRRLTEQEEH 
           INDFYKGNRY RNAVVREDFP TALHEQIKEK EQAQRRVDAY RRRLTEQEEH 

           DKRVAKEIAD KLELDIREHQ QRELLESEMI AQQMQVNEIY VNLPPVPPPA 
           DAKVARDIAD QLNREAQLKR QMELQRGELL ARKLQ--E-- ---------- 
           DKRVAKEIAD KLERDLQEQQ QKELQQSEII AKKMQ--EIY VNLPPVPPPA 
           DKRIAKEIAD KLERDLQEQQ QKELQQSELI AQKMQ--EIY VNLPPVPPPA 
           DKRVAKEIAD KLERDLQEQQ QKELMQSELI AKQMQ--EIY VNLPPVPPPV 

           ARDK-HKPPP RPAKA----- ---------- ------STLQ QNSLDASSS- 
           ---------- ---------- ---------- ---------- ---------- 
           TRDKsHRPPP RPAKASIHLQ NQQ---phHQ TN----G--- --HPEPCTSQ 
           TRDK-SRPPP RPAKASIRQQ QQQlQ----- -QhepnG--- --SLEPSTSQ 
           TRDK-SRPPP RPAKASIHLQ QQQ-QT--QQ TQ----STQQ QHQPEPSTSQ 

           NGRYHKYPNH YQSQQQQQQN --QTIQLQQQ HFSNTNGYVG LSMPMN 
           ---------- ---------- ---------- ---------- ------ 
           QARYQ-S--- -QQQQQQQQQ lpQPLKLQQQ HFSQTDNYVG LSLIPN 
           QARYLS---- Q----QQQ-- ---PLQLQQQ HFSQTDNYVG LSLIPN 
           QARYH----- --SQLQQQQQ --QPLQLQQQ HFSQTDNYVG LSLIPN 
