# Supplementary material for: Genomic analysis of a sexually-selected character: EST sequencing and microarray analysis of eye-antennal imaginal discs in the stalk-eyed fly Teleopsis dalmanni (Diopsidae)
Source: BMC Genomics. 2009 Aug 5;10:361. doi: 10.1186/1471-2164-10-361 (PMC2737001; doi:10.1186/1471-2164-10-361)
Supplement: Additional file 3 — EST dipteran alignments. Amino acid alignment files for Teleopsis dalmanni EST translations and proteins for A. gambiae, D. melanogaster, D. pseudoobscura and D. virilis. [file 1471-2164-10-361-S3.zip › Supplemental_File1/CG10287.phy2]

     5    256 
AGAP003308 MKYSIVFVVA LFGAAVAQES FKCPDDFGFY PHHSSCDKYW KCDNNVAELK 
dpse       MKKFFVVFVA LFGAAAAQSS FKCPDDFGFY PHDASCDKYW KCDNGVSELK 
CG10287    MNKFLFVFVA IVGAAVAQDT FKCPDDFGFY PHTVSCDKYW KCDNNVSELK 
dvir       MKKFIVVFVA LFGAAVAQQS FKCPDDFGFY PHETSCDKYW KCDNGVSELK 
dmel       MKKFLVVFVA LFGAAVAQSS FKCPDDFGFY PHDTSCDKYW KCDNGVSELK 

           TCGNGLAFDA TDSKYLTENC DYLHNVDCGD RTQLEPPIST PHCERLYGIF 
           TCGNGLAFDA TDSKYLTENC DYLHNVECGE RTELEPPITT PHCSRLYGIF 
           TCGNGLAFDS SDPKYLTENC DYLHNVECGE REQLEPPIST PHCSRLYGIF 
           TCGNGLAFDA TDSKFLTENC DYLHNVECGE RTELEPPITT PHCSRLYGIF 
           TCGNGLAFDA TDSKYLTENC DYLHNVDCGD RTELEPPITT PHCSRLYGIF 

           ADAAKCDVFW NCWNGEASRY QCSPGLAYDR EARVCMWADQ VPECKN-EVA 
           PDENKCDVFW NCWNGEPSRY QCSPGLAYDR DARVCMWADQ VPECKNEEVA 
           PDENKCDVFW NCWNGEPSRY QCSPGLAYDR EARVCMWADQ VPECKNEEVA 
           PDENKCDVFW NCWNGEPSRY QCSPGLAYDR DARVCMWADQ VPECKNEEVA 
           PDENKCDVFW NCWNGEPSRY QCSPGLAYDR DARVCMWADQ VPECKNEEVA 

           NGFACPAAGE ISNAGSFSRH AHPEDCRKYY ICLEGVAREY GCPIGTVFKI 
           NGFACPAAGE IANAGSFSRH AHPEDCRKYY ICLEGVAREY GCPIGTVFKI 
           NGFSCPAAGE LANAGSFSRH AHPEDCRKYY ICLEGVAREY GCPIGTVFKI 
           NGFACPAAGE LANTGSFSRH AHPEDCRKYY ICLEGVAREY GCPIGTVFKI 
           NGFSCPAAGE LANAGSFSRH AHPEDCRKYY ICLEGVAREY GCPIGTVFKI 

           GDADGTGNCE DPEDVPG--- ---------- ---------- ---------- 
           GDSDGTGNCE DPEDVPGCED YYGDLDLKSI RKSELLAGLN SEGRTKGASK 
           GDGEGTGNCE DPEDVPGCED YYGDLDLKSI RKSELLAGLN TEGRTKSAPK 
           GDSDGTGNCE DPEDVPGCED YYGDLDLKSI RKSELLAGLN TEGRTKSAPK 
           GDSDGTGNCE DPEDVPGCED YYGDLDLKSI RKSELLAGLN SEGRTKGAPK 

           ------ 
           TKAASS 
           AKAASS 
           TKAATS 
           TKAASS 
