# Supplementary material for: Genomic analysis of a sexually-selected character: EST sequencing and microarray analysis of eye-antennal imaginal discs in the stalk-eyed fly Teleopsis dalmanni (Diopsidae)
Source: BMC Genomics. 2009 Aug 5;10:361. doi: 10.1186/1471-2164-10-361 (PMC2737001; doi:10.1186/1471-2164-10-361)
Supplement: Additional file 3 — EST dipteran alignments. Amino acid alignment files for Teleopsis dalmanni EST translations and proteins for A. gambiae, D. melanogaster, D. pseudoobscura and D. virilis. [file 1471-2164-10-361-S3.zip › Supplemental_File1/CG10302.phy2]

     5    428 
CG10302    EHNETESGVS G------AND VVGNALNDMC VYLRRDCVQA LENVLPLFVK 
dpse       ---------- --------PD VVGGIVQEAS NYFHRDRVAT LEKILLGLVK 
AGAP008770 ---------- ---TEAVQAE TMGNLIYDAV GAFKTDRVEM VRKILTGFVN 
dvir       ---------- ----ERNTID VVGTIVHDAA IYFRRERVPV LEKILQGLVK 
dmel       EEVEQVEGVA AVPTERITPD VVGAIVQEAT TYFRRDRGAT LEKILKGLVK 

           EGLSISNTNA NRISERIGSE MTPLISEYLG KLSSGELEPV -----PLKNT 
           QGLSISSAKA TQLSDQLGAE MTPKISELLG KLSSGELEPT -----PL--- 
           QGLSISNGLA EKIQERMGSE MTADISSMLS KLAAGDLEPI elerkPAQGQ 
           QGLSISSAKA TALSELLGSE MTPKIAEELG KLSSGELEPI -----PLPNS 
           QGLSISSDKA TQLSEQLGSE LTPKISELLG KLSSGELEPV -----PLPNS 

           ----QQRKRG LESLTIEELE RFIVNVEAKG ENANNIKRFL ITACFRSKNL 
           pssg---KRT LDSLSIDELE RFIVNVEAKG ENANNIKRQL LNACFRSQNI 
           ----QRQKTP IASLSVPQLE RLVADLEARK ENANAVKSQL IRSVIRSNDI 
           g------KRA LDTLTVDELE RFIKNVEAKG DNANNIKRQL LNACFRSQNL 
           ------GKRS LDSLSINELE RFIVNVEGKG ENANNIKRQL LNACFRSQNL 

           EKAEQVIEKL KADNFYMHVG IYAQLLDLYT LHGKSAEFLA LYKDLQAKDA 
           EKTLQVIEKL ESEKYQIPLG IHAQLVDLYT HHKRSSEALD VYTKLRAKEP 
           DKTREVLQKL EGENYIVSPG VYGMMIDMLA TNGKLEEAFE QLKAVKAKQP 
           EKTLQVIERL EQDKFQIPIG IFAQLIDLYT FHKRSSDALN QYNKLRQADP 
           EKTLQVIEKL EAEKFQIPVG IYAQLIDLNT HHKKSSEALE IYGKLKAKDA 

           DFVLDNFKTL RFIDMASILR SGKLLRHFAG FTRNIVVNSI RDAESGTLLQ 
           TFQLDNLKTV RLADMASILR TGKLFRYFAG FTRNVLVNSV RENEASNLLT 
           DFQLDRVKVV RLAHMASILR SSKFVRYFAG FARNLVFSTA RETESS-FVQ 
           NFKLDNFKAV RLADMASILR TGKLLRYFAG FTRNVVVNSV RDCESNNLLQ 
           TFQLDNLKAV RLADMASILR TGKLLRYFAG FTRNVLVNSV RENETSNLLN 

           NTPCTCSPFQ HGYANNVAP- KADLSLEKQI RRLDQDVRRV GRISRRDIEE 
           SAPCICSQFQ SGFATNAAA- KSELSLDKQI RRLDHDVRRI GRISRRDLEE 
           QSQCLCGNFT SGFAT-AAT- KSKNGLDRSL KRLDEDVRRS GRISRRDLEE 
           SAPCMCGQFQ NGFASNAAAt KAEHSLDRQI RRLDQDARRV GRISRRDLEE 
           NAPCMCGQFQ NGFATNAAA- KAELSLDKQI RRLDQDVRRI GRISRRDLEE 

           VMEEIRSQRT ATSSQSLLVI RCCGNLVPEE LPEVRTALVQ EIWKTLNALN 
           ILDEIRTHRT ATSSQSLMVI RCCGNLVPEE LPEVRTALVQ EIWKTLNALN 
           VLEEIRINRS ATSAQSLLVI RCCGNLVPEE LPEVRTALVQ EIWKTLKNLN 
           VLDEIRTHRT ATSSQSLLVI RCCGNLVPEE LPEVRTALVQ EIWKTLNALN 
           VLDEIRSHRT ATSSQSLLVI RCCGNLVPEE LPEVRTALVQ EIWKTLNALN 

           VPMDISHYNA LLRVYLENEH QFSPTDFLSE IESKNIEPNR VTYQRLITRY 
           VPMDISHYNA LLRVYLENEH PFAPTDFLAE IEAKGIEPNR VTYQRLIARY 
           VAMDVSHYNA LLRVYLDNEH PFSPTEFLAD LQSKGIEPNR VTYQRLISRY 
           VPMDISHYNA LLRVYLENEH QFAPTDFLAE IEAKGIEPNR VTYQRLIARY 
           VPMDISHYNA LLRVYLENEH GFAPTDFLAE IEAKGIEPNR VTYQRLIARY 

           CQQGDIESAT RILEFMREKN LPVNENVF 
           CQQGDIEGAT RILEFMRGKS LPVNENVF 
           CQQGDIEGAT RILEFMREKQ LPVNEYVF 
           CQQGDIEGAT RILEYMRGKS LPVNENVF 
           CQQGDIEGAT RILEFMRAKS LPVNENVF 
