# Supplementary material for: Genomic analysis of a sexually-selected character: EST sequencing and microarray analysis of eye-antennal imaginal discs in the stalk-eyed fly Teleopsis dalmanni (Diopsidae)
Source: BMC Genomics. 2009 Aug 5;10:361. doi: 10.1186/1471-2164-10-361 (PMC2737001; doi:10.1186/1471-2164-10-361)
Supplement: Additional file 3 — EST dipteran alignments. Amino acid alignment files for Teleopsis dalmanni EST translations and proteins for A. gambiae, D. melanogaster, D. pseudoobscura and D. virilis. [file 1471-2164-10-361-S3.zip › Supplemental_File1/CG10309.phy2]

     5    317 
dpse       ----QTQLNA TALL------ S-SLSSPQ-- ---TGTsaga gNILSPNKCF 
AGAP006758 ---------- --LLQQQ-QQ QQ-------- ---------- ---------- 
CG10309    TATATLLTNL APLLQQQSQQ QQTIAQTT-- ---PTS---- -NIISPNKCF 
dvir       AQPAQ-QLNA AALL------ S--LAGTQlv ggnGAG---- -NMLSPNKCF 
dmel       TVPAQTQLNA AALL------ -SSLAGPQ-- ---STT---- -NLLSPNKCF 

           LPITIRDENS DQQIVAHIDT KNLVLPTTYQ VQMKLQPQLA TADGQPIMEL 
           ---------- ---------- ---------- ---------- ---------- 
           LPITIKDENS DQQIVAHIDA KNFMLPTTYQ LQMKLQPQLS TVDGQPVVHL 
           LPITIRDENS DQQIVAHIDT KNLVLPTTYQ VQMKLQPQLA TADGQPIMQL 
           LPITIRDENS DQQIVAHIDT KNLVLPTTYQ VQMKLQPQLA TADGQPIMQL 

           TPTSIPATLQ LT-PQTLGNA -NNYQ-GATP ---AVSS-TG QfQNIFISPQ 
           ---------- ---------- ---------- ---------- ---------- 
           TPASIPATIQ LTAPQTISN- -QTFQTTAVN TSTTVPHHVS Q-QKQQL--- 
           TPTSIPATLQ LT-PQTLGNA -TAFQ-SATT --H------- --QNQFLVPQ 
           TPTSIPATLQ LT-PQTLGNP GSAFQGTTVT ---------- --QNQFLAPQ 

           PP-------- ---------- ---------- ---------- ---------- 
           ---------- ---------- ---------- ---------- ---------- 
           QPLIQHHNTQ HLPQNVQIVS TSTIKQPSIS IKTNNNSNIN FNNHNTNDAS 
           QP-------- ---------- ---------- ---------- ---------- 
           QPLTQ----- -LPNTAQVTS QQIIRSPHTS ---TTNSQLV IRN-VTNIPP 

           ----SNVRCI NYYDLCRICT DSSDQ--NTN VFSAEGRAKN LSSKIYECLS 
           ----AEYKKV YFSELCRLCA SSN--vaRVG IYSEEGRRKK IHNKITESLR 
           TSTTTNYRCV NFYDLCRVCT ATSDQ--NIN VFSVEGRRKN LNTKIAECLS 
           ----SNVRCI NFWDLCRICT ASSEQ--KIN IYSPDGRAKN LSQKIAECLP 
           TPTTSNVRCI NYYDLCRICT DSSDH--KTN IYSPEGRAKN LSQKILECLS 

           LQ-IDEKDRL PKVVCGQCVQ QVEQIHALRH TCKKTQTMLN DCLNIPPIQS 
           IN-INETDRL PKSVCTACLK QVEALEEFRE TAVKAQSLLE SCLNSPSVEN 
           LQ-IEEKDRL PKVLCNQCLQ HVESIVEFRN ICKNSQVMLN NCLNTATLQN 
           VQ-IDEKDRL PKVVCAQCAQ QVDQIYEIRN ISRNSQTILN NWLNHRTLQS 
           LQVIDEKDRL PKVVCAQCVQ LVEQIHGLRA TCRNSQTMLN NCLNIRPAPS 

           hN-DKLYIKD AIDDTGK 
           -G-GEVYIRD V---KAK 
           -G-NKVYIKD AIACSGK 
           --dDKVFIKD AINDTGK 
           -S-DKLYIRD AVDETGK 
