# Supplementary material for: Genomic analysis of a sexually-selected character: EST sequencing and microarray analysis of eye-antennal imaginal discs in the stalk-eyed fly Teleopsis dalmanni (Diopsidae)
Source: BMC Genomics. 2009 Aug 5;10:361. doi: 10.1186/1471-2164-10-361 (PMC2737001; doi:10.1186/1471-2164-10-361)
Supplement: Additional file 3 — EST dipteran alignments. Amino acid alignment files for Teleopsis dalmanni EST translations and proteins for A. gambiae, D. melanogaster, D. pseudoobscura and D. virilis. [file 1471-2164-10-361-S3.zip › Supplemental_File1/CG10315.phy2]

     5    399 
AGAP005937 -KPGPKADM- -EPVKAKPLA -K-KAATPTG AVG------G TGAPRKHIVN 
CG10315    ASPPITKET- -KSPSAK--- ----ATTTTA PAK------- QSKFIDSKMR 
dpse       -----GTVL- -KELKRESVS PVk-SATSSS PSKNS----L ITAKSECKVK 
dvir       ATPVVSA-Tp vKEPKRE--- -------SES PAKSPskptT HKAEREWNVK 
dmel       AKAPPSAAP- -KGPNRKSVS PT-TAATSSS PVKCP----A STPNVDCRVK 

           LFNHLHQPKF AATDIVNSPT LHPAVTKLGI QYAKGAVVGS KARCLALLKV 
           LFSHLECART DVSLFVNNSQ IHPSIARLGE QYAHRTIVGS NARCIAFLNA 
           LFNHLVCAEK GASLFINDPL VHPSMARLGV QYAQRTVVGS NARCIAFLHA 
           LFNHLVSADK DASLFINDAS VHPSIARLGV QYAQRTIVGS NARCIAFLHA 
           LFNHLVCAKE D-SQFINDPL VHPSIARLGV QYAKRTVVGS NARCIAFLHA 

           LNQLIHDYET PPEKEFGRSF EEMLNVSANH LQRCRPFSVS MTNALRHVKM 
           LKMVIHDFET PPKKEFSRSL EVFIKNCVEH LQKCRPLAVS VTNAYKHIKH 
           LRQVVQDFET PAKKEFGRSL DAAVKHHVDH LHKCRPLAVS VSNAYKQFRN 
           LRQVVQDFET PAKKEFGRSL DAAVKHHVEH LHKCRPLAVS VSNAYKQFKN 
           LRQVVHDFET PAKKEFGRSL DAAVKHHVDH LHKCRPLAVS VSNAYKQFKN 

           YTRQLDGKVS VSEQKECLLE SIESYIRDQI EKAEEAICCS VQDKICDGDV 
           VLTQLPTEQP ESELKGNLCH FIDTYIENQI GKAAQAISSS MQEKICNGDV 
           QVTQLPADVP EAELKELLVH FIDTYMENQI GKAAQAISSS LQEKITDGDV 
           QLMQLP-DKP ETELKELLGH FIDTYIENQI GKAAQAISSS MQEKITDGDV 
           QLTQLPADVP ETESKELLVH FIDTYIENQI GKAAQAISGF LQEKITDGDV 

           ILTYGCSSLI KHILEEAIRR KKTFRVIIVN ARPRQEENAM LEELVQLGVK 
           ILTFGCSSLI NFIFEEAK-R GVNFRVIVVD SRPFCEGQEL LRRLAAKEIP 
           LLTFGCSSLI QFICEEAKRR QVAFRVIVVD SRPTCEGQEM LRRLHAHGIP 
           LLTFACSSLI QFICEEAKRR QVSFRVIVVD SLPFCEGQEM LRRLHACGIP 
           LLTFACSSLI QFICEEAKRR QVAFRVIVVD SRPGCEGQEL LRRLHATGIP 

           CMCVLINAVA YVMPEVTKVL LGAHALLANG SVMSRVGTAQ IALVAKSYNV 
           CTYVLINALG FVMRETTKVL LGAHALLANG YVMARTGTAQ VALVARAFNV 
           CTYVLINAVG YVMAEATKVL LGAHALLANG YVMARTGTAQ VALVANAHNV 
           CTYVLINAIS YVMPEATKVM LGAHALLANG YVMARTGTAQ VALVANSHNV 
           CTYVLINAVG YVMAEATKVL LGAHALLANG YVMARTGTAQ VALVANAHNV 

           PVLVCCETHK FTERVQTDAF VYNEIGNPNE LVVaprtrdn aEAKPMLADW 
           PVLVCCETHK FSERSQTDAI VYNELGNPND LVI------- -NDKCCLTNW 
           PVLVCCETHK FSERFQTDAI VYNELSDPND LVR------- -DDKCCLKNW 
           PVLVCCETHK FSERFQTDAI VYNELCDPNQ LVK------- -DGKCCLHNW 
           PVLVCCETHK FSERFQTDAI VYNELSDPNQ LVR------- -GDKCQLSNW 

           ETITSLTILN LHYDVTPPEL VTAVVTEVAI LPCTSVPVIL RIKPSDVAY 
           QAKGKMTPLN LIYDITPPEL VTAVATEVSI LPCTSVPVIL RIKPTEIGY 
           TAKAHLTPLN LNYDITPPEL VSAVVTEVAI LPCTSVPVIL RIKP-EIGY 
           QTKSRLTPLN LSYDITPPEL VSAVVTEVAI LPCTSVPVIL RIKP-DIGY 
           AAKGKLLPLN LSYDITPPEL VSAVVTEVAI LPCTSVPVIL RIKP-DIGY 
