# Supplementary material for: Genomic analysis of a sexually-selected character: EST sequencing and microarray analysis of eye-antennal imaginal discs in the stalk-eyed fly Teleopsis dalmanni (Diopsidae)
Source: BMC Genomics. 2009 Aug 5;10:361. doi: 10.1186/1471-2164-10-361 (PMC2737001; doi:10.1186/1471-2164-10-361)
Supplement: Additional file 3 — EST dipteran alignments. Amino acid alignment files for Teleopsis dalmanni EST translations and proteins for A. gambiae, D. melanogaster, D. pseudoobscura and D. virilis. [file 1471-2164-10-361-S3.zip › Supplemental_File1/CG10320.phy2]

     5    115 
dpse       MG-GH-HGEP YKVPHPSIYK VANVPQLVEV QEALGRQGLS DPWLRNEAWR 
CG10320    MG-GHGHGEP YKVPHPSVFK VENSWQLKQV QEALARQGLC DPWLRNEVWR 
AGAP012374 MGhGHGHGPP YKVPDASIYK VADAPELVEV ERALARRGLK DPWLRNEVWR 
dvir       MG-GH-HGEP YTVPHPSIYK VENVPQLLQV KEALARQGLN DPWLRNEAWR 
dmel       MG-GH-HGEP YTVPHASTYK VESVPQLVEV KEALGRQGLK DPWLRNEVWR 

           YEKKAFGTH- RSRLNAFLFR GLGVGFCAFL ATIAVEYGLG IGKGQG-GHG 
           YDEKQWGKGP GTRFGRLFFR GFIWGFAAFV VTIGAEYALG MNKGHGHGHG 
           YNVKQFSTH- RSRLITFLFK GFPLGFAAFV ATIGVEYALG VDY---HAHG 
           YEKKAFGTH- RSRLTTFMFR GLGVGFCAFL ATIAVEYALG VGKGQG-GHG 
           YEPKAFGT-H RSRLNTFLFR GLGVGFCAFL ATVAVEYALG IGKGQG-GHG 

           --HG-H---- --DDK 
           --NGDEHSHE KKDDE 
           ---G----HG -HGDE 
           hgHGSEHGHE DKKHH 
           --HG--HGHE EHGDK 
