# Supplementary material for: Genomic analysis of a sexually-selected character: EST sequencing and microarray analysis of eye-antennal imaginal discs in the stalk-eyed fly Teleopsis dalmanni (Diopsidae)
Source: BMC Genomics. 2009 Aug 5;10:361. doi: 10.1186/1471-2164-10-361 (PMC2737001; doi:10.1186/1471-2164-10-361)
Supplement: Additional file 3 — EST dipteran alignments. Amino acid alignment files for Teleopsis dalmanni EST translations and proteins for A. gambiae, D. melanogaster, D. pseudoobscura and D. virilis. [file 1471-2164-10-361-S3.zip › Supplemental_File1/CG10321.phy2]

     5    554 
CG10321    EGWPDKICVQ CVHAVSRCHA FKSLVERSDR ELRNYIKSLT VRVVIEEPQD 
AGAP004729 DGWPDKICVQ CIHQVSRCHA FKTRVEKSDV TLRQYIKGIT V--------- 
dpse       EGWPDKICVQ CVHSVSRNHA FKTLVERSDK ELREYITGLT VRMAMEE--- 
dvir       EGWPDKICVQ CVHAVSRNHA FKSLVERSDK ELREYIKSLT VRMVMDE--- 
dmel       EGWPDKICVQ CVHAVSRNHA FKTLVERSDK ELREYIRGLT VALVMEEQQ- 

           VKPNQNKVKQ QQFLLQQEQQ RLQQQVQQQQ QQQK-NAQKA --KQALQQQQ 
           ---------- ---------- ---------- ---------- ---------- 
           ------Q--- -------SSA NAKHQQQQER KQQKl-LQKQ lkQQQLEEQ- 
           ---------- --SLTPQE-R --KQQ-KLLQ KQLK-Q---Q --QQ-LEEQ- 
           ---------- -----QQEAA NAKQQLQLER KQQR-QLQKQ --QKILEEQ- 

           QQQQQLLQQQ TLQQQQQLEQ QELEEKQLRQ LLEKQQEQEQ ------QQ-- 
           ---------- ---------- ---------- ---------- ---------- 
           -FQQQMAQQQ HIQ------- ---SKPKLKP LLKKGSRQIK l------RHL 
           --QQKLEQ-Q IMQQQQQL-- -----QQQQQ QQQQQQQQQQ ssiflvQQ-- 
           ------LQQQ IVQQQQ---H QPPAKPKLKP LLRKGSRQQK ------QRHL 

           -------QQQ QQQQQQQQQQ LQKKKT-PAA RKGQRNKKLT QAQQQELLLQ 
           ---------- ---------- ---------- ---------- ---------- 
           EsAAASPPAQ LQLMPEPA-P ---APP-P-- ---------- ---------- 
           ------PQQQ QQHHQQQQQQ KPKNKLkPLL RKGTSRQSK- --KQQDVV-- 
           E-AAPAPQSV PQPAPQPQMQ LMQEHA-P-- ---------- ---------- 

           SQQINDSTT- ---VQANNVS GNTSRQQTHQ QQ-QQQHEQN QSLQQ-HQLL 
           ---------- ---------- ---------- ---------- ---------- 
           ---------- ---------- --PQQA-TLQ QQLQQIQLPT LQQAPtHNLL 
           --QLLPEPAp pppP-PQL-- -VTQQ---QQ QQIQQIQLPT LQPAP-AQLM 
           ---------- ---------- ----QQPTMQ QQIQQIHMPT LQPAP-AQLL 

           STSNG---LS QPIVLSNGQI ITAAQIVTHA GPPQLTQIIN TSNANNSHTN 
           ---------- ---------- ---------- ---------- ---------- 
           STTTA-GTMP QQILLPNGQF ITTAQIVA-- --PQLAQIIS T--APHGTTN 
           PT-TTA---- QQILLPNGQF ITT-QIVT-- --PQLAQIIG A----QTTTT 
           SAAGATTTMP QQILLPNGQL ITTAQIVA-- --PQLAQIIS T--APQSTTN 

           QLAT----Q- QFTPQLLQTT GGQALQLIQQ PNGQQTLQLI QIVPQRTISN 
           ---------- ---------- ---------- ---------- ---------- 
           GN-GG-AQQa QFLPQLLQAP NGQTLQIVQQ PNGTQTLQLV QLVPQRSMAP 
           N-ATAsAQA- QFLPQLLQAP NGQTLQIVQQ PNGTQTLQLV QLVPQRSMAP 
           GQATA-AQS- QFLPQLLQTP NGQTLQIVQQ PNGTQTLQLV QLVPQRSLAP 

           GNI--VADEI NIVDEDELI- --EQS----E QHLIDDGTE- EDED-----E 
           ---------- ---------- ---------- ---------- ---------- 
           TGVTTVTTTT SPVNMGNGT- --G-SLADAD VHLLDDGCDV EDEEFEEVYE 
           A----ITTTT -TTDMCT--t ssGASLADAD VQLLDDA-EM DDEELEEVYE 
           TGVTTVTTTT NATDMGQHV- --GASLGDAD VQLLEDGCEV EDEELEDVYE 

           QV-------C ETIVVEDDHG QHLLARH--- ---------- ---------- 
           ---------- ---------- ---------- ---------- ---------- 
           SLDSKG-QSF ETIVLDEDQH QEFLKDH--Q HQVLMDDDLT QSEGQEP--- 
           QLDGKD-HTF ETIVLDDDQQ QDFLKE--QQ HQVLLDEELT HSDTQ--eqe 
           QLDSKADHSF ETIVLDDDQQ QDFLKDHHEH HQVMINEDLT QSESQDH--- 

           ---------- ---------- ---------- --GTITIEDD NLSHNEM--- 
           ---------- ---------- ---------- ---------- ---------- 
           --EYFDELDQ QQl------- EDSDLKTE-D DEDRFIIEEI QLEEEDLMDE 
           adEYFDE--- ---QLLHHED ---GVKHEdD DDDNFIIEEI QLDE-DMLDD 
           --EYFDDLDQ QQ-AMDEIED EEEQMKPE-E DQDTFIIEEI QLEDDEMLDD 

           ---------- ---------E YLEDITVTTT NSQ-H-LNND DDDNVEHHMM 
           ---------- ---------- ---------- ---------- ---------- 
           AD-ETItp-- -------DCE YITD-----D ADQ-HnLSGD MDDELHYAIM 
           GEGD-V--Dg damthvDDCE YITD-----D QDHg--LGGD VDDELHYAIM 
           PDGEEI--D- ------QDCE YIGE-----E QDP-H-LSGD VDDDLEYSIM 

           HADD 
           ---- 
           EPPD 
           EPTD 
           EPPD 
