# Supplementary material for: Genomic analysis of a sexually-selected character: EST sequencing and microarray analysis of eye-antennal imaginal discs in the stalk-eyed fly Teleopsis dalmanni (Diopsidae)
Source: BMC Genomics. 2009 Aug 5;10:361. doi: 10.1186/1471-2164-10-361 (PMC2737001; doi:10.1186/1471-2164-10-361)
Supplement: Additional file 3 — EST dipteran alignments. Amino acid alignment files for Teleopsis dalmanni EST translations and proteins for A. gambiae, D. melanogaster, D. pseudoobscura and D. virilis. [file 1471-2164-10-361-S3.zip › Supplemental_File1/CG10327.phy2]

     5    212 
dpse       MDFVQVSEEE GDEPIELPAE EDGTLLLSTL QAQFPGSCGL KYRNMDTKAV 
CG10327    MDYVQVAENE EEAEIELPTE EDGTLLLSTL QAQFSGATGL KYRNPETNAM 
AGAP003497 ---VLVVEEE GDEAVEIPLE EDGTLLLSTL QAQFYGACGL KYRNPDNKAI 
dvir       MDFVQVSEEE GDEPIELPAE EDGTLLISTL QAQFPGSCGL KYRNMDSKAV 
dmel       MDFVQVSEEE GDEPIELPAE EDGTLLLSTL QAQFPGSCGL KYRNLDTKAV 

           RGVRSNEGRL FPPSVDSGWG EYIYFCVFPK ENKRKSDDNL ENSTAKTKRI 
           RGVRCNEGRL FPPYNESGWG DDIYLCVFSA ENKRKNDDNL NNSASKTKRV 
           RGVRLNDNKL HPFSPDSGWG NHVYICVFPK ENKRKSDDKL ENSTPKTKRI 
           RGVRSNEGRL FPPNVDSDWG DYVYFCVFPK ENKRKSDDNL ENSTAKTKRI 
           RGVRSNEGRL FPPSVESGWG EYAYFCVFPK ENKRKSDDNL ENSTAKTKRI 

           ETRLR-CTDL IVLGLPWKTT EDSLREYFES YGEVLMAQIK KDVKSGQSKG 
           KT-AQ-CTDL IVLDLPWKST EDDLREYFET FGELEMAQIK TDAKSGKSKG 
           ESRNRtTTDL IVLGLPWKTT EESLREYFET FGELLVVQIK KDSKTGQSKG 
           ETRLR-CTDL IVLGLAWKTT EDSLREYFEG YGEVLMAQIK KDVKSGQSKG 
           ETRLR-CTDL IVLGLPWKTT EESLREYFET YGEVLMAQIK KDTKSGQSKG 

           FGFVRFGSYD AQMRVLSNRH LIDGRWCEVK VPNSK--G-v gHQ-VPCKVF 
           FGFIKFQSYE VQMRVLSSKH QIGGRWCEVK IASKG--AM- -QQLLNNRVF 
           YGFIRFARFE SQMKALSKRH LIDSRWCDVK VPSSKdqTQ- -HQ-MPSKIF 
           FGFVRFGSYE AQMRVLSNRH LIDGRWCEVK VPNSK--GM- -GHQVPCKVF 
           FGFVRFGSYD AQMRVLTNRH LIDGRWCEVK VPNSK--GM- -GHQVPCKVF 

           VGRCTEDINS DD 
           VGRCTEDITT ED 
           LGRLTEDINS DD 
           VGRCTEDINS DD 
           VGRCTEDINS DD 
