# Supplementary material for: Genomic analysis of a sexually-selected character: EST sequencing and microarray analysis of eye-antennal imaginal discs in the stalk-eyed fly Teleopsis dalmanni (Diopsidae)
Source: BMC Genomics. 2009 Aug 5;10:361. doi: 10.1186/1471-2164-10-361 (PMC2737001; doi:10.1186/1471-2164-10-361)
Supplement: Additional file 3 — EST dipteran alignments. Amino acid alignment files for Teleopsis dalmanni EST translations and proteins for A. gambiae, D. melanogaster, D. pseudoobscura and D. virilis. [file 1471-2164-10-361-S3.zip › Supplemental_File1/CG10333.phy2]

     5    457 
CG10333    MGNDKKRRSR SRE------- -------RDW YHEKDWEKE- ---------- 
dpse       MVNDKKRRSR SRERFRDERQ QQGVgQ-RDR ERERERPRE- ---------- 
AGAP007825 MVNE-KRRSR SRE--RDTRP D------RDR --ERERERE- ---------- 
dvir       MVNDKKRRSR SRERYRDERG A-AT-AdRDR EREREREREr erqrdrdatr 
dmel       MVNDKKRRSR SRERHREDRP AVGN-P-RDR ERERDRVRE- ---------- 

           ------R--- --LR--DREK ERRMRRSRSR SKER-----Y GSGRSSEKDK 
           ------Repq rgERPNDRER DRRQRRSRSR --ED-----R IRRRSPDRQR 
           ------R--- --DRDRDRER ERERDRDRER ERERdrdrdW DRRRDRERER 
           hrerdpR--- --DRQTDREK ERRQRRSRSR QERA-----R RGGRSPERQR 
           ------R--- --DRQFDREK ERRQRRSRSR --ED-----R NRRRSPERQR 

           DRKKNLEIR- ER-------S KSHER----- -TKHSGSTLE KHKYEEKMKE 
           PRD---NNGp ER-------L R--ER----- -GG-PG-GGR MGEPEKRVKL 
           HRE--LQQR- DRpgdrdraE RDRERdrdrd r-DRAE---- ---DKDKARK 
           ------QVR- ER-------S R--ER----- -GAR------ NGEPEKRPKL 
           PRD---NVR- ER-------S R--ER----- -GGGAGGG-G GGGAEKKAKM 

           EM----LESK DFKS------ ---EAIADVK ---------- -NELEKKFK- 
           DS----S--- --TSsgkpdg kedEEMPDEK ---------- -QEH--KLK- 
           DK----LDDE ---------- ------QEEE lkkgdpkaal tKED--LVK- 
           DSsasgTSVK P-ED------ ---EQL-EQK ---------- -SDV--KQK- 
           DT----GDAP P-KP------ ---LIVDDEE ---------- -QQDGKEAKV 

           KTEPLSLEEL LEKKKREEEV RSKPVFLTKQ QRAIEALKRR QEEVAAMRL- 
           K-EPLSLEEL LDKKKREEEA RAKPVFLTKE QRAAEAIKRR QEEVERLRAA 
           K-EPLSLEEL LAKKKAEEAA RSKPVFITKE QRAAEALKRR QEEVAAMKAA 
           K-EPLSLEEL LDKKKREEEA RSKPVFLTKE QRAAEAIKRR QEEVERLRAA 
           KKEPLSLEEL LDKKKREEEA RSKPVFLTKE QRALEAIKRR QEEVERQRAA 

           -QAARPCVAS ----V----D IVCATDL--- ---------- ----KSERVD 
           QDAAREQMAA P-REI----N MSIATAPAT- APPSAPMPPP P--sRPERRE 
           ---------A A-ANVpkfgD VPVTTLLNRE KRDP--LD-- ----KYDRRE 
           RDSARDQMQS AsSSK----S NS-GIATASA SLPVA-MAPP PapmKSERRE 
           HDAAREQMAA A-SKV----S ISMGTAMASG APPPAIVAPP P---KPDRRE 

           RR-------S ER-DK--EKD KG-------- KDRDNKRAED L------PIK 
           R--------G NRgDRG---D RGg-drdr-- ---DNKRAED L------THK 
           R-erkaind- ER-DK----- -D-------- KDTDKRRSGA AgtepepVVK 
           R--------- GG-DRGG--- -Ggg-ggerd RDRDNKRVED L------THK 
           RG-------G GR-DRGDRID RG-------- ERGDDKRAED L------THK 

           DKEKELGALR ERYLGIIKKK RRVRRLNDRK FVFDWYVGED TSIDYNNLYK 
           DKEKELEAIR ERYLGIVKKK RRVRRLNDRK FVFDWDAGED TSIDYNNLYK 
           DKEKEQEAIR ERYLGIVKKK RRVRRLNDRK FVFDWDAGED TSIDYNNLYK 
           DKEKELEAIR ERYLGIVKKK RRVRRLNDRK FVFDWDAGED TSIDYNNLYK 
           DKEKELEAIR ERYLGIIKKK RRVRRLNDRK FVFDWDAGED TSIDYNNLYK 

           ERHHVQFFGR GNVAGIDIKE QKRTQSKFYG DLLEKRRPEA EKEQEKVRLK 
           ERHHVQFFGR GNVAGIDIKE QKRTQSQFYG DLLEKRRTEA EKEQEKVRLK 
           ERHHVQFYGR GHVAGIDIKE QKRKQSKFYG DLLEKRRTEA EKEQEKVRLK 
           ERHHVQFFGR GNVAGIDIKE QKRTQSKFYG DLLEKRRTEA EKEQEKVRLK 
           ERHHVQFFGR GNVAGIDIKE QKRTQSKFYG DLLEKRRTEA EKEQEKVRLK 

           KVKRKED 
           KMKRKEE 
           KVKKKED 
           KMKRKED 
           KMKRKED 
