# Supplementary material for: Genomic analysis of a sexually-selected character: EST sequencing and microarray analysis of eye-antennal imaginal discs in the stalk-eyed fly Teleopsis dalmanni (Diopsidae)
Source: BMC Genomics. 2009 Aug 5;10:361. doi: 10.1186/1471-2164-10-361 (PMC2737001; doi:10.1186/1471-2164-10-361)
Supplement: Additional file 3 — EST dipteran alignments. Amino acid alignment files for Teleopsis dalmanni EST translations and proteins for A. gambiae, D. melanogaster, D. pseudoobscura and D. virilis. [file 1471-2164-10-361-S3.zip › Supplemental_File1/CG10334.phy2]

     5    216 
dpse       APaTT--TTM ----RTTTtt --PRPNITFP TYKCPETFDA WYCLNDAHCF 
CG10334    AP-TT--TTL R---PTTA-- ---RPNISFP TYKCPATYDA WYCLNDATCF 
dvir       AP-STTSTTM RtttTTTT-- TTARPNITFP TYKCPENFDA WYCLNDAHCF 
dmel       AP-VTSSTTM R---TTTT-- TTPRPNITFP TYKCPETFDA WYCLNDAHCF 
AGAP010312 -P--RPPS-- ----PT---- --NRPNITFH TYKCPPAYAA WYCLNDATCF 

           AVKIGDLPVY SCECAIGFMG QRCEYKEIDG SYLPKRPRPM LEKASIASGA 
           SVKIGQSIMY NCECAIGFMG PRCEYKELDG SYLPKRPRPL LEKASIASGA 
           AVKIAELPVY SCECAIGFMG QRCEYKEIDG SYLPKRPRPM LEKASIASGA 
           AVKIADLPVY SCECAIGFMG QRCEYKEIDN TYLPKRPRPM LEKASIASGA 
           TVKIGDSLLY NCE------- ---------- ---------- ---------- 

           MCALVFMLFV CLAFYLRFEQ RAAKKAYELE QEEDdNEYDq gD----DQDQ 
           TCALLFMLFI CLTLYLRYDQ KT--KVFE-- -----YEYE- -D----D--T 
           MCALVFMLFV CFVFYLRFEQ RAAKKAFELE RELQ-Q--D- -EeegsDQEQ 
           MCALVFMLFV CLAFYLRFEQ RAAKKAYELE QELQ-QEYD- -D----DDGQ 
           ---------- ---------- ---------- ---------- ---------- 

           CECCR-NQCC -A-AGDE--- -------PLV Q-----ERKL PYH---MRLE 
           CQLCKESRCC DAANADLDTN MYYSSLLPDT EK-------- -YHNSNLRQY 
           CECCR-AQCC -A-GGD---- ---EPLFV-- -E---RK--L PYH---MRLE 
           CECCR-NRCC ---------- -------PDG QEPVILERKL PYH---MRLE 
           ---------- ---------- ---------- ---------- ---------- 

           HALM--SFAV RRTTKL 
           IATLPISFAI KRSTKL 
           HALM--SFAI RRSTKL 
           HALM--SFAI RRSNKL 
           ---------- ------ 
