# Supplementary material for: Genomic analysis of a sexually-selected character: EST sequencing and microarray analysis of eye-antennal imaginal discs in the stalk-eyed fly Teleopsis dalmanni (Diopsidae)
Source: BMC Genomics. 2009 Aug 5;10:361. doi: 10.1186/1471-2164-10-361 (PMC2737001; doi:10.1186/1471-2164-10-361)
Supplement: Additional file 3 — EST dipteran alignments. Amino acid alignment files for Teleopsis dalmanni EST translations and proteins for A. gambiae, D. melanogaster, D. pseudoobscura and D. virilis. [file 1471-2164-10-361-S3.zip › Supplemental_File1/CG10335.phy2]

     5    253 
CG10335    MANKLHSGIH HATLRSLQEC GCEITPHNLM YPLFLINQDD AVESVGSMPG 
dpse       MDRKLHSGMH HPTLRLLQES GCEISPHNLM YPVFIVSNDD DVQPIASMPG 
AGAP010935 -SARLHSSIF HPTLRKLQCQ DVAIEAHNLM YPLFLVDDDD AVQPIPSMPG 
dvir       MDRKLHSGIH HPTLRLLQES GCEIVPHNLM YPVFIISNDD EEQPISSMPG 
dmel       MERKLHSGMH HATLRQLQES GCEIAPHNLM YPVFIVSNDD DVQPIASMPG 

           IMRMGLNKLR AHLTPLVAKG LSSVLLFGIV DSSMKDDVAT HADSEKNPVM 
           ISRFGVNRLR DHLEPLVKKG LTSVLLFGVV ESELKDEEAS NADSAVNPVV 
           VARYGLTTLL AHLEPLVAKG LQSILLFGVV DKMPKDSTGS GADCATNPVI 
           ISRYGVNRLR EHLEPLLEKG LASVLLFGVI ECDLKDELAS HADSSLNPVV 
           ISRFGLNRLK EHLEPLVAKG LSSVLLFGVV DPDMKDEQAS NADSAKNPVV 

           RAVPQLRQWF PDLLIACDVC LCPYKKDGHC GIFGEGG-ID NKRSIARLAE 
           RALPKLREWF PDLLIACDVC ICPYSSHGHC GLLGKAG-LE NGPSIKRIAE 
           RALPRLRAAF PELLIACDVC LCPYTDHGHC GVLTADGlID NGPSIKRIAE 
           QALPKLRKWF PDLLIACDVC ICPYASHGHC GLLSDNG-LE NAQSIKRIAN 
           LALPKLREWF PDLLIACDVC ICPYSSHGHC GLLGETG-LE NGPSIKRIAE 

           VAVNYGRVGA QIVAPSDMMD NRIGAIKQAL VAANLENRVS LLSYAHYPLF 
           IAIAYGQAGA HIVAPSDMMD NRVRAIKQAL IDASL-NSVS LLAYSYHTLY 
           IALAYAQAGA HIVAPSDMMD NRIGAIKEAL RKGNLENRCS VLSYS-LPLF 
           IAVAYGKAGA HIVAPSDMMD NRVRAIKQAL IDANL-NSVS LLAYSYHTLY 
           IAVAYAKAGA HIVAPSDMMD NRVKAIKQAL IDAQM-NSVS LLAYSYHTLY 

           VYQVSGEYAM LYHAAQNGAF ELKSVLMETM KGFRRAGADC IITYFTPLLL 
           VYQVSGEYAM LYHASKAGAF ELRDAVLESM RSFRRAGADC IITYYTPYLL 
           IYQVSGEYSM LLNAGQIGAF DLKTVLWEVL VGMRRAGADC IISYFTPLVL 
           VYQVSGEYAM LYHASQAGAF PLREAVLESM KGFKRAGADC IITYFTPYLL 
           VYQVSGEFAM LYHAAKAGAF DLKDAVLEAM KGFRRAGADC IITYYTPFLL 

           EIL 
           DII 
           D-- 
           DII 
           DII 
