# Supplementary material for: Genomic analysis of a sexually-selected character: EST sequencing and microarray analysis of eye-antennal imaginal discs in the stalk-eyed fly Teleopsis dalmanni (Diopsidae)
Source: BMC Genomics. 2009 Aug 5;10:361. doi: 10.1186/1471-2164-10-361 (PMC2737001; doi:10.1186/1471-2164-10-361)
Supplement: Additional file 3 — EST dipteran alignments. Amino acid alignment files for Teleopsis dalmanni EST translations and proteins for A. gambiae, D. melanogaster, D. pseudoobscura and D. virilis. [file 1471-2164-10-361-S3.zip › Supplemental_File1/CG10341.phy2]

     5    294 
CG10341    TTAVTVTVAT DTKIIPTV-- ---------- ----LADSVT ESSMQTNIVS 
dpse       ---------- ---------- ---------- ---------- ---------- 
AGAP011831 ---------- ---------- ---------- ---------- ---------- 
dvir       ---------- ---------- ---------- ---------- ---------- 
dmel       TQAMTST-TT QEKVVGSVNN LVEEQQCVEM EFETSSDLVV QGS-----PS 

           EKANSVTVDP TYNLTANR-- ------SDIV KNSLSLLADY ISD-DSEQDD 
           ---------- ---------- ---------- -SGLSLLAAY SSDaESDSEQ 
           ---------- ---------- ---------- ---------- ---------- 
           ---------- ---------- ---------- --GLSLLAAY GSDvDSDVED 
           EESKKVASDA SATVTAPQVQ PAPHVDSSPQ ASGLSLLAAY SSD-DSDDEK 

           I-KVENQCTE SDGDS-IIEV PVT----SNK TYRSQVVTVN --SE------ 
           AT---R-IDD SDNE--VVEV PLTGPAT-AT TYRRPVVAVS --SGSENEK- 
           ---------- ---------- ---------- ---------- ---------- 
           V-T---QVED SDND-DIVEV PVN----SSA IRR-QVVPVS sgSD-----S 
           VTPVQN---- --GDNDVIEV PVTDPASSTT AYR-PVVAVS --SDDESSKS 

           SDSSSSFETD DEGDYLSDIR KNIDKAIQI- ----DSDDGD VDG-SDNVPP 
           SSSSSDSDTE SEGEYLTVLR KKIDKKINTE DCDEDDEDFD EDG-ATGER- 
           ---------- ---------- ---------- ---------- ---------- 
           SSSSSDSDSN SEAEYLTVLR KKIEKRINTE DCEDEDDDDD VEGdA---RP 
           SSSSSDSDSD SEGEYLTVLR KKIDKRINTV DCDEDDEDFD EDG-ATGDRS 

           -KHAKPLKTK GELSLEDLPP IEDLHITVPE EECVELGVIH SIIDQLVLVS 
           r-RRQPPKVR GEMLLDELPP IHQLEITVPE DECIELGKVH SIVDQLVLVS 
           -----PIRTA GEILPHELPP IEELTITVPE TECKPIGHIE SIVAQIVLVQ 
           -RRRQPPKVR GEMLLDELPP IHQLEITVPE DECIELGKVH SIVDQLVLVS 
           -RRRQPPKVR GEMLLDDLPP IHQLEITVPE DECVELGKVQ SIVDQLVLVS 

           VLPNSVLLDL DTVLFLDKGN KVLGQVFDVL GQVADPMYCI RFNS 
           VIPNSMLFDL DTVLFLEKGR KVLGEVFDVL GQVSDPLYCV RFNT 
           SVAGAELLNL DTVLFLDRGQ RALGKIFDVI GQVNQPIYCV LFNS 
           VLPNSMLFDL DTVLFLEKGR KVLGQVFDVL GQVADPLYCV RFNT 
           VLPNSMLFDL DTVLFLEKGR KVLGEVFDVL GQVSDPLYCV RFNS 
