# Supplementary material for: Genomic analysis of a sexually-selected character: EST sequencing and microarray analysis of eye-antennal imaginal discs in the stalk-eyed fly Teleopsis dalmanni (Diopsidae)
Source: BMC Genomics. 2009 Aug 5;10:361. doi: 10.1186/1471-2164-10-361 (PMC2737001; doi:10.1186/1471-2164-10-361)
Supplement: Additional file 3 — EST dipteran alignments. Amino acid alignment files for Teleopsis dalmanni EST translations and proteins for A. gambiae, D. melanogaster, D. pseudoobscura and D. virilis. [file 1471-2164-10-361-S3.zip › Supplemental_File1/CG10343.phy2]

     5    230 
dpse       MSA-LEAQSE EREALQSIYE GDENFKEVDA TTFQYKYGEE NNYRSFLVEL 
CG10343    MSEQLEQQAE EREALQSIYE GDNAFKELDK ATYQYKYGED NDYKSFLVEI 
dvir       MSTPLEQQTD EREALQSIYE GDENFKEIDL TTFQYKYGEE DNYKSFLVEL 
dmel       MSTPLEQQTE EREALQSIYE GDTNFKEIDS VTFQYKYGEE DNYKSFLVEL 
AGAP010019 MSEAKEMQDD EREALISIYE GDSAFKQVNS ETYQYKYGEE GN-KSFLLEI 

           KWGENYPEEA PAVNMNTFYN RHLLPAVKEE ILKVISAEAS QWLGCGMTYS 
           KWGENYPNEL PEINMDTFYN RTLVSTVKEK IKAALLQEGE LWIGCGMTYT 
           KWGENYPDEA PTINMNTFYN RNLLPAVKEE IQMALSTEAS QWLGCGMTYT 
           KWGENYPDEA PAINMNAFYN RNLLPAVKEG IQTALSTEAD QWLGCGMTYT 
           CWTENYPNEL PSFNLETFYN RNLSRSAKDS IASILNEEAQ QWIGCGMTYT 

           LFECLKDNID Q-LTAGQPES APVVAIVD-D --GVAALKIS D--ADADAK- 
           LFECLKERIE E-LTADQPES S-TAQAVDFE SVGVSSIKIS D---NADTK- 
           LFECIKDNIE Q-LTAAQPEC APTVAAVD-D --GVGAIKIS DTQ--ADAK- 
           LFECLKDNLE Q-LTAEQPES APTVALVD-- -DGVGALKIS DPNADAESK- 
           LFECLKDKLD ElLTDENCNA GDGQQMIIGT --TNARVEAE QSNSDSDEEg 

           --------K- KEPKKEQMTK SQKRRQWERT DHKGDRVRGW DWVDLVKHLS 
           --------K- KEPKKEQLIK AQKRRQWERT DHRGDRPRGW DWVDIVKHLS 
           ---------l KEPKKEQLTK SQKRRQWERT DHKGERARGW DWVDIVKHLS 
           --------K- KEPKKEHLTK AQKRRQWERT DHKGDRERGW DWVDLVKHLS 
           vanegkdgK- RDAKREHLTK AQKRKQWDRV DSKGNRQRGW NWVDIIKHLS 

           QTGSKEDSVA AAESAAATAA asPVLHPLNN 
           QTGNKQDDSA TTQNV----- ---VLQSLNS 
           QTGSKEDAAA AMESAAAAAA anPVLHPLNT 
           QTGGKNDDSL TAAEIAASNA --PALHPLNN 
           QTGGK----- ---------- ---------- 
