# Supplementary material for: Genomic analysis of a sexually-selected character: EST sequencing and microarray analysis of eye-antennal imaginal discs in the stalk-eyed fly Teleopsis dalmanni (Diopsidae)
Source: BMC Genomics. 2009 Aug 5;10:361. doi: 10.1186/1471-2164-10-361 (PMC2737001; doi:10.1186/1471-2164-10-361)
Supplement: Additional file 3 — EST dipteran alignments. Amino acid alignment files for Teleopsis dalmanni EST translations and proteins for A. gambiae, D. melanogaster, D. pseudoobscura and D. virilis. [file 1471-2164-10-361-S3.zip › Supplemental_File1/CG10359.phy2]

     5    137 
AGAP012000 --HELLIVLE DFDGVVAYAH YDDFKIGNES EKYVIKSVGQ Y----SGTAG 
dpse       AIHELRIVFE DFEGHEAYAG YSTFAIGSEK ELYPLSLLGP FQADLSPSAG 
CG10359    AVHELVVILE DFANEQAYAR YNLFGIGSED EGYALNLLG- ---NYTGTAG 
dvir       ALHELRIWLQ DFDGNVAIAG YDSFAISGER ELYALSLLGN YQAQLQPPAG 
dmel       ALHELRIVME DFSGNVAYAG YSLFAIGSEK ELYPLVLLGK FQDNLTPSAG 

           DSFSPHKDEA FSTHDQDNDK -HKTNCAEWV RGAWWFYKCH QSHLNGEYLR 
           DSLSYHAGAK FSTVDSDNDN CVDCNCAQKH KGAGWFNNCG TSNIMGQYHQ 
           DSLTYHAGYK FSTYDMDNDG CLECNCAQAH MGAWWYNWCE QSNLFGKYYL 
           DSLSYHAGAK FSTFDNDNDN CLECSCAQRH KAGGWFNACG TSNLMGVYHA 
           DSLSYHAGAK FSTVDQDNDN CLECNCALRH KGAGWFNNCA KSNLFGEYTT 

           GK--ID-KQE GIMWLRFRGS YYSLKSTKMM VRPVA-- 
           QNYAQA-GES GVFWDTFQGK DYSLKRVRMM IRPI--G 
           DNYSSAPSFQ GMYWHHFRGP NYSLRAARMM IRPVAAG 
           QGHEQA-GET GIYWDTFQGK DYSLRRVKML IRPIV-G 
           QN---QPGET GIWWDTFSGQ N-SLKRVRWM IRPISEG 
