# Supplementary material for: Genomic analysis of a sexually-selected character: EST sequencing and microarray analysis of eye-antennal imaginal discs in the stalk-eyed fly Teleopsis dalmanni (Diopsidae)
Source: BMC Genomics. 2009 Aug 5;10:361. doi: 10.1186/1471-2164-10-361 (PMC2737001; doi:10.1186/1471-2164-10-361)
Supplement: Additional file 3 — EST dipteran alignments. Amino acid alignment files for Teleopsis dalmanni EST translations and proteins for A. gambiae, D. melanogaster, D. pseudoobscura and D. virilis. [file 1471-2164-10-361-S3.zip › Supplemental_File1/CG10361.phy2]

     5    396 
dpse       -QTQLREILG SQLAGIKEAG TFKAERIITS SQSTQITVQG SDQRILNFCA 
CG10361    AIAQFSEILN EQIKSIKDAG TFKRERVITS SQSTEITVQG SDKKILNFCA 
dvir       -QSQLRELLC QQLSGIQEAG TFKAERIITS SQSTQITVQG SDQKILNFCA 
dmel       AQAQLREILG TQLAGIKDAG TFKAERIITS SQSTQITVQG SDKKILNFCA 
AGAP005781 -NHKLRQIIQ HQLDDIREAG TYKSERIITT PQATAIGVEG STGKILNFCA 

           NNYLGLANNP EIVEYSRKLL EKYGAGLSSV RFICGTQDIH KQLERKIAQF 
           NNYLGLANNP EVLKYTKEIV DQYGAGLSSV RFICGTQDIH KNLEKKIAKF 
           NNYLGLANNP EIVQYSQQLL AKYGAGLSSV RFICGTQDIH KQLERKIAQF 
           NNYLGLANNP EIVEHSQKLL EQYGAGLSSV RFICGTQDIH KQLEKKIAQF 
           NNYLGLSANH DVINYGKKAL DEYGAGLSSV RFICGTQDIH KQLENKLSQF 

           HGREDTILYA SCFDANAGIF EAILTPEDAV FSDELNHASI IDGIRLCKAK 
           HGRQDAILFP SCFDANAGLF EAILTPEDGV FSDELNHASI IDGIRLCKAK 
           HGREDTILYA SCFDANAGIF EAILTPEDAV FSDELNHASI IDGIRLRRAK 
           HGREDTILYA SCFDANAGIF EAILTPEDAV FSDELNHASI IDGIRLCKAK 
           HQREDTILYA SCFDANAGIF EAVLTPEDAV FSDELNHASI IDGIRLCKAK 

           KQRYKHRDLA DLERQLRe-S DGRLKLIATD GVFSMDGNIA PLARIVDLAK 
           KQRYKHRDMA DLEEQLK-TS DARLKLIVTD GVFSMDGNIA PLP-ICDLAD 
           KQRYKHRNLA DLEQQLR-ST DARLKLIATD GVFSMDGNIA PLARIVELAK 
           KQRYRHRDLG DLEEQLK-AS DARLKLIATD GVFSMDGNIA PLARIVELAR 
           KARYLHRNMA DLEEKLR-TT DARIKMIVTD GVFSMDGNVA PLAEIFELAD 

           KYNALVFVDE CHATGFFGAT GRGTEEYDNV MGEVDIINST LGKALGGASG 
           KYNALVFIDE CHATGFFGPT GRGTEEYHNV MGRIDIINST LGKAMGGASG 
           KYDALVFVDE CHATGFFGAT GRGTEEYDNV MGEVDIINST LGKALGGASG 
           KYNALVFVDE CHATGFFGAT GRGTEEYDNV MGEVDIINST LGKALGGASG 
           RYGAVTFVDD CHATGFFGKT GRGTEEFYGM LGRCDIINST LGKALGGAAG 

           GYTTGPSELI SFLRQKSRPY LFSNTLPPAV VAVGLKVMDM LLASSELTQR 
           GYTTGSKELA TLLRQKARPY LFSNTLAPAT VATGTKVLDM LLASDELSKT 
           GYTTGPAELI SFLRQKSRPY LFSNTLPPAV VAVGLKVMDM LLSSSELTQR 
           GYTTGPAELI SFLRQKSRPY LFSNTLPPAV VAVGLKVMDM LLQSSELTQR 
           GYTTGPRELI DLLRQKSRPY LFSNSLPPPV VASALKVIDM LMESSELTAK 

           VQSNTQHFRT AMTKAGFTIA GENHPICPVM LGDARLASNF ADQMLTRGIY 
           VQSNTQRFRE GMKKVGFTIA GENHPICPVM LGDARLASIF ADQMLTHGIY 
           VQSNTQRFRE AMTKAGFTIA GENHPICPVM LGDARLASTF ADEMLTRGIY 
           VQSNTQRFRQ AMTKAGFTIA GENHPICPVM LGDARLASQF ADEMLTRGIY 
           VQSNTRRFRE AMTRAGFTIS GMDHPISPVM LGDARLASTF ADEMLKRGIY 

           VIGFSYPVVP QGKARIRVQV SAAHTEAEID RAIDAFIEVG RSLKVI 
           VIGFSFPVVP KGKARIRVQI SAAHTKDDID HAIAAFTEIG RSLKVI 
           VIGFSYPVVP QGKARIRVQI SAAHTEAEID RAIQAFIEVG RSLKVI 
           VIGFSYPVVP QGKARIRVQI SAAHTEAEID RAINAFIEVG RSLKVI 
           VIGFSYPVVP KGKARIRVQL SAAHSEEEID RAVAAFIEVG KQLGVV 
