# Supplementary material for: Genomic analysis of a sexually-selected character: EST sequencing and microarray analysis of eye-antennal imaginal discs in the stalk-eyed fly Teleopsis dalmanni (Diopsidae)
Source: BMC Genomics. 2009 Aug 5;10:361. doi: 10.1186/1471-2164-10-361 (PMC2737001; doi:10.1186/1471-2164-10-361)
Supplement: Additional file 3 — EST dipteran alignments. Amino acid alignment files for Teleopsis dalmanni EST translations and proteins for A. gambiae, D. melanogaster, D. pseudoobscura and D. virilis. [file 1471-2164-10-361-S3.zip › Supplemental_File1/CG10366.phy2]

     5    359 
AGA        ---------- ---------- ---------- ---------- ---------- 
dpse       ---TDWHLWC RLCAKDDLQG NINVFLKHEH TGGPGD---- --------GS 
CG10366    NISVDWHVWC RLCAKEDTQG NVNVFFKDEI QSGTCSMTAD AKDSEAPPGN 
dvir       ---SDWLLWC RLCAKDDLQG NINVFLKNEQ TPAPGEQMAD GNGAAAGAAA 
dmel       NPSSDWRQWC RLCAKDDVQG NLNVFLKNED SGEAASM--- ---------- 

           ---------- ---------- -------ICE ECLGFVNKLE HFEARCHQTN 
           ASdLALATAI GKYFWVDITR GEELPKMICT DCLTLVTTLV NFSERITRVQ 
           NV-LNLVAAI KKFLWVDINK DDKLPKMLCP ECFSLVTSLE NFHERTEKVQ 
           VSdLALATAI GKYFWVNITR GEELPEMICS ECLSLVTSLV NFSERITRVQ 
           ----ELATAI GKYFWVNITR GEELPETICS ECLSLVTSLV NFSERITRVQ 

           QLFTYLAKHL --PDEThpLD LKQIRSKY-- LDE------- ---------- 
           KLYCILQTT- akQDHV---N LQELRSKFGL LEE------- --ePETLTEV 
           QLFSALSDST --EDRI--ID VNALRLKFGL LDEERVHVL- -M-PHPSPEV 
           KLYCILQSTP --KDSV---N MQELRARFGL L-EERQQQLe aE-PETLTEV 
           KLYCILQSTP --SQER--PN LHELRSKFGL LDEE------ -----TQTEV 

           ---------- ---------- ---------- ---------- ---------- 
           HYVEEKPKLG AQGDLLIEES TFD------- ---MKNPL-- ---NETVDDK 
           HYFETKPRIL ELEEILLEGE TTTVAKTAAG SDIIANPL-- -EQQSPISIK 
           HYVEEKPKLT E-----LEET SLE------- ---LENPLTP CAQ--SVEMK 
           HYVDKKPKLD EQLEFLPEES PYE------- ---LANPLTP EEKQESVDQE 

           ---------- ---------- ---------- ---------- ---------- 
           ---EEEleaa tsRSEE---N EHDS---DQE IDE--EEEE- ----EQEQEY 
           ---KEK---- --TSEECKTD HDDVFEDEYP FNEAYNCEQA DGERDGLQEF 
           tvdQLE---- --RVEAAAVD QEDQLENEDE QAE--EGMEE DEEEQELEQA 
           ---QDQ---- --PTEE--PD EQDA---DYE PNE------- ---------- 

           ---------- ---------- ---------- ---------- ---------- 
           eE--VDEnaV LLK-----LC DAYGITEDNS SRDSHKCPRR TPPKQSKSKE 
           -E--FDN--I LTSKPCNNLI NITSKNETKP PTSIVQEESS TTKDFNK--A 
           -QsgYED--A GTE-LLLNLC EAYSHDETN- ---SLDSAKP AQPKTHKTR- 
           -----DR--V LMS-----LC DVYGIQEDNS SAGSLDGSSP STEKAGEDAA 

           ---------- ---------- ---------- ---------- ---------- 
           DPDKGHQCTI -----CSRAY ARASTLNRHM RQDHDRIY-- ESN----LLA 
           DTINTRLCRK RKIANALNDD SSGCSKEKST CIDSSMKSET SEEDKDAFIT 
           -PGKSYQCSE -----CPRIY ALPQTLQRHM RQDHDKTEVD STK----LIA 
           DSEKRHQCNE -----CLRSY ATSKTLQRHL RQDHGQTEPT TEQ-----LQ 

           --------- 
           CQECPKKFR 
           CSECPRRFK 
           CEQCEKQFR 
           CPDCPKKFR 
