# Supplementary material for: Genomic analysis of a sexually-selected character: EST sequencing and microarray analysis of eye-antennal imaginal discs in the stalk-eyed fly Teleopsis dalmanni (Diopsidae)
Source: BMC Genomics. 2009 Aug 5;10:361. doi: 10.1186/1471-2164-10-361 (PMC2737001; doi:10.1186/1471-2164-10-361)
Supplement: Additional file 3 — EST dipteran alignments. Amino acid alignment files for Teleopsis dalmanni EST translations and proteins for A. gambiae, D. melanogaster, D. pseudoobscura and D. virilis. [file 1471-2164-10-361-S3.zip › Supplemental_File1/CG10370.phy2]

     5    412 
AGAP000616 RACAAQTKST FLKLAGPQLV QMFIGDGAKL VRDAFALAKE KSPAIIFIDE 
dpse       RACAAQTKST FLKLAGPQLV QMFIGDGAKL VRDAFALAKE KAPAIIFIDE 
CG10370    RACAAQTKST FLKLAGPQLV QMFIGDGAKL VRDAFALAKE KAPAIIFIDE 
dvir       RACAAQTKST FLKLAGPQLV QMFIGDGAKL VRDAFALAKE KAPAIIFIDE 
dmel       RACAAQTKST FLKLAGPQLV QMFIGDGAKL VRDAFALAKE KAPAIIFIDE 

           LDAIGTKRFD SEKAGDREVQ RTMLELLNQL DGFSSTADIK VIAATNRVDI 
           LDAIGTKRFD SEKAGDREVQ RTMLELLNQL DGFSSTADIK VIAATNRVDI 
           LDAIGTKRFD SEKAGDREVQ RTMLELLNQL DGFSSTADIK VIAATNRVDI 
           LDAIGTKRFD SEKAGDREVQ RTMLELLNQL DGFSSTADIK VIAATNRVDI 
           LDAIGTKRFD SEKAGDREVQ RTMLELLNQL DGFSSTADIK VIAATNRVDI 

           LDPALLRSGR LDRKIEFPHP NEEARARIMQ IHSRKMNVSP DVNFEELARS 
           LDPALLRSGR LDRKIEFPHP NEEARARIMQ IHSRKMNVST DVNFEELSRS 
           LDPALLRSGR LDRKIEFPHP NEEARARIMQ IHSRKMNVSN DVNFEELSRT 
           LDPALLRSGR LDRKIEFPHP NEEARARIMQ IHSRKMNVSN DVNFEELSRS 
           LDPALLRSGR LDRKIEFPHP NEEARARIMQ IHSRKMNVSN DVNFEELSRS 

           TDDFNGAQCK AVCVEAGMIA LRRSAVSVIH EDFMDAIMEV QSKKKANLNY 
           TDDFNGAQCK AVCVEAGMIA LRRSASSVTH EDFMDAIMEV QAKKKANLNY 
           TDDFNGAQCK AVCVEAGMIA LRRSATCVTH EDFMDAIMEV QAKKKANLNY 
           TDDFNGAQCK AVCVEAGMIA LRRSATSVTH EDFMDAIMEV QSKKKANLNY 
           TDDFNGAQCK AVCVEAGMIA LRRSANSVTH EDFMDAIMEV QAKKKANLNY 

           FAMAGNLEDR EIWEDSEE-L GEEVLRMSTD ELVSRTRLMD NEIKIMKSEV 
           YAMAQTLEDK SIWEDGEESL GEEVMRMSTD EIVSRTRLMD NEIKIMKSEV 
           YAMATTLEDK SIWDDGEEAL GEEVLRMSTD EIVSRTRLMD NEIKIMKSEV 
           YAMAQTLEDK SIWEDGEESL GEEVLRMSTD EIVSRTRLMD NEIKIMKSEV 
           YAMAQTLEDK SIWEDGEESL GEEVMRMSTD EIVSRTRLMD NEIKIMKSEV 

           VRINHELQTQ NEKIKDNTEK IKVNKTLPYL VSNVIELLD- ---------- 
           MRITHEIQAQ NEKIKDNTEK IKVNKTLPYL VSNVIELLDV DPQEEEDDGS 
           MRISHDIQAQ NEKIKDNSEK IKVNKTLPYL VSNVIELLDV DPQEEEDDGA 
           MRITHEIQAQ NEKIKDNTEK IKVNKTLPYL VSNVIELLDV DPQEEEDDGS 
           IRITHEIQAQ NEKIKDNTEK IKVNKTLPYL VSNVIELLDV DPQEEEDDGS 

           ---------G KCAVIKTSTR QTYFLPVIGL VDSDKLKPGD LVGVNKDSYL 
           VTVLDNQRKG KCAVIKTSTR QAYFLPVIGL VDAEKLKPGD LVGVNKDSYL 
           VLVLDNQRKG KCAVIKTSTR QAYFLPVIGL VDAEKLKPGD LVGVNKDSYL 
           VTVLDNQRKG KCAVIKTSTR QAYFLPVIGL VDAEKLKPGD LVGVNKDSYL 
           VTVLDNQRKG KCAVIKTSTR QAYFLPVIGL VDAEKLKPGD LVGVNKDSYL 

           ILETLPAEYD ARVKAMEVDE RPTEQYSDIG GLDKQIQELI EAVVLPMTHK 
           ILETLPAEYD ARVKAMEVDE RPTEQYSDIG GLDKQIQELI EAVVLPMTHK 
           ILGTLPAEYD ARVKAMEVDE RPTEQYSDIG GLDKQIQELI EAVVLPMTHK 
           ILETLPAEYD ARVKAMEVDE RPTEQYSDIG GLDKQIQELI EAVVLPMTHK 
           ILETLPAEYD ARVKAMEVDE RPTEQYSDIG GLDKQIQELI EAVVLPMTHK 

           DKFKNLGIHP PK 
           EKFKNLGIHP PK 
           DKFKNLGIQP PK 
           EKFKNLGIHP PK 
           EKFKNLGIHP PK 
