# Supplementary material for: Genomic analysis of a sexually-selected character: EST sequencing and microarray analysis of eye-antennal imaginal discs in the stalk-eyed fly Teleopsis dalmanni (Diopsidae)
Source: BMC Genomics. 2009 Aug 5;10:361. doi: 10.1186/1471-2164-10-361 (PMC2737001; doi:10.1186/1471-2164-10-361)
Supplement: Additional file 3 — EST dipteran alignments. Amino acid alignment files for Teleopsis dalmanni EST translations and proteins for A. gambiae, D. melanogaster, D. pseudoobscura and D. virilis. [file 1471-2164-10-361-S3.zip › Supplemental_File1/CG10399.phy2]

     5    297 
dpse       VRIVEVGPRD GLQNEAKILP AATKIELIDR LSETGLTTIE ATSFVSSKWV 
CG10399    VRIVEVGPRD GLQNEPKLLP ASVKINLIDQ LSDTGLKTIE VTSFVSPRWV 
dvir       VRIVEVGPRD GLQNEPKLLP AATKIELIDR LSETGLQTIE ATSFVSAKWV 
dmel       VRIVEVGPRD GLQNEPKLLP AATKIELINQ LSETGLRTIE ATSFVSAKWV 
AGAP008717 VRIVEVGPRD GLQNEPTILP AAVKIELINQ LSETGLRTIE ATSFVSAKWV 

           PQMGDNSEVF RGIRKVPGIN YPVLTPNLKG FESALAAGAE EVAVFGAASD 
           PQMGDNAEVL QGIKKVAGVT YPVLTPNLKG FESALKAGAN EVAVFTAASD 
           PQMGDNAEVL RGIRRVPGIS YPVLTPNLKG FESALAAGAE EVAVFGAASD 
           PQMGDNAEVL KGIRKVTGIS YPVLTPNLKG FESALEAGAE EVAVFGAASD 
           PQMGDNAEVL KGINKLPGIS YPVLTPNLKG FQAAMAAGAE EVAVFGAASE 

           AFSLKNVNCT AAEAIERFKP VLKASQKHGV RVRGYVSTIV GCPYEGAVAP 
           SFSLKNVNCT AAESIQRFQS IFEAAKIANV RVRGYVSTVV GCPYEGAIKP 
           AFSLKNVNCT AAEAIERFKP VLAAAKQHGV RVRGYVSTVV GCPYEGAVPP 
           AFSLKNVNCT AAEAIERFKP VLKAAQKHGV RVRGYVSTVV GCPYEGAVAP 
           SFSRKNVNCS VDESIARFQD VMEAAKKANV KVRGYVSTVV GCPYEGKIKP 

           SAVVRVVEAL YEMGCYEISL GDTIGVGTPG SMRRMLDEVA RAVPAENLAV 
           NDVVKVAAKL YEMGCYEISL GDTIGVGTPG TMQKMLKEVV KVVPVEQLAV 
           KAVVQVVAAL HDMGCYEISL GDTIGVGTPG SMRRMLDEVT RAVPAQQLAV 
           SAVVKVVEAL YQMGCYEISL GDTIGVGTPG TMRRMLDEVT KVVPAKDLAV 
           SAVVRVVEKL IEMGCYEVSL GDTIGVGTPG SFTEMLREVT KIAPVNMLAV 

           HCHDTYGQAL SNILVSLEYG IRVVDSSVSG LGGCPYARGA SGNAATEDVV 
           HCHDTYGQAL SNILTSLDYG IRVVDSSVSG LGGCPYARGA SGNAATEDVV 
           HCHDTYGQAL SNILTSLEYG IRVVDASVSG LGGCPYARGA SGNAATEDVV 
           HCHDTYGQAL SNILVSLDYG IRVVDSSVSG LGGCPYAKGA SGNAATEDVV 
           HCHDTYGQAL PNILTSLDFG IAVVDASVSG LGGCPYARGA SGNAATEDVV 

           YMLHGMGLNT GVNLDKLIQV GRYICTELGR PSESKVNRAW K--GPAV 
           YMLHGMNIET GVDLEKLIAV GRYICNELGR PTESKVNRAW K--GPEA 
           YMLHGMGINT GVNLDKLIEV GRYICTELGR ASESKVNRAW K--GPQA 
           YLLHGMGLDT GVNLDKLIQV GRYICTELGR TSESKVNRAW K--GPQA 
           YMLHGLGIET GIDLPKLVNV GKFICEKLQR QSESKVNRAM RksNPNA 
