# Supplementary material for: Genomic analysis of a sexually-selected character: EST sequencing and microarray analysis of eye-antennal imaginal discs in the stalk-eyed fly Teleopsis dalmanni (Diopsidae)
Source: BMC Genomics. 2009 Aug 5;10:361. doi: 10.1186/1471-2164-10-361 (PMC2737001; doi:10.1186/1471-2164-10-361)
Supplement: Additional file 3 — EST dipteran alignments. Amino acid alignment files for Teleopsis dalmanni EST translations and proteins for A. gambiae, D. melanogaster, D. pseudoobscura and D. virilis. [file 1471-2164-10-361-S3.zip › Supplemental_File1/CG1041.phy2]

     5    413 
AGA        ---------- ---------- ---------- ---------- ---------- 
dpse       ---------- -----FLGNG KVL------- -----WNLTK SSI-THQ--- 
CG1041     PSCEN-LEPT QQSIEVQDNM KLLTHPAILR QHRVFYHMAS NIL-RNRNIL 
dvir       ---------- ---------- ---------- ---VFWNLTK CSIkANQ--- 
dmel       PTSERILEKT EAEMKFRGNG KLL------- -----WNLTK NSL-AQQ--- 

           ---------- ---------- ---------- ---------- ---------- 
           ---SPNALA- KLHPAS--YS SRKEPPAPss epksskaAQ- --KQNLLTYH 
           NPVSNSSQNQ KNVNSK--AY STEEK----- ---------- --KQNLLRFP 
           ----TSNVLV KLLPASfgSK SSEQSQVP-- -------QNg apKQNLLKYH 
           ---SPNGIAK KVLPAS--SY STVQKTIP-- -------LE- --QPNLLKYH 

           ---------- ---------- ---------- ---------- ---------- 
           VLPLEETLNR FISTVEPLLT PEELKLQKKI TEDFKYKEGD KLQTLLEDVG 
           AFPLDETLTR FLATTKPLLT KEEQMKTKRM ADEFRKGDGA KLQELLEKVA 
           VLPLNETLDR FLCSVQPLLT TEEFRQQRKI TEEFRDKEGD ELQTLLEEVG 
           VLPLEETLNR FMTTVEPLLT PEEFQRQKGI TSEFLKKQGR ELQLLLEETG 

           ----NWLADW WLRCAYMEYR DPVIVYSSPG LVFPRASYKT LDEQLQYAAK 
           SAEKNWLAHR WLKTAYLQYR SPVTVYVSPG MTFPRQKFKD AHAVVEYTSK 
           ASQENWLAHR WLRAAYLQYR DPVTVYSSPG MTFPIQCFET EEDFINYAAV 
           KNENNWLAGR WLKAAYLQYR DPVTVYVSPG MTFPPQKFIN ESAFVNYTAK 
           SKEKNWLAHR WLKAAYLTYR DPVTVFVSPG MTFPKQNFRD SRAFVDYTAR 

           MVSAALAYKM LIDGGKIKPE MMGKVPLDMS QYEKIFGTCR IPGKERDSVQ 
           VIFGLGEFND IVHDEKIPVV KMGKNELDNG QFGKVFGTCR IPKRITDELV 
           AVYHLIGYKK LIDNGEIPVV KMGKNELDNS QFGRVLGTCR IPKPQEDAMD 
           VIFGLGEFKS IVDSGKIPVV KMGKNELDNS QFGKVFGTCR IPRRGTDEIV 
           VIYGLGEFND MVHANKIPIV KMGKNELDNS QFGKVFGTCR IPRRGTDEIV 

           YNPRSRHIVV ACNNHYYRLP VFTAAGGIVS ERQILAELKK IAAKEGNsRA 
           YNPCSNYVVV IHKNHFYKMR LYNKEGKLIA ARLLASQLEE IITKETT-PG 
           YNPDSQHIVV ICKNHFYKFA VYDKSGKPLS VTTMAQQLMN IWKAETE-KG 
           YNPCSKHVVV IYKNHFYKLC LYDKDDKLLS APALAKQLEI IMEAEID-FG 
           YNPDSDYVVV IYKNHFYQLK IYSKEGKLIA APCLAAQLEN IVLKETQ-VG 

           APLGILTANH RDSWAQAYET LMADATNRAS VESIQQALFV LSIDRELPQK 
           VPYGILTTDS RDNWAEAYEQ LSSFPGNKAT LDAIQGALFT VSIDECTDLP 
           CEFGVLTTIK RDNWAEAYKI LMEIPGNAES VCEIQKSLFT LSLDECVPVE 
           VPYGILTTDS RDNWAEAYGQ LSAMPRNMEA IQTIQTSLFT VSLDECVSFK 
           VPYGILTTDS RDNWAEAYEY LVETPGNRDA LKTIQGALFT VSLDEGTILK 

           QGTDHIVTAS DlLIHGGGSA ANGGNRWYDK TIQLVVAPNG INGLTYEHSP 
           ESEETNELIL G-LIHGGGSK VNSGNRWMDK TIQLVVNPNG NVGFTYEHSP 
           KGQENIVLAG Q-LIHGGGVQ YNSSNRWMDK TIQLIVNRNG LNGFCYEHSP 
           PDEQANQLIL S-LIHGGGSR VNSGNRWMDK TIQLVVNPNG NVGFTYEHSP 
           EGEETDELIL S-LIHGSGSK INSGNRWMDK TIQLVVNPNG NVGFTYEHSP 

           AEGQPIAVMT DFL 
           AEGQPIAMMM DYV 
           AEGVPIALMM DHV 
           AEGQPIAMMM DYV 
           AEGQPIAMMM DYV 
