# Supplementary material for: Genomic analysis of a sexually-selected character: EST sequencing and microarray analysis of eye-antennal imaginal discs in the stalk-eyed fly Teleopsis dalmanni (Diopsidae)
Source: BMC Genomics. 2009 Aug 5;10:361. doi: 10.1186/1471-2164-10-361 (PMC2737001; doi:10.1186/1471-2164-10-361)
Supplement: Additional file 3 — EST dipteran alignments. Amino acid alignment files for Teleopsis dalmanni EST translations and proteins for A. gambiae, D. melanogaster, D. pseudoobscura and D. virilis. [file 1471-2164-10-361-S3.zip › Supplemental_File1/CG10413.phy2]

     5    437 
dpse       WPINIFNPTS GDPFDMVSLF MMQLAVI--M LAKWKHLRVR IFLCET-NEE 
dvir       WPINVFNPTS GDPFDMVSLF MMQLAVI--M LAKWKHLRVR IFLCET-NEE 
dmel       WPINIFNPTS GDPFDMVSLF MMQLAVI--M LAKWKHLRVR IFLCE-ANDE 
CG10413    WPINVFDPLA ENPFDVVSLF MMQLAVIINM LAKWKHLRLR VFLCETGNSA 
AGAP010249 WPVNIFEPKN EDPFDVVSQF MMQLACIINM LPVWKKLELR VFLCES-E-- 

           RTVGTFDTQA PQMEIFSKMK LQQSLKELRI TADIIEIEEW SRDSDFIRHA 
           RTVGTFETQA PQMDIFSKLK LEQSLKELRI NADIIEIQEW SRDTEFTRHA 
           RTVGTFDTQT PQMEIFSKMK LEQSLKELRI TADIVEIQEW SRDTDFSRHA 
           SNITSFDTYA PQMEVLSRMK LQQSLKELRI DADIIEIQEW NRNESFTQHS 
           ----TVSENS AAFERPAEHR LDQRLKLLRI SASIHKIPEW SKDIDFAKHR 

           RTLKQYTGQA D-NALLEDD- D--GDETMNR SLLYMQRANQ IIRDRSDQTA 
           RILRQFTAQA D-EALL-DDg DEIAEDKFNR SLLYMQRVNQ VIRDRSDQTA 
           RTLKQFTAQA D-NVVLEDD- DEVGEETLNR SLLYMQRANQ IIRERSDQTA 
           RILKQFTNDA D-AVI----- DTISEESYDN SVSYMKRVNQ IIRERSDQTA 
           NILKQFTGNS DsNQL----- --MAEENINR SKLYMQRINQ IIRDRSNATA 

           LSFIYLAAPP KLSATDFAER SASYVELLTE LAADLPPTIL VHGVSTVTST 
           LSFIYLAAPP KPTLPDFNDR SASYVELLTE LTAELPPTIL VHGVSTVTST 
           LSFIYLAAPP KLSAPDFAQR SASYMELLTE LTADLPPTIL VHGVSTVTST 
           ASFIYLAAPP KINSPGFNER AVRYIDLLTE LTADLPPTIL VHGVNLVTST 
           VTFMYLPTPP ATPSVDYKEK CHHYLDLLTE LTFDLPPTIL VHGIDAVTST 

           TLVAVSWVMV ECILLIGSFN IIAQINSVLF MLSYLATNLA CLGIELTGAP 
           TLVFVSWVLV ECILLIGSFN IIAQINSVLF MLSYLATNLA CLGIELTGAP 
           TLVAVSWCLV ECILLIGSFN IIAQINSVLF MLSYLATNLA CLGIELTGAP 
           TLVLTSWVLV ECILLIGSFN IIAQVNSVLF MLSYLATNLA CLGIELTGAP 
           TLVIASWVLV EAILLIGSLN TIAQINSVLF MLAYLATNLA CLGIEITGAP 

           NFRPLFKYFT WHTCLVGLLG TLIMMFVINP IYASSCIILC LILVIALHLF 
           NFRPLFKYFT WHTCLVGLLG TLIMMFVINP IYASSCIILC LILVIALHLF 
           NFRPLFKFFT WHTCLVGLLG TLIMMFVINF IYASSCIILC LILVIALHLF 
           NFRPSFKYFT WHTCLIGLIG TLVMMFVINP IYASSSIILC LIMVIALHLF 
           NFRPTYKYFT WHTAFIGLLG TAIMMFVINS IYALSSIILC LLLVIALHLF 

           SPATQAAQWG SISQALMFHQ VRKYLLMLDP RKDHVKFWRP QILLLVSSPR 
           SPATQAAQWG SISQALMFHQ VRKYLLMLDP RKDHVKFWRP QILLLVSSPR 
           SPATQAAQWG SISQALMFHQ VRKYLLMLDP RKDHVKFWRP QILLLVSSPR 
           SPATQAAQWG SISQALMFHQ VRKYLLMLDP RKDHVKFWRP QMLLLVSSPR 
           SPASQGAQWG SISQALMFHQ VRKYLLMLDS RKDHVKFWRP QMLLLVSSPR 

           SCCPLVDFVN DLKKSGLYII GHVKVGDFKS VE---D--VE ENQQWWSFLD 
           SCCPLVDFVN DLKKSGLYII GHVKLGDCNA VE---D--AV ENQLWWSFLD 
           SCCPLVDFVN DLKKSGLYII GHVKLGDFKG IE---D--AE DNQQWWSFLD 
           SCCPLVDFVN DMKKGGLYVI GHVKLGNYTD VS---DPAVE ENAQWLSFLD 
           SCCPLIHFVN DMKKGGLYVI GHVKVGEFAD NDssnDPTIE EYTQWLSLVD 

           HMRVKAFTEV TLSRSIREGV QHLIRLSGIG AMKPNTI 
           HMRVKAFTEV TISRSIREGV QHLIRLSGIG AMKPNTI 
           HMRVKAFTEV TLSRSIREGV QHLIRLSGIG AMKPNTI 
           HMKVKAFAEV TLATSIREGV QHLIRLSGIG AMKPNTI 
           HMKVKAFVEL TLSRNVREGI QHLIRISGMG AMKPNTT 
