# Supplementary material for: Genomic analysis of a sexually-selected character: EST sequencing and microarray analysis of eye-antennal imaginal discs in the stalk-eyed fly Teleopsis dalmanni (Diopsidae)
Source: BMC Genomics. 2009 Aug 5;10:361. doi: 10.1186/1471-2164-10-361 (PMC2737001; doi:10.1186/1471-2164-10-361)
Supplement: Additional file 3 — EST dipteran alignments. Amino acid alignment files for Teleopsis dalmanni EST translations and proteins for A. gambiae, D. melanogaster, D. pseudoobscura and D. virilis. [file 1471-2164-10-361-S3.zip › Supplemental_File1/CG10415.phy2]

     5    409 
AGAP006355 PCMKEDDICE LLKFERKMLR ARIAILRNDK FLQVRLKMET GPDGKAQKVN 
dpse       PCMKEDDIGE LLRFEKKQLR ARITTLRTDK FIQIRLKMET GPDGKAQKVN 
CG10415    PCMKEDDIAE LLRFEKKQLR SRISILRNDK FIQMRLKMET GPDGKAQKVN 
dvir       PCMKEDDIGE LLRFEKKQLR ARITTLRTDK FIQIRLKMET GPDGKAQKVN 
dmel       PCMKEDDIGE LLRFEKKQLR ARITTLRTDK FIQIRLKMET GPDGKAQKVN 

           YYFINYKTFV NVVKYKLDHM RKRMETEERD ATSRASFKCS NCKKTFTDLE 
           YYFINYKTFV NVVKYKLDLM RKRMETEERD ATSRASFKCS MCSKTFTDLE 
           YYFINYKSFV NVVKYKLDIM RKRMETEERD ATSGASFKCT SCGKTFTDLE 
           YYFINYKTFV NVVKYKLDLM RKRMETEERD ATSRASFKCS TCSKTFTDLE 
           YYFINYKTFV NVVKYKLDLM RKRMETEERD ATSRASFKCS SCSKTFTDLE 

           ADQLFDFATS EFRCTYCGNT VDEDSSALPK KDSRLLLAKF NEQLQPLYDL 
           ADQLFDMATL EFRCTYCGSS VEEDSAAMPK KDSRLMLAHF NEQLQPLYDL 
           ADQLFDMESQ EFRCTYCGDP VEEDTSAMPK KDSRLMLARF NDQLEPLYEL 
           ADQLFDMATC EFRCTYCGSS VEEDSAAMPK KDSRLMLAHF NEQLQPLYDL 
           ADQLFDMATL EFRCTFCGSS VEEDSAAMPK KDSRLMLAHF NEQLQPLYDL 

           LRQVEGIKLA PEILEPEPVD IDTIRGIAKP STKAPTE-QW SGEATRSSGF 
           LREVEGIKLA PEVLEPEPVD IDTIRGITKP NALRPDSMQW SGEATRNQGF 
           LRAVEGIKLA PEILEPEPVD INTIRGVTKP -SQRIDSQQW SGEATRNQGF 
           LREVEGIKLA PEVLEPEPVD IDTIRGITKP NALRPDSLQW SGEATRNQGF 
           LREVEGIKLA PEVLEPEPVD IDTIRGLNKP NATRPDGMAW SGEATRNQGF 

           VVEETRVDIT I-GDsDTIDT ATQRKDRPVW MTESTVIS-- --NDMDDNSV 
           AVEETRVDVT IGGD-DTSDN VVERKSRPIW MTESTVI--- ----TDADAA 
           TVEETRIDIN L-GE-ELVET TTEKKSRPVW MTESTIQNES NVDGPDTITN 
           AVEETRVDVT IGGD-DSTEA IVERKSRPIW MTESTVI--- ----TDTETG 
           AVEETRVDVT IGGD-DTSDA VIERKSRPIW MTESTVIT-- -----DTDAA 

           DAI-LEK-AA FTSTQppsgg gsgaagTNSS TATNvissRS RKDADDIMSV 
           DGAlQD---- ---------- ---vgpTSST SGH-----RN RKENEDIMSV 
           DSS-QSS-VL LTTTT----- ------TSSG TAYN----RN KKETEDTMSL 
           DGS-AHTd-- --SAQ----- ------SSGT SGH-----RN KKENEDIMSV 
           DGA-ADA-V- ----Q----- ------TASG SGH-----RN RKENEDIMSV 

           LLQHEKQSAs sAANEAVRGL G--QSNDgGN SSDTSDDDRD IESAEIPSVE 
           LLQHEKQPG- -QKEPHMKGM RV-NSSN-AN SSDSSDDEKD IDNAKIPDLD 
           LLLHEKQPG- -QKDQFSKDL RF-GSSN-HS SSDSSDDDRD IENTEIPDID 
           LLQHEKQPG- -QRDAHLKGL R-kGSSN-AN SSDSSDDEND IDNTKIPNVN 
           LLQHEKQPG- -QKEPHMKGM RV-GSSN-AN SSDSSDDEKD IENSKIPDVD 

           I---MDSAS- --DDDMPTVT VAGKPYPLDE INDTLIADMT PQEKETYIQV 
           FENYSNSDSE EEADDVPTVS VAGRPHPLDQ LDDKLIAQMT PQEKENYIHV 
           -QNFIDSNS- --EDDVPSVL AGGKSYPINK INDEIIAQMT EQEKEHYIHV 
           FENYINSESD EEDADVPTVL VAGRPHPLDQ LDDKLIAQMT PQEKENYIHV 
           FDNYINSDSA EEDDDVPTVL VAGRPHPLDQ LDDNLIAQMT PQEKENYIHV 

           YQDHFSHIY 
           YQQHYSHIY 
           YQEQFSDIY 
           YQQHYSHIY 
           YQQHYSHIF 
