# Supplementary material for: Genomic analysis of a sexually-selected character: EST sequencing and microarray analysis of eye-antennal imaginal discs in the stalk-eyed fly Teleopsis dalmanni (Diopsidae)
Source: BMC Genomics. 2009 Aug 5;10:361. doi: 10.1186/1471-2164-10-361 (PMC2737001; doi:10.1186/1471-2164-10-361)
Supplement: Additional file 3 — EST dipteran alignments. Amino acid alignment files for Teleopsis dalmanni EST translations and proteins for A. gambiae, D. melanogaster, D. pseudoobscura and D. virilis. [file 1471-2164-10-361-S3.zip › Supplemental_File1/CG10417.phy2]

     5    214 
dpse       MGAYLSHPKT EKSSTDELND LLVVGASSMQ GWRNSQEDAH NCILNFDINT 
AGAP006171 MGAYLSEPLT TKDSSDESNE FLASGSSSMQ GWRISQEDAH NCILNFDDQC 
CG10417    MGAYLSQPKT DKISTDEGNQ LLEVGASSMQ GWRNSQEDAH NAILTFDKNT 
dvir       MGAYLSHPKT EKASTDEFND MLVVGASSMQ GWRNSQEDAH NSILNFDTNT 
dmel       MGAYLSHPKT DKTSTDQFNE LLAVGASSMQ GWRNSQEDAH NSILNFDNNT 

           SFFAVYDGHG GAEVAQYCAD KLPEFLKNLD AYKKGQFGLA LKDAFLGFDK 
           SFFAVYDGHG GAEVAQYCSL HLPTFLKTVE AYGRKEFEKA LKEAFLGFDA 
           SLFAVYDGHG GAEVSTYCAD KLPQFLKDIQ TYKDGQFEQA LKDTFLGFDK 
           SFFAVYDGHG GAEVAQYCAD KLPEFLMSLD SYKSGKLEQA LKDAFLGFDK 
           SFFAVYDGHG GAEVAQYCAD KLPHFLKNLE TYKNGQFEVA LKEAFLGFDK 

           TLLDPPVVTI LKILA----G EHNFVDG-Ed A-EVYE-EDE DEDLAELHEE 
           TLLQEKVIEE LKVLSdktnG EDE-A----- D-EEVEEEEE DDNVEDLCKE 
           TLLESDVIDV LKVLA----G ERNLVDCPE- S-DGNEEDDD GEDLAELHEE 
           TLLDPTVVNT LKILA----G EHNIVDE-D- -gEGYDEEDD DEDLAELHEE 
           TLLDPSIVSI LKILA----G EHNFVDA-E- A-DDYEE--- -EDLAELQEE 

           SNLPLNEVLE KY----K--- --gLPQ-THK M-----DRLK TEAEEHFKLQ 
           AVMPLNEVLQ KYrkdtKPGE AK-NQRVAAI K-----EGSC S--KP----V 
           SNLPLNEVLE KY----KGGL MP-LPSFKKI K-----DGAA SGSKP----Q 
           SNLPLNEVLE KY----K--- --gLPQ-THD LsllkaDSAA G------KSM 
           SNLPLNEVLE KY----KG-- ---LPQ-KKD L-----DLKS SDHKENFKMR 

           APCLRGRRAA AVAA 
           SPYLKGKRRA AASA 
           SPYLRGRRAA AIIA 
           PTLLRGRRAA AVAA 
           SPYFRGRRAA ALAA 
