# Supplementary material for: Genomic analysis of a sexually-selected character: EST sequencing and microarray analysis of eye-antennal imaginal discs in the stalk-eyed fly Teleopsis dalmanni (Diopsidae)
Source: BMC Genomics. 2009 Aug 5;10:361. doi: 10.1186/1471-2164-10-361 (PMC2737001; doi:10.1186/1471-2164-10-361)
Supplement: Additional file 3 — EST dipteran alignments. Amino acid alignment files for Teleopsis dalmanni EST translations and proteins for A. gambiae, D. melanogaster, D. pseudoobscura and D. virilis. [file 1471-2164-10-361-S3.zip › Supplemental_File1/CG10419.phy2]

     5    329 
dpse       MEHDAEEQSF QLQALEIREP DAGFDPQLPP QTGEEYLMHM LYERKRCPAV 
AGAP005413 MEVD----TI QKPALAVEPP DANFDPNLTP ETGEQYLQKV MYERGKCPVV 
CG10419    MEDDNDDGSR QRQALDFTEP GPDFDPNATP ENGDEYLTHM LYERQRCPKI 
dvir       MQKATEEETF QLQALEIREP DDNFDPQKPP QTGEEYLMHM LYERKRCPAV 
dmel       MQHEPEDQTF QLQALEICEP DSSFDPQKPP ESGEEYLMHM FYERKRCPAV 

           VT--KR---- ---------- -SS------- ---------- ---LPPHKCL 
           VVAEK---PQ PR--RQQKAL SGLAAVptDD VKNVAHRAL- ---------- 
           VKAHKKKFNV ENKDPERDAL RYMKNI--QN LQESTMSTLD ---------F 
           VT--KR---- ---------- -SKKIT--YN VTTNGCEMLH SPPMPPHRCL 
           VT--KRSSKI RN-------- ---------N TGNTTLEMLD NPELPPFKCL 

           LPTPEWRNEQ AKSFQSARAQ VLAMREELTA HNYDQSAEPP LTSDVVKW-E 
           IPTREWETMQ NQKFSELRDT ITAYRSSAQY EENLQRTHVY LNFDDRKHlH 
           LPNEHWKRSQ EQTFLVTRCK TLIEREKFEI SEAILADLPD I-RDAVAW-K 
           LPTPEWRDAQ VKSFSKARAR VVALRLELNA QHYDQSIEPP LTTDVDKW-L 
           LPTPEWRDEQ VKSFQAARSQ VLVLRKELAN NNYDQSGEPP LTSDQEKW-K 

           AFCREKLPLL STLLHLSQSD LEYLLEMLSQ W--------- ---------- 
           EYCANNLPYV SILLSIPQRN LEILLEYLHE WLQDSDQASS SSSSQQLDEP 
           KFCIEKKPLL SLMFTLGQRR LEVLLNHIKE WLNKGTEDSD SEETSDCDSN 
           EFCRTQQPLL STLLRLSQSD LELLLELLCK WL-------- ------QEPN 
           EFCRNQQPLL STLLHLTQND LELLLEMLSK WL-------- ---------- 

           ---------- ---------- ---------- ---------- ---------- 
           SDPE------ ---------- --LCD----- -TVAAVT--- -PSTSGKELL 
           KDLEATVENA DLSRKTENNS EHLRDEEEGA ESIDEIK--- -CTTGVPPID 
           QPPVETAE-- ---------- ---------- -------pst sA--AAKPID 
           QDPNTTV--- DL-------- --LHD----- ---------- ---------- 

           ---------W LGRWLYATLV CLHLPLEPFV FSTLRGIARS CIQLRNKLSE 
           QRGDgyrRDW IPQWIYAILA CLIKPLEPYI HSVLRDIAKT CITLRNELKQ 
           LSGS---QSW LGLWLYAVLV CLEIPLEGHV IGTLREIARS CIRLRCNIAP 
           LL-R---DAW LARWLYANLV CLHLPLEPHV FSTLRYIARS CVLLRNELQP 
           --------VW LARWLYATLV CLHLPLEPHV FSTLRYIART CIHLRNQLKE 

           EEVKRAAPYN LIITLIVQVF AQSDLNAYL 
           EDEAKVLPLN LLISIISKHF NQSDLSDNI 
           SCLEKVTPCN LFIFLIAKVF AQFDLIGFV 
           QELERAAPYN LIITLIALYF AQTDFSVYL 
           DEVQRAAPYN LLLTLTVQVF AQNDFKDYI 
