# Supplementary material for: Genomic analysis of a sexually-selected character: EST sequencing and microarray analysis of eye-antennal imaginal discs in the stalk-eyed fly Teleopsis dalmanni (Diopsidae)
Source: BMC Genomics. 2009 Aug 5;10:361. doi: 10.1186/1471-2164-10-361 (PMC2737001; doi:10.1186/1471-2164-10-361)
Supplement: Additional file 3 — EST dipteran alignments. Amino acid alignment files for Teleopsis dalmanni EST translations and proteins for A. gambiae, D. melanogaster, D. pseudoobscura and D. virilis. [file 1471-2164-10-361-S3.zip › Supplemental_File1/CG10425.phy2]

     5    209 
CG10425    DALKGNFISV LGTESWILAL LGGGLFRWGG LLQNLLHAVI LGPLRIAFCF 
AGAP003984 DALKGSFFSI MGLESWVLSI LCVGMAPWRG PLLCFVQFYL LGPLRLIGLV 
dpse       DALKGNFIST VGAESWLITM LGGGLLPWDG FFTNLLHALV IGPLRLVGYG 
dvir       DALQGNFIST VGAESWLLTM LGGALMPWDG FFTNLMHALV IGPVRLFGYG 
dmel       DALKGKFTST VGAESWLITT LGGALLPWDG FFTNLLHAIV LGPLRIVSYA 

           MHLHFERIIK KCAKEMNITL ELLMWIAVAV LTHIGVYIFV SRKRPRLIVG 
           LQWNFQRIIK NCAK-MEHST EIILTIAGIV LVHGLIFYFL TR-KSRLIKG 
           LHKYFNSIIR KCAKEMEFSW DIIVSLGLVV LAHSIVYVFV MKKRAKSIDG 
           LHKYFNSIIR KCAREMELTW EVVFCLAIAI LTHILIFIFV MGKRPKSIVG 
           LHKYFNSVIR KCAREMELSW EIVFCVGIAV LVHVLVYVFV MAKKPRSIVG 

           RHVVITGGSK GIGLRLAAEC AMKGANVTII ARDEKMLNGA VALMEVIRQV 
           KHVVVTGGSS GIGLWAAIEC VRLGAHVTII ARNVSLLEKA IEELEKRRVR 
           RHVVVTGGSS GIGVCLAIEC VTKGAHVTII ARDEKRLKAA VDQLELVRQR 
           RHVVITGGSK GIGLCLAVEC AMKGANVTVI ARDEKMLSGA VALMEVIRQR 
           RHVVVTGGSK GIGLCLAVEC AMKGANVTVI ARDEKMLSGA VALMEVIRQR 

           PDQKFQYRCL DIASSYEEVA RALAEIEGSF GDIYMLINCA GMAICGAFEE 
           DTQMIQFRSL DLAQSYGAVT STLEELERTV GAIYMLINCA GMAICGTVED 
           ADQKIQYRSL DIGGDYEEVA RVLAETEETV GPIYALLNCA GMAICGVFEE 
           PEQKFQYRSL DIAGDYEQVA DVLGELEESA GNIYALINCA GLAICGLFEE 
           PDQKFQYRSL DISGDYDQVA KVLGEIEDSF GPIYTLINCA GMAICGVFEE 

           VSVADARKL 
           TSVEDARKL 
           VSVRDVHKL 
           VAVADVHKL 
           VSVQDVHKL 
