# Supplementary material for: Genomic analysis of a sexually-selected character: EST sequencing and microarray analysis of eye-antennal imaginal discs in the stalk-eyed fly Teleopsis dalmanni (Diopsidae)
Source: BMC Genomics. 2009 Aug 5;10:361. doi: 10.1186/1471-2164-10-361 (PMC2737001; doi:10.1186/1471-2164-10-361)
Supplement: Additional file 3 — EST dipteran alignments. Amino acid alignment files for Teleopsis dalmanni EST translations and proteins for A. gambiae, D. melanogaster, D. pseudoobscura and D. virilis. [file 1471-2164-10-361-S3.zip › Supplemental_File1/CG10435.phy2]

     5    183 
CG10435    MDGVPVKISE KYK-PPP-RI YQVPQVIVNK LT-I--S-ES -HYSELPSYT 
AGAP002222 MDGVPVKISE RFK-PPP-KI V-LPQGVVNR LNQYdv---G -QVL--HDTR 
dpse       MDDVPVKIVE RYKpPPP--V YQLPQTTVNR LGQY--K-E- nFYEDQPDYH 
dvir       MDDVPVKIVE RYK-PPPl-V YQLPPTIANR LAQY--Rp-N -HYAEEQAYH 
dmel       MEDVPVKIVE RYK-PPP-AV YHLPQATLNR LSQF--R-EG -FYTDHPDYQ 

           YDFHLERKVL TKIPEWRRMR KHAEEARAER RQQREQQKLQ DLEAQQKQLL 
           YEGELEDTVL KRIAECKAVR ERERYERKGR LQAREQERMR MIEAEQKRKL 
           YDFQLERAVL DKAHRWHQLR QQQRKDREKR QERRKVERQR EVEAKQKEML 
           YDYQLERSVL SKCQHWRRMR HQQHQARQMR QEQRKQERQR ALEAKQKEML 
           YDCQLERAVL SQAQRWRHLR RQQREERASR QERRKEERQR ALEARQKEML 

           GAVSYPSTEE LSSSNSEDED KVVSSPSEKE LTRNDEIQTS SP-------- 
           NQISYPNTDE LSSASD---- ---------- ---------- ---------- 
           GAVDYPSADD LSSSDDEEKV EVVEE----- --------NE QQPPsrqshq 
           GAVEYPSAAE LSSDSDDDE- ---------- ---------- ---------- 
           GAVDYPSADD LSSDEDEKER K------KNE PEQRDEEQQQ QPPP------ 

           ---------- --------YV -YSFNDILQP TIL 
           ---------- ---------- ---------- --- 
           lePEQSESHD -SHEPKSI-I lCNFHNILQP TIL 
           -----AASRE -QLEPKSISS -CNFHNILQP TIL 
           --PITAESRD SSHEPKSISV -CNFHNILQP TIL 
