# Supplementary material for: Genomic analysis of a sexually-selected character: EST sequencing and microarray analysis of eye-antennal imaginal discs in the stalk-eyed fly Teleopsis dalmanni (Diopsidae)
Source: BMC Genomics. 2009 Aug 5;10:361. doi: 10.1186/1471-2164-10-361 (PMC2737001; doi:10.1186/1471-2164-10-361)
Supplement: Additional file 3 — EST dipteran alignments. Amino acid alignment files for Teleopsis dalmanni EST translations and proteins for A. gambiae, D. melanogaster, D. pseudoobscura and D. virilis. [file 1471-2164-10-361-S3.zip › Supplemental_File1/CG1044.phy2]

     5    454 
dpse       FYEGWLIKSP PTKRIWRARW RRRWFTLKQG EIPEQFCLEY YTDHNCRKLK 
AGAP005826 YHEGWLIKSP PTKRIWRARW RRRWFTLKQG ELPGQFFLEY YTDRKCRKLK 
CG1044     YYDGWLIKSP PTKRIWRARR RRRWFTLKQG EIPEQFCLEY YTDRNCRKLK 
dvir       FHEGWLIKSP PSKRIWRARW RRRWFTLKQG EIPEQFCLEY YTDQYCRKLK 
dmel       FYEGWLIKSP PTKRIWRARW RRRYFTLKQG EIPEQFCLEY YTDHNCRKLK 

           GVIDLDQCEQ VDCGLRLENR KQKFQYMFDI KTPKRTYYLA AETESDMRHW 
           GIIDLDQCEQ VDAGLRLDRQ KEKYAHMFDV KTPTRTYYLA ADTEEDMRGW 
           GVIDLDQCEQ VDCGLRLENR KQKFQYMFDI KTPKRTYYLA ADTEEDMRDW 
           GVIDLDQCEQ VDCGLRLENR KQKFQYMFDI KTPKRTYYLA AETEASMRDW 
           GVIDLDQCEQ VDCGLRLENR KQKFQYMFDI KTPKRTYYLA AETEADMRDW 

           VNCICQVCHL HDTKQSNELP LG-------- ------SLGA DENR--TQNT 
           VNCICQVCSL QETQ------ ---------- ---------- ---------- 
           VNCICQVCHL HDTKQSTEL- ---------- ---------- -QDE--QKRA 
           VNCICQVCHL HDTKQSNELP LGatatstaa aaaaaaAAAA DENRsaQQHT 
           VNCICQVCHL HDTKQSNELP LG-------- ------AVGA DENR--TQHT 

           SSSGGLSNST QNTTTTSLHS SAGTMLCDGN FDQQDL---L SAAQQ----- 
           ---------- ---------- ---------- ---------- ---------- 
           FSSTALTNST DNTTTTSLNS STGTLICEMS FDKKELSAAI AATPQTDANT 
           SSSGALSNST QNTTTTSLHS SAGTLLCDAH FDQQQL---L SAAQQ----- 
           SSSGGLSNST QNTTTTSLHS SAGTMLCDAN FDQQEL---L SAAQQ----- 

           -QPPPSPAT- ALYLNHSALI QAQAAA-AAA EQQQQQQQQq q-AARLAVNA 
           ---------- ---------- ---------- ---------- ---------- 
           PKPSSSPAAG VVYLN-SPVL QALV------ ------EQE- --SARLVINT 
           -QPPPSPAT- ALYLNQSALI QAQAQAqAQA EQQQQAQAQa -aAARLAINA 
           -QPPPSPAT- ALYLNHSALI QAQAAA-AAA EQLQQQQQQ- --AARLAVSA 

           NGVVRKLPEH LVLTQQTLAE AAA--EQqHS SVQA---SPA LSTASGPYIP 
           ----KKIPEN LKLTDRSPST SAF---D-S- --GPeqpSPA LSTSSGPYIP 
           NGVVRKIPEN LVLNNIPLPE S-----Q-QN SVQP---SPA LSTASGPYIP 
           NGVVRKLPEH LVLNQQTLAE AMTqqQQ-HG SVQA---SPA LSTASGPYIP 
           NGVVRKLPEH LVLTQQTLAE AAA--QQ-HS SVQA---SPA LSTASGPYIP 

           ISECFSGSPK FLldnhqSGT GGPGPDGAIP NNPTTPLNNL DPKFYDTPRS 
           ISECYSGSP- ---------- ---------- ---VTPLNSL DPRFYETPRS 
           ISECFSGSPK F--------- ------LVDS NNPSTPLNNL DPKFYDTPRS 
           ISECFTGSPK FLldsha--- ---------- -NAAAALNNL DPKFYDTPRS 
           ISECFSGSPR FL-----PGV PLPGADLAIP NNPTTPLNNL DPKFYDTPRS 

           HNNIGLNLT- NDQSYSPKIT NLSLQQ--LA AN--SASK-Q RSDSDSESVF 
           HTNIGFNLVn NEQPYSPKRN N--VGGgpLA TG--PCS-gK SSPSDSESVF 
           HNNIGLNLT- NDQSYSPKIT NCSLQQ--MS LA--KNRS-H RSDSDSESVF 
           HNNIGLNLT- NDQSYSPKIT NCSLQQ--LA NAsgKQRS-Q RSDSDSESVF 
           HNNIGLNLT- NDQSYSPKIT NLSLQQ--LA NN--NASK-Q RSDSDSESVF 

           TDDDEWAHPL P---LREN-- -VDRSTRPSD SSIENESFVL TYSQRFSKMP 
           T-DDEWTAGS PgdgMRGAgg tIDRSTRPSD SSIENDAVGW TYVQRFSKVP 
           TDDDEWTHPL P---LREN-- -LDRSTRPSD SSIENESFVL TYSQRFSKVS 
           TDDDEWAHPL P---LREN-- -VDRSTRPSD SSIENESFVL TYSQRFSKMP 
           TDDDEWAHPL P---LREN-- -VDRSTRPSD SSIENESFVL TYSQRFSKMP 

           EDGA 
           NTEE 
           DEGG 
           EDGA 
           EEGG 
