# Supplementary material for: Genomic analysis of a sexually-selected character: EST sequencing and microarray analysis of eye-antennal imaginal discs in the stalk-eyed fly Teleopsis dalmanni (Diopsidae)
Source: BMC Genomics. 2009 Aug 5;10:361. doi: 10.1186/1471-2164-10-361 (PMC2737001; doi:10.1186/1471-2164-10-361)
Supplement: Additional file 3 — EST dipteran alignments. Amino acid alignment files for Teleopsis dalmanni EST translations and proteins for A. gambiae, D. melanogaster, D. pseudoobscura and D. virilis. [file 1471-2164-10-361-S3.zip › Supplemental_File1/CG10440.phy2]

     5    184 
dpse       MDRERERDVK ALEPRDLSST GRIYARSDIK ISASPTVSPT ISNSSSPTPT 
AGAP007044 -DRAAERDVK PLEPRDLSAT -RLFTATQIK ISTSPTTSPT ISNSSSPTPT 
CG10440    MDREREREAK SLEPRDLSST GRIYARSDIK ISASPTVSPT ISNSSSPTPT 
dvir       MDRERERDAK GLEPRDLSST GRIYARSDIK ISASPTVSPT ISNSSSPTPT 
dmel       MDRERERDVK ALEPRDLSST GRIYARSDIK ISSSPTVSPT ISNSSSPTPT 

           PPA-SSSVTP LGLPGAA--A AAAAvaaaAA ---------- -G--GAGSAG 
           PP-------- -------ipA VSPA----VT ---------- -Gvg------ 
           PPATSTSVPP IGLPNTV--A VGP------- ---------- -G--SASTAG 
           PPA-SSSVTP LGLPGAA--A AAAV----AA aaaadagagp gG--GGASAG 
           PPA-SSSVTP LGLPGAV--A AAAA----AV ---------- -G--GASSAG 

           ASSYMHGNHK PITGIPCVAA ASRYTAPVHI DVGGTIYTSS LETLTKYPES 
           -SGYHHANHK QITGIPCVAA ASKYTAPVHI DVGGTIYTSS LETLTKYPDS 
           ASSYLHSNHK PITGIPCVAA ASRYTAPVHI DVGGTIYTSS LETSTKYPDS 
           ASSYLH-NHK PISGIPCVAA ASRYTAPVHI DVGGTIYTSS LETLTKYPES 
           ASSYLHGNHK PITGIPCVAA ASRYTAPVHI DVGGTIYTSS LETLTKYPES 

           KLAKLFNGQI PIVLDSLKQH YFIDRDGGMF RHIL 
           RLAKLFNGCI PIVLDSLKQH YFIDRDGGMF RHIL 
           KLAKLFNGSI PIVLDSLKQH YFIDRDGGMF RHVL 
           KLAKLFNGQI PIVLDSLKQH YFIDRDGGMF RHIL 
           KLAKLFNGQI PIVLDSLKQH YFIDRDGGMF RHIL 
