# Supplementary material for: Genomic analysis of a sexually-selected character: EST sequencing and microarray analysis of eye-antennal imaginal discs in the stalk-eyed fly Teleopsis dalmanni (Diopsidae)
Source: BMC Genomics. 2009 Aug 5;10:361. doi: 10.1186/1471-2164-10-361 (PMC2737001; doi:10.1186/1471-2164-10-361)
Supplement: Additional file 3 — EST dipteran alignments. Amino acid alignment files for Teleopsis dalmanni EST translations and proteins for A. gambiae, D. melanogaster, D. pseudoobscura and D. virilis. [file 1471-2164-10-361-S3.zip › Supplemental_File1/CG10447.phy2]

     5    156 
dpse       MSNSEDSQQY ITDMMVKEED EASGDESD-K QDN-GIMLRE QDRFLPICNI 
dvir       MSNSEDSQQY LTDMLVKEED EASGDESD-R QDGHGSMLRE QDRFLPICNI 
dmel       MSNSEDSQQY LNDMLVKEED EASGDDSDKQ DGG--IMLRE QDRFLPICNI 
CG10447    MSSSGDSQQL INEFMLREDE DLSGDDSDNK QSGSSFMLRE QDRFLPICNI 
AGAP008344 ---------- ---------- ---------- -------LRE QDRFLPIANI 

           IKIMKVPVPQ NGKIAKDARE CIQECVSEFI SFISSEAIER SVAENRKTVN 
           IKIMKVPVPQ NGKIAKDARE CIQECVSEFI SFISSEAIER SVAENRKTVN 
           IKIMKVPVPQ NGKIAKDARE CIQECVSEFI SFISSEAIER SVAENRKTVN 
           IKIMKVPVPE NGKIAKDARE CIQECVSEFI SFITSEAIER SIAENRKTVN 
           TKIMKKSVPN NGKIAKEARE CIQECVSEFI SFITSEASDR CHMEKRKTIN 

           GDDLIAAFGN LGFDNYVEPL QIYLNKYRES NKADRNLFMD TNFAQNE--- 
           GDDLLVAFSN LGFDNYVEPL SIYLQKYRES NKSDRNLFLE GSYMQTDDA- 
           GDDLLVAFSN LGFDNYVEPL SIYLQKYRES NKSDRNLFLD ASYPHNE--- 
           GDDLLYAFAN LGFDNYVTPL SEYLHKFRES TKSDRNLY-- ----HNETIL 
           GEDILCAMYA LGFDNYIEPL KLYLSKYKE- ---------- ---------- 

           -DGSTT 
           --NESG 
           -DGSSA 
           QDDSSS 
           ------ 
