# Supplementary material for: Genomic analysis of a sexually-selected character: EST sequencing and microarray analysis of eye-antennal imaginal discs in the stalk-eyed fly Teleopsis dalmanni (Diopsidae)
Source: BMC Genomics. 2009 Aug 5;10:361. doi: 10.1186/1471-2164-10-361 (PMC2737001; doi:10.1186/1471-2164-10-361)
Supplement: Additional file 3 — EST dipteran alignments. Amino acid alignment files for Teleopsis dalmanni EST translations and proteins for A. gambiae, D. melanogaster, D. pseudoobscura and D. virilis. [file 1471-2164-10-361-S3.zip › Supplemental_File1/CG10463.phy2]

     5    418 
CG10463    MDPGICYIKP EYLVPEVRVA ---EV----- --DAATNKRK -SVDSQAQND 
AGAP009171 ---------- ---------- ---------- ---------- ---------- 
dpse       MEPGICYIKP EYLLTEASGN ---SEAAteA TESSETNKRK -RAD--GSED 
dvir       MEPGICYIKP EYLLAEANSG pnsEV-N--V SVDGASNKRK hAEDAGSP-N 
dmel       MDSGICYIKP EYLVTEADGG ---SAAA--N TENSDTNKRK -RED--GGEV 

           --ESGGNSKY QKTG--HKGR KRGQNKKRPV -YKDDRASQL CNSLINGDTT 
           ---------- ---G--KKKK NRGQNKSRTV pFKEEDGLRL CKSLLDGNLG 
           teDSGG---- KK--dnKKDR KRGQNKNRPV -FKEDRYSHL CHSLIDGPGG 
           --ESGN--KR --GN--KKER KRGQNKNRPV -FKDERYSHL CHSLIDGAGG 
           --EAGEKKKW DK-----KER KRGQNKNRPV -FKDERYSHL CHSLIDGTGG 

           -N----KCSD QKCIFVHNLE VFMSEKAEDI GDECPISKAK GYCMRGVTCR 
           -EdaakKCTN ANCRFSHDLD KFLQLKPKDI DGTCYIYSTK GYCNFGVTCR 
           -D----PCSL ANCRYVHDLD AFLAAKGEDL GSECYVYSTK GYCGRGVTCR 
           p-----PCTV PNCRYVHDLE AFVAAKGVDL GDVCYVYATK GYCGRGVTCR 
           -E----PCSL ANCRYVHDLD AYLAAKGEDL GPECYVYTTK GYCARGVSCR 

           FAKSHLDADG HNIKATHYDE TKGPTTFNGI KPELQNESED IFGVQLCGNN 
           FAGAHLDENR RNIYPEDF-- ---------- -----HSSED LFGVQLCGHN 
           YAKAHTDDQG RNIKKDDYDA KANQTTFNGI TPDLQHESED IFGVQLCGNN 
           FAKAHTDAQG RNMKAEPYDE QAAQTTCNGI SSELQHESED IFGVQVCGNN 
           FAKAHTDEQG RNLKREDYDE NAPPTTCNGV SSELQHQSED VFGVQLCGNN 

           PTSIAQAAQL LQETTKVDYI DLNIGCPIDL IYQQGGGSAL MRRTNILELT 
           PKLVTYAAQI IAEKADVDFI DLNTGCPIDL IFNQGGGSAL LRRQNVLKVM 
           PNVITQAAQV LQETAKVDYI DLNIGCPIDL IYQQGGGSAL MRRTNILELV 
           PNVITQAAEV LHETARVDYI DLNIGCPIDL IYQQGGGSAL MRRTNILELT 
           PNMLNQAAQV IHETAQVDFI DLNIGCPIDL IYQQGGGSAL MRRTNILELT 

           VRTCSALSQK I--PFTVKMR TGVYKDKNLA HDLIPRVEEW GATAVTLHGR 
           VQSCSRLLAD YgkEFTVKTR IGIYNNKLIA HEMVPKFEDW GASLITIHGR 
           VRSCSSLSEQ L--PFTVKMR TGIYADKSVA HELVPLVEEW GASAVTLHGR 
           VRSCAALSDR L--PFTVKMR TGIYADKSVA HELLPLVEQW GAAAVTLHGR 
           VRSCAALSDR L--PFTVKMR TGIYADKSVA HELLPLVEEW GASAVTLHGR 

           SREQRYLKSA NWQYIEECAS KVKRIPVIGN GDIYNFEDYN ACLQTAPHVS 
           TKEQRYTKRA DWEYLQQCAT QAQSVPVFGN GDIFGYEDYE HIRTKCPNIA 
           SREQRYTKHA NWEYIEQCAA TAKKMPIIGN GDILSYEDYV EKRALSPHVS 
           SREQRYTRQA NWAYIEQCAA QARHMPVIGN GDIISYEDYV ERRALAPHVS 
           SREQRYTKHA NWAYIEECAA KAKCMPVIGN GDILSYEDYM ERRTLAPHVC 

           SVMIGRGALI KPWIFKEIKE QKHWMPTSTE RFEILKKYVN YGLEHWGSDT 
           GVMVGRGALI KPWVFQEIKE RKTLDPSSGE RFEMLKRYVN YGLEHWGSDT 
           SVMIGRGALI KPWIFQEIKQ QKAWSPTSTQ RFEMLRRYCN YGLEHWGSDT 
           SVMIGRGALI KPWIFQEIKQ QKAWAPTSTQ RFELLRRYCN YGLEHWGSDT 
           SVMIGRGALI KPWIFQEIKE KQAWSPSSGQ RYEMLQKFCN YGLEHWGSDT 

           RGVETTRRFL LEWISFLY 
           KGVETTRRFL LEWQSFLY 
           KGVESTRRFL LEWQSFLY 
           KGVENTRRFL LEWQSFLY 
           KGVETTRRFL LEWQSFLY 
