# Supplementary material for: Genomic analysis of a sexually-selected character: EST sequencing and microarray analysis of eye-antennal imaginal discs in the stalk-eyed fly Teleopsis dalmanni (Diopsidae)
Source: BMC Genomics. 2009 Aug 5;10:361. doi: 10.1186/1471-2164-10-361 (PMC2737001; doi:10.1186/1471-2164-10-361)
Supplement: Additional file 3 — EST dipteran alignments. Amino acid alignment files for Teleopsis dalmanni EST translations and proteins for A. gambiae, D. melanogaster, D. pseudoobscura and D. virilis. [file 1471-2164-10-361-S3.zip › Supplemental_File1/CG10465.phy2]

     5    224 
AGAP006173 EETLNILLYE NKNAPDQELM QATSLR--GA VGG--ISSYT SDEEEERTGL 
dpse       EETLQVLLYE NRNAPDQDLM QATSSVRVGG VSGTSMHQYT SDEEEERTGL 
CG10465    EETLQVLLYE NRNAPDQELL QATSSVR-GG CAGFGMQQYT SDEEEERTGL 
dvir       EETLQVLLYE NRNAPDQELL QATSSVRAGG VSGASMHQYT SDEEEERTGL 
dmel       EETLQVLLYE NRNAPDQELM QATSSARVGS ASGTSINQYT SDEEEERTGL 

           ARLRSNKQNN P---MSGDQK TLIKGNPSQY VKLNIGGCLH YTTIGTLCKQ 
           ARLRSNKRNN P--------- ---------- ---------- ---------- 
           ARLRSNKRNN PSNKMSG-NQ TMLKGHPSQY VKLNVGGRLY YTTIGTLTKH 
           ARLRSNKRNN P---MSGDQK VLLKGHASQY VKLNVGGRLY YTTIGTLTKH 
           ARLRSNKRNN PSESMSGDHK ILLKGHSSQY LKLNVGGHLY YTTIGTLTKN 

           -DTMLRAMFS GRLEVLTDSE GWILIDRCGT HFGTILNFLR DGSVALPETT 
           ---MLSAMFS GRMEVLTDSE GWILIDRCGN HFGIILNFLR DGSVPLPETN 
           NDTMLSAMFS GRMEVLTDTE GWILIDRCGN HFGTILNYLR DGTVPLPESH 
           NDTMLSAMFS GRMEVLTDSE GWILIDRCGN HFGIILNFLR DGSVPLPETN 
           NDTMLSAMFS GRMEVLTDSE GWILIDRCGN HFGIILNYLR DGTVPLPETN 

           KGIAELLAES KYYCIEELIE ACEKVLAkKE R-ESEPICRV PLITSQKEEQ 
           KEIAELLAES KYYCITELAL SCERALY-AH -iEPKPICRI PLITSQKEEQ 
           KEIAELLAEA KYYCITELAM SCERALL-AN Q-EPKPICRI PLITSQKEEQ 
           KEIAELLAEA KYYCITELAM SCERALY-TH Q-EPKPICRI PLITSQKEEQ 
           KEIAELLAEA KYYCITELAI SCERALY-AH Q-EPKPICRI PLITSQKEEQ 

           YLISTATKPV VKLLINRHNN KYSY 
           LLISASSKPA VILVVQRQNN KYSY 
           MLISSSSKPA VILVVQRQNN KYSY 
           LLISSSSKPA VILVVQRQNN KYSY 
           LLLSVSLKPA VILVVQRQNN KYSY 
