# Supplementary material for: Genomic analysis of a sexually-selected character: EST sequencing and microarray analysis of eye-antennal imaginal discs in the stalk-eyed fly Teleopsis dalmanni (Diopsidae)
Source: BMC Genomics. 2009 Aug 5;10:361. doi: 10.1186/1471-2164-10-361 (PMC2737001; doi:10.1186/1471-2164-10-361)
Supplement: Additional file 3 — EST dipteran alignments. Amino acid alignment files for Teleopsis dalmanni EST translations and proteins for A. gambiae, D. melanogaster, D. pseudoobscura and D. virilis. [file 1471-2164-10-361-S3.zip › Supplemental_File1/CG10466.phy2]

     5    113 
dpse       MNPLTNMKNV LKLSEQDLKQ -GvGKKSWHD MYRDSAWIFV AGFPYNLSEG 
CG10466    MNPLTNMKNV LKLSENELKH -N-FKSSWHD LYADSAWIFV GGFSYSLSEG 
AGAP000977 ---FRNMKNV TKLSEQDLKL -G-GKSSWHD QYKSSAWIFV GGLPYDLTEG 
dvir       MNPLTNMRNV LKLSELELKN p--SAKSWHD MYRDSAWIFI AGFPYTLSEG 
dmel       MNPLTNMKNV LKLSEHELQH -G-GKKSWHD MYKDSAWIFV AGFPYTLTEG 

           DIICVFSQYG EVVNINLVRD SKTGKSKGFC FLCYEDQRST VLAVDNLNGI 
           DLICVFSQYG EIVNIKLIRD KVTGKHKGFC FLCYEDQRST VLAVDNLNGI 
           DVLCVFSQYG EIVNVNLVRD KATGKSKGFA FICYEDQRST VLAVDNLNGI 
           DIICVFSQYG EIVNINLVRD SKTGKSKGFC FLCYEDQRST VLAVDNLNGI 
           DLVCVFSQYG EVVNINLIRD SKTGKSKGFC FLCYEDQRST VLAVDNLNGI 

           KIMERTLRVD HVL 
           KILGRTIRVD HAS 
           KLVGKTLRVD HVQ 
           KIIDRTLRVD HVA 
           KILDRTLRVD HVA 
