# Supplementary material for: Genomic analysis of a sexually-selected character: EST sequencing and microarray analysis of eye-antennal imaginal discs in the stalk-eyed fly Teleopsis dalmanni (Diopsidae)
Source: BMC Genomics. 2009 Aug 5;10:361. doi: 10.1186/1471-2164-10-361 (PMC2737001; doi:10.1186/1471-2164-10-361)
Supplement: Additional file 3 — EST dipteran alignments. Amino acid alignment files for Teleopsis dalmanni EST translations and proteins for A. gambiae, D. melanogaster, D. pseudoobscura and D. virilis. [file 1471-2164-10-361-S3.zip › Supplemental_File1/CG10473.phy2]

     5    578 
dpse       ---------- ---------- --LQSQRSVR KRKWLTNKKS SDRAPPVLAI 
dvir       ---------- ---------- -VTQTQRSVR KRKWLS-KKV AERAPPVLAI 
dmel       LSNDKHDPCL NSSATNTTGA PVLQQQRSVR KRKWLTNKKS SDRTPPVLAI 
CG10473    LNNDA--PSA NSRETN---- -------RMR KRRWLT-KNS EDIKEPIINI 
AGAP009237 ---------- ---------- -----Q---R KRRWLS-SKS ADAKPAVITI 

           STDSLKNIIS DVV-PVPLSD VQLDSSSEEE GLVTSDHESD RSVS-PvAPV 
           STDSLKNIIA DVVNPVPLSD VQLESSSEEE GLVTSDHETD ER-Sl---TP 
           STDSLKNIIA DVVQPVPLSD VQLESSSEEE GLVTSDRDSE RSAS-P-APP 
           STDSLKTLFS D-VQPVPLSD IHLDFATDNE KEESEREEGE ESFS------ 
           STDSLKNIIS DVK-PVPLAD VKLDSSSEPE G--ADDAPSA DG-------- 

           LR-------K ERecDESGTv tvvTA-TDNS VAESSTAKEt aaaGAGR--- 
           ELR--VT--K DR--D----- ---------- ---------- ---------- 
           SEAS-----K DR--DNKGN- ---TANTCDT TAEASADNE- ---GAGA--- 
           SEREVII--K DN--IDRPK- ---ILKR--S QSDTYTVNQ- ---GNG---- 
           -------neK DR--VK-RK- ---VREV--- -NEPTNNGD- ---GAGVkqk 

           ------TTPA lATDIVQVH- ----VggGLS KSTV------ psakPNIVRS 
           ---------- -ATTK--TA- --------IE PA----AskA ----IAVARS 
           ------APPA -AADTVSAQ- ----V--SLS KATVSTA--A ----PHIVRD 
           ---------- ---------- --------IR KSTGT----- --------HS 
           svgekiALTR -KISIVS--d dgstV----S --TK-----A ----P-VVRP 

           PSPARNRSSH VLYITNLVRP FTVLQLKGLL ARTGKIVE-D GFWIDRIKSK 
           PSPARNRASH VLFITNLVRP FTVLQLKGLL ARTGKIIEED GFWIDRIKSK 
           PSPARNRASH VLYITNLVRP FTVLQLKGLL ARTGKIVEED GFWIDRIKSK 
           PDRSISKYST ILFITNLVRP FTVIQLKSLL ARTGKIV-EN GFWIDHIKSK 
           PSPAKHLTSN ILYITNLVRP FTVLQLKGLL ARTGKIVE-N GFWIDKIKSK 

           CFVAYSNEDE AIETRHALHG VRWPVSNPKC LNVDFGSRTD MDRAIqLT-- 
           CYVAYATEDE AIETRHALHG VRWPVSNPKC LNVDFGSRTD MDRAI-QST- 
           CYVAYSTEDE AIETRHALHG VRWPVSNPKC LNVDFGSRTD MDRAI-LST- 
           CYVEFETEDE AIETRHALHG VRWPSSNPKC LDVTFATKIH IEKAI-AST- 
           CYVKYETEDE ATETRHALHG IRWPVSNPKC LVVDFGSEEA MDKAI-LSTl 

           KDEPPRYGQE NTRDNQQSGN AWSRLEATD- --KK---PAR PVREWDVGKK 
           KNEAPKYPQD NTRDNQHSGN TWSRLDASE- --KK---PAR PVREWDVGKK 
           KDEAPRYGQE NTRDNQQSGN AWSRLEPSD- --KK---PAR PVREWDVGKK 
           A-ASNKFGQD -AKENIIVGI GWSR-DRNDI EAKK---SVR HVREWDVGKQ 
           EDGALRATVE GAKDGKEFG- -WS----RD- AVKKeet-VR RVREWDLGKK 

           EPNDRE--KI SND-R----- R-rgSKERaV ---DSRSR-- -------DVE 
           EPNERDkl-- SND-R----- R-rsSKER-I ---DSRLRds drgkggdDAE 
           EPSDHD--KH SNDRR----- RD--SKDR-L ---DSRSR-- -------DAE 
           DNIDTD--PI SHDL------ ---------- ---------- --------VK 
           DAFDPE---- ----Rdvrgg R---DAAG-L tdkDKLGA-- -------DR- 

           Rp-GQ--DRK RSKEGDGV-- -RG--RER-- ----DRN--e rnndrntH-- 
           R---TvlDRK RSRERERErg G--RERER-- ----DR--s- ---eqrvH-- 
           R-AGQ--ERK RSRDREGR-- GRDRERERL- ----DRNA-- -------H-- 
           R-RSR--ERE RSVSRENS-- KTDRTRSQ-- -----RSR-- -------D-- 
           --AGR--ERG R--EMEEE-- HRDRRGTRLd gppgDRSL-- -------Drg 

           ---------- --GRSRSGSP MPKTKRKENE PPIRLLDDLF RKTKITPCIY 
           ---------- --GRSRSGSP ALKVRKKENE PPIRLLDDLF RKTKGTPCIY 
           ---------- --ARSRSGSP ASK-TKKENE PPIRLLDDLF RKTKGTPCIY 
           ---------- --RRTSSLSP ARKIRKKENE PPLRLLDDLF RKTKSTPSVY 
           krsaerefgr erRRSTSVSP ARKFKKKENE PPIRLLDDLF RKTKTTPCIY 

           WLPLTPEAIA EKEAFRQKRI EEHKLRIKER E-------ER --QKERDKDR 
           WLPLTPEAIA EKEAFRQKRI EEHKQRIKER E-------ER LKEREREKER 
           WLPLTPEAIA EKEAFRQKRI EEHKLRIKER E-ERQKE--- -----REKDR 
           WLPLTTEEIA KKEAFRLQRI EEHKERVKQR ELEREQEKSR LQRDNREKGR 
           WLPLTTEQIA IKEEQRRKNM AEHLRRVEEQ R--KQEE--- ------ERDR 

           DhRQRDT-RR NRSNERRHSR SRERERRR 
           D-RPRDN-RR NRSNERRRSR SRDRERRR 
           D-RQRET-RR NRSNERRRSR SRERERRR 
           D-KEKER-ER DREKEKEREK EKEREREK 
           E-RKREReRR DRERERERER DRERERDR 
