# Supplementary material for: Genomic analysis of a sexually-selected character: EST sequencing and microarray analysis of eye-antennal imaginal discs in the stalk-eyed fly Teleopsis dalmanni (Diopsidae)
Source: BMC Genomics. 2009 Aug 5;10:361. doi: 10.1186/1471-2164-10-361 (PMC2737001; doi:10.1186/1471-2164-10-361)
Supplement: Additional file 3 — EST dipteran alignments. Amino acid alignment files for Teleopsis dalmanni EST translations and proteins for A. gambiae, D. melanogaster, D. pseudoobscura and D. virilis. [file 1471-2164-10-361-S3.zip › Supplemental_File1/CG10480.phy2]

     5    443 
AGAP003742 GCDHLVLLSD IGHIYTVGCA EQGQLGRVSI RAASGESRRG KTQLLQPG-I 
dpse       GSDHLVILTT RGKVYTVGCA EQGQLGRISG RSVGGEGRRG KRDLLRPDQL 
dvir       GADHLVILTT AGKVFTVGCA EQGQLGRIAE RSVGGEGRRG KRDLLRPDQL 
dmel       GADHLVILTT AGKVFTVGCA EQGQLGRLSE RSISGEGRRG KRDLLRPTQL 
CG10480    GSDHLVVLTS RGKVYTFGCA EQGQLGRVPN RSVSGEGRQG KKILLTPGEI 

           VTRRGKMIva EAIWATTYCT FYKDYQTGRI FAFGLNNYCQ LGIPNP-SEN 
           IVNRTKPF-- EAIWATNYCT FLRESQTEVI WAVGLNNFKQ L--------- 
           IIKRAKPF-- EAIWATNYCT FLRESQTEVI WAVGLNNYKQ LAH-AKEAER 
           IITRAKPF-- EAIWATNYCT FMRESQTQVI WATGLNNFKQ LAHETKGKEF 
           IMKRGKPV-- EKIWASSYCT YLRESNTNSI WVFGLNNYVQ LIYNNV-EER 

           VVKPVfvpeP TSFDEVVQIA GGQHHTLVLK TDHKVYAIGR KEYGRLGLGD 
           ---------- ---------- ---------- ---------- ---------- 
           VLIPI----K TELKDVKQIA GGQHHT---- ---------R PDYGRLGVG- 
           ALTPI----K TELKDIRHIA GGQHHTVILT TDLKCSVVGR PEYGRLGLG- 
           VLYPV----R TNLENAKDIA GGQHHTLVLK NDGKCYAVGR GDYGRLGIGK 

           DVtEDAK-TL QPVAALgD-K -KVVSVCCGE STSFAVTDKG ELYAWGMGSS 
           ---------- ---------- ---------- ---------- ---------- 
           DV-KEVVsEL TPIKEL--S- gKTTFVGCGE ACSYAITTDG KLYSWGMGSN 
           DV-KDVV-EK PTIVKK-LTE -KIVSVGCGE VCSYAVTIDG KLYSWGSGVN 
           NV-SDQR-EL QAIDKL-QNE -KIQSISCGE CFSFAVTDEG KLYSWGMGTN 

           LQLGTGLETD EAKPVLIASK QVAGKVILKA SSGGQHSLFL V-----QEtp 
           ---------- ---------- ---------- ---------- ---------- 
           HQLGVGDGDD ELEPVVVSSK NTQNKRMLMA SGGGQHSVFL VESDvKEK-- 
           NQLGVGDGDD ELEPIVVVSK NTQGKHMLLA SGGGQHAIFL VKAD-KQD-- 
           LSLGTGNEDD VWEPELIISK NTENKRILKA SGGGQHSIFL V-----TD-- 

           vswaATEKAP TKATAASKKA KPEA------ ---------- ---------- 
           ---------- ---------- ------RRKA V-TNNNNAGE AEA--QPTLA 
           ----QKE--- ---------- ----MP-RRK VlTNNNNA-E EEKtmQPTKA 
           ----QKENVP VKVSGSSSIS KKDKMPRRKA L-TNNNNAGE AEQ--QPPKA 
           ----NNNSVK GKTTATATTA TTEKMPTKRK V-PTNDVVIT A-------TV 

           ---------- --------GN VLACGQGEMG QLGMGEDVME KTRPAVIEGL 
           KRARIAFSLD IPKRRQTVGT VLVCGTGDFG QLGLGEDIQE RKRLAVVENI 
           KRARMIFHLE LPERRQIIGN VLVCGTGDTG QLGLGEDVLE RKRPALIESI 
           KRARIAFHLE LPKRRTVLGN VLVCGNGDVG QLGLGEDILE RKRLSPVAGI 
           KKVRPNFELS MPNRPSIGGY ALVCGAGEMG QLGLGVDVCE RKRPAMLEKV 

           SDVVQISAGG MHNLCLTRHG TVYSFGCNDE GALGRDTSEE GSEFEPKQID 
           PNPVDVCAGG MHSLVLTENG DIYSFGCNDE GALGRDTSED GSESVPALVH 
           PNPVDVCAGG MHCLVLTKNG DVYSFGCNDE GALGRDTSEE GSESTPALID 
           PDAVDISAGG MHNLVLTKSG DIYSFGCNDE GALGRDTSED GSESKPDLID 
           PNVVDICAGG MHNLILTADG AVYSFGCNDE GALGRPTADE DDAFEPDLVK 

           LPGQCVKISA GDSHSACLLD DGRVYAWGSF RDSHGNMGLT LEG 
           LPGKAVRISV GDSHSACILE DGSVYAWGSF RDSHGNMGLT IDG 
           LPGKALCISA GDSHSACLLE DGRVFAWGSF RDSHGNMGLT IDG 
           LPGKALCISA GDSHSACLLE DGRVFAWGSF RDSHGNMGLT IDG 
           LPTKALMISA GDSHSACLLD DGRVFAWGSF RDSHGSMGLT VDG 
