# Supplementary material for: Genomic analysis of a sexually-selected character: EST sequencing and microarray analysis of eye-antennal imaginal discs in the stalk-eyed fly Teleopsis dalmanni (Diopsidae)
Source: BMC Genomics. 2009 Aug 5;10:361. doi: 10.1186/1471-2164-10-361 (PMC2737001; doi:10.1186/1471-2164-10-361)
Supplement: Additional file 3 — EST dipteran alignments. Amino acid alignment files for Teleopsis dalmanni EST translations and proteins for A. gambiae, D. melanogaster, D. pseudoobscura and D. virilis. [file 1471-2164-10-361-S3.zip › Supplemental_File1/CG10484.phy2]

     5    432 
AGAP009082 AAVGFRQTVQ KLVIVVELLL GDIPERKVFR QAALRRSLGP YFQLTQAVRM 
dpse       AAIGFRQTVQ KLIIVVELLL GNIPERVVFR QAGLRQSLGA YFQLTQAVRL 
CG10484    AAVGFRQTVQ KLIVVVELLL GNIPERQVFR QAALRKSLAP YFQLTQAVRL 
dvir       AAIGFRQTVQ KLIIVVELLL GNIPERVVFR QAGLRQSLGP YFQLTQAVRL 
dmel       AAIGFRQTVQ KLIIVVELLL GNIPERVVFR QAGLRQSLGA YFQLTQAVRL 

           GNLQRFGEVL VNFGEQFRQD HTFTLIIRLR HNVIKTAIRS IGLAYSRISP 
           GNLKRFGDVV SQYGPKFQMD HTFTLIIRLR HNVIKTAIRS IGLSYSRISP 
           GNLKRFGEVV ESFGPKFQQD HTYTLIIRLR HNVIKTAIRS IGLSYSRISL 
           GNLKRFGDVV SQFGPKFQMD HTFTLIIRLR HNVIKTAIRS IGLSYSRISP 
           GNLKRFGDVV SQYGPKFQLD HTFTLIIRLR HNVIKTAIRS IGLSYSRISP 

           QDIARKLGLD SPEDAEFIVA KAIRDGVIEA TLDPEKGYMR SKESTDIYST 
           QDIARRLMLD SSEDAEFIVS KAIRDGVIEA TLDPAQNYMR SKESTDIYST 
           SDIAKRLMLD SAEDAEFVVA KAIRDGVIEA TIDPEESYMR SKEGTDVYST 
           KDIAKRLMLD SAEDAEFIVS KAIRDGVIEA TLDPAQNYMR SKESTDIYST 
           QDIAKRLMLD SAEDAEFIVS KAIRDGVIEA TLDPAQNFMR SKESTDIYST 

           REPQLAFHQR ISFCLDLHNQ SVKAMRYPPK SYGKELESAE ERREREQQDL 
           REPQLAFHER ISFCLNLHNQ SVKAMRYPPK SYGKDLESAE ERREREQQDL 
           REPQLAFHER ITFCLDLHNQ SVKAMRYPPK CYGKDLESAE ERREREQQDL 
           REPQLAFHER ISFCLNLHNQ SVKAMRYPPK SYGKDLESAE ERREREQQDL 
           REPQLAFHER ISFCLNLHNQ SVKAMRYPPK SYGKDLESAE ERREREQQDL 

           ELAKEMAEED DDGF------ ---------- D---AE-A-- -AKKDAELLA 
           ELAKEMAEDD EDGFTN-AAD IGTQDVEMEV DpPTTEiSLA DEKKNQDVAA 
           ELAKEMAEDD EDGFTNKSVD AASQEMEMEV D---VA-DVV EPKKDTDVTI 
           ELAKEMAEDD EDGFTNAATD AVTQDVEMEV D-ATPE-TLA DEKKNQDLAT 
           ELAKEMAEDD EDGFTN-ATD IGANDVEMEV D-PTAE-TLA DEKKNQDVAA 

           VQEIRDHARQ IDKAVVSKEP RFILRVLRSL PTTRRKLALV VVRSLAVQLY 
           VQEIREQIRQ IEKSVASKES RFILRVLRNL PNTRRKLNGV VFRNLSQTIY 
           TQEIREQLRQ IEKAVTIKES RFILRILRSL LNTRRKLNGT ILRNVALSIF 
           VQEIREQIRQ IEKSVASKES RFILRVLRNL PNTRRKLNGV VFRNLAQSIY 
           VQEIREQIRQ IEKGVASKES RFILRVLRNL PNTRRKLNGV VFRNLAQSIY 

           PAGPERDGIM AYIEDYPAGA QE-PELPRPR AAIKSPVPEV DAYFHLLLLV 
           PAGADREAAL ALMPAVEKDA TELPDVSKKL LATKAPIAEV DAYFYLLLLV 
           PAGAERDAVL AFMPALPVGA IE-PEPTKNR TATKPPVTEV DAYFHLLLLV 
           PVGADRESAL SLTPAVEKDA TELPDVAKKQ VATKAPIAEV DAYFYLLLLV 
           PAGADREAAV ALMPAVEKDA TELPDVPKKQ VATKAPIAEV DAYFYLLLLV 

           RLLDKNDLPK ATKCSQDLMA KVVGQNRRSL DLIAAKSYFY HSRVAELNND 
           KLIDANDLKR AGTCADALMA KISIQNRRTL DLIGAKSYFY FSRVAELNNA 
           KLIDEGSIKT AYACAEALMA KFSGQTRRTM DLIGAKSYFY YSHVAELNNT 
           KLIDASDLKR AGVCSEALMS KISIQNRRTL DLIGAKSYFY HSRVAELNNA 
           KLIDASDLKR AGISADALMA KISIQNRRTL DLIGAKSYFY FSRVAELKNS 

           LESIRSFLHS RLRTATLRND FEGQAVLINC LL 
           LEGIRAFLHA RLRTATLRND FEGQAVLINC LL 
           FEGIRGILHA RLRTATLRND YEGQAVLINC LL 
           LEGIRAFLHA RLRTATLRND FEGQAVLLNC LL 
           LEGIRSFLHA RLRTATLRND FEGQAVLINC LL 
