# Supplementary material for: Genomic analysis of a sexually-selected character: EST sequencing and microarray analysis of eye-antennal imaginal discs in the stalk-eyed fly Teleopsis dalmanni (Diopsidae)
Source: BMC Genomics. 2009 Aug 5;10:361. doi: 10.1186/1471-2164-10-361 (PMC2737001; doi:10.1186/1471-2164-10-361)
Supplement: Additional file 3 — EST dipteran alignments. Amino acid alignment files for Teleopsis dalmanni EST translations and proteins for A. gambiae, D. melanogaster, D. pseudoobscura and D. virilis. [file 1471-2164-10-361-S3.zip › Supplemental_File1/CG1049.phy2]

     5    241 
AGAP002263 -CNDVYAKIK AKGMFVATER TEGVSTSDIV ARIVKDYDIY VRRNLARGYT 
dpse       GMDDIYGPLK ARGMFVATER TEGVSTSDIV ARIVKDYDLY VRRNLARGYS 
CG1049     GTDDIYGPLK AKGMFVATER TEGVSTSDIV ARIVKDYDLY VRRNLARGYS 
dvir       GLDDIYGPLK ARGMFVATER TEGVSTSDIV ARIVKDYDLY VRRNLARGYS 
dmel       GMDDIYAPLK ARGMFVATER TEGVSTSDIV ARIVKDYDLY VRRNLARGYS 

           AKELNVSFLS EKKFRFQNKM VELKDK---- VRKGKDDFIT KWEERSTDLI 
           AKELNVSFLS EKKFRLQNKM DELKSRGKRE LTKVKGDLIT KWEEKSREFI 
           AKDLNVSFLS EKKFRLQNKM DELKVRGRRE LTKVKGDIMT KWEEKSREFI 
           AKELNVSFLS EKKFRLQNKM DELKSRGKRE LTKVKGDIIT KWEEKSREFI 
           AKELNVSFLS EKKFRLQNKM DELKSRGKRE LSKVKVDIIT KWEEKSREFI 

           KTFLLMFGKE RISMFLSDSK QRIRSALSPP GSPgSGS--- ---------- 
           DTFLLLFGRE RLNHLWNESK GKLIQALSPP GSP-SGSVNG --DELEGDED 
           DAFLLLFGRE RLHHLWNESK GKLIQALSPP GSP-SGSVNG DADDFEDEEE 
           DTFLLLFGRE RLNHLWNESK GKLIQALSPP GSP-SGSVNG --DDLDNDGN 
           DTFLLLFGRE NLNHLWNESK GKLLQALSPP GSP-SGSVNG --DDTEGGED 

           ---------- ---------- ---------- ---------- ---------- 
           E-ETesSDE- ------YLEL AEY------s AASSSSLNG- KHK---KRS- 
           DDEE--TDPM QAGVSIHMEL SPK------- DRRTYSRRG- VDSPTMGRSA 
           -------DS- ----DEYLEL PAEYSG---- -GSTSSLNGs K----Q--RY 
           YSET--IDE- ------YLEM AEKLSGGSG- SGSSGSLNG- KQRPKQKRS- 

           ---------- ---------- ---------- ---------- - 
           ALARRSYQ-- ---------- ---------- ---------- - 
           TVPNRAHT-- TLASRQ---- -EYD------ ---EF-ERLS N 
           SLARPSYQsr SVVASSPDdy ---DDDDDAV YDAEFvERRS N 
           SLARRSYQ-- SLQSQSPD-- LEADGDEDAD ADAEY-ERRS N 
