# Supplementary material for: Genomic analysis of a sexually-selected character: EST sequencing and microarray analysis of eye-antennal imaginal discs in the stalk-eyed fly Teleopsis dalmanni (Diopsidae)
Source: BMC Genomics. 2009 Aug 5;10:361. doi: 10.1186/1471-2164-10-361 (PMC2737001; doi:10.1186/1471-2164-10-361)
Supplement: Additional file 3 — EST dipteran alignments. Amino acid alignment files for Teleopsis dalmanni EST translations and proteins for A. gambiae, D. melanogaster, D. pseudoobscura and D. virilis. [file 1471-2164-10-361-S3.zip › Supplemental_File1/CG10492.phy2]

     5    263 
AGAP009083 QQ-------- ---------- ---------- ---------- ---------- 
dpse       QPPPPT--AY NAaS-YPYHt ----RG-PPP QQTI-FQAHN APPP------ 
CG10492    QQSHQQ--QF NA-S-YPYH- A---AAAAVA AQHI-----S GRPPLITHNP 
dvir       QQPPPTaaAY NT-AtYSYH- TasgRGPP-- PTLIk--AHH A-PP------ 
dmel       QQPPPT--TY NT-S-YPYH- Q---RGPPPP QQTI-FQAHS APPP------ 

           ---------- ---------- ---------- ---------- ---------- 
           PQSVRGGYRF PMAPVsHNGE LIYPAFH-TS LAF--LPVpg t-----GGTP 
           GMAPHGTFRL PSFQI-PNGE LLYPAYHPTG ITF--L---- -S---SGGPP 
           PHTLHSSFRF SLPPP-HNSE LIYPAYH-AG LAYppVPV-- -TatpAGAPP 
           -QTVRGGFRY PMGPP-HNGE LIYPTFH-TS LAF--LPM-- -T---AGGTP 

           ---------- ---------- ---------- ---------- ---------- 
           TAVTPPQL-Q NSAAvV-STN A-v-AVQT-- P--TPQQQQ- -lPT------ 
           GAPTVALRPA NPGS-V-STN -------TP- PQLQPQQQPP P-PTLQPTGT 
           SVVTAAQLGR NSAA-ViSTN AvtVQTQTPa PQQQQQQQLL A-AT------ 
           TAVTPAQLQS TAAV-V-STN A--VSVQTV- P--TPQQQQV P-ST------ 

           ---------- ---------- ---------- ---------- ---------- 
           -T-----PPY SALTVCPITG VGGGG-APK- ISCYNCGSQT HIGRDCQEAS 
           NTAMLAPSPY TALTI----- ---GINMP-- VSCYNCGSQT HNGRDCQEAS 
           ----VAAAPY STLTVCPITG ASSG-VAQKI ISCYNCGSQT HSGRDCQEAS 
           -------TPY SALTVCPITG AGGGGTAPKV ISCYNCGSQT HSGRECQEAS 

           ---------- ---------- ---------- ---------- ---------- 
           MEDVTRSASY KLDYSET--- -qSIE--AnS -IGDH-snKD MGSIQM-NSS 
           MDDVTRSANY KLDYSIS--- ---------- ---------- VSTSNV-SPT 
           MEDVTRSANY KLDYSTSnnp gs-MDgpN-L T--E-H--KD VGNM-LkNVP 
           MEDVTRSASY KLDYSET--- --SMD--S-S ATGDHH--KD VGSVQI-NST 

           ---------- --- 
           VaapTASTVL STA 
           T---TANAST STI 
           A---TTPTAT A-- 
           A---TAGTVT STV 
