# Supplementary material for: Genomic analysis of a sexually-selected character: EST sequencing and microarray analysis of eye-antennal imaginal discs in the stalk-eyed fly Teleopsis dalmanni (Diopsidae)
Source: BMC Genomics. 2009 Aug 5;10:361. doi: 10.1186/1471-2164-10-361 (PMC2737001; doi:10.1186/1471-2164-10-361)
Supplement: Additional file 3 — EST dipteran alignments. Amino acid alignment files for Teleopsis dalmanni EST translations and proteins for A. gambiae, D. melanogaster, D. pseudoobscura and D. virilis. [file 1471-2164-10-361-S3.zip › Supplemental_File1/CG10522.phy2]

     5    939 
dpse       LAKAIIVGTV AEKMIQCDYR QLESRCQSSS AYHRPVLETS AIDLPLANRT 
CG10522    LSKAILVSGS GDSIFQCDYR QLLTRCQSNT SIKSP-LEGS VIDLPFANRA 
dvir       LAKAMMVGAN GEKLYQCDYR QLESRCQSAI PCQKPVLETS VIELPLANRS 
AGAP006932 IPKAILIGSE GEYLYQCDLR HLQSRAQ-AS ACLQPKLESF VLDLSIANRT 
dmel       LAKAIMVGTV GEKLYQCDYR QLESRCQSSS SCHKPVLETS AIELPFANRT 

           ADEKWKLVLI SNE--AENAL -DSVAIAATS TRIVILKYEH NLHKFNPVRA 
           QDERWVLVKM SNE--TENAL -DTVAMAATS TRIVIMKYDV KLQKFKPVRA 
           NSEKWKLVQI SNE--SENAL -DSVAIAATS TRIVILKYDL KLHKFKPVRA 
           HSEPWHIVRM MEDipAGGKL sDAIAIAATS SRIVILKFDG QAGRFKPVRG 
           PSEKWKLVLI SDE--AENAL -DSVAIAATS TRIVILKYDL KLHMFKPVRA 

           LDTATAVTSI FFTRHSAIVS SDMFYEIDLD NYSADEFVDL ADKSMQNTAK 
           LDTTTPVISI IFTRHTAIVS SDKFFEIDLN SYAAEEFVDL SDASLINTSA 
           LDTATAVTSI FYTRHSAIVS SDKFYEIDLD NYAAEEFVDL ADKTLQHTAN 
           LDTILPVSTV LFTKDTAIVG SDKFFEIDLR TYAAEEFLDM SDKTLADMRN 
           LDTATPVTSI FFTRHSAIVS SDKFYEIDLD NYAAEEFVDL SDKSMESTAK 

           CQPLMAVRIS RQEYLLCFAE CGVFVDEFGC RSRPYDLSWV YAPTGFVYRE 
           CHPVEAIQIS QQEFLLCFME FGVFVDEYGC RSRPYDLLWE YTPTGFMYQE 
           CQPFVAVRIS RQEFLLCFAE CGVFVDEFGC RSRPYDLNWV YAPTGFIYRE 
           CAPLAAFRIN SQEFLLCYRE VGIFVDDSGW RSRPDNLNWL QDPVEFYYRE 
           CQPLTAVRIS RQEYLLCFAE YGVFVDEFGC RSRPYDLNWV YAPTGFVYRD 

           PFLFISHYQC VQIVRLHRSF SKEL--ADTD iNSELSES-- -----PDLQR 
           PFLYVAHFQN VQIIRLHRSY SNEVNSAGGK -NSKTATNGD NDITLPQHKR 
           PFLYVSHYQY VQIMRLHRSY SKEI--TSGT -N-SESNDG- -----SEMQR 
           SCLFVAHADC VQVMYISKSY TKEL--AC-- ----RQSHA- -----DDERR 
           PFLFISHYQS VQIVRLHRSF SKEM--ASGD -NA--SENSE S----PELQR 

           VYLPHY-MST LLA--N-SGD INLYTLALD- -AK-sCTTGS QRIYHLDTLQ 
           VYLPFY-TPT LLT--K-SGK RNLYTLALQ- -KE----NGL QQINHIDALQ 
           LYLPHY-MPT LLS---sSGE RNIYTLSIE- -KQa----GF QQIYHLDALR 
           AFISLReSPR LLAplQ-FAR TSIY-VACEc g-P----DRE QEIVLLDGLK 
           VYLPHY-MST LLA--N-SGD VNLYAVAID- -QR--PCNGT QKIYHLDTMQ 

           AFKDK-LNVS METISSVATS VTLGSAMTMD SRLERELQVA ECRCHMAESS 
           AFKQK-LNES LDTVSSIATG ISLGSLTTLN SRLERELQLV ECSKQLAETA 
           AFKRK-LNVS METISSVATS VTIGSTMTTD SRLDRELQLA ECRCNIAESS 
           ALRTVgFSQS LETLSSLATG VG----QSQD S--------- ---------- 
           AFKQK-FNIS METLSSVATS VTLGSTVTGN SRLERELQLA ECRCQLAESS 

           LASNASPYNT APGSLTELNA IEDQLRADLV AAKEGESQQK VRADQLQTLV 
           FDKHGSTYET AQGSLTELRA IEEQLRADLE VAKENENAQR ERADKLQNIV 
           LASHASPYET APGSLTELHA IEDQLRADLV AAKDAESVQK SRADQLQELV 
           ---------- ---------- VEAQLRNDLI RAREGENEQR KRAENLEEVV 
           LATQVSPYET APGSLTELNA IEDQLRADLL AAKESENHQK GRADQLQTLV 

           TKLEQMLERF NEQnqSLSPT KSQGI----G NSSVGDMLER QNEKLEDKLA 
           EKLESMLEKI NEQ--TSSPT KPYPAP-RHI TNSVGDMLEK QNEKLEDKLE 
           TKLERMLERF NEQ--SLSPI KGHPG---AA NSAVGDMLER QNEKLEDKLA 
           DRLEKVIAQL KAS----G-T GLSGAEt--- ------LLEK QKECLEDKLS 
           TKLEQMLERF NEQ--SLSPT KSHSSR-KQE GETVGDMLER QNEKLEDKLA 

           AVREHMIVER QAARAANLSL WKVEKQLEEA LAEKKLLARR MELTEDRIKK 
           AVREKMIVER QAARTAHLAL WKAEKQLEDT LAENKRTQRR MELTEERIKK 
           AVREQMIVER QAARTANLSL WKVEKQLEEA LSEKKMLARR MELTEERVKK 
           AIREQAILDK QSARTANLSL WKLEKELDAL RGEKSILTRR IEQSDDRVTR 
           AVREQMIVER QAARTANLSL WKVEKQLEEA LSEKKLLARR MELTEDRIKK 

           AQSGQEESQR MLKSSQEETR QRESRIEELK QELAAAKRDV MKEHRLWEKA 
           VQNERDEAQR LYKAVQEEIK QREERLQELK DEIAATKRDV LKEHRMWEKS 
           AQNEREEAQR ALKSAQDEYR QRDARIDELK AELAASKRDV LKEHRMWEKA 
           VRHEKEELEF KMKQQQETIA NRDKQIEDLR ADLSALKDEL RKERELWSSS 
           VQNASDEAQR MLKTSQEETR QRESRIEELK QELAAAKRDV LKEHRQWEKA 

           EQERMKCKSE IIEHLANVHK LEKTDNKSQV VLDAKMEIKK LQQIIKDKTM 
           EQERMKNKSE IIEHISTSQK LKESHSQSKC LQEAKIELAK MKKIITDKTA 
           EEERMKCKSE VIEHLANVHR LEQTDGKSQV VLEAKVEIKK LQDIIKEKTM 
           EKDRLAEKTE LIECLARAQM LE--TAHSKI LDETKKELER MKELLKEKTA 
           EQERMKCKSE IIEHLANVHR LEKTDNKSQV VADAKMEIKK LQQIIKEKTM 

           ELANCKTQIK TLQSSAKVDE EMWSKKESTI TDLLRLNRQK YEEAKISSEQ 
           EVAACKKQMK TLQSTVKVEE GMWVQKEATI TELLRLNRHK YEEAKIASEQ 
           ELASCKTQIK TLQSSAKIDE EMWSKKEATI TDLLRLNRQK YEEAKIASEQ 
           ELAATRTENK TLRNGLKIEK EERLKNDATI ADVVKQTYKK WEKAKQASDQ 
           ELTTCKTQIK TLQSSAKIDE EMWSKKEATI TDLLRLNRQK YEEAKIASEQ 

           RYEKQLAEKN QELASTLQKM DARELEFVAK SDECKHLTAK LQNYKDVLKQ 
           RYEKLLSEKI DEICNLTEKL EARQTELIAK SEELTHQQEK MNNYKEMLRQ 
           RYEKQLAEKK QELACTVQKL DARELEFNAK VDECKHLGDK LENYKEMLKQ 
           AYERQLAEKK TELAGANDKL RELSTELMAR LDECQHLQAS VENYKELLKK 
           RYEKQLADKK QELASTLQKL DARELEFNAK FEECKHLSMK LQNYKDMLQQ 

           LKEQTIKADA GHEQQKSQMA ESYEQKLLDL RNKIRESQDS HRRLTLEMQG 
           CKEQAQMDKK NFEKYKEEVI QTYEGSLAEL RAKLFNERDS KARLTMQLQD 
           LKEQSVKAES NHENQRTQLT ENYEQKLSEL RQKLRESQDT HRRMTFELQS 
           SKDKLMADKE NLDRSQQELM ATYDAKIAEL KTKWKAEKEQ RAGLEAEVRE 
           IKEQNLKSET NHEEQRRQMA ELYEQKLTDL RKKVRDSQDT NRRMTMEIKE 

           IRSELDESIS SGKSTQEAKH ATERNIEDIL RRLNHEIASN NELHATKAKL 
           VRSELDETIC SSKSTEEAKN KTVKSNEEIL KRLNIEIEEN NKLHMIKSEL 
           IRSELDESIS SGKSSQEAKH ATERSIEDIL QRLNCEISAN NELRAAKASL 
           LRDRLQEEES NVKFVAERE- --QKLVDNIK RRMTMQLEEN NML------- 
           IRTELDESIS SSKSTQEAKN ATERNIEEIL RRLNEEIASN NELHAEKVKL 

           ESQLLQRELK AMTNNFQGLK YACSVTDNQL TEVETMLKTE QDRNKSQQTQ 
           EQALLQMQMK NLQDNYERLK YACTITDNQL TEVEAMLETE QKRNKSQTEK 
           ETQLLQAELK QLSDNFQRLK YACSITDNQL TEVESMLEAE QQRNKTQQSQ 
           ----LEQRLA AVTKNFNMLK GACSITETQL TEMEMLLEKE SKRNRECGEQ 
           ETKLLQKELK QLTDNFQRLK YACSITDSQL TEVETMLKSE QERNKSQKSQ 

           LDACHVKLRE RNDQLTKLRQ ELSGIEADKR LAEQRAQVLS SELEELKQNL 
           IEKLYVNIQQ KDDPVSSLKK DVLDAQSQNK TYEAQIRTLK AELTEYKTNF 
           LDACHVKLRE RNDQVTELRK ELNVQESGKR QAEQHAKILT VELEELKENL 
           METLRRRLSE KDHDIERVRQ ELQAERSGKT LSESKTNHLL AEYEELRKKF 
           LDTLHEKLRE RNDQLTDLRK QLTTVESEKR LAEQRAQVLA SEIDELRLNL 

           MEQHKKMVAQ QGQLVEQTNV LFATQERVNI LDSQNSNYL 
           QDVKNRLVTL QKQLLDQTTN LFQTQERIEI FKDETVVYK 
           KQLQMKLITQ QSQLVEQTNA LFGAQERADQ LDVQSASCQ 
           EELQRQMVEQ QQELIEKTSH LYEVQERIEL LNHDAENLQ 
           KEQQKKLVAQ QDQLVEQTNA LFATQERAEL LDGQNANYE 
