# Supplementary material for: Genomic analysis of a sexually-selected character: EST sequencing and microarray analysis of eye-antennal imaginal discs in the stalk-eyed fly Teleopsis dalmanni (Diopsidae)
Source: BMC Genomics. 2009 Aug 5;10:361. doi: 10.1186/1471-2164-10-361 (PMC2737001; doi:10.1186/1471-2164-10-361)
Supplement: Additional file 3 — EST dipteran alignments. Amino acid alignment files for Teleopsis dalmanni EST translations and proteins for A. gambiae, D. melanogaster, D. pseudoobscura and D. virilis. [file 1471-2164-10-361-S3.zip › Supplemental_File1/CG10527.phy2]

     5    304 
dpse       MTIEINTPDK LEYQFFPASG GVFTFKVRSP KDAHLALTPS PQESGPIYEI 
CG10527    MPVEINTPDK LEYQYHPASG SVFTFKVRAG HDAHLALTSS PDQSGPTYEI 
AGAP009604 --IELETEDK LEYRFVPAGN GVVNFKVRAP NDAHIALTTN PEESDPMLEV 
dvir       MPIEVNTPDK LEYQFFPASG GVFTFKVRSA KDAHIALTPS PQGSPPIYEI 
dmel       MPIEVNTPDK LEYQFFPASG GVFTFKVRSP KDAHLALTPA PEENGPIFEI 

           FLGGWENTKS VIRKDRQKPE LVEVPTPGIL DAGEFRGFWI RWYDNVITVG 
           FIGGWNNTKS VIRKDRQKPD VVEVPTPDIL NGGEFRGFWI RWYDNLITVG 
           FIGGWKNTKS VIRKNRTKPD VAEVETPDIL NAGEFRGFWI RWQDNVITVG 
           FLGGWENSKS VIRKDGQKPD VVEVPTPGIL NAGEFRGFWV RWYDNVITVG 
           FLGGWENTKS VIRKDRQKPE VAEVPTPGIL DAGEFRGFWV RWYDNVITVG 

           REGDAAAFLS YDAGDLFPVN FVGICTGWGA SGTWLL---- DD---SAPSA 
           RENEAAAFMS YDAGYLFPVN FVGVCTGWGA NGTWLI---- DDTLSAQPSA 
           NEGAAAAFLS YENPEPFPIN CVGFCTGWGA TGSWLIepas EQ---ASPSA 
           HEGDAAAFLS YDAGALFPVN YVGICTGWGA SGTWLI---- DD---AAPSA 
           REGDAAAFLS YDAGSLFPVN FVGICTGWGA SGTWLI---- DE---PAPSA 

           PAMGFAAPTG S-GPGCWVPA ANGEVPPNSM QGGFDGSEQL YIARARHEGD 
           PVYGFAPPTG S-GPGCWVPA TSGQVPPSAM EGGFDGSEQL YIGRARHEGD 
           PTA--AALSA -gGAACWVAA ANGEIPPNAV VGGSDG-EDM YIGRAQHEGG 
           PAMGFAPPTG S-GAGCWVAA ANGEVPANAM QGGFDSSEQL YIARARHEGD 
           PVMGFAAPTG S-GPGCWVPA ANGEVPPNAL EGGFDSSEQL YIARARHEGD 

           LIPGKLHPSH GVTYIAYGGG EHGHGEYEVL CAGGGQWVPV EAGNIPPNAL 
           LIPGKLHPSH GVCYIAYGGG EHGHNEYEVL CSGGGHWVPV YDGSIPPNAI 
           IIPGKVVASH GVCYIAWGGA ENPKAEYEVL CDFGGEFVPA SGSDIPPTAL 
           LIPGKLHPSH GVTYVAWGGG EHGHNEYEVL CAGGGQWLPV EAGNIPPNAV 
           LIPGKLHPSH GVTYVAWGGG EHGHAEYEVL CAGGGQWLPV DAGNIPPNAL 

           PAGETAEGEP LFIGRATHDG TITVGKVQPS HGCCYIPYGG EELAYKEFEI 
           PGGETAEGEP LFIGRATHDG TITVGKVQPS HGCCYIPYGG EELAYKEYEI 
           PAGESEDGEP LFIGRVTHEG TVTVGKVQPS HGVCYIPYGG QELAFAEYEI 
           PAGETSEGEP LFIGRATHDG TVTVGKVQPS HGCCYIPYAG EELAYKEFEI 
           PAGETAEGEP LFIGRATHDG TITVGKVQPS HGCCYIPYGG EELAYKEFEI 

           YVAN 
           YVAN 
           FVS- 
           YVSN 
           YVTN 
