# Supplementary material for: Genomic analysis of a sexually-selected character: EST sequencing and microarray analysis of eye-antennal imaginal discs in the stalk-eyed fly Teleopsis dalmanni (Diopsidae)
Source: BMC Genomics. 2009 Aug 5;10:361. doi: 10.1186/1471-2164-10-361 (PMC2737001; doi:10.1186/1471-2164-10-361)
Supplement: Additional file 3 — EST dipteran alignments. Amino acid alignment files for Teleopsis dalmanni EST translations and proteins for A. gambiae, D. melanogaster, D. pseudoobscura and D. virilis. [file 1471-2164-10-361-S3.zip › Supplemental_File1/CG10528.phy2]

     5    206 
dpse       MPAVVRIKRR IDEEPHTAFV LNGKRRRLHN DENSLATAQV LPGAD---PT 
AGAP009067 MATVIRLKRR VDEDPLNAFV LNCKRQRVDG ---A--TAGE EDP-NANGAA 
dvir       MPAVVRIKRR IDEEPHTAFV LNGKRRRLLN DENAP----- ---AA---AT 
dmel       MPAVVRIKRR IDEEPQTAFV LNGKRRRLHN DENA-----L EDAGAVAGAV 
CG10528    MPAVVRVKRH IDEEPLGAFV LNAKRCRLDN -ENADAGAGI EDGEEVFGAA 

           AA--AADKDE LTTV-LKFAG TLAKQDDSAT KQF------- AAARLNKATA 
           AGT------- -STI-LKFAG TFTKAEGIAS H--------- -IQNIHKDQA 
           PN--VENKEE LNQVlLKFAG TLEKQDDSAT KQF------- AAARLNKATA 
           AGAVASDKDE LTTV-LKFAG TLEKQDDCAT RKF------- AAARLNKAAA 
           LG--TKKKDK ISTV-LKLAG TINNQDDAAT TKFVRLTKEE AISRLTKEEA 

           KELVQQ-KSN DAAIASALRR DRQRQEAQQT TREQRFRVVN CLRTT----- 
           KDALSR--VH RPNITS---- -RNRLATKQT AQNSRFKIVN CTRS------ 
           KELVRQ--TI DPAIASAQRR DKRREEAQQI AREQRYRVVN CLRTTLHDEL 
           RDLVQQQRSN DAAIASALRR DRQRQEAQEN SREQRFRVVN CLRSTLENSA 
           EELVKFRRSH PR--TSDLLH -RKREEKRQM SQENRFRVVN CLRKPLLEKA 

           ---------- ---------- ---------- ---------- ---------- 
           ---------- ---------- ---------- ---------- ---------- 
           EQDEEAAsgs rgqe--QSTA ERRQITIVDI ESQHTQ---- ---RAEEE-- 
           AEA-ECP--- ----ESQSHE SSSHITIVDI ESQQQQHMGT ASAAAEEQQQ 
           NEGEECS--- ----DELEVS MGPKLTIVDI EKQPVQ---- ---AAEDEPS 

           ------ 
           ------ 
           ------ 
           QEIAPS 
           TSFATS 
