# Supplementary material for: Genomic analysis of a sexually-selected character: EST sequencing and microarray analysis of eye-antennal imaginal discs in the stalk-eyed fly Teleopsis dalmanni (Diopsidae)
Source: BMC Genomics. 2009 Aug 5;10:361. doi: 10.1186/1471-2164-10-361 (PMC2737001; doi:10.1186/1471-2164-10-361)
Supplement: Additional file 3 — EST dipteran alignments. Amino acid alignment files for Teleopsis dalmanni EST translations and proteins for A. gambiae, D. melanogaster, D. pseudoobscura and D. virilis. [file 1471-2164-10-361-S3.zip › Supplemental_File1/CG10534.phy2]

     5    106 
AGA        MKTLIVLALI AIVAVAADQ- -NTKVLRYEn VQDGDASYKF AFESDDGIAR 
dpse       MKFLIVFVAL FAVALAAPTG -EVTILRSE- SDVGPENFSY AFETSDGTAA 
CG10534    MKFVIVFAAL FAVALAAPRP EEATILRSD- SEVGPESFNY AYETSDGVSA 
dvir       MKFLIVFVAL FAVALAAPA- -DVVIVRND- ADVGPESFNY AYETSDGSSA 
dmel       MKFLIVFVAL FAVALAAPAA EEPTIVRSE- SDVGPESFKY DWETSDGQAA 

           QEQGELK--- TEEEGMNVQG NFKFVADDGK EYVVQYVADS QGFHPEGDHI 
           QESGVLKNAG SEQEAIAVQG SYKFIGDDGV TYEVTYIADE NGFQPSGAHL 
           NAQGQLKNIG SENEAISVQG KYSFVDDDGV TYTVTYVADE NGFQPQGAHL 
           SAQGQLQNIG SENEAISVKG SFKYIGDDGQ NYEVSYIADE NGFQPSGAHL 
           QAVGQLNDIG TENEAISVSG SYRFIADDGQ TYQVNYIADK NGFQPQGAHL 

           PKEYVE 
           PVAPEA 
           PVAPEA 
           PVAPVA 
           PVAPVA 
