# Supplementary material for: Genomic analysis of a sexually-selected character: EST sequencing and microarray analysis of eye-antennal imaginal discs in the stalk-eyed fly Teleopsis dalmanni (Diopsidae)
Source: BMC Genomics. 2009 Aug 5;10:361. doi: 10.1186/1471-2164-10-361 (PMC2737001; doi:10.1186/1471-2164-10-361)
Supplement: Additional file 3 — EST dipteran alignments. Amino acid alignment files for Teleopsis dalmanni EST translations and proteins for A. gambiae, D. melanogaster, D. pseudoobscura and D. virilis. [file 1471-2164-10-361-S3.zip › Supplemental_File1/CG10535.phy2]

     5    180 
CG10535    MRNLKLKFCT ELNAPVRDVK FVVLNPN-DD GD---SDVVY FVTETKLFSY 
dpse       MRNLKLQFCN ELQTKVPQPR QMLQGPEVRL EG---TETTY IVTDSNVYAV 
AGAP003979 ---------- ---------- ---------- ---------- ---------- 
dvir       MRNLKLQYCK EQTTGVKNAK QLLLQP---D HErsgQEITF IVTDSTIYAT 
dmel       MRNLKLRYCK ELNA-VAHPQ HLLLQPELNG GA---SDIYF VVADNKIYAV 

           MKS---TEV- ----LKELTE LPGIINAEYL ALETVISLAS ESGEVITVDP 
           K-G---T--- gsppAKVIAD LPDIVAAEFL QLNNVICVAT RAGEVLLIDP 
           ---------- ---------- ---IIALEHL ALSDELCCAS SSGNVWSCKL 
           DNEagdGEA- ----PKLVAE LPDIVGAEYL QLENAICVAT GAGEVLILKP 
           QES---GDVR ----LKVIAD LPDIVGVEFL QLDNAICVAS GAGEVILVDP 

           ETSAVTEGTY CDVGLLCMAW SPDQELVVFV TKAHNIVVLN -ANYDPVEEH 
           DTLATSEGTY CDVGIERMAW SPSQEVVAFI TTSHNVVVMN -STFDVIAEQ 
           ETGVVEEVTH CKHGIRAMQW SPDQELVVFV DGELNVVTMI gSEFEPINEV 
           DTLAQSEGTY CDVGIECMAW SPNQEVVAFI TKTKNVVVMT -CTYDVLGEQ 
           QTGATSEGTF CDVGIESMAW SPNQEVVAFV TRTHNVVLMT -STFDVIAEQ 

           SLG--LDD-- -ENPFVTVGW GSKETQFHGS 
           PLEAELPA-- -DQQFINVGW GKKETQFHGS 
           QLK---DDtf gDRQFMSVGW GKKETQFHGS 
           PLDAALAD-- -DQQFVNVGW GKKETQFHGT 
           PLDAELDP-- -DQQFVNVGW GKKETQFHGS 
