# Supplementary material for: Genomic analysis of a sexually-selected character: EST sequencing and microarray analysis of eye-antennal imaginal discs in the stalk-eyed fly Teleopsis dalmanni (Diopsidae)
Source: BMC Genomics. 2009 Aug 5;10:361. doi: 10.1186/1471-2164-10-361 (PMC2737001; doi:10.1186/1471-2164-10-361)
Supplement: Additional file 3 — EST dipteran alignments. Amino acid alignment files for Teleopsis dalmanni EST translations and proteins for A. gambiae, D. melanogaster, D. pseudoobscura and D. virilis. [file 1471-2164-10-361-S3.zip › Supplemental_File1/CG10538.phy2]

     5    247 
CG10538    PGMPITEETC MFKCDKTPMK LELHQYKEKN YNHTDNSDSA GNSIENDYES 
dpse       PGMSITEEIC QKRGSSGG-- ---------- ---------- -------GEP 
AGAP009303 ---------- ---------- ---------- ---------- ---------- 
dvir       ---------- ---------- ---------- ---------- ---------- 
dmel       PGMSITEEIC ---------- -------QKR VGEME----- ---------- 

           SELKITPTTE NRISLIQNNV AL-------P ----NSAAD- -LNNSNLNLS 
           EPIAITPTTE NRISLIQ-N- NV-------P ----KD--Q- -PASATPF-- 
           --VRITPTTE NRISLVQYNY S--------- dgttNNGADd d-RNS----V 
           -----TPTTE NRISLIQQN- NVparelpqP ----NAA--- ---AAILNLP 
           ---AITPTTE NRISLIQQN- NM-------P ----KE--Q- -QSSANQFLP 

           NS-----SLK -VLSGVKLDR ERIDKIKEER RQQLTQKYRT ESFKSKSKID 
           --pppvg-RK SVVAGVILDR ERIEKIKEER RQQLTQKYHG DTLKSRSKTE 
           S------SLK -MLGSCKLDR SRIEKIKEER RHQLSEKYRS ESFK------ 
           A----gg-RK SVLTGVILDR ERIDKIKEER RQQLTQKYYG DTIKSRSKTE 
           PA-----GRK NVLTGVVLDR ERIDKIKEER RQQLTQKYYG DTLKSRSRTE 

           LHTTTKDD-V KFQA-ESLRM KSKSRGDIRT LQKDLD-NLK DFRHV---GS 
           LNST--DDsN FPAT-ESLRI KSKSRGDMHS LQKDMDMNLK QLARVPGGGS 
           ---------- ---------- ---------- ---------- ---------- 
           LNS---DD-N NFQApDSMRI KSKSRGDMHS LQKDMDMNLK QLARA-GAGS 
           LNS---ED-N FPAA-ESLRI KSKSRGDMHA LQKDIDMNLK QLSRVTGGGS 

           ESTLN----A ------PIY- --------TH RVRSISDEKN QNSDVSS 
           ESTLH----T vpsdyvGQ-- GNGQQGQQQQ RVRSISDEKN QNCDTNS 
           ---------- ---------- ---------- ---------- ------- 
           ESTLHhpgd- ---------- -FGT-----Q RVRSISDEKN QNCDTSN 
           ECTLH----T ------GLSQ GNGQEHLGQQ RVRRISDEKN QNCDTSN 
