# Supplementary material for: Genomic analysis of a sexually-selected character: EST sequencing and microarray analysis of eye-antennal imaginal discs in the stalk-eyed fly Teleopsis dalmanni (Diopsidae)
Source: BMC Genomics. 2009 Aug 5;10:361. doi: 10.1186/1471-2164-10-361 (PMC2737001; doi:10.1186/1471-2164-10-361)
Supplement: Additional file 3 — EST dipteran alignments. Amino acid alignment files for Teleopsis dalmanni EST translations and proteins for A. gambiae, D. melanogaster, D. pseudoobscura and D. virilis. [file 1471-2164-10-361-S3.zip › Supplemental_File1/CG10539.phy2]

     5    131 
AGAP007333 MAGV------ FDLELHE--- -EEDLRDSDD DIIDIEDVDL EPELHIN--- 
dpse       MADVSDPSEL FDLELHE--- -DDKAHDSDD DRIELDDVDL EPELCINLHQ 
CG10539    MADVSDASDV FDLELHEEEV ----APDSDD DKIEL-DVDI EPELSIHIQQ 
dvir       MADVNDTSEL FDLELHE--- -DDKARDSDD DRIELDDVDL EPELSINLHQ 
dmel       MADVSDPSEL FDLELHDLEL QDDKARDSDD DRIELDDVDL EPELCINLHQ 

           tnlETEGSET IPLSEDIINP GRIKLGPQDF ELKKVLGKGG YGKVFQVRKT 
           ---DTEGQET IQLSEENVNP GKIKLGPKDF ELKKVLGKGG YGKVFQVRKT 
           ---EAEGLET IQLSEENVNP GKLKLGPKDF ELKKVLGKGG YGKVFQVRKT 
           ---DNEGQET IQLSEENVNP GKIKLGPTDF ELKKVLGKGG YGKVFQVRKT 
           ---DTEGQET IQLCEENVNP GKIKLGPKDF ELKKVLGKGG YGKVFQVRKT 

           TGADANSYFA MKVLKKASIV RNQKDTAHTR A 
           AGRDANKYFA MKVLKKASIV TNQKDTAHTR A 
           AGRDANKYFA MKVLKKASIV TNQKDTAHTR A 
           AGRDANKYFA MKVLKKASIV TNQKDTAHTR A 
           AGRDANKYFA MKVLKKASIV TNQKDTAHTR A 
