# Supplementary material for: Genomic analysis of a sexually-selected character: EST sequencing and microarray analysis of eye-antennal imaginal discs in the stalk-eyed fly Teleopsis dalmanni (Diopsidae)
Source: BMC Genomics. 2009 Aug 5;10:361. doi: 10.1186/1471-2164-10-361 (PMC2737001; doi:10.1186/1471-2164-10-361)
Supplement: Additional file 3 — EST dipteran alignments. Amino acid alignment files for Teleopsis dalmanni EST translations and proteins for A. gambiae, D. melanogaster, D. pseudoobscura and D. virilis. [file 1471-2164-10-361-S3.zip › Supplemental_File1/CG10540.phy2]

     5    287 
dpse       MEQTQITDAE KVRIVSDFIL HAPPGEFNEV FNDVRELLKN DALLKDGASH 
CG10540    MEQTQISDAE KVRIVSDFIL HAPPGEFNEV FNDVRELLKN DALLKEGASH 
AGAP006141 --DDVISDQD KIRIASDFLM HAPPGEFNEV FNDVRELLND DRLLKEGASA 
dvir       MEQTQITDAE KVRIVSDFIL HAPPGEFNEV FNDVRELLKN DALLKDGASH 
dmel       MEQTPITDAE KVRIVSDFIL HAPPGEFNEV FNDVRELLKN DTLLKDGASH 

           AFSQYNKDQL TPVRIENSNH SAIISEFNDL GNGRFYDPRT NKAFKYDHLR 
           AFAQYNKDQL TPVRIEGSEH NAVISEFNDL GGSRFYDPRT KQTFKYDHLR 
           ACAQYNKDQL TPVILENSEL AVLITEFNDL GGGRFFDPRT KQSFKFDHLR 
           AFSQYNKDQL TPVRVEGSEH NAIISEYNDL GNGRFYDPRT KQSFKYDHLR 
           AFAQYNKDQL TPVRIEGTDH NAIISEHNDL GNGRFYDPRT KQAFKYDHLR 

           KEASDYQDVE ADADSEPWRA ALDLETLAYT ACHYRHGVSS VFGKSQGNQI 
           KEASDYQDVE SDATAEPWRA ALDIEALAYT ASHYRHGVCS VYSKTQANQS 
           KEASDLQNHD GDHTSEQWRA MLDIETLTYS ANHYRNGSCS VFGRTVNGQI 
           KEASDYQDLE ADASAESWRA ALDLATLAYT ANHYRHGVSS VFGKSQGNQV 
           KEASDYQDVE ADATAEPWRA ALDLETLAYT ASHYRHGVSS VFGKAQGNQI 

           TLIICIEDHQ FQPKNYWNGR WRSQWHVTFQ A-GSGLAELK GVLKVQVHYY 
           TLTICIEDHQ FQPKNYWNGR WRSQWHVTFP S-GGGSAETK GVLKVQVHYY 
           TLNVCIEDHQ FQPKNFWNGR WRSVWAITFP AtGGGTAELK GSLKLQVHYY 
           TLTVCIEDHQ FQPKNYWNGR WRSQWHVSFQ A-GSGTAELK GVLKVQVHYY 
           TLTICIEDHQ FQPKNYWNGR WRSQWHVTFQ A-GSGTAELK GVLKVQVHYY 

           EDGNVQLVSS KECRESVVVN NEQQMAKEVM RLIEEAENEY QLAISENYQT 
           EDGNVQLVSS KECRESVLAN NEQQMAKEVI RLIEEAENEY QLAISENYQT 
           EDGNVQLVSA KDCRETVPIT NEANTAKEII RLIEESEHDY QTAISENYQT 
           EDGNVQLVSS KDCRESLVVS NEQQLANEVI RLIEEAENEY QLAISENYQT 
           EDGNVQLVSS KECRESVVVS NEQQVAKEVI RLIEDAENEY QLAISENYQT 

           MSDTTFKAMR RQLPITRTKI DWSKIVSYSI GKELKTQ 
           MSDTTFKAMG RQLPITRTKI DWGKIVSYSI GKELKTQ 
           MSDTTFKALR RQLPVTRTKI DWSKIVSYSI GKELKTQ 
           MSDTTFKAMR RQLPITRTKI DWSKIVSYSI GKELKTQ 
           MSDTTFKAMR RQLPITRTKI DWSKIVSYSI GKELKTQ 
