# Supplementary material for: Genomic analysis of a sexually-selected character: EST sequencing and microarray analysis of eye-antennal imaginal discs in the stalk-eyed fly Teleopsis dalmanni (Diopsidae)
Source: BMC Genomics. 2009 Aug 5;10:361. doi: 10.1186/1471-2164-10-361 (PMC2737001; doi:10.1186/1471-2164-10-361)
Supplement: Additional file 3 — EST dipteran alignments. Amino acid alignment files for Teleopsis dalmanni EST translations and proteins for A. gambiae, D. melanogaster, D. pseudoobscura and D. virilis. [file 1471-2164-10-361-S3.zip › Supplemental_File1/CG10542.phy2]

     5    907 
AGAP007335 ESELRTRIEQ LEKRQTQDDA VLNVVNRYWN QLNEDIRVLL QRFDAETADE 
dpse       EAELRHRIEQ LEKRQTQDDA VLNVVNRYWN QLNEDIRVLL QRFDAETADE 
dvir       EAELRHRIEQ LEKRQTQDDA VLNVVNRYWN QLNEDIRVLL QRFDAETADE 
dmel       EAELRHRIEQ LEKRQTQDDA VLNVVNRYWN QLNEDIRVLL QRFDAETADE 
CG10542    ESELRHRIEQ LEKRQTQDDA VLNVVNRYWN QLNEDIRDLL QRFDAETADE 

           SENKNENEVT TSFLMQLSTW DKEELDDKLA NRVQVSKRAV AKIVQVFDRL 
           LENKNENEVT TSFLTQLSTW DKEELDEKLA NRVQVSKRAV AKIVQVIDRV 
           LENKNENEVT TSFLTQLSTW DKEELDEKLA NRVQVSKRAV AKIVQVIDRL 
           LENRNENEVT TSFLAQLSTW DKEELDEKLA NRVQVSKRAV AKIVQVIDRL 
           SESRNQHDST TSFLTQLSTW DKEELDDKLA NRVQVSKRAV AKIVQVIDRI 

           MQRNEKLMLA LKGE------ -----S---- ---------- ---------- 
           MQRNEKITHV LRGDs-l--- SSATGSGAAg asg-GDEEQ- ------KSSG 
           MQRNEKITHV LKGDgl---A GAGA-QGTT- ---AGGDEEQ Qstsga--ES 
           MQRNEKITHV LKGD---SLA SAGSGSGAG- ---AGGEEEQ Q-----QASG 
           MQRNEKITDA LK-D---AII SGGNRSG--- ---------K T-----EVED 

           ---------- --------ed gkspalappd LDESLRQTYI DVMAENRNLQ 
           EAEAA----- --ilrVQA-- ---------- LEETLKKTHI EIMTENRSLQ 
           DAA-ST-gv- -G---VHA-- ---------- LEETLKKTHI EIMTENHNLQ 
           DAETTTS--S AG---VHA-- ---------- LEETLKQTHI EIMSENHKLQ 
           DVDSSTQ--- -G---SSS-- ---------- IDETLKQTHI EIMTENTNLQ 

           TQNTLLHEKF HTISLKLSEY QDMLNGKETE AAELRNQIDD LQYELEKVRC 
           NLNTSLHEKF HTMSLKMKEY QDALTAKETE NAELKNQIDE LQYDLEKIHC 
           NLNTSLHEKF HTMSLKMKEY QDALTAKETE NAELKNQIDE LQYDLEKIHC 
           NLNTSLHEKF HTMSLKMKEY QDAHTAKETE NAELKNQIDE LQYDLEKIHC 
           RLNTTLLERF HNDSLKLKEC QDKLTAKETE NAELKNQIDE LQYDLEKIHC 

           RNDKLENHLA EAIEKLKAYH QLHgGDPlsg ggsgtesGRH A-SSA----- 
           RNDKLENHLA EAIEKLKAYH QIY-GDP--- -------NK- SsNSAKTP-s 
           RNDKLENHLA EAIEKLKAYH QIY-GDP--- -------NK- SsNSAKTPSs 
           RNDKLENHLA EAIEKLKAYH QIY-GDP--- -------NKS T-NSAKTPT- 
           RNDKLENHLA EAIEKLKAYR QMH-GDP--- -------NKN S-SASKTAT- 

           -----GGGsr gsG---SMTS VAAQHLEDLQ KELEEYKELS NNRLQELDKL 
           tgsAT----- ------TTTS VNSQLLEDLQ KELEEYRELA NNRLQELDKL 
           g---VGSG-- --GagsATTN VNSQHLEELQ KELEEHRELA NNRLQELDKL 
           ---TTGSG-- --G---ATTS VNSQLLEELQ KELEEYRELA NNRLQELDKL 
           ---------- -------PTN INSQHFEDLQ KELEEYRELA NNRLQELDKL 

           HLQHREALKE VEKLKMDIRQ LPESVIVETT EYKCLQSQFS VLYNESMQIK 
           HATHRETLKE VEKLKMDIRQ LPESVIVETT EYKCLQSQFS VLYNESMQIK 
           HATHRETLKE VEKLKMDIRQ LPESVIVETT EYKCLQSQFS VLYNESMQIK 
           HATHRETLKE VEKLKMDIRQ LPESVIVETT EYKCLQSQFS VLYNESMQIK 
           HSTHRETLKE VEKLKMDIRQ LPESVIVETT EYKCLQSQFS VLYNESMQIK 

           TLLDESRNQL QSSKNQHLRQ IEMMESEELI AQKRVRSDMI QMEDVMSQIR 
           TMLDETRNLL QTSKNQHLRQ IEVMESEELI AQKKVRSEMI QMEDVLAAIR 
           TMLDETRNQL QTSKNQHLRQ IEVMESEELI AQKKVRSEMI QMEDVLALIR 
           TMLDETRNQL QTSKNQHLRQ IEVMESEELI AQKKVRSEMI QMEDVLALIR 
           TMLDETRNQL QSSKNQHLRQ IEIMESEELI AQKKVRSEMI QMEGMLEEIR 

           KEYEMLRIEF EQNMAANEQT APINHEMRHL ILSLQNHNGQ LKGEVQRYKK 
           KEYEVLRIEF EQNMAANEQT APINREMRHL ITSLQNHNGQ LKGEVQRYKR 
           KEYEALRIEF EQNMAANEQT APINREMRHL ITSLQNHNGQ LKGEVQRYKR 
           KEYETLRIEF EQNMAANEQT APINREMRHL ITSLQNHNGQ LKGEVQRYKR 
           KEYENLRVEF EQNMAANEQT APINREMRHL ITSLQNHNGQ LKGE-QRYKR 

           KYKDVSADNT KLRKDLEE-- ---------- ---------- ---------- 
           KYKDTSTEIV KMRKELDDAL AKLEGNKLQ- -AATNAAGEE IKQE-SA-an 
           KYKDISTDNV KLRKELDEAQ AKLEGNKQQq qSAAAAAGEE VKQE-SA-an 
           KYKDTSTDNL KLRQELADAL ATLEGNKLQ- -AATGAAGEE IKQENSTG-- 
           KYKDASADNV KLRKELEDTL VKLDGTKQQ- ----GLPCDE IKQEGMCV-- 

           ---------- ---------- ---------- ---------- ---------- 
           VKEENANHs- SSSGQTNNTN AGs----DTN iANIKEENPA T--ADDEMDD 
           VKEENANNa- SAGGATSMNT AS-NasgDVN mV-IKEENSA S--AEDDLDD 
           VKEENSNN-V SASGQTNQTN SG-N---DTN -VAIKEENHI S--AEDEADD 
           LKEEAS---L LGIGCTGLGI S------DMN -APLKDEPMA SNKMEDENED 

           ---------- ---------- ---------- ---------- ---------- 
           EA-GKDVKDG -IKQEKLS-- -AAETATAEK KD---SPGPQ NSTT-GASNA 
           EASGKDVKDT nIKQEKLS-- -ASEAAAAEK KDSPGPA-NT T-AAAA--GT 
           EASGKDVKDG -IKQEKLS-- -SGDAAAAEK KDSPGPG--- ---NSTSSAT 
           DCL-KD-KDG -IKSEKLSPS QSGD-----K KDILTAGGVC QSAGANANAA 

           ---------- ---------- ---------- ---------- --VQNQKqPP 
           GSgnA-VKAE KDSKDGVKAK DVKTVESETV RDLKAQLKKA LNMANHK-PS 
           AN--A-VKAE KDTKDGIKAK ELKAVESETV RDLKAQLKKA LNVANHK-PT 
           NS--VPVKNE KDSKDGVKGK DVKAVESETV RDLKAQLKKA LNMANHK-PT 
           GG--VSIKTE KDSKEAQKSK EMKLAESELV RDYKAQLKKA LNVANQK-PN 

           DSSW-S---- --SG------ yRPF----EE EALLNEMEVT GQAFEDMQEQ 
           ENAWG-g--- -APGPAgNYT -RPFVGSHEE EALLNEMEVT GQAFEDMQEQ 
           ENTWGA-Apg gGPGGP-NYT -RPFVGSHEE EALLNEMEVT GQAFEDMQEQ 
           DNSWGS-G-- -APGTA-NYT -RPFVGSHEE EALLNEMEVT GQAFEDMQEQ 
           DNAW---G-- -GPGAP-NYA -RPFVGSHEE EALLNEMEVT GQAFEDMQEQ 

           NSRLIQQLRE KDDANFKLMS DRIKANQMHK LLREEKQLLE DQVTTRDSQI 
           NSRLIQQLRE KDDANFKLMS ERIKANQLHK LLREEKTVLE DQMATATSQI 
           NSRLIQQLRE KDDANFKLMS ERIKANQLHK LLREEKTVLE DQMTTATTQI 
           NSRLIQQLRE KDDANFKLMS ERIKANQLHK LLREEKTVLE DQMATATTQI 
           NSRLIQQLRE KDDANFKLMS ERIKANQLHK LLREEKQVLE DQMATRDAQI 

           EAMHVVLRKL EEKERILQNT VTTIEKELVA RQQAMEMHKR KAIESAQSAA 
           EAMHVVLRKL EEKERSLQAT VASMEKELML RQQAMEMHKR KAIESAQSAA 
           EAMHIVLRKL EEKERSLQAT VASIEKELML RQQAMEMHKR KAIESAQSAA 
           EAMHIVLRKL EEKERSLQAT VASIEKELML RQQAMEMHKR KAIESAQSAA 
           EAMHIVLRKL EEKERILQST VATIEKELVL RQQAMEMHKR KAIESAQSAA 

           DLKLHLEKYH AQMKEAQQVV AEKTSSLEAE AYKTKRLQEE LAQFRRKADR 
           DLKLHLEKYH AQMKEAQQVV AEKTSSLEAE AYKTKRLHEE LAQFKRKAER 
           DLKLHLEKYH AQMKEAQQVV AEKTSSLEAE AYKTKRLQEE LAQFKRKAER 
           DLKLHLEKYH AQMKEAQQVV AEKTSSLEAE AYKTKRLQEE LAQFKRKAER 
           DLKLHLEKYH SRMKEAQQVV AEKTSSLEAE AYKTKRLQEE LAQFKRKAER 

           MKKIEMS 
           MKKMEMS 
           MKKMEMS 
           MKKMEMS 
           MKKIEMA 
