# Supplementary material for: Genomic analysis of a sexually-selected character: EST sequencing and microarray analysis of eye-antennal imaginal discs in the stalk-eyed fly Teleopsis dalmanni (Diopsidae)
Source: BMC Genomics. 2009 Aug 5;10:361. doi: 10.1186/1471-2164-10-361 (PMC2737001; doi:10.1186/1471-2164-10-361)
Supplement: Additional file 3 — EST dipteran alignments. Amino acid alignment files for Teleopsis dalmanni EST translations and proteins for A. gambiae, D. melanogaster, D. pseudoobscura and D. virilis. [file 1471-2164-10-361-S3.zip › Supplemental_File1/CG10545.phy2]

     5    265 
dpse       MNELDSLRQE AESLKNAIRD ARKAACDTSL LQAAASLEPI GRIQMRTRRT 
CG10545    MNELDSLRQE AESLKNAIRD ARKAACDTSL VQAAASLEPI GRIQMRTRRT 
dvir       MNELDSLRQE AESLKNAIRD ARKAACDTSL LQAAALLEPI GRIQMRTRRT 
dmel       MNELDSLRQE AESLKNAIRD ARKAACDTSL LQAATSLEPI GRIQMRTRRT 
AGAP005912 MNELEALRQE AETLKNAIRD ARKAACDTSL VQATNNLEPI GRIQMRTRRT 

           LRGHLAKIYA MHWGNDSRNL VSASQDGKLI VWDSHTTNKV HAIPLRSSWV 
           LRGHLAKIYA MHWGNDSRNL VSASQEGKLI VWDSHTTNKV HAIPLRSS-V 
           LRGHLAKIYA MHWGNDSRNL VSASQDGKLI VWDSHTTNKV HAIPLRSSWV 
           LRGHLAKIYA MHWGNDSRNL VSASQDGKLI VWDSHTTNKV HAIPLRSSWV 
           LRGHLAKIYA MHWGSDSRNL VSASQDGKLI VWDSHTTNKV HAIPLRSSWV 

           MTCAYAPSGS YVACGGLAPQ CKTFVSGACD ASAKLWDIRE GVCKQTFPGH 
           MTCAYAPS-S YVACGGVTPQ CKTFVSGACD ASAKLWDIRE GVCKQTFPGH 
           MTCAYAPSGS YVACGGLAPQ CKTFVSGACD ASAKLWDIRE GVCKQTFPGH 
           MTCAYAPSGS YVACGGLAPQ CKTFVSGACD ASAKLWDIRE GVCKQTFPGH 
           MTCAYAPSGN FVACGGLSPQ CRVFVSGACD ASAKLWDIRE GQCKQTFPGH 

           ESDINAVTFF PNGQAFATGS DDATCRLFDI RADQELAMYS HDNIICGITS 
           ESDINAVTFF PNGQAFATGS DDATCRLFDI RADQELAMYS HDNIICGITS 
           ESDINAVTFF PNGQAFATGS DDATCRLFDI RADQELAMYS HDNIICGITS 
           ESDINAVTFF PNGQAFATGS DDATCRLFDI RADQELAMYS HDNIICGITS 
           ESDINAVTFF PNGHAFATGS DDATCRLFDI RADQELAMYS HDNIICGITS 

           VAFSKSGRLL LAGYDDFNCN VWDTMKAERS GILAGHDNRV SCLGVTENGM 
           VAFSKSGRLL LAGYDDFNYN VWDAMKAERS GILAGHDNRV SCLGFTENGM 
           VAFSKSGRLL LAGYDDFNCN VWDTMKAERS GILAGHDNRV SCLGVTENGM 
           VAFSKSGRLL LAGYDDFNCN VWDTMKAERS GILAGHDNRV SCLGVTENGM 
           VAFSKSGRLL LAGYDDFNCN VWDTMKAERA GILAGHDNRV SCLGVTENGM 

           AVATGSWDSF LRVWN 
           AVATGSWDSF LRVWN 
           AVATGSWDSF LRVWN 
           AVATGSWDSF LRVWN 
           AVATGSWDSF LRVWN 
