# Supplementary material for: Genomic analysis of a sexually-selected character: EST sequencing and microarray analysis of eye-antennal imaginal discs in the stalk-eyed fly Teleopsis dalmanni (Diopsidae)
Source: BMC Genomics. 2009 Aug 5;10:361. doi: 10.1186/1471-2164-10-361 (PMC2737001; doi:10.1186/1471-2164-10-361)
Supplement: Additional file 3 — EST dipteran alignments. Amino acid alignment files for Teleopsis dalmanni EST translations and proteins for A. gambiae, D. melanogaster, D. pseudoobscura and D. virilis. [file 1471-2164-10-361-S3.zip › Supplemental_File1/CG10561.phy2]

     5    419 
CG10561    AGDIFITLFK EFGSLIGCCL DYLNIEHIRK VH-NT-NPNP LYIPQGLDNI 
AGAP002616 ---------- ---------- ---------- ---------- ---------- 
dpse       AREIFQSLFK EFSSVLGCCL EYVNIDHITS CPV-QpD--P IYVPTGLDNI 
dvir       AREIFQSLFK DFSSILGCCL EYVNIQHITT CPLEQ-ETNP IYVPTGLDNI 
dmel       AREIFQSLFK EFGSILGCCL EYVNIEHITK CPVQQ-EQRP LYVPTGLDNV 

           LRPLTDIITE HNIKMGKPVG QIKW---YDA STTSTAKAHL ----VGCLDG 
           ---------- ---------- ---------- --KSSTANVV ----VECENG 
           VDELTQRLGK EQLQTGKPVG QIQW---TPS AL-G------ hhnsVGCLDG 
           VNALTHDLEK HQLQMGKPVG KIQWktpTEA --------QF ----VGCLDG 
           VDDLIQNMDK AQLQTGKPVG QIQW---TPA PMKS------ ----VGCLDG 

           SSFNADHIIC TLPLGVLKNF SKYMFKPMLP RHKVNAIRNI GYGSPVKIYL 
           AIYEADHVIC TLPLGVLKEQ AETLFVPALP QYKVESIDSL LFGTVDKIFL 
           SLYNADHIIC TLPLGVLKNF AGILFRPSLP QEKMMAIRNL GFGSPVKIYL 
           SLYHADHIIS TLPLGVLKNF SAILFKPMLP LDKLQAIHNL GFGNPVKIYL 
           SLYNADHIIC TLPLGVLKSF AGVLFRPTLP LDKMLAIRNL GFGNPLKIYL 

           EYNKNIKSWF TANLRPLW-- ---------N -EEE------ -RGSGLNW-Y 
           EYDRP----- ---------- ---------- ---------- ---------- 
           SYNLPIRLWL RRNLRPLGTL I---NRVTD- pQAE------ -R----SWTQ 
           SYKRPISHWL KSNLRPLS-P LaqpNPSATN ---Eatdsnp kR----SWTR 
           SYKKPIGRWL KGSLRPLGTL L---NPSVEQ -QPE------ -R----NWTQ 

           QIVEISKLPT SKHVLEVLIG GAFFGEIEKL PEDQITKEVT TILRICLKNP 
           ---------- ---------- ---------- ---------- ---------- 
           QVVEISQVPS SQHVLEVRVG GGYYEEIEKL PDTRLLEQIT TLLRKCISNP 
           QVVEISQLPS SQHVLEIRVG GGYYDEIEKL PDATLLEQIT MLLRRCLSNE 
           QVVEISQVPS SQHVLEVHVG GGYYEEIEKL PDEELLEQIT GLLRRCVSSH 

           KVPYPKSILR SNWSNSACFL GGRPYFSVNS TINDVNVLAS PLGDRA-ALL 
           ---------- ---------- ---------- ---------- ---------- 
           LVPYPQEILR SKWSTSACYL GGRPYFSTCS SARDVQRLAA PLGGKAPSLL 
           LVPYPQAMLR SNWNSSACFL GGRPYFSVNS SARDVQCLAA PLGDAEPTLL 
           LVPYPQELLR SNWSTSACYL GGRPYFSTNS SARDVQRLAA PLGEKSPGLL 

           FAGDATTLSG FGTVDGARQS GIREAERLIE FYINDPRRK- ----SRNEAQ 
           ---------- ---------- ---------- ---------- ---------- 
           FAGDATALHG FGTIDAARSS GIREAQRIIE YY-------- DLESARQNAR 
           FAGDATALHG FGTIDGARSS GIREAQRIID FY-------- -LESAKRNAQ 
           FAGDATSLRG FGTIDAARSS GIREAQRIID YYIGDKQRSP DLEAARQNTQ 

           IVVVGAGLAG LSAASHLIKN GFTSTIVLEA TERYGGRVKS EHFGDAYCEL 
           VIIVGAGMAG LSSANHLAKN GCTDFLILEG RNRVGGRIVS IDMGSQKIEL 
           IVVIGAGLAG LSAAQHLLSH GFRRTVVLEA TERYGGRINS QRFGDTFCEL 
           IVIIGGGLAG LSAAKHLLAN GFHSTLVLEA TERYGGRINS KRFGDTFCEL 
           IVVVGAGLAG LSAAQHLLSH GFRRTVILEA TDRYGGRINT QRFGDTYCEL 

           GAKYITIDSA R-NSIYELL 
           GANW--IHGV LgNPMFELA 
           GAKWVPIDGS Q-DSTYELL 
           GAKWVNINGS H-DSMYELL 
           GAKWVKIDGS Q-DSMYELL 
