# Supplementary material for: Genomic analysis of a sexually-selected character: EST sequencing and microarray analysis of eye-antennal imaginal discs in the stalk-eyed fly Teleopsis dalmanni (Diopsidae)
Source: BMC Genomics. 2009 Aug 5;10:361. doi: 10.1186/1471-2164-10-361 (PMC2737001; doi:10.1186/1471-2164-10-361)
Supplement: Additional file 3 — EST dipteran alignments. Amino acid alignment files for Teleopsis dalmanni EST translations and proteins for A. gambiae, D. melanogaster, D. pseudoobscura and D. virilis. [file 1471-2164-10-361-S3.zip › Supplemental_File1/CG10563.phy2]

     5    476 
dpse       LAFYFSNGPW RTLYVRYGYD PRKDFNSRHY QTFDFRLRFG TGVSEF--VY 
AGAP009321 VAFYYVNGPW RGTWVRYGYD PRKHFEARVY QLLDFRVRSI GSLHECikIK 
CG10563    LAYYFASGPW RTLFVRYGYD PRKDFNSRFY QTFDFRMRFR SGVSEF--FS 
dvir       LAFYFSNGPW RTLYVRYGYD PRKDFKSRHY QTFDFRLRFG SGVSEF--VY 
dmel       LAFYFSNGPW RTLYVRFGYD PRKDFNSRYY QTFDFRLRFS TGLSEF--VY 

           SRKSAKL--- KMTS---A-- --aAA---EE PKC-DLVQNI DYPYFDEHKL 
           RLSLTKINyr --TAEPTAAV K--ED---EQ NFINCT---- ----FDEDTI 
           QLSDKRKN-- KRTTKDLTEM EY-DD---EQ DDVTSLAIDV NYPYLDEDRM 
           SRKSAKQK-- RSS---T--- -----aasEE MKS-ELVQNI DYPYFDEHKL 
           AKKFVKQR-- RAANAPFAPI E--------- DRVSDLVQDI DYPYFDEHKL 

           PRSRQCMLRY CDVRIQKIQD MLEKIPTPLT GAICNERTGW LPPSFDAQVR 
           PPYRVIFYQY CDIHLKKIQE MLKKVPSPKS GTVCDERNGW L-RTFDDQCR 
           PRSKQCILRY RDIHIPKIQE MLVKIPSPQT GAICNEKTGW LPQGFDNQVR 
           PRSRQCMLRY CDVRLPKIQE MLEKIPTPLT GAVCNERTGW LPPSFDAQVR 
           PRSRQCMLRY CDVRMTRIQE MLEKIPTPLT GAVCNERTGW LPPGFDAQVR 

           ----QIVCAT ISDLLRSHYR KEHLMAEVEA VPQ------A DEED--D-gE 
           nimmEIVLNN IRR-LR---- ---------- ---------- ---------- 
           ----HIISNN IRDILRNYYR THKEDEEIKS KMV------A -----ENI-E 
           ----QIVCAT ISDLLRNHYR KEHLTAEVEA VPQtegeaeA -EEEEYYI-E 
           ----QIVCAS ISELLRNHYR KENLTAEVEA VTQ------A DEEDEDEA-E 

           DEETQEEDME LDDSQTMN-S ---SEn-YVd kD--IEQLFD NIMSRQLSFN 
           ---------- ---------- ---------- ---------- ---------- 
           NGDDMQLGVD IEEAEYMDIN ---VE-VSL- -EDNFQQLMD DLMSVQKNLR 
           DEETQEEDMD LDETPA---N enlV------ -DKNIEQLLN NIMSRQLSFC 
           DEETQEEDME LDETQAMG-N ---SE-QFV- -DNDIEQLFD NIMSRQLSFN 

           PRKEYELIEY PGRVVHPDRM LGTLGGIVNV SKVLGDEVKR LELRFHPQNP 
           ---------Y PGIVKNPDRM IETLGGIREI SNTFGQEKRR LELRFRPECI 
           SPKEIEVIEY PGNVVNVDKM LATLGGINKI SQALSSQNTA LQLKFHPENP 
           PQQEYELIEY PGRVVNTDRM LSTLGGIVNI SKVLGDEKKR LELRFHPDNP 
           PQKEYELIEY PGRVVNPDRM IATLGGIINV SKVLGDEVKR LALHFHPENP 

           YNKPAFGDCT DKTGVLLSVT VRRHKRDKLR PPQYF----V HVLGHCSRSF 
           YSKPAFGDGR PATGLLLKVV VQRRKSQ--- -PDYRavssV QIAGCVRRIF 
           FNKPVLCEPV EHTGFLLSVK VRRSKRDKTK PPKYE----V TILGNTVRSF 
           YNKPTFGDCT DKSGVLLSVT VRRHKRDKSR PPQHF----V RVLGHCSRSF 
           YNKPTFGDCT DKTGVLLSIT VRRHKKDKQR PPEYF----V RVLGHCSRSF 

           SFESLCDFQY LPLWATPQSD NGLAATKLTY ALEQTQPTDV TDLEFFKRGQ 
           NFDSLCDFQQ LP-------- ---------- ---------- ---------- 
           IFENLCDFQY LPLVKDDK-- -----QTLTF HKGLVISKSV TDVKYLDNSS 
           SFESLCDFQY LPLWHMPKSD DSCAASELMY ALDQVQPRDV TDLDYFKRPQ 
           TFETLCDFQY LPLWSTPKSD NANAAQELTY ALDQLKPKNT TDLDYFKRRH 

           SQLLCLPELF ARVDLVHTGN YRI-dgA-ED Gl-QEVLGVL TKSTYDSYDV 
           ---------- ---------- ---------- ---------- ---------- 
           LPGLNIPNVF ARSDVVQMNY FRNE--PVGD G-QMDALGVL QKTISDSRDV 
           AQLLCLPELF ARVDIVHGGH YRI-dgT-GD G-QHEVLGVS AKSTYDNHDV 
           SQLLALPELF THVDTVYAGT YRID--PSED G-QHEVLGVQ SKSSYDNQGV 

           ISFNMQDTFP TQADAQILKR LKVKYV 
           ---------- ---------- ------ 
           INFSMVNPFP IQPDTQILKR MRVKYV 
           VSFNMQDTFP TQPDAQILKR LKVKYV 
           VSFNMVDSFP TQADSQNLKR LKVKYV 
