# Supplementary material for: Genomic analysis of a sexually-selected character: EST sequencing and microarray analysis of eye-antennal imaginal discs in the stalk-eyed fly Teleopsis dalmanni (Diopsidae)
Source: BMC Genomics. 2009 Aug 5;10:361. doi: 10.1186/1471-2164-10-361 (PMC2737001; doi:10.1186/1471-2164-10-361)
Supplement: Additional file 3 — EST dipteran alignments. Amino acid alignment files for Teleopsis dalmanni EST translations and proteins for A. gambiae, D. melanogaster, D. pseudoobscura and D. virilis. [file 1471-2164-10-361-S3.zip › Supplemental_File1/CG10566.phy2]

     5    282 
CG10566    MLKSEMQHQF WITKKAVQRK LGSKEDEHII SSDAELDAKI EILKSISDTS 
dpse       MLKSEVQHQF WITKKAVQRK LGSKEDKHII SSDAELDAKI EVFKSISDTS 
AGAP006627 MLKSEFQHQF WVTKKAVQRK LGTKEDENIV ASDGELDSKI ELFRSVADSC 
dvir       MLKSEVQHQY WITKKVVQRK LGSKEDKHII SSDAELDAKI EVFKSISDTS 
dmel       MLKSEVQHQF WITKKVVQRK LGTKEDKHII SSDAELDSKI EVFKSISDTS 

           CELSKIIEQY QERLCVLSQE ECVFGRFLKE VGKRSKTTGA SITNTGKAVS 
           LELCKIIDQY QERLCILSQE ECVFGRFLKE AGKRSKTTGN SINHTAKAMS 
           SKLYRIIDQY QERVCILAQE ENSLGKFLRE VSKESPTTGK MMSTTGKAIS 
           TELCKIIDQY QERLCILSQE ECVFGRFLKE AGKRSKTTGG SITNAGKAMS 
           LNLCKIIDQY QERLCILSQE ECVFGRFLKE AGKRSRTTGG SIAHTAKAVS 

           YCGQQRMCVR VPLLRLQHEV DVFRVRAVRD TQITIQNMEK ERTEYRAALS 
           FAGQQRMCVR VPLLRLQHEV DVFRCRAVKD TEVTLQNMEK ERTEYRAALC 
           YCGQQRIAIR VPLLRLHHDV HTFKGRAIAD THHTIQQMER ERTEYRAALS 
           FAGQQRMCVR VPLLRLQHEV DVYRCRAVKD TELTLQTMEK ERTEYRAALS 
           FAGQQRMCVR VPLLRLQHEV DVFRCRAIKD TEQTLQTMEK ERTEYRAALS 

           WMK--SASSE LDPDTGKGLE KFRTAQSHVR TAKRNFDSLS LDSVQKIDLL 
           WMK-s-ASQE LDPDTGKGLD KFRTAQAHVR VAKHNFDGYS LDSIQKIDLL 
           WMK-s-VSAQ LDPDTGRGLE KFRKAQRHVK SAKTKFDKYT LDCLEKIDLL 
           WMKst-ASQD MDPDTGKGLD KFRTAQAHVR AAKHNFDGYS MDSIQKIDLL 
           WMK--SASQE LDPDTGKGLD KFRTAQAHVR VAKHNFDGYS MDSIQKIDLL 

           AAARCNMYSH ALVSYMSELK QFAQKTASTF EAIAKTLGEK KTKYDFCVLK 
           AAARCNMYSH ALVAYVAELK SFAQKAASTF QTISNAL-IA KPKYDFCVLK 
           AAARCNMFSH ALVGYQNAIL QFAKKTDETY KNTLKSL-AK DPHYSFSILK 
           AAARCNMYSH ALVAYLAELK NFAQKAASTF QTISNAL-VV KPKYDFCVLK 
           AAARCNMYSH ALVAYVTELK NFAQKAASTF QTISKAL-II KPKYDFCVLK 

           DLTQNE-VEE CNE--NRNDV ATVDKDQTLF FA 
           ELSQNEg--- PSE--DAPPI ETVDKDQSLF FA 
           ELTQ------ ---------- ---------- -- 
           ELSQN---EG AD-apETVPL ETVDKDQSLF FA 
           ELSQN---EG STE--EVPPI EAVDKDQSLF FA 
