# Supplementary material for: Genomic analysis of a sexually-selected character: EST sequencing and microarray analysis of eye-antennal imaginal discs in the stalk-eyed fly Teleopsis dalmanni (Diopsidae)
Source: BMC Genomics. 2009 Aug 5;10:361. doi: 10.1186/1471-2164-10-361 (PMC2737001; doi:10.1186/1471-2164-10-361)
Supplement: Additional file 3 — EST dipteran alignments. Amino acid alignment files for Teleopsis dalmanni EST translations and proteins for A. gambiae, D. melanogaster, D. pseudoobscura and D. virilis. [file 1471-2164-10-361-S3.zip › Supplemental_File1/CG1057.phy2]

     5    203 
AGAP002258 MAnKMVGKGK LPVESEDAQK LRFQVELEFV QCLANPNYLH FLAQRGYFKD 
dpse       MA-KMYGKGK TTVESEEQQK RRWQIELEFV QCLSNPNYLN FLAQRGYFKD 
dvir       MA-KMYGKGK TAIESEEQQK RRWQIELEFV QCLSNPNYLN FLAQRGYFKD 
dmel       MA-KMYGKGK TAIESEELQK RRWQIELEFV QCLSNPNYLN FLAQRGFFKD 
CG1057     MA-KMYGKGK TAIESEEQQR LRWQVELEFV QCLANPNYLN YLAQRGYFKD 

           AAFVNYLKYL LYWKEPEYAK YLKFPMCLYF LDLLQYEHFR REIVSAQCCK 
           QSFINYLKYL QYWKEPDYAK YLMYPMCLYF LDLLQYEHFR REIVNSQCCK 
           PSFINYLKYL QYWKEPDYAK YLMYPMCLYF LDLLQYEHFR REIVNNQCCK 
           QSFINYLKYL QYWKEPDYAK YLMYPMCLYF LDLLQYEHFR REIVNSQCCK 
           QTFINYLKYL QYWKEPEYAK YLMYPMCLYF LDLLQYEHFR REIVNSQCCK 

           FIDDQAILLW QHYTRRRTRL ---------- ---------- ---------- 
           FIDDQAILQW QHYTRKRIKL MENA------ --AAAQQQQQ QQQQQQlQQS 
           FIDDQAILQW QHYTRKRIKL INSVqenaaa aaAAAAAAAA QQQQQQ-QQ- 
           FIDDQAILQW QHYTRKRIKL IENV------ --TAAQQQQQ QLQQQQ-QQA 
           FIDDQAILQW QHYTRKRIKL LNSV------ --TTGQNQAE STDQQA-QQ- 

           ---------- ---------- ---------- ---------- ---------- 
           NG-gEAATAG EAAAT----G GMMATANGNG TASA------ ---------- 
           -QQ-QSNGGS GILAP----S EAATVAGIEA ANPQQQAT-L QNGNSSAA-- 
           NGM-EAATGG ESAAPTPNVN GSASTADSQQ TSSALQPVQA QPGNPQQQQQ 
           -------QGS NTCLP----N GIANT----Q TPSQQQTI-- -------QQQ 

           --- 
           --- 
           --- 
           ING 
           ING 
