# Supplementary material for: Genomic analysis of a sexually-selected character: EST sequencing and microarray analysis of eye-antennal imaginal discs in the stalk-eyed fly Teleopsis dalmanni (Diopsidae)
Source: BMC Genomics. 2009 Aug 5;10:361. doi: 10.1186/1471-2164-10-361 (PMC2737001; doi:10.1186/1471-2164-10-361)
Supplement: Additional file 3 — EST dipteran alignments. Amino acid alignment files for Teleopsis dalmanni EST translations and proteins for A. gambiae, D. melanogaster, D. pseudoobscura and D. virilis. [file 1471-2164-10-361-S3.zip › Supplemental_File1/CG10572.phy2]

     5    460 
dpse       MDYDFKMKTQ MERTKVEDLF NYEGCKVGRG TYGHVYKAKW KETSDGKEYA 
CG10572    MDYDFKMKTQ IERTKVEDLF AFEGCKVGRG TYGHVYKAKW KETSDGKEYA 
dvir       MDYDFKMKTQ MERTKVEDLF NYEGCKVGRG TYGHVYKAKW KETSDGKEYA 
AGAP009936 MDYEFKMKTQ QERAKVEDLF EYEGCKVGRG TYGHVYKARR KEGNDAKDYA 
dmel       MDYDFKMKTQ IERTKVEDLF NYEGCKVGRG TYGHVYKAKW KETSDGKEYA 

           LKQIDGTGLS MSACREIALL RELKHQNVIT LIRVFLSHND RKVFLLIDYA 
           LKQIDGTGLS MSACREIALL RELKHQNVIT LIRVFLSHND RKVFLLIDYA 
           LKQIDGTGLS MSACREIALL RELKHQNVIT LIRVFLSHND RKVFLLIDYA 
           LKQIEGTGLS MSACREIALL RELKHPNVIN LIRVFLSHTD RKVWLLFDYA 
           LKQIDGTGLS MSACREIALL RELKHQNVIT LIRVFLSHND RKVFLLIDYA 

           EHDLWHIIKF HRAAKATKKQ VVVPRGMVKS LLYQILDGIH YLHSNWVLHR 
           EHDLWHIIKY HRAAKASKKP VIVPRGMVKS LLYQILDGIH YLHSNWVLHR 
           EHDLWHIIKF HRAAKATKKQ VVVPRGMVKS LLYQILDGIH YLHSNWVLHR 
           EHDLWHIIKF HRAAKATKKP VMVPKGMVKS LLYQILDGIH YLHSNWVLHR 
           EHDLWHIIKF HRAAKATKKQ VVVPRGMVKS LLYQILDGIH YLHSNWVLHR 

           DLKPANILVM GDGNERGRVK IADMGFARLF NAPLKPLADL DPVVVTFWYR 
           DLKPANILVM GDGNERGRVK IADMGFARLF NAPLKPLADL DPVVVTFWYR 
           DLKPANILVM GDGNERGRVK IADMGFARLF NAPLKPLADL DPVVVTFWYR 
           DLKPANILVM GEGNERGRVK IADMGFARLF NAPLKPLADL DPVVVTFWYR 
           DLKPANILVM GDGNERGRVK IADMGFARLF NAPLKPLADL DPVVVTFWYR 

           APELLLGARH YTKAIDIWAI GCILTSEPIF HCRQEDIKTS NPYHHDQLDR 
           APELLLGARH YTKAIDIWAV GCILTSEPIF HARQEDIKTS NPYHHDQLDR 
           APELLLGARH YTKAIDIWAI GCILTSEPIF HCRQEDIKTS NPYHHDQLDR 
           APELLLGARH YTKAIDIWAI GCILTSEPIF HCRQEDIKTS NPYHHDQLDR 
           APELLLGARH YTKAIDIWAI GCILTSEPIF HCRQEDIKTS NPYHHDQLDR 

           IFNVMGFPQD KDWEDIKKMP EHHTLTKDFK RSTYSTCSLA KYMERHKIKP 
           IFNVMGFPQD KEWEDIKKMP EHHTLIKDFK RSNYATCSLA KYMDRHKIKP 
           IFNVMGFPQD KDWEDIKKMP EHHTLTKDFK RSTYSACSLA KYMERHKIKP 
           IFNVMGFPQD KDWEDIRKMP EHHTLTKDFK RSNYASCSLV KYMERHKIKP 
           IFNVMGFPQD KDWEDIKKMP EHHTLTKDFK RSTYSTCSLA KYMERHKIKP 

           DSKAFHLLQK LLLMDPNKRI TSEQAMQDQY FQEEPLPTQD VFAGCPIPYP 
           DSKAFHLLQK LLLMDPNKRI TSEQAMQDPY FQEDPLPTQD VFAGCPIPYP 
           DSKAFHLLQK LLLMDPNKRI TSEQAMQDQY FQEEPLPTQD VFAGCPIPYP 
           DSKAFHLLQK LLLMDPNKRI TSEQAMQDPY FSEDPMPTAD VFAGCPIPYP 
           DSKAFHLLQK LLLMDPNKRI TSEQAMQDQY FQEEPQPTQD VFAGCPIPYP 

           KREFLTDDDQ EDKSDNKRQQ QQQQQQQQQQ QQQQQQQQQQ QQQQQQQM-n 
           KREFLTDDDQ EDKNDNKRQQ QQQQQQQQQQ QQQQQQQQQQ QQQQQQHH-- 
           KREFLTDDDQ EDKSDNKRQQ QQQQQQQQQQ QQQQQQQQQQ QQQQQ---mn 
           KREFLTDEDQ DDK------- ---------- ---------- ---------- 
           KREFLTDDDQ EDKSDNKRQQ QQQQQQQQQQ QQQQQQQQQQ QQQQQQMN-- 

           pNEPNAKRVR LSG------- -AGNQQDFHH QQQQ--QQQQ QQQQ--QQMM 
           -NE--AKRVR LSAPNQQQQQ QVQNQQDFHH ------QQQQ QQQQQQQQMM 
           pNEPNAKRVR LSG------- -AGNQQDFHH QQQQ---QQQ QQQQ--QQMI 
           ---------- ---------- ---------- ---------- ---------- 
           -AEPNAKRVR LSGAG----- ---NQQDFHH QQQQQQQQQQ QQQQQQQQMM 

           F-NQQQNFQQ 
           FSQQQQNFQQ 
           F-NQQQSFQQ 
           ---------- 
           FN-QQQNFQR 
