# Supplementary material for: Genomic analysis of a sexually-selected character: EST sequencing and microarray analysis of eye-antennal imaginal discs in the stalk-eyed fly Teleopsis dalmanni (Diopsidae)
Source: BMC Genomics. 2009 Aug 5;10:361. doi: 10.1186/1471-2164-10-361 (PMC2737001; doi:10.1186/1471-2164-10-361)
Supplement: Additional file 3 — EST dipteran alignments. Amino acid alignment files for Teleopsis dalmanni EST translations and proteins for A. gambiae, D. melanogaster, D. pseudoobscura and D. virilis. [file 1471-2164-10-361-S3.zip › Supplemental_File1/CG10574.phy2]

     5     68 
dpse       QNQPSPQLPC KGILKTSRSF DKSGAS---F RKSAKFDELN VLQTFHPADK 
AGAP005809 -DSPDAKKPC KGILKSSSSF DKHSAAssvH RKSAKFDELN VLQTHHPPDK 
CG10574    QDSPDAKKPC KGILKTSRSF DKPNAS---Y RKSAKFDEIN VLQTYHPVDK 
dvir       QNNPSPQLPC KGILKTSRSF DKSGAS---F RKSAKFDELN VMQTFHPADK 
dmel       QNNPSPQLPC KGILKTSRSF DKSGAS---F RKSAKFDELN VMQTFHPADK 

           DYGHMKIDEP KTPY---- 
           DYGHMKVDEP KTPYNYVE 
           DYGHMKIDEP KTPFNYVD 
           DYGHMKIDEP KTPFNYTE 
           DYGHMKIDEP KTPYNYTE 
