# Supplementary material for: Genomic analysis of a sexually-selected character: EST sequencing and microarray analysis of eye-antennal imaginal discs in the stalk-eyed fly Teleopsis dalmanni (Diopsidae)
Source: BMC Genomics. 2009 Aug 5;10:361. doi: 10.1186/1471-2164-10-361 (PMC2737001; doi:10.1186/1471-2164-10-361)
Supplement: Additional file 3 — EST dipteran alignments. Amino acid alignment files for Teleopsis dalmanni EST translations and proteins for A. gambiae, D. melanogaster, D. pseudoobscura and D. virilis. [file 1471-2164-10-361-S3.zip › Supplemental_File1/CG10576.phy2]

     5    326 
CG10576    LPEVKSKYGN MPFNIRHFDE ETKARMGVVE CVSHKMIEPF QVLYEKPSEH 
dpse       LAEVKTKYGN MPFNIRSFEE ETKARMGVVE CVSHKMIEPF QVLYEKPTEI 
dvir       LAEVKTKYGN MPFNIRSFEE ETKARMGVVE CVSHKMIEPF QVLYEKPSEI 
dmel       LAEVKTKYGN MPFNIRSFEE ETKARMGVVE CVGHKMIEPF QVLYEKPSEI 
AGAP005108 IGEVKKKYGT MPFNLRNFEE EAKAKLGVNE CVTHKMVEPF QVLYEKHNEY 

           VAQFKHTVLL MPNGVNLVTG IEFPDNFYKS EHSIAQDDLK ELVNTPLQP- 
           VAQFKHTILL MPNGVNLVTG IPFNVDSFAS EYSIAQEELK TLVAQPLGP- 
           VAQFKHTVLL MPNGVNLVTG IPFNVDNYVS EYSIAQPELK ELVAQPLGP- 
           VAQFKHTVLL MPNGVNLVTG IPFEAENYVS EYSVAQEELK TLLAQPLGP- 
           VAQFKYTVLI TANGKKVVTG HPFDENCYES EHSVQDEEMK NLLAGKVAPq 

           ----SK-KGR GAAKK---KA A----AAA-- ENADPATTKV ETAPT-VET- 
           ----VKgKGK G---K---KA S----AA--- ------ATKV DSAPApVEA- 
           ----VKgKGK G---K---KA AagnsAA--- ------ATKV ESAPA-VET- 
           -----V-KGK GKGKK---AT A----GAA-- -------TKV ETAPA-VET- 
           sgakAK-KKR NRGKKnkgAA A----GAAde E---EGDSGE EDAPA-ATAd 

           KAMADVEK-- EPEKTIAEDL VVTKYKLAGE IVNKTLKTVV GLCVAGASVR 
           KAMADAEK-- EPEKTIAEDL VVTKYKLAGE IVNKTLKAVI GLCVADASVR 
           KAMADVEK-- EPEKTIAEDL VVTKYKLAGE IANKTLKTVI GLCVPDASVR 
           KAMADVEK-- EPEKTIAEDL VVTKYKLAGE IVNKTLKAVI GLCVVDASVR 
           KAMAPVEKqt DQELTIEDPT VIEKYRIAGD VVNRTLQAIV KECVAGASVK 

           DVCTQGDNLI IDETGKVYKK EKDLKKGIAF PTCISVNNCI CHFSPTKNDP 
           EICTQGDNLL TEETGKVYKK EKDLKKGIAF PTCLSVNNCV CHFSPAKNDT 
           EICTKGDNLL TEETGKVYKK EKELKKGIAF PTCLSVNNCV CHFSPAKNDA 
           EICTQGDNQL TEETGKVYKK EKDLKKGIAF PTCLSVNNCV CHFSPAKNDA 
           EICQKGDNML MHDTGKKYKH DEDMKKGIAF PTCLSVNNCI CHFSPARNDP 

           DQTLKDGDVV KVDLGAHIDG FIAVAAHSLV VG-ASDTKVT GRKADVVLAA 
           DYTLKAGDVV KIDLGAHIDG FIAVAAHTIS VGASADQKIS GRPADVILAA 
           DYTLKAGDVV KIDLGGHIDG FIAVAAHTIV VGAGADQKIS GRQADVILAA 
           DYTLKAGDVV KIDLGAHIDG FIAVAAHTIV VGAAADQKIS GRQADVILAA 
           DYVLKENDVV KIDMGAHIDG FIAVAAHTIV VGATPENKCK GRAADVVLAA 

           YWSVQAALRL L-SGSSNNTI TEAVQK 
           YWSVQAALRL LKSGANNYAI TDAVQQ 
           YWSVQAALRL LKSGSSNYSI TDAVQQ 
           YWAVQAALRL LKSGANNYSL TDAVQQ 
           YHASQAALRL LKAGTGNYAV TDAVQK 
