# Supplementary material for: Genomic analysis of a sexually-selected character: EST sequencing and microarray analysis of eye-antennal imaginal discs in the stalk-eyed fly Teleopsis dalmanni (Diopsidae)
Source: BMC Genomics. 2009 Aug 5;10:361. doi: 10.1186/1471-2164-10-361 (PMC2737001; doi:10.1186/1471-2164-10-361)
Supplement: Additional file 3 — EST dipteran alignments. Amino acid alignment files for Teleopsis dalmanni EST translations and proteins for A. gambiae, D. melanogaster, D. pseudoobscura and D. virilis. [file 1471-2164-10-361-S3.zip › Supplemental_File1/CG10579.phy2]

     5    533 
AGAP005729 TSLDIWGVGC IFVEMITGMP TFPGIRDTYD QLDKIFKILG TPTEDTWPGV 
CG10579    TSRDMWGVGC IFVEMVTGMP TFPGIRDTYD QLHKIFKLLG TPTEETWPGV 
dpse       TSLDMWGVGC IFVEMVTGMP TFPGIRDTYD QLDKIFKLLG TPTEETWTGV 
dvir       TSLDMWGVGC IFVEMVTGMP TFPGIRDTYD QLDKIFKLLG TPTEDTWQGV 
dmel       TSLDMWGVGC IFVEMVTGMP TFPGIRDTYD QLDKIFKLLG TPTEDTWPGV 

           THLPGYKLQM LGFFKSRKLG LSFPRLYDIN EGETMATAFL QLNPDNRISA 
           THFPYYKPRR LGFYRPHKLG HNFPRLYDIA EGEAIA-AFL QLHPEQRIGA 
           THFPGYKPHK LGFYRPRKLG HNFPRLYDII EGETIANAFL QLNPEERIGA 
           THFPGYKPHK LGFYRPRKLG HNFPRLYDII EGETIANAFL QLNPEQRIGA 
           THFPGYKPHK LGFYRPRKLG HNFPRLYDII EGETIANGFL QLNPEQRLGA 

           DEALRHRYFA SLPKKLYELP DELSIFTVEG IYLHPEPNRH HG-------- 
           EEALHHPYFA QLPKKLYELP DETSIFTVEG IHLFPEPNRQ NKADT-TSGH 
           DDALLHPYFA QLPKKLYELP DETSIFTVEG VQLYTEPNRQ NKATTgVTAT 
           EEALQHPYFA QLPKKLYELP DETSIFTVEG VQLHTEPNRQ NK-AT-TTTT 
           DDALQHPYFA QLPKKLYELP DETSIFTVEG VQLYTEPNRQ NKATT-TTTT 

           ---------- ---MREKKGG ALQKIKKRLS HSFGRLSISR EESDDST-Qq 
           TMAATKNAKD GVTMREKKGG ALQKLKKRLS HSFGRLTISR EDGEESN-H- 
           TGQAATNAKD GVTMREKKGG ALQKLKKRLS HSFGRLTISR EDGDESTaH- 
           TTTTTTNAKD GVTMREKKGG ALQKLKKRLS HSFGRLTISR EDGDDST--- 
           TTTGATNAKD GVTMREKKGG ALQKLKKRLS HSFGRLTISR EDGDEST-H- 

           nnHHHLPH-H H--HHHHGHG --HNRGGKVP FNGYTSEEYL DRLEPNGNIP 
           --HHHHHP-H H--HHRGGHG --HNHGNKVP YNGYNSEEYL DRLEPNGNIP 
           --HHHH--hH H--HHRGGHG GHHNHGNKVP YNGYNSEEYL DRLEPNGNIP 
           --HHHH---H HhnHHRGG-G AHHNHGNKVP FNGYNSEEYL DRLEPNGNIP 
           --HHHH---H H--HHRGGHG GHHNHGNKVP YNGYNSEEYL DRLEPNGNIP 

           ADKSYS---- ----KHWNrv S--------- --DH-ERVHR QLSVSSDSKL 
           ADKSNCRYGA QEPAKKEN-- S--QDWRSTD STDHHDRVQR QLSVSSDSKL 
           ADKTNCRYGA QESAKNDS-- KKPQDWRSTD STDHHDRVQR QLSVSSDSKL 
           ADKTNCRYGA QESAKNDN-- NKPQDWRSTD STDHHDRVQR QLSVSSDSKL 
           ADKTNCRYGA QESAKNDN-- NKPQDWRSTD STDHHDRVQR QLSVSSDSKL 

           LDDDIREETR V----IMRPK KPPRPKSEVF LNKHDPHPRR KRFSAFGGDS 
           LDDDIREE-- --TRVIMRPK KPPRPKSEVF LNKQDPHPRR KRFSAFGGDS 
           LDEDIREEMK YHSHVVMRPK KPPRPKSEVF LNKQDPHPRR KRFSAFGGDS 
           LDEDIREEMK YHSHVVMRPK KPPRPKSEVF LNKQDPLPRR KRFSAFGGDS 
           LDEDIREEMK YHSHVVMRPK KPPRPKSEVF LNKQETHPRR KRFSAFGGDS 

           PFGKSDAYIK LEQLGEGSYA TVFKGYSNLT NQVVALKEIR LQEEEGAPFT 
           PFGKSDAYIK LEPLGEGSYA TVYKGFSNLT HQRVALKEIR LQEEEGAPFT 
           PFGKQEAYVK LEPLGEGSYA TVYKGFSKLT YQRVALKEIR LQEEEGAPFT 
           PFGKQEAYVK LEPLGEGSYA TVYKGFSKLT YQRVALKEIR LQEEEGAPFT 
           PFGKQEAYVK LEPLGEGSYA TVYKGFSKLT YQRVALKEIR LQEEEGAPFT 

           AIREASLLKE LKHSNIVTLH DIVHTRETLT FVFEFVNTDL SQYMERHPGG 
           AIREASLLKE LKHSNIVTLH DIVHTRETLT FVFEYVNTDL SQYMEKHPGG 
           AIREASLLKE LKHSNIVTLH DIVHTRETLT FVFEYVNTDL SQYMEKHPGG 
           AIREASLLKE LKHSNIVTLH DIVHTRETLT FVFEYVNTDL SQYMEKHPGG 
           AIREASLLKE LKHSNIVTLH DIVHTRETLT FVFEYVNTDL SQYMEKHPGG 

           LDHRNVRLFL FQLLRGLSYC HKRRVLHRDV KPQNLLISET GELKLADFGL 
           LDHRNVRLFL FQLLRGLSYC HKRRVLHRDV KPQNLLISDC GELKLADFGL 
           LDHRNVRLFL FQLLRGLSYC HKRRVLHRDV KPQNLLISDC GELKLADFGL 
           LDHRNVRLFL FQLLRGLSYC HKRRVLHRDV KPQNLLISDC GELKLADFGL 
           LDHRNVRLFL FQLLRGLSYC HKRRVLHRDV KPQNLLISDC GELKLADFGL 

           ARAKSVPSHT YSHEVVTLWY RPPDVLLGST EYS 
           ARAKSVPSHT YSHEVVTLWY RPPDVLLGST EYS 
           ARAKSVPSHT YSHEVVTLWY RPPDVLLGST EYS 
           ARAKSVPSHT YSHEVVTLWY RPPDVLLGST EYS 
           ARAKSVPSHT YSHEVVTLWY RPPDVLLGST EYS 
