# Supplementary material for: Genomic analysis of a sexually-selected character: EST sequencing and microarray analysis of eye-antennal imaginal discs in the stalk-eyed fly Teleopsis dalmanni (Diopsidae)
Source: BMC Genomics. 2009 Aug 5;10:361. doi: 10.1186/1471-2164-10-361 (PMC2737001; doi:10.1186/1471-2164-10-361)
Supplement: Additional file 3 — EST dipteran alignments. Amino acid alignment files for Teleopsis dalmanni EST translations and proteins for A. gambiae, D. melanogaster, D. pseudoobscura and D. virilis. [file 1471-2164-10-361-S3.zip › Supplemental_File1/CG10580.phy2]

     5    275 
AGAP006439 ---------- ---------- ---------- ---------- ---------- 
dpse       MMSLTVLSLP QRFKRLLQAM TLAVAVVYMT LMLYQSAYGY PGIQV-PHSQ 
CG10580    IMSTILLSLP QRYKRLLLAM ILAVAIIYTT LVLYQSVYGY PGMQL-PASQ 
dvir       MMSLTVVSLP QRYKRLLQAM TLAVAVVYMT LLLYQSAYGY PGLQLqPQSQ 
dmel       MMSLTVLSPP QRFKRILQAM MLAVAVVYMT LLLYQSAYGY PGIQV-PHSQ 

           ---------- ---------- ---------- ---------- ---------- 
           --VDA----- --SANTNANT NANANAnepv v-TTHRDQLL QDYALHS--- 
           HFLVEPQQLI EPKQNIEVDT SAAADT---- -IKHHNTQLK LLQFQAS-PT 
           --------LD --------GN EPAATT---- -TTQQQQQ-- ---LLHSLPP 
           ---------- -------VD- ALASEA---- -VTTHRDQLL QDYVQSSTPT 

           ---------- ---------- ---------- ---------- ---------- 
           -SSSTPTQP- AAAAAA---- ------AASP TT-----VII RKDIRSFNFS 
           QQQLKSTQRS LSASVPP--- ----APAPQQ TT-----VII RKDIHSFNFS 
           TQSVAAAAS- ---SLPPAss pvAAAVA--- -TpitpsLII RKDIHSFNFS 
           Q--------- ------PG-- --AGAPAASP TT-----VII RKDIRSFNFS 

           ---------- ---------- ---------- --AVTGTPKP PTTELDDLLI 
           DIEVSERPTA TLLTELARRS RNGELLHDLS QRAVTATPQP PITELDDIFI 
           DIEVSERPTA ALLNDLARRS RNGELLHDLS QRAVTATPKP PITELDDIFI 
           DIEVSERPDA TLLTDLARRS RNGELLHDLS QRAVTATPQP PTTELDDIFI 
           DIEVSERPTA TLLTELARRS RNGELLRDLS QRAVTATPQP PVTELDDIFI 

           SVKTTKSYHD TRLEMIIKTW YQLAKEQT-- ---------- ---------- 
           SVKTTKNYHD TRLALIIKTW FQLARDQTWF FTDTDDHYYQ ERTKGHLINT 
           SVKTTKNYHD TRLALIIKTW FQLARDQTWF FTDTDDYYYQ EKTKGHLINT 
           SVKTTKNYHD TRLALIIKTW FQLARDQTWF FTDTDDHYYQ EKTKGHLINT 
           SVKTTKNYHD TRLALIIKTW FQLARDQTWF FTDTDDHYYQ EKTKGHLINT 

           ---------- ---------- ----- 
           KCSQGHFRKA LCCKMSAELD VFLES 
           NCSQGHFRKA LCCKMSAELD VFLES 
           KCSQGHFRKA LCCKMSAELD IFLES 
           KCSQGHFRKA LCCKMSAELD VFLES 
