# Supplementary material for: Genomic analysis of a sexually-selected character: EST sequencing and microarray analysis of eye-antennal imaginal discs in the stalk-eyed fly Teleopsis dalmanni (Diopsidae)
Source: BMC Genomics. 2009 Aug 5;10:361. doi: 10.1186/1471-2164-10-361 (PMC2737001; doi:10.1186/1471-2164-10-361)
Supplement: Additional file 3 — EST dipteran alignments. Amino acid alignment files for Teleopsis dalmanni EST translations and proteins for A. gambiae, D. melanogaster, D. pseudoobscura and D. virilis. [file 1471-2164-10-361-S3.zip › Supplemental_File1/CG10585.phy2]

     5    413 
CG10585    VHRLSQLPIA SYY-FRINNP ISTTPLN--- -----KTFTL QQQYVR---T 
dpse       MYRASG-RIM Q-Q-LRHRM- ---------- --PALKTFTL RQQQRHeqv- 
dvir       MQQLMRHRMP QGQlLRRRNP TTPAVLLST- -------FTQ -QQQKR---G 
dmel       MYRASGLRIM Q-Q-MRRRIP VELQPLQVAK AAPALQTFTS QR-------- 
AGAP006015 ---------- ---------- ---------- ---------- ---------- 

           LTTSSTSTSE KLATKQA--- PPKHDWNRAV SEAERIVGYP TSFLSLRWLL 
           RWTATS---- TVSSKQVTTP PPRHDWNRAV SEAERIVGYP TSFLSLRWLL 
           TATSTVS--- ---SKQA-TP PPRHDWNRAV SEAERIVGYP TSFLSLRWLL 
           -WTSTTTTSG KHASPQVTTP PPRHDWNRAV SEAERIVGYP TSFLSLRWLL 
           ---------- ---------P VPKHDWNRAV SEAEKIVGYP TSFLSLRWLL 

           SDEIANVALH LRKLVGSNHP LLKTAKHLLY NGKNTMQAWG LIVLLISKAA 
           SDEIANVALH LRKLVGSAHP LMKTAKHLLY NGKNTMQAWG LIVLLVSKAA 
           SDEIANVALH LRKLVGSAHP LMKTAKHLLY NGKNTMQAWG LIVLLVSKAA 
           SDEIANVALH LRKLVGSAHP LMKTAKHLLY NGKNTMQAWG LIVLLVSKAA 
           SDEIANVALH LRKLVGSNHP LLRTAKMLIF NGKNNMQAWG LIVLLVSKAV 

           GHAPTIPDME QDKSAGVLHS QRALAEVTEM IRISHLVHNS LVNLQRSSEA 
           GHAPSVPDVE QDKSAGVLHS QRALAEVTEM IRISHLVHNS VVNLQSSTEA 
           GHAPSIPDVE QDKSAGVLHS QRALAEVTEM IRISHLVHNS VVNLQSGTQA 
           GHAPSVPDVE QDKSAGVLHS QRALAEVTEM IRISHLVHNS VVNLQSSTQA 
           GHAPTVPDLE QDKSAGVLQS QRGLAEITEM IRTAQLVHQG LVNLQSLDEA 

           GKDRDEQNNP LPSKPDTKAK NS-DVS---- -----VDFNE -NDAMQPMDI 
           GQDRDEQNNP LPYKPGTFQR PSLSVA---- -----VDFNE -HDVMTPMPI 
           GQDRDEQNNP LPYKPGTFQR PSLSVA---- -----VDFNE -HDVMTPMPI 
           GQDRDEQNNP LPYKPGTFQR PSLSVG---- -----VDFNE -HDVMTPMPI 
           GNERDQQNNP LPSCP--LDC PGMAAGgrds epegaVNFGD lVNNTQPLSL 

           SKVMGIPEKE WECRNILNAG SLLGKSCQGS LKLAGQSEEM QKQAYRFGKH 
           AQVLGNPEQE WECRNILNAG SLLGKSCQAS LKLAGQSEEL QRHAYRFGKH 
           GQVLGNPEQE WECRNILNAG SLLGKSCQAS LKLAGQSEQM QRHAYRFGKH 
           AQVLGNPEEE WECRNILNAG SLLGKSCQAS LKLAGQSEEL QRHAYRFGKH 
           EGVMGNPERE WALRHILGAG SLLGKSCQGA MMLAEQSEAL QRRGYMFGKH 

           LFLAWQACLD VELFQSN--T LPLDTTFIFV SAPVFFHLEY DPPLYEEIEK 
           LALAWQACLD AEPFQCP--T LPLDTTFSLV SAPVLFHLEH DPSLYAQLEQ 
           LALAWQACLD AEIFQCP--T LPLDTTFSLV SAPVLFHLEH DPSLYALIEP 
           LALAWQACLD AEPFQCP--Q LPLDVTFSLV SAPVLFHLEH DPGMYSQLEA 
           LSLAWQACID LEPFGCDlcD LPPGVRFSLV SAPVLFHLAH DPSLYEEIQK 

           GKISVENIDY VKVHQKVFFG PGLEKTKELQ RKHTTAAMRV LESFPPSDAR 
           GKQSVDNIDY DKIHKAVLAG PALAKTKELQ RKHTAAALAV LQHFPATDAR 
           GKKSVELIDY VQIHKAVIAG PALAKTKELQ CKHTAAALSV LQHFPATDAR 
           GKQSVDNIDY DKIHKAILAG PALAKTKELQ RKHTAAALAV LQHFPATDAR 
           GRESVDNIDF VKVHAAVLKG PGPERTRVLQ KKHSEAALEV LNDLPPSDAR 

           TALENIILAM QDL 
           QALENIILAM QDL 
           QALENIILAM QDL 
           QALENIILAM QDL 
           TALQNIILAM QDI 
