# Supplementary material for: Genomic analysis of a sexually-selected character: EST sequencing and microarray analysis of eye-antennal imaginal discs in the stalk-eyed fly Teleopsis dalmanni (Diopsidae)
Source: BMC Genomics. 2009 Aug 5;10:361. doi: 10.1186/1471-2164-10-361 (PMC2737001; doi:10.1186/1471-2164-10-361)
Supplement: Additional file 3 — EST dipteran alignments. Amino acid alignment files for Teleopsis dalmanni EST translations and proteins for A. gambiae, D. melanogaster, D. pseudoobscura and D. virilis. [file 1471-2164-10-361-S3.zip › Supplemental_File1/CG1059.phy2]

     5    648 
CG1059     VLPQVMAVLP SMLAHADWKQ RYAALMAISA IGEGCHKQME TMLDQIMSGV 
dpse       ILPQVMSSLP AMLSHSDWKH RFAALMAISS IGEGCHKQME AILDEVMSGV 
AGAP003769 ILPHIVNNIP NMLLSPDWKQ RHAALMAISA AGEGCQKQME AMLENIMQGV 
dvir       VLPHVMNALP GMLNHTDWKH RFAALMAISA IGEGCHKQME AILDQVMSGV 
dmel       VLPLVMNALP VMLGHADWKH RFAALMAISA IGEGCHKQME AILDEVMSGV 

           LNFLRDPHPR VRYAACNAIG QMSADFAPTF EKKFHEQVIP GLLSLLDDVR 
           LNFLRDPHPR VRYSACNAIG QMSTDFAPIF EKKFHSQVIP GLMLLLDDVQ 
           LKYLVDPHPR VRYAACNAIG QMATDFAPIF EKKFHEQVIP GLLNLLDDVE 
           LNYLRDPNPR VRYAACNAIG QMSTDFAPTF EKKFHEQVVP GLLLLLDDEQ 
           LNFLSDPHPR VRYAACNAIG QMSTDFAQTF EKKFHSQVIP GLLSLLDDVE 

           HPRVQAHAGA ALVNFSEDCP KHILTRYLDG IMLKLETVLN SKFKELVEKG 
           NPRVQAHAGA ALVNFSEDCP KNILTRYLDG IMAKLEAILN SKFKELVEKG 
           NPRVQAHAGA ALVNFSEDCP KNILTRYLDA IMAKLELILT TKFKELVEKG 
           NPRVQAHAGA ALVNFSEDCP KNILTRYLDA IMAKLETILN SKFKELVEKG 
           NPRVQAHAGA ALVNFSEDCP KNILTRYLDG IMAKLETILN SKFKELVEKG 

           NKLVLEQVVT TIASVAGTCE KEFVAYYDRL MPCLKFIIQN ANAEDLRMLR 
           NKLVLEQVVT TIASVADTCE AEFVTYYDRL MPCLKFIIQN ANSEDLRMLR 
           TKLVLEQVVT TIASVADTTE KDFVVYYDRL MPSLKYIIKN GNTDELKLLR 
           NKLVLEQVVT TIASVADTCE HEFVAYYDRL MPCLKFIIQN ANSEDLRMLR 
           NKLVLEQVVT TIASVADTCE SEFVAYYDRL MPCLKFIIQN ANSDDLRMLR 

           GKTIECVSLI GLAVGREKFI TDAGDVMDML LKTHTE-GDL PDDDPQTSYE 
           GKTIECVSLI GLAVGRDKFI GDAGEIMDML LVNHTEGAEL ADDDPQTSYE 
           GKTIECVSLI GLAVGAEKFM SDASDVMDML LKTHTEG-DL PDDDPQTSYE 
           GKTIECVSLI GLAVGREKFI NDAGEVMDML LKTHTEG-DL PDDDPQTSYE 
           GKTIECVSLI GLAVGREKFI GDAGEVMDML LVNHTEGGEL ADDDPQTSYE 

           EVVRLMVPML KFYFHDGVRS AAAESLPYLL ECAKIKGPQY LEGMWNYICP 
           EVVRLMLPML KFYFHDGVRT AAAESLPYLL DCAKIKGPQY LEGMWLYICP 
           EVVRLMVPML KFYFHDGVRS AAAESLPYLL DCAKIKGPKY LEGMWLYICP 
           EVVRLMLPLL KFYFHDGVRS AAAESLPYLL DCAKIKGPNY LEGMWLYICP 
           DVVRQMLPML KFYFHDGVRT AAAESLPYLL DCAKIKGPQY LEGMWMFICP 

           ELLKVIGTEP EADVQSELLN SLARCIETLG RNCLSDDDMK QVLEFISKFM 
           ELLKVIVTEP EPEVQSELLN SLAKCIETLG PNCLNEEAMK QVLEIINKYV 
           ELLKAIDSEP EADVLTELLH SLARCIETLG AACLSNEAME EVLKIIDKFM 
           ELIKVINTEP EPDVQSELLN SLAKCIETLG PNCLNEEAMK QVLEIINKYV 
           ELLKVIVTEP EPDVQSELLN SLAKCIETLG PNCLNEDAMK QVLEIINKYV 

           DEHFERAGKR LLARNEEDYD DGVEEELAEQ GDTDTFLLSK VVDIIHALFV 
           LEHFERADKR LAARNEEDYD DGVEEELAEQ DDTDVYILSK VIDITHALFL 
           KQHFEKEEKR AQARKEEDYD DGVEEQLAEE DDADIYLLSR ISDIIHSLFV 
           LEHFERADKR LAARTEEDYD DGVEEELAEQ DDTDIYILSK VVDIIHALFL 
           LEHFERADKR LAARNEEDYD DGVEEELAEQ DDTDVYILSK IVDITHALFQ 

           TYNAQFLPYF DQVATHFIKL LEPSRCWSDR QWGVCVFDDV IEFCGPDSAP 
           TNKALFLPAF EQVAPHFVKL LDPSRPPTDR QWGVCVFDDL IEFCGPACAP 
           TYKDAFLPSF QRVVPHFVKL LQATNPWADR QWGLCIFDDL IEYTGPLCVQ 
           TNKAQFLPAF DQVAPHFVKL LDPNRPFADR QWGVCVFDDL IEFCGPACTP 
           TNKAQFLPAF EQVAPHFVKL LEPSRPVADR QWGLCVFDDL IEFCGPACAP 

           YQQIFTPALL QYVLDKTPEV RQAATYGCGV LGQFGGEQFA VTCAQTIPLL 
           YQQIFTPALL QYVGDKSPEV RQAAAYGCGV LAQFGGEQFA VTCAQIIPLL 
           YQPYFLQPML EYIKDEQPEV RQAAVYGCGV LGQFGGEQFA VTCAQAISLL 
           YQQIFTPALL QYVLDKSPDV RQAAAYGCGV LGQFAGDQFA HTCAQIIPLL 
           YQQIFTPALV QYVCDKAPEV RQAAAYGCGV LGQFAGEQFA HTCAQIIPLL 

           VQVINDPKSR ETENINPTEN AISAVTKILK YNKSALNNID EIISVWFSWL 
           VQVINDPKAR EIENINATEN AISAFAKILK YNKSALSNVD ELIGVWFSWL 
           VEVIMAPDSR EPENVNPTEN AISAVTKILK YNNTAITNPD EIIALWFTWL 
           VQVINDPRAR EIENINATEN AISAFAKILK YNKSALTNLD ELISVWFSWL 
           VQVINDPKAR EIENISPTEN AISAFAKILK YNNSALSNVD ELIGVWFSWL 

           PVVEDNDEAP HVYNYMCELI QANHPVILGA NNCNLPRIVS IIAQAFATKV 
           PISEDPEEAT HIYGYMCDLI EANHPVILGA NNSNLPRIVS IIAEAYCTKV 
           PVGEDEDEAV YVYGYLCDLI QANHPVILGE NNVNLPRIVS IIASCFYREA 
           PTSEDPEEAA HIYGYLCDLI EANHPAILGA NNCNLPRIVS IIADTFCTNV 
           PVSEDSEEAA HIYGYLCDLI EGNHPVILGA NNGNLPRIVS IIAESFCTKV 

           VEPLSDVGSR MLNIVKQVES NPEVFQACAA MLNAEQQHAL QEAYRELA 
           LEATSATGTR MLTIVKQVES NPDVMQACAS SLSAEQQQAL QDAYRELA 
           VTVPHPEAER MLSIVKQIES NPDLFQACIN TLTAEQKAAL EGAYRAAA 
           LEAKSAPGTR MLTIVKQIES NPDVMQACAS ILSPEQQQAL QDAYRELA 
           VEAQSATGTR MLTIVKQVES NPEVMAACAS TLSPEQQQAL QDAYRELA 
