# Supplementary material for: Genomic analysis of a sexually-selected character: EST sequencing and microarray analysis of eye-antennal imaginal discs in the stalk-eyed fly Teleopsis dalmanni (Diopsidae)
Source: BMC Genomics. 2009 Aug 5;10:361. doi: 10.1186/1471-2164-10-361 (PMC2737001; doi:10.1186/1471-2164-10-361)
Supplement: Additional file 3 — EST dipteran alignments. Amino acid alignment files for Teleopsis dalmanni EST translations and proteins for A. gambiae, D. melanogaster, D. pseudoobscura and D. virilis. [file 1471-2164-10-361-S3.zip › Supplemental_File1/CG10594.phy2]

     5    585 
dpse       ---------- ---------- ---------- ---------- ---------- 
CG10594    MLSVCTSLYL TIVILWV--V EFVRVLYKYL RSASIVVNSR LQHQRKTVKH 
AGAP001039 ILSVVC--YF KILYEWHrkV RIQTVRPSRL QKLATAATTL PQQSTTELMT 
dvir       ---------- ---------- ---------- ---------- ---------- 
dmel       LLSVLATSYI CII------- --YGVKRRVL QPVKTKNSTE INH--NAYQK 

           YEQAPGPRPW PIIGNLNVLD KYRDNPFEGF TELAKKYGDI YSLTFGHTRC 
           YSQAPGPIPL PVIGSLYILR KYK-VPFQCF TDLAKKYGDV YSLSLGASRC 
           FPQAPGPVPW PILGSLAFLG QY-DVPFEGF TALAKKYGDL YSITLGSTRC 
           --QAPGPHPW PILGNLDIIG RF-DNPFKGF GTLANHYGDI YSLTFGHTRC 
           YTQAPGPRPW PIIGNLHLLD RYRDSPFAGF TALAQQYGDI YSLTFGHTRC 

           LVVNNLELIR EVLNQNGKVV SGRPDFLRYH KLFGGERSNS LALCDWSQLQ 
           LIVNNLDLIR EVLNQNGKFF GGRPNFLRYH KLFGGDRNHS LALCDWSHLQ 
           LVVNNLDLIR EVLNQNGRYF GGRPDFLRFH KLFGGDRNNS LALCDWSTLQ 
           LVVNNLDLIR EVLNKNGKFF GGRPDFLRYH KLFGGDRNNS LALCDWSQLQ 
           LVVNNLELIR EVLNQNGKVM SGRPDFIRYH KLFGGERSNS LALCDWSQLQ 

           QKRRNMARRH CSPRESSSFY MQMSQIGCEE MEH------- ---------- 
           QKRRNLARRY CSPRDSSSYF TKMSEIGCLE TAEFIRKLDE VLIQEEAFEI 
           QKRRNLARKH CSPSDASSYY QKMSDVGVME MHRFMDQLDE VVCPGKDFKV 
           QKRRNLARRH CSPRESSSYF SKMSGIGCAE IDILMEELKK VIIPGQPLDL 
           QKRRNLARRH CSPREFSCFY MKMSQIGCEE MEHWNRELGN QLVPGEPINI 

           ---------- ---------- ---------- ---------- ---------- 
           KPLIQQTCAN MFTNYMCSLR FDYEDKEFQK IVEYFDEIFW EINQGYAVDF 
           KPLIMQACAN MFSEYMCSVR FDYNDQGFMS IVRNFDEIFW EINQGYAVDF 
           KPVLNATCAN MFSQYMCSMR FDYDDMEFQQ IVQFFDEIFW EINQGHPLDF 
           KPLILKACAN MFSQYMCSLR FDYDDVDFQQ IVQYFDEIFW EINQGHPLDF 

           ---------- ---------- ---------- ---------- ---------- 
           LPWLAPFYKM HFNKIMAWSS TIRTFILKRI INNREQNLDT DEPENDFTDA 
           LPWLAPFYHK HMSKLTRWSA EIRDFILERI VNEREQTLGD DDTERDFADA 
           LPWLLPFYKQ HTNRIAYWST TIRKFILERV LNQRELNIDT EEPDNDFTDA 
           LPWLYPFYQR HLNKIINWSS TIRGFIMERI IRHRELSVDL DEPDRDFTDA 

           ---------- ---------- ---------- ---------- ---------- 
           LLKSLAEDKY VSRDTIIYML EDFIGGHSAV GNLVMLALAY IVMYPHVGAK 
           LLKSLRLDPS VTRDTIMYML EDFLGGHSAI GNLVMLALGY IAKHPEVGHR 
           LLKSLIENKN MCRNTIIFML EDFIGGHSAV GNLIMLALAY IAKDPVIGRN 
           LLKSLLEDKD VSRNTIIFML EDFIGGHSAV GNLVMLVLAY IAKNVDIGRR 

           ---------- --------LD MHQMPYTMAT IFEVLRYSSS PIVPHVATED 
           IQAEADHVSH KGNRTISLLD IDNMPYTLAT IFEVLRYSSS PIVPHVATED 
           IQREIDRITE RGKRNVTLYD TESMPYTVAT IFEVLRYSSS PIVPHVATED 
           IQCEADVISH NGKRNITLED MEEMPYTMAT IFEVLRYSSS PIVPHVATED 
           IQEEIDAIIE EENRSINLLD MNAMPYTMAT IFEVLRYSSS PIVPHVATED 

           LVISGHGVTA GTIVFINNYV LN-------- --------FL EPS----TE- 
           CVISGYGVTA GTIVFINNYN LNTNTNYWKN PNFFYPERFL EKL----PQS 
           TCIAGYGVTK GTVVFINNYE LNTSERYWSE PKRFNPSRFI ETA----TL- 
           SVISGFGVTK GTIVFINNYV LNMSQESWRN PNHFCPERFL EQKcpnnAQR 
           TVISGYGVTK GTIVFINNYV LNTSEKFWVN PKEFNPLRFL EPS----KEQ 

           GRrd------ ----SRGSDS GIE------- ---------- ---------- 
           TK--LVTGNN ERRNSESSDS GVENDKES-- -----KTKNM CTSQLYTCKV 
           -A--QI---- ---RTDLRDS PTAKQ----- ---------- ---------- 
           SS----TISD KRKFSEDSDS GVEFENDStf glqylHLKNL KTKSDANNQL 
           SP-------- --KNSKGSDS GIESDNE--- ---------- ---------- 

           -------s-d qKEFQLRKNI PHFLPFSIGK RTCIGQNLVR GFGFLLLANL 
           CNKDPHV--- -NQIKVKMNI PQFLPFSIGK RTCVGKNLVR GFGFILLSNI 
           --------dl tNIIKTNGNI PHFLPFSIGK RTCIGQNLVR GFSFIIIANI 
           TDELP----- --KFRLRKNL PQFLPFSIGK RTCIGQNLVR GFGFILLSNI 
           ---------- --KLQLKRNI PHFLPFSIGK RTCIGQNLVR GFGFLVVVNV 

           LQGYNVSSGD PTTIRITPAS LALPASCFPL LLTRR 
           LLNYNVSSSD LSSIKITPAC VAVPTKSFSL VFTKR 
           LQKYDVHSND LSLIKMYPAC VAVPPDTYPL AFTQR 
           LLRYNISSPD ISTIKINPAS LALPAKCFPL VLTER 
           MQRYNISSHN PSTIKISPES LALPADCFPL VLTPR 
