# Supplementary material for: Genomic analysis of a sexually-selected character: EST sequencing and microarray analysis of eye-antennal imaginal discs in the stalk-eyed fly Teleopsis dalmanni (Diopsidae)
Source: BMC Genomics. 2009 Aug 5;10:361. doi: 10.1186/1471-2164-10-361 (PMC2737001; doi:10.1186/1471-2164-10-361)
Supplement: Additional file 3 — EST dipteran alignments. Amino acid alignment files for Teleopsis dalmanni EST translations and proteins for A. gambiae, D. melanogaster, D. pseudoobscura and D. virilis. [file 1471-2164-10-361-S3.zip › Supplemental_File1/CG10596.phy2]

     5    558 
dpse       ---------- ---------- ------PPMG FFNFNHQAYK -RQANSVKIA 
CG10596    DNVSMATVQM KPDYAASEVY STASEAPPLG FFNFNHQAYK -RQSNSVKIA 
dvir       ---------- ---------- ------PPLG FFNFNHQAYK -RQANSVKIA 
dmel       DNMKFSLFPR TRHHTKNE-- PNTQNQPQMG FFNFNHQAYK -RQANSVKIA 
AGAP006063 ---SMA-VTM KQDYAASEVY STTSEAPP-- -------AYK mRQANSVKIA 

           KITAFTVIVS AFILGSFILA SSYLQAKASC DQVQALDSVL EKELMLETLQ 
           KITAFTIIVS SFVLGFFILA SSYLQAIASC DQVQALDSVL EKELMLGTLQ 
           KITAFTIIVS SFVLGAFILA SSYLQAKASC DQVQALDSVL EKELMLETLQ 
           KITAFTIIVS AFILGSFILA SSYLQAKASC DQVQALDSVL EKELMLETLQ 
           KIIAITVVLS SFILGSFILA SSYLQAKQSC DQMQALDAVL NKELMLEAMQ 

           QVGKELPRAE PLLGGP-NSA DDSELQDLDQ D--M--RKSA KDDslDKDNT 
           QVNKELPRAE ALLG--KESP DEVDLQNLDS NEPV--KKVE IKQ--KNAPI 
           QVNKELPRAE ALLG---KSD AGEDLQNLDH DETVvdKRT- -ES--KNEGI 
           QVGKELPRAE PLLGGAAGAA DDSELQSLEP ES----RKTE ATQ--DAEEH 
           Q---ELPKAQ ALMQD-NLSA DESNLQTIDR E-ES--KKH- -KQ--EAEAH 

           S--------- ----DK-DNS YSE--SDETD EL-QKLPGKM PLELDLSDLA 
           PTD------- ---DDRTDNN YSD--TEETE EM-QKFPGKV PLELDLSDLA 
           ERN------- --vNDH-DNS YSD--SDETE EM-QKFPGKM PLELDLSDLA 
           P--------- ----DK-DNS YSD--SDETD EL-QKFPGKM PLELDLSDLA 
           KHHkedsdes gdsEDE-DDS SNDgeSDESI DMnNRHRVNL PLDLHLTDLA 

           AAILRNNKKS RMNCVVERKH AEEIVDSPSK TVALPFGVNL TTDPKKARIT 
           AALLQNNKKS RMNCVVERKH AEEIVDSPSK TVSLPFGMNL TTDPKKARIT 
           AAILRNNKKS RMNCVVERKH AEEFVDSPSK TVSLPFGVNL TTDPKKARIT 
           AAILRNNKKS RMNCVVERKH AEEIVDSPSK TVALPFGVNL TTDPKKARIT 
           SAILRENQKS RMNCIVERRR SEELVDSPPK MVRLPFGMDL TTDPKQQKVT 

           GERISIFCDG GDEAS-REEK EAKRQ-RE-E EEDSDEDSEP LRPMFIPFQR 
           GERISIYCEG GNENKENEAR ESSRN-NREE DEDTEGDAEP IRPVFIPYQR 
           GERISIFCDG GDD---KEEK ESKRQ-RE-E EEDSDEDVEP MRPMFIPFQR 
           GERISIFCDG G-DDKDKEEK EAKRQ-REQE EEDSDEDAEP LRPMFIPFQR 
           GERIAIFCES GNE------- -----lKN-- -----EDAEP VRQILIPIPP 

           VPIPFGRMPD QMPLTHMPQR MMPPAMQMhq HQQLP-QQ-Q GPIIIRQLPP 
           VPIPFGQIPQ QFPLTHMPQR MMPPV----- --QRPQPH-- ----MRQMLP 
           VPIPFGRIPD QMPLTHMPQR MMPPAMQ--- -QQLPQQ--- GSIIIRQLPP 
           VPIPFGRIPD QMPLTHMPQR MMPPAMQM-- QQQLPQQQQQ GPIIIRQLPP 
           VRT-FG---- --PLTHLPQQ MGPPAQTI-- IRQMPRP--- --IFPMPLMN 

           PFQHLPMR-- ------PPMP PQ-VMQAPDE LRRLAAEENT DSNE---GNA 
           PFQQLPMR-- ------PPMP PQ-IMQAPDE LRRMAAVESS DSAEN--GNS 
           PFQHLPMR-- ------PPMP PQ-VMQAPDE LRRLTAEDAA DSNENns-AN 
           PFQHLPMR-- ------PPMP PQ-VMQAPDE LRRLAAEEGA ESSE------ 
           PHQQQQQQqq qsqqqlPPIP A-sIMQAP-- ---------- ---------- 

           -SSEEDERTD Vsss--SSEQ ATTES-QS-- -----QTQPQ SQPEQQQQPE 
           NSSEEDDSAD T----QSSGQ SSSAEQDSM- --PPQQPQQP QQPQPQQP-- 
           -SSEEEEHSE Tp--vASGEQ SSTTAA--Qs psPQ----RE QQPEQQQ--Q 
           -GSDEDVSS- ------SAEQ ATTEAQTTV- --PQQQQQQT VQPEQQHPEE 
           ---------- ---------- ---------- ---EQQPPRP TEPEMAHQ-- 

           QHQQETSE-- QQQQQQQpeQ QPQMRLQRLI LQPLPEQPRD TMTPPMPDQP 
           ---------- ----QPQ--Q IP----QRLI LQPLPEQPRD TMIPPMPDQP 
           QQQQRDQEsn --EQQEE--Q VPPMQIQRLI LQPLPEQPRD TMTPPMPDQP 
           QHQEVSQE-- RQEQQQQ--Q VPQMRIQRLI LQPLPEQPRD TMTPPMPDQ- 
           AQEEQEHQ-- VQHQSEQ--Q VAQQQ----- -QPVPQ---- ----PM---- 

           PQ-LQFGRMV YGRSLAQPVR IPVPMMQAIE AGA-AA--EE SQ------RP 
           PQMMQYGRAA YGRSLAQPVR IPVPMMQAQ- --A-DMS-QE TQNNAPEGRP 
           PQ-VPFGRMI FGRSLAQPVR IPVPMMQPAE GG-pAS--EE SQ------RP 
           PQQLPFGRMV YGRSLAQPVR IPVPMMQAME GGA-AAP-EE SQ------RP 
           ---LPMGRIH YGRSLLTPIS LPG---KVVE TS---ASeED AV------RP 

           HFVQPRSV 
           HFVQPRSV 
           HFVQPRSV 
           HFVQPRSV 
           HYVQPRSV 
