# Supplementary material for: Genomic analysis of a sexually-selected character: EST sequencing and microarray analysis of eye-antennal imaginal discs in the stalk-eyed fly Teleopsis dalmanni (Diopsidae)
Source: BMC Genomics. 2009 Aug 5;10:361. doi: 10.1186/1471-2164-10-361 (PMC2737001; doi:10.1186/1471-2164-10-361)
Supplement: Additional file 3 — EST dipteran alignments. Amino acid alignment files for Teleopsis dalmanni EST translations and proteins for A. gambiae, D. melanogaster, D. pseudoobscura and D. virilis. [file 1471-2164-10-361-S3.zip › Supplemental_File1/CG10601.phy2]

     5    373 
dpse       TVHSNETGIC LVMNAVSTHL ATSSPNTP-- ---------- PTN-----AP 
AGAP005011 ---------- ---------- ---------- ---------- ---------- 
CG10601    TVHSNDIGVC LVMNAVSTR- PTASPTTQAS HHHHHQQL-- PTNLSTVNAQ 
dvir       TVHSNETGVC LVMNAVSTRL AASSPTTPTS NAA-QTPLsq PAS-STLPPL 
dmel       TVHSNETGIC LVMNAVSTHL ATSSPNTP-- ---------- PTN------A 

           SQTPPSTVPT ---------- ---LAC---- --PANQPLGT P-V------- 
           ---------- ---------- ---------- ---------- ---------- 
           PTLTASVATA ---------- ---VAA---- --AAAAAAAA AVVAVPSTNT 
           PTLANPTTGT gtgtgtstgs ghgIGAgpgp tlTAAVAAAA AGLP-PGVPL 
           PQSPPSTLPT ---------- ---LAC---- --PAAQPLSA PGIAGPG--- 

           --------sg pgHSGM-VTS TVPQGARSTS PCGGA----- --------AG 
           PTA-PV---- --A--MAVT- TVPPSARSAS PCSAT----- --------SG 
           PNT-PTAH-- --HSSMAVTS TVPPGARSVS PCSAAATPYG SSSI-PGSAG 
           PLTgPG-S-- --G--M-VTS TVPPGARSGS PCSAAVTPYG AGSAg-SSAG 
           ---------- --HSGM-VTS TVPPGARSTS PCGPSA---- ------GLPA 

           LPA---LPV- --LGQPPPGP -HSSGP---- -VPPP-GSAn P--NRCCDTG 
           ---------- ------PP-- ----TSG--- PGGAAgSGG- SSGGRCCDTG 
           LSSSGPGSG- --AATGPPGP PPVMVPGA-- PGLPP-SGP- PTANRCCDTG 
           ---AGPST-m psVGVGPP-- -----PG-vp PAPGS-GNP- N-PNRCCDTG 
           LSLVG----- ----APPPGP HSSAPGGA-- PAPGA-GNP- P--NRCCDTG 

           RTIYTDPVSG QTICSCQYDM LNYQRLAAAG G-------VP LGVY-----P 
           RPIFTDPISG QTVCSCQYDL ISYQRLASAG I--AGPGGVP LSMYsapysP 
           RTIYTDPVSG QTLCSCQYDM LSYQRLAAAG GLVPGPGGVP LSVY-----P 
           RTIYTDPVSG QTICSCQYDM LNYQRLAAAG GLVAGPGGVP LGVY-----P 
           RTIYTDPVSG QTICSCQYDM LNYQRLAAA- ------GGVP LGVY-----P 

           EGMSAYLSGI AGDQPPFYAN P--AGIDLKE NLVAGASPWP YPSMYHPYDA 
           ETMAAYFPAI GADQAPFYAN PaaAGIDLKE NLAAGGAPWP YPSVYHPYDA 
           EGMSAYSSGM AADQPPFYAN P--AGLDLKE NLMAGGAPWP Y--TYHPYDA 
           EGMSAYLSGI AADQPPFYAN P--AGIDLKE NLVAGAAPWP YPSMYHPYDA 
           EGMSAYLSGI AADQPPFYAN P--AGIDLKE NLVAGASPWP YPSMYHPYDA 

           AFAGYPFNSY GMDLNGARRK NATRETTSTL KAWLNEHKKN PYPTKGEKIM 
           AF-GYPFNSY GMDLNGARRK NATRETTSTL KAWLNEHKKN PYPTKGEKIM 
           AFAGYPFNSY GMDLNGARRK NATRETTSTL KAWLNEHKKN PYPTKGEKIM 
           AFAGYPFNSY GMDLNGARRK NATRETTSTL KAWLNEHKKN PYPTKGEKIM 
           AFAGYPFNSY GMDLNGARRK NATRETTSTL KAWLNEHKKN PYPTKGEKIM 

           LAIITKMTLT QVSTWFANAR RRL 
           LAIITKMTLT QVSTWFANAR RRL 
           LAIITKMTLT QVSTWFANAR RSL 
           LAIITKMTLT QVSTWFANAR RRL 
           LAIITKMTLT QVSTWFANAR RRL 
