# Supplementary material for: Genomic analysis of a sexually-selected character: EST sequencing and microarray analysis of eye-antennal imaginal discs in the stalk-eyed fly Teleopsis dalmanni (Diopsidae)
Source: BMC Genomics. 2009 Aug 5;10:361. doi: 10.1186/1471-2164-10-361 (PMC2737001; doi:10.1186/1471-2164-10-361)
Supplement: Additional file 3 — EST dipteran alignments. Amino acid alignment files for Teleopsis dalmanni EST translations and proteins for A. gambiae, D. melanogaster, D. pseudoobscura and D. virilis. [file 1471-2164-10-361-S3.zip › Supplemental_File1/CG10602.phy2]

     5    449 
AGAP009907 -SSVWAEQEQ IDEAAEEFSQ TADFIAKAEE ICGPYVWERY DLLVMPPSFP 
dpse       NSNVWAEEAI VDACAEEFSE TSTMLKTASD LCGPYVWKQY DLLVMPPSFP 
CG10602    NSNVWAEEDI IAESAEEFSQ TLQMLKTASD ICGPYVWKQY DLLVMPPSFP 
dvir       NSNVWAEEAI VDACAEEFSE TSTMLKTASD LCGPYVWKQY DLLVMPPSFP 
dmel       NSSVWAEEAI VDACAEEFSE TATMLKTATE LCGPYVWKQY DLLVMPPSFP 

           FGGMENPCLT FVTPTLLAGD KSLATVVAHE IAHSWTGNLV TNRNFEHFWL 
           YGGMENPCLT FVTPTLLAGD KSLADVVAHE IAHSWTGNLV TNKNFEHFWL 
           FGGMENPCLT FVTPTIISGD KSLADVVAHE IAHSWTGNLV TNKNFEHFWL 
           FGGMENPCLT FVTPTLLAGD KSLANVVAHE IAHSWTGNLV TNKNFEHFWL 
           FGGMENPCLT FVTPTLLAGD KSLADVVAHE IAHSWTGNLV TNKNFEHFWL 

           NEGFTVFVEG KIVGRLSGNA SRDFHALHGL SELSDCIKTQ LADTPELTKL 
           NEGFTVFVES KIVGRMQGAK ELDFKMLGNL TDLQECLRTQ LSGTPELTKL 
           NEGFTVFVET KIVGRMQGRR EQDFHMMRNL TELKECIRTQ LANSLELTKL 
           NEGFTVFVES KIVGRMQGAK ELDFRMLSNL TELQECLRTQ LSDTPELTRL 
           NEGFTVFVES KIVGRMQGAK ELDFKMLSNL TDLQECIRTQ LNKTPELTKL 

           VVDLSECGPD DAFSTVPYIK GSTFLRYLED LLGGPSKFEP FFRAYLDRFK 
           VVDLSNCGPD DAFSSVPYIK GSTFLRYLED LLGGPTVFEP FLREYLKKFA 
           VVDLSNCGPD DAFSSVPYVK GSTFLRYVED LVGGPEVFEP FLRSYLQKYA 
           VVDLSNCGPD DAFSSVPYIK GSTFLRYLED LLGGPSVFEP FLRDYLKKFA 
           VVDLSNCGPD DAFSSVPYIK GSTFLRYLED LFGGPTVFEP FLRDYLKKYA 

           YQSVLTNDFK QMLYEWFrED PNNEVLLERI NWDLWLFGEG MPPVIPSYDR 
           YKSIETNDFK SALYDYFk-D TDKKDQLSEV DWDLWLTCEG MPPIIPKFDE 
           YKSVVTDDFK SSLYDYF-ST TDKKDKLNEI DWNLWMNHEG MPPIIPKFDD 
           YKSIVTDDFK GALYDYFk-D TDKKDKLGLV DWDLWLKCEG MPPIIPKFDE 
           YKSIETKDFQ SALYDYF-ID TDKKDKLSAV DWDLWLKSEG MPPVIPNFDE 

           SMLEACLAHA TLWAENDLDT IKNSPLV-LL ALYQ-PARTM -RLSPLDPSS 
           SLANVTTDLA KLWSTATVSK LVDNKDI--- ---------M GRLGTVDPSS 
           TLANISKDLA LLWSSKDIKE LGNNETIKAI SIHN-QKRSM GRLGKVDPSS 
           SLSNVTKDLA TKWSTKTVDE LTSDANI--- ---------M GRLSNVDPSS 
           SLANVTKELA SLWSSKSVAE LADSAEIKLL PIYQVQKRNM GRLGVVDPSS 

           YSNAQELIIR HVDLDWTVNF DKSTISGTAT LHFKLTKKDL EEVFLDVSDL 
           YSQPDLITTE HSVLNWKVDF DATKLQGSVV HRFNVLSTNL EKILLDVRDI 
           YSEPNRITTV HSSLKWIVDF QNTKLHGSVT HRFNVLENNL PAILLDVRNV 
           YSEPELITTE HSSINWKVDF ESTKLRGSVL HKFNVLSSNL EKILLDVRDI 
           YSQPDLITTE HSALNWKIDF AATKIQGSVL HRFKVLTANL DKILLDVRDI 

           TVSSVAAKSN AGEVPLDWDI GGTIENIGSK LTIYLPTKTN D-ELTLVIAY 
           NVTNATLLAG GSELPINYFI SDPVDDIGQK LTLELPAGTA KGSLNVRIDY 
           TIKDVVILCD NKSIPINHFV SDPVDDIGAK LTLELPQGTD KGDLFVQIDY 
           DVKNATLLAG GTELPINYFI SDPVPDMGQK LTLELPTGTA KGSLNVRIDY 
           NVTNATLLAG GSELPINFFI SDAVDDIGQK LTLELPSGTA KGSLNVRIDY 

           ETSPKASALQ WLTPEQTFGK KHPYLFSQCQ AIHARSILPC QDTPAVKFT 
           ETSSSASGLQ WLNPTQTLGK EHPYMFSQCQ AIHARSVVPC QDTPAVKFT 
           ETSSTASGLQ WLTPEQTLGK KHPYMFSQCQ AIHARSILPC QDTPAVKFT 
           ETASNASGLQ WLNPAQTLGK KHPYMFSQCQ AIHARSVLPC QDTPAVKFT 
           ETSSSASGLQ WLNPTQTLGK EHPYMFSQCQ AIHARSVIPC QDTPAVKFT 
