# Supplementary material for: Genomic analysis of a sexually-selected character: EST sequencing and microarray analysis of eye-antennal imaginal discs in the stalk-eyed fly Teleopsis dalmanni (Diopsidae)
Source: BMC Genomics. 2009 Aug 5;10:361. doi: 10.1186/1471-2164-10-361 (PMC2737001; doi:10.1186/1471-2164-10-361)
Supplement: Additional file 3 — EST dipteran alignments. Amino acid alignment files for Teleopsis dalmanni EST translations and proteins for A. gambiae, D. melanogaster, D. pseudoobscura and D. virilis. [file 1471-2164-10-361-S3.zip › Supplemental_File1/CG10610.phy2]

     5    392 
CG10610    TNENQSQE-- --KT-RQSKE ---QVKRSAV PAIRNPFADA SEKTKQTYLT 
dpse       ADETNSNS-G NPNAkRAGTG ---GSKS--L PAVRNVFAAA QDKTKDTYLT 
AGAP005295 TTLRQCSTKR NEET-ADGKP edgGGKQGSL IVRTNLFESA AKKDKQTYIE 
dvir       ---------- ---------- ---------- -AIRNPFTAA QEKTKNSYLT 
dmel       TDEGNPKQNP NPNP-RAQKP ---GTKN--L PALRNPFAAA QDRTKNSYLT 

           MVEIFGERDV HRRNHVEFIY AALKNMADFG VEHDLDVYKA LINVMPKGKF 
           MVEIFQERDV HRRNHVEFIY AALKHMPDFG VENDLEVYKA LINVMPKGKF 
           MVKIFEKRSV HRRNHVEFIY AALRHMEEFG VNKDIAVYKA LIDVMPKGKF 
           MVEIFAERDV HRRNHVEFIY AALKHMPDFG VEHDLEVYKA LIDVMPKGKF 
           MVEIFQERDV HRRNHVEFIY AALKNMADFG VERDLEVYKA LINVMPKGKF 

           IPSNIFQAEF MHYPKQQQCI IDLLEQMEDL GVMPDYEMED MLLNVFGRRG 
           IPTNLFQAEF MHYPKQQQCI IDLLEQMEDF GVMPDYEMEA MLLNVFGNKG 
           IPTNIFQAEF MHYPRQQQCI IDLLEQMEDN GVMPDYEMEA MLVNVFGKKG 
           IPTNLFQAEF MHYPKQQQCI IDLLEQMEDY GVMPDYEMEA MLLNVFGNKG 
           IPTNMFQAEF MHYPKQQQCI IDLLEQMEDC GVMPDHEMEA MLLNVFGRQG 

           YPLRKYWRMM YWMPKFKNLS PWSLPNPVPD DTIEIAKLAI ERMCSVDLRS 
           HPLRKYWRMM YWMPKFKNLS PWPLPNPVPD DTLEIAKLAV ERMCTVDLRS 
           HPVRKYWRMM YWMPKFKNLS PWLLPNPVPD DALELARLAV ERMCSIDPRS 
           HPLRKYWRMM YWMPKFKNLS PWPLPDPVPD DTLEIAKLAV ERMCTVDLRS 
           HPLRKYWRMM YWMPKFKNLS PWPLPDPVPD DTLEMAKLAL ERMCTVDLRS 

           QINIYDTNEV KHAIDDTWIV SGMSAEQSQL LRDHPREKAL YIEGPFFIWL 
           QINVFDTKEL KDAVDETWIV SGMSPEQSKL LREHSRQKAL YIEGPFHIWI 
           KIQVFDTQEV ESAIDHTWVV SGQSGEQSEL LEAHDRQEPV YIEGPFVIWL 
           KVEVFQASEV KDSLDDTWIV SGMSPEQSKL LREHSRQKAL YIEGPFNIWI 
           KITVFETSEL KDAIDDTWIV SGMSPEQEKL LREHSRQKAL YIEGPFHIWL 

           RNRSINYFTL RADPDFEQLK DFQNNDEDLD DISHLKAPL- -----FNQFT 
           RNRRINYFTL RADADTEFLA QLDERQLDED DVSNIEVPF- -----FGRPP 
           RNRSINYYVL KSAPKP--LP PIEETD-DPD DVSNLHNPYv gldlrFRKRP 
           RNRRINYFTL RADADAEFLA QLDEREVDED DVTQIGVPF- -----FGRAP 
           RNRRINYFTL RADADSEFLS ELDERQLDED DVSHIEVPF- -----FGRAP 

           V--HNKQISK CRSVHQQDDG TIFAICATGT STKDFLLSWV RLLEAN-GNP 
           PRRHN-QLGK LRSVHQQDDG TIFAICATGT STKDSLLSWI RLLEAH-GNP 
           GSGSA-VSTR RRSVHEQEDG IIYAICCTGS STKDSLLSWI RLLEKEsGNG 
           PRRHN-QLGK LRSVHHQDDG TIFAICATGT STKDSLLSWI RLLEAH-GNA 
           PRRHN-QLGK LRSVHQQDDG TIMAICATGT STKDSLLSWI RLLEAN-GNP 

           SLGEKPVVFK FTSAVADKSL EIEGPKDIDQ NSTSKTAIKD VS 
           SIGEVPVLFR FTSTVPAKAE EIEGPVSVPA TSSDSSSRSR KE 
           ALSSLAVLFK FTS------- ---------- ---------- -- 
           SLGEIPVLFR FTSSLPDKAE QIEGPSNMPA HTRATTSNKE QS 
           SIGEVPVLFR FTSEVPAKAE EIEGGASVPA TSDNSSQDEH IS 
