# Supplementary material for: Genomic analysis of a sexually-selected character: EST sequencing and microarray analysis of eye-antennal imaginal discs in the stalk-eyed fly Teleopsis dalmanni (Diopsidae)
Source: BMC Genomics. 2009 Aug 5;10:361. doi: 10.1186/1471-2164-10-361 (PMC2737001; doi:10.1186/1471-2164-10-361)
Supplement: Additional file 3 — EST dipteran alignments. Amino acid alignment files for Teleopsis dalmanni EST translations and proteins for A. gambiae, D. melanogaster, D. pseudoobscura and D. virilis. [file 1471-2164-10-361-S3.zip › Supplemental_File1/CG10622.phy2]

     5    307 
CG10622    VARDGNICCL VNGAGLAMAT MDIIKLNGGE PANFLDVGGG VKEDQVMKAF 
dpse       VAMDGNIGCL VNGAGLAMAT MDIIQLNGGS PANFLDVGGG VNEAQVAKAF 
dvir       VAMDGNIGCL VNGAGLAMAT MDIIKLNGGE PANFLDVGGG VQEDQVAKAF 
AGAP004352 IAMEGNIGCL VNGAGLAMAT MDIIKLNGGS PANFLDVGGN VKEDQVLKAF 
dmel       VAMDGNIGCL VNGAGLAMAT MDIIKLNGGE PANFLDVGGG VREDQVAKAF 

           QILTSDPKVK GILVNVFGGI VNCATIANGV VAASKTLNLN VPLVVRLEGT 
           EILTADPKVK GILVNVFGGI VNCATIANGI VAASKKLKLN VPLVVRLEGT 
           EILTSDPKVK GILVNVFGGI VNCATIANGI VAASKKLKLN VPLVVRLEGT 
           QILTSDTNVK AILVNVFGGI VNCATIANGI VNATKTMNLQ VPLIVRLEGT 
           EILTADPKVK GILVNVFGGI VNCATIANGI VAASKKLQLN VPLVVRLEGT 

           NVDEARKILK SSGLAIQTAK DLDDAAQKAV SALNMLRTGT AAILRHVNKK 
           NVEKAREILK NSGLPIQTAS DLDDAAQKSV AAL-LMKAAA CT--RQLVHK 
           NVTKAREILK NSGLPIQTAS DLDDAAQKAV AAL-LIKAAT TT--RQLIHK 
           NVQAAKKILE QSGLKIESAH DLDEAAKKAV QSIR------ ---------- 
           NVNQAREILK NSGLPIQTAS DLDDAAHKAV AALNLLKAVT TA--RHIVHK 

           --VQYVQQIR HLNLLEFQSK DLLQKHGVAI QEFKMLDATT ADLEVVKKFE 
           npLLLQQQVR QLNLLEFQSK DLLQKYGVAI QQFKVLDNSN SDAEIVKTFE 
           ------QQLR YLNLLEFQSK DLLQKYGVAI QQFKVLDNSK DDTQAVQSFD 
           ---------R NLNLLEYQSK KLLEESGVAI QNFRILE-GK KDADVLKDFD 
           --V----PVR NLNLLEFQSK DLLQKYGVAI QQFKVLNNSK ADAEVVKTFE 

           CPEYVVKAQI LAGGRGKGVF DNGFKGGVHI TTKKDDVLSL TKKMIGNRLI 
           CPEYVVKAQI LAGGRGKGTF DNGFKGGVHI TSNKSDVLSL SKQMIGHRLI 
           CDEYVVKAQI LAGGRGKGIF DNGFKGGVHI TSNKSDVLSL SKQMIGNRLI 
           VNEYVVKAQI LAGGRGKGHF DNGFKGGVHI TKNRAEVIPL VEKMVGHKLI 
           CPEYVVKAQI LAGGRGKGTF DNGFKGGVHI TTNKSEVLSL TQQMIGNRLI 

           TKQTPKNGIL VKKVMVARSV NITRETYLCI LLDREHNGPV LIASPAGGMD 
           TKQTPKSGIL VNKVMVARSV NITRETYLCI LLDREHNGPV LIASPAGGMD 
           TKQTPKSGIL VNKVMVARSV NITRETYLCI LLDREHNGPV LIASPAGGMD 
           TKQTPKDGIL VKKVMVADSI NIVRETYLSI VMDREHNGPV LIASPDGGMD 
           TKQTPKSGIL VNKVMVARSI NITRETYLCI LLDREHNGPV LIASPAGGMD 

           IEAVAEE 
           IEAVAEE 
           IEAVAAE 
           IEAVAEE 
           IEAVAEE 
