# Supplementary material for: Genomic analysis of a sexually-selected character: EST sequencing and microarray analysis of eye-antennal imaginal discs in the stalk-eyed fly Teleopsis dalmanni (Diopsidae)
Source: BMC Genomics. 2009 Aug 5;10:361. doi: 10.1186/1471-2164-10-361 (PMC2737001; doi:10.1186/1471-2164-10-361)
Supplement: Additional file 3 — EST dipteran alignments. Amino acid alignment files for Teleopsis dalmanni EST translations and proteins for A. gambiae, D. melanogaster, D. pseudoobscura and D. virilis. [file 1471-2164-10-361-S3.zip › Supplemental_File1/CG10624.phy2]

     5    247 
CG10624    MQKASHIARN DSQENIPP-- -----TVNMK RRTLSGNSGV GVFVLAFALI 
AGAP003809 ---------- ---------- --------MK RRSLSGNCGV GVFVIALVTV 
dpse       MQKSSHFARE DSQEHLPTHL HHQQPTVNMK RRTLSGSCGV GVFIFAFAFI 
dvir       MQKSPHFARE EYQQHLPNPH ----NTVNMK RRTLAGSCGV GVFIFAFAFI 
dmel       MQKPSHFARE DSQEHLPTSH TQNSHTVNMK RRTLSGSCGV GVFVFAFAFI 

           VIAFATPSWL VSDYRITGAK LDRLGLWVHC FRSLPDVNDD NQRRFFVGCR 
           LVAFATPSWL VSDYRITGAK LDRLGLWTHC FRSLPDVNDD YQRRFFVGCR 
           AIAFATPSWL VSDYRITGAK LDRLGLWVHC FRSLPDVNDD SQRRFFVGCR 
           AIAFATPSWL VSDYRITGAK LERLGLWVHC FRSLPDVNDD SQRRFFVGCR 
           VIAFATPSWL VSDYRITGAK LDRLGLWVHC FRSLPDVNDD SQRRFFVGCR 

           WVYDPFTTGY DEIRGFLMPA FMIVTQFFYT IAFIGMLISG IAVLVFILCA 
           WVYDPFTTGY DEIRGFLIPP FMVATQFFYT LCAIGVILAM VLVLLYFLCA 
           WVYDPFTTGY DEIRGFLLPA FMIATQFFYT LAFIGMLLSA IGVLVFFLCA 
           WVYDPFTKGY DEIRGFLLPA FMITTQFFYT LTFIGMLVSA IGVLVFFLCA 
           WVYDPFTTGY DEIRGFLLPA FMIATQFFYT LAFIGMLVSA IGVLVFILCA 

           GPDQKHFITL IKSLGFVQLG TGISASIAVI VFACFGNRNG WMPEHANNWF 
           GPDQKFFVKL IKAISFITLA ASICGSIGVI VFACFGNKDK WMPEHANNWF 
           GPDQKHFITL IRSVGYVLLG AGVCAAIAVI VFAGFGNRNG WMPEHANNWF 
           GPDQKHFINL IRGIGYVLLG AGVSAAIAVI VFAVFGNRNG WMPEHANNWF 
           GPDQKHFITL IKSLGYVLLG AGVSAAIAVI VFAGFGNRNG WMPEHANNWF 

           GWSFVFACVG SVLSLVAGVL FLTEANVQER KRRQFKASQT RFELVHG 
           GWSFILACIG VVACAVASSL FFTEAHVQAR KRRQLKESQT QFQMDSE 
           GWSFILACVG SVLTLVAATL FLSEAHVQQR KRLQFKESQT RFELVRG 
           GWSFVLACVG TVMTLVAATL FLTEAHVQQR KRVQFKESQT RFELVRG 
           GWSFILACVG TVLTLVASTL FLSEAHVQHK KRIQFKESQT RFELVRG 
