# Supplementary material for: Genomic analysis of a sexually-selected character: EST sequencing and microarray analysis of eye-antennal imaginal discs in the stalk-eyed fly Teleopsis dalmanni (Diopsidae)
Source: BMC Genomics. 2009 Aug 5;10:361. doi: 10.1186/1471-2164-10-361 (PMC2737001; doi:10.1186/1471-2164-10-361)
Supplement: Additional file 3 — EST dipteran alignments. Amino acid alignment files for Teleopsis dalmanni EST translations and proteins for A. gambiae, D. melanogaster, D. pseudoobscura and D. virilis. [file 1471-2164-10-361-S3.zip › Supplemental_File1/CG10627.phy2]

     5    537 
dpse       MSINLRTVYA FAREMYPKl- -STEYIQYGT AGFRGKAEFL DSVMFRMGVL 
AGAP007215 MSVNLRSVFA FAKEYHQK-K eSQKDIQYGT AGFRSHADNL DYVMYRMGLL 
CG10627    MSINLRTVYA FAREMYPK-K -TTARIEYGT AGFRGNAENL DSVMFRMGVL 
dvir       MSINLRTVYA FAREMYPKi- -SKEPIQYGT AGFRGKAEFL DSVMFRMGVL 
dmel       MSINLRTVYA FAREMYPK-T -SKETIQYGT AGFRGKAEFL DSVMFRMGVL 

           ATLRSRFRGG AVIGVMITAS HNPEPDNGVK LVDPKGEMLD ASWESIATDL 
           AALRSRAKAS QAIGVMITAS HNPEHDNGVK LIDPLGEMLE QRWEQLATDL 
           ATLRSRIRGG AVIGVMITAS HNPEPDNGVK LIDPKGEMLE ASWESIATDL 
           ATLRSRYREG AVIGVMITAS HNPEPDNGVK LIDPKGEMLE ASWEKIATDL 
           ATLRSRYRGG SVIGVMITAS HNPEPDNGVK LVDPKGEMLE ASWEAIATDL 

           VNVSDQDLEQ HVAKIIKDNS IDITSSSHVF VGMEFGIVTT PMLHFFVVAA 
           VNVPDSGLEA QVAKICEDEQ IDNNEPAKVF VGMEFGIVTT PMLHYFVTCT 
           ANVSDQELEA HVKKIIHENN IDIGSSSNVF VGMEFGIVTT PMLHYFVVAA 
           VNVSDQDLEQ HVAKIIKDNE IDVTSSSYVY VGMEFGIVTT PMMHFFVVAA 
           VNVSDQELEQ QVAKIIKDNN IDVTTSSQVF VGMEYGIVTT PMLHYFVVAA 

           NTKETYGKPT EEGYYEKLIK AFELLRNGQL ENGNYKNNVV FDGANGVGAR 
           NTQNAYGLPT EEGYMGKLIA AFKALRGEQA EPGNYRNQLY YDGANGVGSL 
           NTKGAYGQPT EEGYYTKLIT AFEKIRGDKL ENGNYRNKLI FDGANGVGAR 
           NTKEAYGKPT EESYYEKLIT AFEKLRNGQL ENGNYRNRLI FDGANGVGAR 
           NTKEAYGKPT EEGYYDKLIK AFELLRNGRL ENGNYRNSII YDGANGVGAR 

           KMLQFIKRMN KSLNISVINQ GIGPGKINDE CGADYVKVLQ RPPISMPV-V 
           KMLGFIKKLN GALNVKVFN- --SNGKINFK CGADFVKTNH RVPEGLPE-E 
           KMLQFLKRMK NSLNVEVFNK --GDGKINHE CGADHVKVQQ RIPIAMP-IL 
           KMLQFIKRMN SSLDVTVINQ GIGNGKINEQ CGADHVKVQQ RPPVSMPI-V 
           KMLQFIKRMK GTLNVTVINQ GIGVGKINED CGADYVKVQQ SPPKSMPEDV 

           EPFT--RCVS VDGDADRVVY FFTNEKGEFQ LLDGDRIATL VAGYLMDLVT 
           AALAsgRCCS VDGDADRVVY YFTDKEGTFR LLDGDRIATL LAGYLKDLIE 
           EPYT--RCVS VDGDADRVVY FFSDETGQFR LLDGDRIATL VADYLMDLVK 
           EPYT--RCVS VDGDADRVVY FFSDETGTFK LLDGDRIATL VAGYLMDLIK 
           KPYT--RCVS VDGDADRVVY FFTDDKGEFH LLDGDRIATL IAGYLMELVT 

           RSEIDLRLGL VQTAYANGAS TDYIVNELKF PVSCVPTGVK HLHHKALEYD 
           QCGVQLEMGL VQTAYANGAS TDYIVNRMKI PVSCTRTGVK HLHHKALEYD 
           RCELDLSLGL IQTAYANGAS TDYIVNELKV PVACVPTGVK HLHHKALEYD 
           SCELDLRLGL VQTAYANGAS TDYIVNELKV PVSCVPTGVK HLHHKALEYD 
           QSEISLRLGL VQTAYANGAS TDYIVDQLKF PVSCVPTGVK HLHHKALEYD 

           IGVYFEANGH GTIVFSDHAK ATIATASE-- --TKASAKT- --LLLLIDLI 
           VGVYFEANGH GTIIYSEKAK QAIRAASQde srTEEQRKTa arLLQIIDLT 
           IGVYFEANGH GTVVFSDNAK DVITTAAN-- --SNNDAKT- --LLNVINLI 
           IGIYFEANGH GTIVFSDNAK QTIGEAAK-- --TKPSAET- --LLLVIDLI 
           IGVYFEANGH GTIVFSDNAK ATIAQVAQ-- --TKESAKT- --LLLLIDLI 

           NETVGDAISD MLLVETILNH KGWDVKDWIS TYNDLPNRQL KIKVQDRNVI 
           NETVGDAISD MLLVESVLHA KGWNLDDWLA SYTDLPNVLE KVYLADRNVI 
           NETVGDAISD MLLVETILNQ KGWDVKDWLG TYDDLPNLQL KIKVQDRNVI 
           NETVGDAISD MLLVETILNH KGWDVKDWIS SYTDLPNQQL KIQVQDRNVI 
           NETVGDAISD MLLVETILNH KGWDVQDWIS SYNDLPNRQL KVKVQDRNVI 

           ETTNAERVCV KPEGLQTEIE NVVSNYKRGR AFVRPSGTED IVRVYAEAAT 
           AVTDADRVVV APAGLQDSIN EIVAKFPKGR SFVRPSGTED IVRVYAEADT 
           STTDAERVCV TPVGLQEAID KIVANYKRGR SFVRPSGTED VVRVYAEAAT 
           ETADAERVCV KPEGLQEEIN KVVSNYKRGR AFVRPSGTED VVRVYAEAST 
           ETTDAERVCV KPEGLQTEIN QVVAKYKRGR SFVRPSGTED VVRVYAEAAT 

           KEDTENLAYE VGVLVQRLAG GVGPELTKPG S---AHL 
           RANAVQLAFE VANLVFDQAG GVG------- ------- 
           KEAVDNLAYE VGVLVQKMAG GVGPEFTHPS TLINSHI 
           KENTQQLAYE VGRLVQKLAG GIGPELVNPS N---AHL 
           KEDTDNLAYE VGLLVQKLAG GVGPPLTKPN S--SAHL 
