# Supplementary material for: Genomic analysis of a sexually-selected character: EST sequencing and microarray analysis of eye-antennal imaginal discs in the stalk-eyed fly Teleopsis dalmanni (Diopsidae)
Source: BMC Genomics. 2009 Aug 5;10:361. doi: 10.1186/1471-2164-10-361 (PMC2737001; doi:10.1186/1471-2164-10-361)
Supplement: Additional file 3 — EST dipteran alignments. Amino acid alignment files for Teleopsis dalmanni EST translations and proteins for A. gambiae, D. melanogaster, D. pseudoobscura and D. virilis. [file 1471-2164-10-361-S3.zip › Supplemental_File1/CG10628.phy2]

     5    386 
dpse       MVQIFKFLLK SNKSPARAHF RPSFLDTLRL AVRGGHGGNG LPKYGGVGGQ 
AGAP008337 MVFIQHYLLK SVNKPIRNYL KSRFLDTLRI TAKGGHGGNG LPKYGGVGGQ 
CG10628    MVQLFKFLLK STKKPIRAHL RGSFIDSLRL NVHAGHGGNG LPQYGGIGGQ 
dvir       MVQLFKFLLK STKSPARAHF RSNFLDTLRL TVRGGHGGNG LPKYGGVGGQ 
dmel       MVQIFKFLLK SSKSTGRAHF RPTFLDTLRL AVRGGHGGNG LPKYGGVGGQ 

           GGCVYFVAKE GLTLRKMAQG LKDRRVAASS GEDSSKVSIF GKRGVDTRIE 
           GGAVYFVAKE GKSLCDVVKK YPNKRVVAGN GEESSKARIL GRRGTDQKVE 
           GGCIYFVAKE NTTMRKVAHT FKEKRITASS GEDSSKLRLL GRRGHDERIE 
           GGCVYFVAKE GLTLRKLAQN LRDKRVQATS GEDSSKVSIF GRRGVDQRIE 
           GGCVYLVAKE GLTLRKVVQG LKDKRVAASS GEDSSKASIF GRRGADQRIE 

           VPVGVQVYDE QQK-LLADLN ENDAKCIVAG GGTGGCTGNN FLGRPGENRI 
           VPVGIRVLEQ ET-gLLCELD EEGKTFLASG GGSGGCSGNS FLGKPGQLRT 
           VPIGVQVIDE NGK-IIGELN EENATCIAAG GGMGGCVGTN FLGKPGENRM 
           VPLGVQVYDE QQK-LLADLN EHEASCIVAG GGTGGCTGNN FLGRPGESRT 
           VPVGVQVYDD QQK-LIADLD EHEATCIVAG GGTGGCTATN FLGRPGENRT 

           VNLDLKLIAD VGLVGFPNAG KSTLLKAVSN AKPKIAAYPF TTIRPQIGTI 
           LTLDLKLIAD VGLVGFPNAG KSTLVKAISN ASPKIASYPF TTIRPQIATI 
           INLDLKLIAD VGLVGFPNAG KSTLLKAISN AKPKIASYPF TTIRPQIGTI 
           VHLDLKLIAD VGLVGFPNAG KSTLLKAISN AKPKIAAYPF TTIRPQIGTV 
           VNLDLKLIAD VGLVGFPNAG KSTLLKAVSN AKPKIAAYPF TTIRPQIGTI 

           EYGDLRSISL ADLPGLIEGA HANFGMGHKF LKHIERTRLL LFMVDIFGFQ 
           EYEDYRQITI ADLPGLIEGA HANFGMGHKF LKHVERTRLL LIMVDVFGFQ 
           GYSDLRTITI ADLPGLIEGA HANYGMGHKF LKHIGRTRLL LLIVDVFGFR 
           EYSDLRSISI ADLPGLIEGA HANFGMGHKF LKHIERTRLL LFMVDIFGFQ 
           EYRDLRSITV ADLPGLIEGA HANFGMGHKF LKHIERTRLL VFMVDIFGFQ 

           LSPRHPHRDC LANIYSLNKE LELYDPSLLE KPCVLLLNKM DKEGAHDILT 
           LSQQHQKRNC LETVYALNKE LELYDKTLLD KPCALIINKM DKEGAVEEIC 
           LSPKHAHRNC LENIYALNKE LELYDESLLE KPCVLLLNKL DLDGAEGIVK 
           LSPRHPHRDC LSNIYALNKE LELYDPTLLE KPCVLLLNKM DKEGAKQILQ 
           LSPKHPHRDC LANVYALNKE LELYDPSLLE KPSVLLLNKM DKEGAHEIFT 

           KVKPIIDDLS SGLADCPEEV RPKRVLKFES IVPISAINST RVTQVKSQLR 
           KYEQYFHSLE DGLKMCPEEL VPSKLLSIDA VIPISAKSMK EIEKVKQEVR 
           KYKPFIKNLE IGLEQCPESI RPTKLIKFEE IMTISAKNFA RVNKVKDELR 
           NLKPSIKDLS NGLPACPEEL RPSRVLKFKH ILPISAKNSA RITQVKQQLR 
           KVKPLVSDLA SGLEQCPEEL RPKQVLNFDS IVPISAMNSS KITQVKSQLR 

           RTLVRLAEKQ FVSDGEQI-- KEQLQQRVGL VGPRIT 
           TILDLKAE-E KLQEESSLdr NEQLQLKLRE RGPKVV 
           NVLDRLAESE SVPDEEEL-- RLSLQRRVAE RGPKVT 
           ETLDELAAQH LVTDNQQL-- KEQLQQRVGV IGPKIT 
           RTLVRLAEKQ FLADEDQV-- KEKLRQRVGV VGPKIT 
