# Supplementary material for: Genomic analysis of a sexually-selected character: EST sequencing and microarray analysis of eye-antennal imaginal discs in the stalk-eyed fly Teleopsis dalmanni (Diopsidae)
Source: BMC Genomics. 2009 Aug 5;10:361. doi: 10.1186/1471-2164-10-361 (PMC2737001; doi:10.1186/1471-2164-10-361)
Supplement: Additional file 3 — EST dipteran alignments. Amino acid alignment files for Teleopsis dalmanni EST translations and proteins for A. gambiae, D. melanogaster, D. pseudoobscura and D. virilis. [file 1471-2164-10-361-S3.zip › Supplemental_File1/CG1063.phy2]

     5    142 
CG1063     ELILKNTCFI CGLNRSAFDN KTVSFEEHIK SEHNMWHYLY FIVLVKVKDP 
dpse       EAILKTTCFV CSLNRSAFDN KTVSFEEHIK SEHNMWHYLY FIVLVKVKDP 
AGAP006475 ELILKNTCFI CGLNRSAFDN KTVSFEEHIK NEHNMWHYLY FIVLVKVKDP 
dvir       EAILKTTCFI CSLNRSAFDN KTVSFEEHIK SEHNMWHYLY FIVLVKVKDP 
dmel       EAILKTTCFI CSLNRSAFDN KTVSFEEHIK SEHNMWHYLY FIVLVKVKDP 

           TEFTGPESYV YAMVKAGILD WFPRLRAMSL AAVDADGEQI ELRSMQAQLL 
           TEFTGPESYV YAMVKAGILE WFPRLRAMSL AAVDADGEQI ELRSMQTQLL 
           TEFTGPESYV HAMVKANIQD WFPRLRAMSL AAVDGDGEQI ELRSLK-NLL 
           TEFTGPESYV YAMVKAGILE WFPRLRAMSL AAVDADGEQI ELRSMQAQLL 
           TEFTGPESYV YAMVKAGILE WFPRLRAMSL AAVDADGEQI ELRSMQAQLL 

           ET-QLLITNL SQQLHELKDH MTEQRKQKQR LGLLNTNPSN FL 
           ET-QLLIKNL STQLHELKDH MTEQRKQKQR LGLLNTTANS LL 
           ETnHIAVREL MTQIMELENK MTEQRKQRQR HALLNPT-TS TS 
           ET-QLLIKNL STQLHELKDH MTEQRKQKQR LGLLNTT-AN CL 
           DT-QLLIKNL STQLHELKDH MTEQRKQKQR LGLLNTTANS LL 
