# Supplementary material for: Genomic analysis of a sexually-selected character: EST sequencing and microarray analysis of eye-antennal imaginal discs in the stalk-eyed fly Teleopsis dalmanni (Diopsidae)
Source: BMC Genomics. 2009 Aug 5;10:361. doi: 10.1186/1471-2164-10-361 (PMC2737001; doi:10.1186/1471-2164-10-361)
Supplement: Additional file 3 — EST dipteran alignments. Amino acid alignment files for Teleopsis dalmanni EST translations and proteins for A. gambiae, D. melanogaster, D. pseudoobscura and D. virilis. [file 1471-2164-10-361-S3.zip › Supplemental_File1/CG1064.phy2]

     5    371 
CG1064     MSHQTYGEKP IPFQLEEGGE YYYVGSEVGN YMRMFRGILY KKYPGMTRIV 
dpse       MALQTYGDKP VAFQLEEGGE YYYVGSEVGN YMRHFRGILY KKYPGMTRIV 
AGAP001154 MALKTYGDKP ISFQVEENGE YYCVGSEVGN YLRLFRGSLY KKYPGMSRRL 
dvir       MALQTYGDKP VAFQLEEGGE YYYVGSEVGN YMRHFRGILY KKYPGMTRIV 
dmel       MALQTYGDKP VAFQLEEGGE YYYVGSEVGN YMRHFRGILY KKYPGMTRIV 

           LSNEERKRLA ESGLSSHILA SSVSLLRAVE VDEIIAGNDD KYRAISVNTS 
           LSNEERKRLA DSGLSSHILA SSVSLLRAVE VDDIMAGNDE KYRAVSVNTS 
           LTNEERKRLL DSGISNHLLS SSVSLLKATE VQDVLDGNDE KYKAVSVHTS 
           LSNEERKRLA DSGLSSHILA SSVSLLRAVE VDDIMAGNDE KYRAVSVNTS 
           LSNEERKRLA ESGLSSHILA SSVSLLRAVE VDDIMAGNDE KYRAVSVNTS 

           ENPLPRESK- SKKQPQYVPT MPNSSHLDAV PQATPINRNR VHTKKIRTFP 
           DTPVPRESK- SKKQPQYVPT MPNSSHLDAV PQATPINRNR VHTKKVRTFP 
           EPPAPRESKs SKKQPPWVPT MPNSSHLDAV PQATPINRNR VYNKKVRTFP 
           DTPVPRESK- SKKQPQYVPT MPNSSHLDAV PQATPINRNR VHTKKVRTFP 
           DTPVPRESK- SKKQPQYVPT MPNSSHLDAV PQATPINRNR VHTKKVRTFP 

           MCFDDTDPTA NLENAAQKEC LVPIRLDMEL EGQKLRDTFT WNKNESMITP 
           MCFDDTDPTA SLENAAQKEC LVPIRLDMEL EGQKLRDTFT WNKNESMITP 
           MCFDDTDPTL NVENASQSEI LVPIRLDMEI EGQKLRDTFT WNRNESMITP 
           MCFDDTDPTA SLENAAQKEC LVPIRLDMEL EGQKLRDTFT WNKNESMITP 
           MCFDDTDPTA SLENAAQKEC LVPIRLDMEL EGQKLRDTFT WNKNESMITP 

           EQFAEVLCDD LDLNPVPFVP AIAQAIRQQI EAFPCEPPIL EESCDQRVIV 
           EQFAEVLCDD LDLNPLPFVP AIAQAIRQQI EAFPNDPPIL EESCDQRVIV 
           EQFAEVLCDD LDLNPTPFVP AIAAAIRQQI EAYPNEPVVL EEGSDQRVLV 
           EQFAEVLCDD LDLNPLPFVP AIAQAIRQQI EAFPNDPPIL EESCDQRVIV 
           EQFAEVLCDD LDLNPLPFVP AIAQAIRQQI EAFPNDPPIL EETCDQRVIV 

           KLNIHVGNTS LVDQVEWDMS EKSNYPEEFA IKLCAELGLG GEFVTAIAYS 
           KLNIHVGNTS LVDQVEWDMS EKNNNPEEFA IKLCAELGLG GEFVTAIAYS 
           KLNIHVGNTS LVDQVEWDMA EKENNPEEFA IKLCAELGLG GEFVTAISYS 
           KLNIHVGNTS LVDQVEWDMS EKNNNPEEFA IKLCAELGLG GEFVTAIAYS 
           KLNIHVGNTS LVDQVEWDMS EKNNNPEEFA IKLCAELGLG GEFVTAIAYS 

           IRGQLSWHCR TYAFSEAPLS TIDIPFRNPS DADQWAPFLE TLTDAEMEKK 
           IRGQLSWHCR TYAFSEAPLS TIDVPFRNPS DADAWAPFLE TLTDAEMEKK 
           IRGQLSWHQR TYAYSETPLA TVEVPFRTPS EADQWAPFLE TLTDAEMEKK 
           IRGQLSWHCR TYAFSEAPLS TIDVPFRNPS DADAWAPFLE TLTDAEMEKK 
           IRGQLSWHCR TYAFSEAPLS TIDVPFRNPS DADAWAPFLE TLTDAEMEKK 

           IRDQDRNTRR MRRLANTTTG W 
           IRDQDRNTRR MRRLANTTTG W 
           IRDQDRNTRR MRRLANTFT- - 
           IRDQDRNTRR MRRLANTTTG W 
           IRDQDRNTRR MRRLANTTTG W 
