# Supplementary material for: Genomic analysis of a sexually-selected character: EST sequencing and microarray analysis of eye-antennal imaginal discs in the stalk-eyed fly Teleopsis dalmanni (Diopsidae)
Source: BMC Genomics. 2009 Aug 5;10:361. doi: 10.1186/1471-2164-10-361 (PMC2737001; doi:10.1186/1471-2164-10-361)
Supplement: Additional file 3 — EST dipteran alignments. Amino acid alignment files for Teleopsis dalmanni EST translations and proteins for A. gambiae, D. melanogaster, D. pseudoobscura and D. virilis. [file 1471-2164-10-361-S3.zip › Supplemental_File1/CG10640.phy2]

     5    145 
CG10640    MANPSSTGVV VPRNFRLLEE LDQGQKGVGD GTISWGLEND DDMTLTYWIG 
dpse       MANTSSTGVV VPRNFRLLEE LDQGQKGVGD GTISWGLEND DDMTLTYWIG 
AGAP006937 ---MASSGVV VPRNFRLLEE LEAGQKGVGD GTISWGLEND DDMTLTHWTG 
dvir       MAHTSSTGVV VPRNFRLLEE LDQGQKGVGD GTISWGLEND DDMTLTYWIG 
dmel       MANTSSTGVV VPRNFRLLEE LDQGQKGVGD GTISWGLEND DDMTLTYWIG 

           MIIGPPRTPY ENRMYSLKIE CGERYPDEPP TLRFLTKINM NCINQNNGVV 
           MIIGPPRTPF ENRMYSLKIE CNERYPDEPP TLRFLTKVNI NCINQNNGVV 
           MIIGPPRTPY ENRMYSLKIE CGERYPDEPP TLKFLSKINI NCINSQNGVV 
           MIIGPPRTPF ENRMYSLKIE CGERYPDEPP TLRFLTKVNI NCINQNNGVV 
           MIIGPPRTPF ENRMYSLKIE CGERYPDEPP TLRFITKVNI NCINQNNGVV 

           DHRLVPMLAR WNREYTIKSM LQEIRRIMTC KENLKLPQPP EGAHF 
           DHRSVPMLAR WSRDYTIKTM LQEIRRIMTM KENLKLAQPP EGSCF 
           DHRMVPVLSR WNRDYTIKTI LQEIRRIMTL KENLKLTQPP EGSCF 
           DHRSVPMLSR WSREYTIKTM LQEIRRIMTM KENLKLAQPP EGSCF 
           DHRSVQMLAR WSREYNIKTM LQEIRRIMTM KENLKLAQPP EGSCF 
