# Supplementary material for: Genomic analysis of a sexually-selected character: EST sequencing and microarray analysis of eye-antennal imaginal discs in the stalk-eyed fly Teleopsis dalmanni (Diopsidae)
Source: BMC Genomics. 2009 Aug 5;10:361. doi: 10.1186/1471-2164-10-361 (PMC2737001; doi:10.1186/1471-2164-10-361)
Supplement: Additional file 3 — EST dipteran alignments. Amino acid alignment files for Teleopsis dalmanni EST translations and proteins for A. gambiae, D. melanogaster, D. pseudoobscura and D. virilis. [file 1471-2164-10-361-S3.zip › Supplemental_File1/CG10646.phy2]

     5    398 
dpse       DENSLIYGLE LQARALTPQY GESNEVCFFI ATNSLKPTNQ LHLISYDEEQ 
CG10646    DAGGLIYGLE LQARALTPQY GEGNEVRFLI ATNSLKPTNQ VHLLEYNEER 
dvir       ----LIYGLE LQARALTPQY GEGNDVCFFI ATNSLKPTNQ LHLLQYDEEQ 
AGAP006239 N--SLVYGLE FQARALASQQ AESNDVRFFV ATQSLKPNNQ LHVVDLNEDS 
dmel       DENSLIYGLE LQARALTPQY GESNDVCFFI ATNSLKPTNQ VHLIQYEEEQ 

           GSIQSKVFEH ALGEVWKLNS CPHNSRLLAS VYNVQKGAQV QAHAALLTLP 
           ANIKSKIFEH SLGEVWKLNS SPHDSSLLAT CYNAQKGAQV QTLAALLTLP 
           GTIQSKIFEH ALGEVWKLNS CPNDARLLVT VYNVQKGAQV LSQAALLTLP 
           SALQSRIFAH PYGEVWRLAA SAHDPRLLAS CYSLLKGTQV VMETALLTLP 
           GSVQSKVFEH ALGEVWKLNS CPRNPRLLAS VYNVQKGAQV LTKAALFTLP 

           EDL---SlP- -DGQELKSEY LPWGQVEVLD TEAFGERVKT IEFHPSQEQT 
           TDL------- -EEQDVKTEF LQWDNVELLN TEKFGERVKT VEFHPSQKQT 
           ADGpkdA-A- -D-EPIKSEY IPWAKIEVLD TAELGERVKT VEFHPSQEQT 
           ESL---E--p kDGEE--QEF LAFENVEKLA TEGYGVEIRT TEFHPTDANQ 
           ENL---N-P- -DPEQLKSEY LPWEQVEVLD TEALGERVKT IEFHPNQ-DT 

           LACVVDNKVA VMQRAEASTR VVADV-PVtS T---GSAKHT VPFTTGKWSH 
           LACVVDGKVV IFDRTESQTR VVAEV----- --AGANAKST PPYTTGKWSQ 
           LACVVGNKLA VMQRAEASTR VVAEVs---- -SSSSGAKHM SPFTTGKWSH 
           LACVVDGKIV LFNRAEAATR VVAEIn---- ------AKNV PKFTTGRWSH 
           LACVVDNKVA VMQRAESSTR VVAEV-PA-S GSSSGSAKHT QHFTSGKWSH 

           HHQGHQFLAL HDCSLSAYDV RDTQHCAWSI SDAHSQMVRD LDCNPNKQCH 
           HHQGNQFITL QDCTMRSYDV RDTQHCAWSI EETHAQMVRD VDCNPNKQCH 
           HHQGHQFLAL HDTSVRAYDV RDTQHCAWSI EDAHGQFVRD LDCNPNKQCH 
           FHQGNHFIAL HDCSIKSYDV RDPNHVVWSI DEAHSQLVRD LDCNPNKQCH 
           HHQGHQFLTL QDGNLSAYDV RDTQHCAWSI NDAHGQMVRD LDCNPNKQCH 

           LVTGGDDGYL RIWDCRMPKA PVFERSDHSH WVWSVRFNTF HDQLVLSSSS 
           IVTGGDDGCI KIWDCRLPKE PVFTRNDHSH WVWSVRFNTF HDQLILSSSS 
           LVTGGDDGCL KVWDCRMVKA PVFERSDHSH WVWSVRFNTF HDQLILSSSS 
           IVTGGDDGVL KVWDFRNTKE HVFARSDHHH WIWSVRFNTY HDQLILSSGS 
           LVTGGDDGYL RIWDCRMPKA PVFERSDHSH WVWCVRFNTF HDQLILSSSS 

           DCKVLLTCAG SVSSETQAQA GLDgA--H-- -FGGGET--E ERHKVLSDGL 
           DCKVILTCAG SVSSEAAIVS NPE-Q-EI-- -FTSPDNLGD ERKKLLSDGL 
           DCKVLLTCAG SVSSEA---P GTE-SgE--- -AIAAGS--Q ERHKVLSDGL 
           DGKVLLTCAG SVSSEAPVVI TGD-G-G-gg eQSGG----T EPREHLADGL 
           DCKVLLTCAG SVSSETQVQA GLD-E-SN-- -FSGAD--AE ERHKLLPDGL 

           LQTFDQHEDS VYCAEWSNVD PWIFASLSYD GRVIISKVPK QYKYQIIF 
           LQSFDQHEDS VYCVEWSNVD PWVFASLSYD GRALISRVPK QYKYQIIF 
           LQTFDQHEDS VYCAEWSNVD PWIFASLSYD GRVIISKVPK QYKYQIIF 
           LQTFDQHEDS VYGVEWSTAD PWMFASLSYD GRMIISKVPK QYKYQILL 
           LQTFDQHEDS VYCAEWSNVD PWIFASLSYD GRVIISKVPK QYKYQIIF 
