# Supplementary material for: Genomic analysis of a sexually-selected character: EST sequencing and microarray analysis of eye-antennal imaginal discs in the stalk-eyed fly Teleopsis dalmanni (Diopsidae)
Source: BMC Genomics. 2009 Aug 5;10:361. doi: 10.1186/1471-2164-10-361 (PMC2737001; doi:10.1186/1471-2164-10-361)
Supplement: Additional file 3 — EST dipteran alignments. Amino acid alignment files for Teleopsis dalmanni EST translations and proteins for A. gambiae, D. melanogaster, D. pseudoobscura and D. virilis. [file 1471-2164-10-361-S3.zip › Supplemental_File1/CG1065.phy2]

     5    250 
dpse       LGLPVFASVA EAKKATDPHA TVIYVPPPGA AAAIIEALDA EIPLIVCITE 
dvir       LGLPVFASVA EAKKATDPHA TVIYVPPPGA AAAIMEALEA EIPLIVCITE 
dmel       LGLPVFASVA EAKKATDPHA TVIYVPPPGA AAAIIEALEA EIPLIVCITE 
CG1065     LGLPVFASVA DAKKATDPHA TVIYVPPPGA AAAIIEALES EIPLIVCITE 
AGAP001312 LDRPVFNTVA EAKKATGAEA SVIYVPPPGA AKAIMEAIEA EMPLIVCITE 

           GVPQHDMVKV KHALISQSKS RLVGPNCPGI IAPEQCKIGI MPGHIHKRGK 
           GVPQHDMVKV KSALVSQDKS RLVGPNCPGI IAPEQCKIGI MPGHIHKRGK 
           GVPQHDMVKV KHALISQSKS RLVGPNCPGI IAPEQCKIGI MPGHIHKRGK 
           GVPQHDMVRV KHALLTQNKS RLLGPNCPGI IAPERCKIGI MPGHIHKRGK 
           GVPQHDMVKV KHALLAQDKS RLVGPNCPGI IAPEQCKIGI MPGHIHKRGK 

           IGVVSRSGTL TYEAVHQTTE VGLGQTLCVG IGGDPFNGTD FIDCLEVFLK 
           IGVVSRSGTL TYEAVHQTTE VGLGQTLCVG IGGDPFNGTD FIDCLEVFLK 
           IGVVSRSGTL TYEAVHQTTE VGLGQTLCVG IGGDPFNGTD FIDCLEVFLK 
           IGVVSRSGTL TYEAVNQTTE VGLGQTLCVG IGGDPFNGTD FIDCLEVFLK 
           IGVVSRSGTL TYEAVHQTTE VGLGQTLCVG IGGDPFNGTD FIDCLEVFLK 

           DPDTKGIILI GEIGGVAEEK AADYLTEFNT GIKAKPVVSF IAGVSAPPGR 
           DPDTKGIILI GEIGGVAEEK AADYLTEFNT GIKAKPVVSF IAGISAPPGR 
           DPETKGIILI GEIGGVAEEK AADYLTEYNS GIKAKPVVSF IAGVSAPPGR 
           DPETKGIILI GEIGGVAEEK AAEYLTQYNT GIKAKPVVSF IAGLSAPPGR 
           DPDTKGIILI GEIGGVAEEK AADYLMQYNQ GIKAKPVVSF IAGLSAPPGR 

           RMGHAGAIIS GGKGGANDKI AALEKAGVIV TRSPAKMGHE LFKEMKRLEL 
           RMGHAGAIIS GGKGGANDKI EALEKAGVIV TRSPAKMGYE LFKEMKRLEL 
           RMGHAGAIIS GGKGGANDKI AALEKAGVIV TRSPAKMGHE LFKEMKRLEL 
           RMGHAGAIIS GGKGGAGDKI KALEKAGVIV TRSPAQMGNE LFKEMKRLEL 
           RMGHAGAIIS GGKGGAQDKI NALEKAGVIV TRSPAQMGKE LIKEMKRLEL 
