# Supplementary material for: Genomic analysis of a sexually-selected character: EST sequencing and microarray analysis of eye-antennal imaginal discs in the stalk-eyed fly Teleopsis dalmanni (Diopsidae)
Source: BMC Genomics. 2009 Aug 5;10:361. doi: 10.1186/1471-2164-10-361 (PMC2737001; doi:10.1186/1471-2164-10-361)
Supplement: Additional file 3 — EST dipteran alignments. Amino acid alignment files for Teleopsis dalmanni EST translations and proteins for A. gambiae, D. melanogaster, D. pseudoobscura and D. virilis. [file 1471-2164-10-361-S3.zip › Supplemental_File1/CG10664.phy2]

     5    182 
dpse       MALRLINHAM LRQLAAQLPR NA-QVGSVAS VHTLDKIGKR EVVGYGWNGT 
AGAP008727 ---------- ---------- ---------- -----KIGKR EVVGHGWNGL 
CG10664    MALRLINMAL RRQLAQQLPR NATQVGSVAS VHTLEKIGKR EIVGFGWNGD 
dvir       MALRLINNAL RRQLAAQLPR NA-QVGSVAS IHTLDKIGKR EIVGFGWNGT 
dmel       MALRLLNSAV LRQLASQLPK SA-QVGSVAA VHTLDKIGKR EIVGYGWNGT 

           ACYADRVDYP MPAVRFREPN NEINALRAKE QGDWKKLSPQ EIKALYRASF 
           PVYADRVDYP MPAIRFKENT RDVLALREKE KGDWKKMSVQ EKKALYRASF 
           PVYYDRVDYP MPAVRFREPN NEINALRQKE KLDWKKLSMQ EKKALYRASF 
           ACYADRVDYP MPAVRFREPN NEINALRTKE QGDWKKLSPQ EIKALYRASF 
           ACYADRVDYP LPAVRFREPT NEINALRAKE QGDWKKLSTQ EIKALYRASF 

           CQTIAEVQAG TGEWKQHLGV SLLFCAGAIW IAILMNLFVY DELPVTFDEE 
           CQTFAEMKHP TGEWKACLGA ALIAASMSLI GMMLLKAFVY EPIPETFDEE 
           CQTFAEVKAP TGEWKMHIGM MLLFGSAAIW VCMLMNIFVY DPLPVTFDEP 
           CQTIAEVQAS TGEWKMHLGV GLIFTAAAIW IAVLMNLFVY DELPITFDEE 
           CQTIAEVQAG SGEWKLHLGV SLLFCAAAIW VAVLMNIFVY DELPVTFDEE 

           HQKAQLKRII DLEMNPVTGL TSKWDYETKQ WK 
           HQKAQLKRML DLNINPIHGV SSKWDYDNNK WK 
           HQKAQLERML DLEVNPVTGL SSQWDYENKK WK 
           HQKAQLKRMI DLEINPVTGL TSKWDYENNK WK 
           HQKAQLQRII DLEINPVTGL TSKWDYENKK WK 
