# Supplementary material for: Genomic analysis of a sexually-selected character: EST sequencing and microarray analysis of eye-antennal imaginal discs in the stalk-eyed fly Teleopsis dalmanni (Diopsidae)
Source: BMC Genomics. 2009 Aug 5;10:361. doi: 10.1186/1471-2164-10-361 (PMC2737001; doi:10.1186/1471-2164-10-361)
Supplement: Additional file 3 — EST dipteran alignments. Amino acid alignment files for Teleopsis dalmanni EST translations and proteins for A. gambiae, D. melanogaster, D. pseudoobscura and D. virilis. [file 1471-2164-10-361-S3.zip › Supplemental_File1/CG10672.phy2]

     5    238 
CG10672    IASGKFK-VL TSAVPVANQ- --FNSTATYI S-------IN NCAKRL---- 
dpse       ---------- ---------- ----QTNNKP DQKLVNHNLT --HKRLS--- 
AGAP007475 ---------- ---------- ---------- ---------- ---------- 
dvir       LSGGKVQsTM QSTTSIRN-- LNQHK-SNNN SNKLVNH--N LCHKRLSsas 
dmel       VRAPKIR-LN ASAVSGSGQS SSFDQNSNNY SRKLVGPNLN QCHKRLS--- 

           ----SSQSST S-GNMKRFQG KVAIVTASTD GIGFAIAKRL AEDGANVVIS 
           ---SSSQSSS Vn-QMKRLAG KVAVVTASTD GIGFAIAKRL AEDGAAVVIS 
           ---------- -----KRLTG KVAVVTASTE GIGYAIAERL GQEGAKVVVS 
           asqSSSVS-- ---SMKRLAG KVAVVTASTD GIGFAIAKRL AEDGAAVVIS 
           ---SSSQSST A-GTMKRLAG KVAVVTASTD GIGFAIAKRL AEDGAAVVIS 

           SRKEKNVANA VEKLRKLNLN VMGLKCHVAE ASDRKQLFEE TMRKYGKLNI 
           SRKQKNVDNA LAELRKLNLN VHGLKCHVSE PQDRKQLFDE TISKYGKLNI 
           SRKQQNVDRA VNDLRTAGLE VSGIKCHVAN ATDRKALFEH AAQKFGGIDI 
           SRKQKNVDNA LAELRKLNLN VHGLKCHVSE PQDRKQLFEE TISKYGKLNI 
           SRKQKNVDSA LAELRKLNLN VHGLKCHVSE PEDRKQLFEE TISKFGKLNI 

           LVSNAAANPA VGPVLDCEEN VWDKIFDINV KSSYLLAKEA LPYLRKEKGS 
           LVSNAATNPA VGGVLDCDEK VWDKIFDVNV KSSYLLAKEA LPFLRQEKGS 
           LVSNAAVNPE VGGVLECSES AWDKIFDVNV KCSYLLAKEV LPFIRERKGG 
           LVSNAATNPA VGGVLECDEK VWDKIFDVNV KSSYLLAKEA LPYLRQEKGS 
           LVSNAATNPA VGGVLECDEK VWDKIFDVNV KSSYLLAKEA LPLLRQQKNS 

           SIVFVSSIAG YDAFELLGAY SVSKTALIGL TKAASKDL 
           SIVFVSSIAG YDAFELLGAY SVSKTALIGL TKAAAKDL 
           SIVFISSIAG FQPFSLLGAY SVSKTALFGL TKAASQEL 
           SIVFVSSIAG YDAFELLGAY SVSKTALIGL TKAAAKDL 
           SIVFVSSIAG YDAFELLGAY SVSKTALIGL TKAAAKDL 
