# Supplementary material for: Genomic analysis of a sexually-selected character: EST sequencing and microarray analysis of eye-antennal imaginal discs in the stalk-eyed fly Teleopsis dalmanni (Diopsidae)
Source: BMC Genomics. 2009 Aug 5;10:361. doi: 10.1186/1471-2164-10-361 (PMC2737001; doi:10.1186/1471-2164-10-361)
Supplement: Additional file 3 — EST dipteran alignments. Amino acid alignment files for Teleopsis dalmanni EST translations and proteins for A. gambiae, D. melanogaster, D. pseudoobscura and D. virilis. [file 1471-2164-10-361-S3.zip › Supplemental_File1/CG10687.phy2]

     5    409 
AGAP002969 SHIEGECPFI TFDDLLDRLE DLICDVVDRV LKSPWGYMVQ ELNPGFVAPK 
dpse       THIEAECPFL TFDDLLDRLE DLVCDVVDRV LKSPWGNLVK ELNPDFKPPT 
CG10687    THVEAECPFI SFDDLLDRLE DLVCDVVDRV LKSPWGYLVH ELNPDFKPPK 
dvir       THIEAECPFI TFDDLLDRLE DLVCDVVDRV LKSPWGYLVK ELNPDFKPPK 
dmel       THVEAECPFL TFDDLLDRLE DLVCDVVDRV LKSPWGYLVK ELNPDFKPPQ 

           RPFRRMNYAD AIVWLKENNV TKEDGSFYEF GEDIPEAPER KMTDTINEPI 
           KPFRRMNYSD AIKWLKENNV TKDDGTFYEF GEDIPEAPER KMTDAINEPI 
           KPFRRMNYAD AIKWLKENNV TKDDGTFYEF GEDIPEAPER KMTDAINEPI 
           KPFRRMPYAD AIKWLKENNV PKEDGTFYEF GEDIPEAPER KMTDTINEPI 
           KPFRRMNYED AIKWLKENNV TKDDGTFYEF GEDIPEAPER KMTDTINEPI 

           MLCRFPAEIK SFYMAKCEDD PRLTESVDVL LPNVGEIVGG SMRSWKYDEL 
           MLCRFPAEIK SFYMSRCPED KTLTESVDVL LPNVGEIVGG SMRIFDSEEL 
           MLCRFPVNIK SFYMSKCPED KNLTESVDVL LPNVGEIVGG SMRIYDNDEL 
           LLIKFPAEIK SFYMSRCKDD QRLTESVDVL LPNVGEIVGG SMRIYDSAEL 
           MLCRFPAEIK SFYMQRCKED QRLTESVDVL LPNVGEIVGG SMRIYDSEEL 

           LDGYKREGID PKPYYWYVDQ RVYGTEPHGG YGLGLERFLC WLLNRYHIRE 
           LKGYQREGID PKPYYWYTDQ RIYGTLPHGG YGLGLERFLC WLLNRYHIRE 
           LKGYERENID PTPYYWYTDQ RIYGTQPHGG YGLGLERLLC WLPNRYHIRE 
           MKGYEREGID PKPYYWYTDQ RVYGTMPHGG YGLGLERFLC WLLNRYHIRD 
           LKGYKREGID PQPYYWYTDQ RVYGTMPHGG YGLGLERFLC WLLNRYHIRE 

           VCLYPRFLER CRP-PTA--S NIA-GELYTS EKRGNDETGK GTAEEPFKTI 
           VCLYPRFLDR CKPMPAD-LA DLTLSALFTS EKSGSDESGD GSEAKPYKSI 
           VCLYPRFLDR CKPMPETDMD AHSLGSIFTS EKLGSDDTGN GSENNPFKTI 
           VCLYPRFLDR CKPMPSKQFS ELTMSALFTS EKRGSDDSGD GSEAKPYKTI 
           VCLYPRFLDR CRPMPADQLA ELTLGAIFTS EKKGSDESGD GSESKPFKTI 

           LRAMKHAGKE PFPTIYADSK DEKAESPYEV AAKSQLKKIQ KIWARDNMK- 
           LQAMRHAGKE PFPTIYVDSK DPNAAESFEP AAKSQLKKIQ KLFVREGHKN 
           LQAMRHAGKE PFPTIYVDSK DPNAAQRFEP AAKSQLKKVQ KIFVREGYKS 
           LQAMRHAGKE PFPTIYVDSK DPNASEVYEP AAKSQLKKIQ KLFVREGHKN 
           LQAMRHAGKE PFPTIYVDTK DPNAAEPYEP AAKSQLKKIQ KLFVRESHKN 

           GDKQKREEEE kAKNREQNLE EAKKITIQED PSWPAAKSIK ITHGADNRGV 
           AEKHQREAGD -AEKRQQNLE EARNVKISED PSWPVARKIR IMEGTENRGS 
           ADKEKRETED -AEKRLQNLE EARKIKIVED ASLAKATKIR IYEGKDNRNV 
           ADKEQREAVD -AEKRQQNLE DARKVKISED PSLPVAKRIR IVEGTEQRNT 
           ADKLQREAED -AEKRQQNLE DARKVKISED PSLPVARKIR IYEGTANRDS 

           RVRIYGWVHR LRRQGKGLMF ITLRDGTGFL QCVLTDTLCQ TYNALVLSTE 
           RVKVYGWVHR LRRQGKALIF ITLRDGTGFL QCVLNDQLCQ TYDALTLSTE 
           RVKISGWVHR LRRQGKGLIF ITLRDGTGFL QCVLTDRLCQ TYDALTLTTE 
           RVKIYGWVHR LRRQGKSLMF ITLRDGTGFL QCVLNDLLCQ TYEALMLSTE 
           RVKVYGWVHR LRRQGKSLIF ITLRDGTGFL QCVLNDQLCQ TYDALTLSTE 

           SSVQLFGTL 
           STVVLFGTL 
           SSVILYGVL 
           STVLLYGTL 
           SSVVLFGTL 
