# Supplementary material for: Genomic analysis of a sexually-selected character: EST sequencing and microarray analysis of eye-antennal imaginal discs in the stalk-eyed fly Teleopsis dalmanni (Diopsidae)
Source: BMC Genomics. 2009 Aug 5;10:361. doi: 10.1186/1471-2164-10-361 (PMC2737001; doi:10.1186/1471-2164-10-361)
Supplement: Additional file 3 — EST dipteran alignments. Amino acid alignment files for Teleopsis dalmanni EST translations and proteins for A. gambiae, D. melanogaster, D. pseudoobscura and D. virilis. [file 1471-2164-10-361-S3.zip › Supplemental_File1/CG10688.phy2]

     5    212 
AGAP011353 ATLGVVGGSD LEKMCEQLNG QEFLHKFDYV FPENGLVQYE AGREVGKMSI 
dpse       ATIGIVGGSD LEKMFEQLSG QKILTKFDFI FPENGLVQIE GGAEVGKQNI 
CG10688    ATIGIVGGSD LEKMFEQLNG RKILDEFDFI FPENGLVQIE NGQEVGKQNI 
dvir       ATIGIVGGSD LEKMFEQLNG KKILNEFDFI FPENGLVQIE RGKEVGKQNI 
dmel       ATIGIVGGSD LEKMFEQLNG RKILNEFDFI FPENGLVQIE GGKEVGKQNI 

           SQQLGEDVLK RFINYCLHYI ADLELPIKRG TFVEFRNGML NVSPIGRNCS 
           IQHLGEPALK RFINYVLRYL SELDVPIKRG TFIEFRNGMM NVCPIGRQCT 
           IKHLGEETLQ RFINFVLKYL SELAVPIKRG TFIEFRNGML NVCPIGRQCT 
           IQHLGESTLQ RFINYVLRYL SELELPIKRG TFIEFRNGMM NVCPIGRQCT 
           IMHLGEETVK RFINFVLRYL SELDVPIKRG TFIEFRNGMM NVCPIGRQCT 

           TAERQAFYAY DQTHQVRQRM IDRLRAEFAE VDLTYSIGGQ ISFDVFPTGW 
           REERNMFALY DIEHKIREKM IAALKKEFAD VDLTYSIGGQ ISFDVFPHGW 
           REERNMFAAY DQQHQIRAKM IDDLKREFHD VDLTYSIGGQ ISFDVFPNGW 
           REERNMFAAY DDEHQIRKKM IAKLKEEFAD IDLTYSIGGQ ISFDVFPHGW 
           REERNMFAEY DIEHKVREKM IKDLKQEFAD VDLTYSIGGQ ISFDVFPHGW 

           DKTFCLRHIA KRAKpFRAVH FFGDKTSPGG NDYEIYSHPD TIGHRVESPD 
           DKTYCLRHIE AHYK-YKEIH FFGDKTEPGG NDYEIYTDPR IIGHKVNTPH 
           DKTYSLRYIE AHYK-FKEIH FFGDKTEKGG NDFEIYSDPR TIGHKVESPH 
           DKTFCLRHIE AHHK-FKEIH FFGDKTEPGG NDYEIYTDPR LQGHKVNTPH 
           DKTYCLRHIE AHYK-FKEIH FFGDKTEPGG NDYEIYSDPR TISHRVYTPK 

           DTRRQLAELL KL 
           DTKRILTEIL KL 
           DTRRILTEIF EL 
           DTMRILSELL NI 
           DTQRILTEIL EL 
