# Supplementary material for: Genomic analysis of a sexually-selected character: EST sequencing and microarray analysis of eye-antennal imaginal discs in the stalk-eyed fly Teleopsis dalmanni (Diopsidae)
Source: BMC Genomics. 2009 Aug 5;10:361. doi: 10.1186/1471-2164-10-361 (PMC2737001; doi:10.1186/1471-2164-10-361)
Supplement: Additional file 3 — EST dipteran alignments. Amino acid alignment files for Teleopsis dalmanni EST translations and proteins for A. gambiae, D. melanogaster, D. pseudoobscura and D. virilis. [file 1471-2164-10-361-S3.zip › Supplemental_File1/CG10691.phy2]

     5    276 
dpse       MAAQFFNRIG QMGLGVAVLG GVVNSALYNV EGGHRAVIFD RFTGIKEHVV 
CG10691    MAAQFFNRIG QLGLGVAVLG GVVNSALYNV DGGHRAVIFD RFTGVKQNVV 
AGAP009323 MATQFLNRIG QLGLGVAVIG GVVNSALYNV DGGHRAVIFD RFSGVKQQVT 
dvir       MAAQFFNRIG QMGLGVALLG GVVNSALYNV EGGHRAVIFD RFTGIKEHVV 
dmel       MAAQFFNRIG QMGLGVAVLG GVVNSALYNV EGGHRAVIFD RFTGIKENVV 

           GEGTHFFIPW VQRPIIFDIR SQPRNVPVIT GSKDLQNVNI TLRILYRPIP 
           GEGTHFFIPW VQRPVIYDIR SQPRNVPVIT GSKDLQNVNI TLRILYRPIP 
           GEGTHFFVPW VQRPIIFDIR SQPRNVPVIT GSKDLQNVNI TLRILFRPVP 
           GEGTHFFIPW VQRPIIFDIR SQPRNVPVIT GSKDLQNVNI TLRILYRPIP 
           GEGTHFFIPW VQRPIIFDIR SQPRNVPVIT GSKDLQNVNI TLRILYRPIP 

           DQLPKIYTIL GQDYDERVLP SIAPEVLKAV VAQFDAGELI TQREMVSQRV 
           DQLPKIYTIL GQDYDERVLP SIAPEVLKAV VAQFDAGELI TQREMVSQRV 
           DQLPKIYTIL GQDYDERVLP SITTEVLKAV VAQFDAGELI TQREMVSQKV 
           DELPKIYTIL GQDYDERVLP SIAPEVLKAV VAQFDAGELI TQREMVSQRV 
           DQLPKIYTIL GQDYDERVLP SIAPEVLKAV VAQFDAGELI TQREMVSQRV 

           SQELTLRANQ FGFILDDISL THLTFGREFT LAVEMKQVAQ QEAEKARFVV 
           SDDLTERAKQ FGFILDDISI THLTFGREFT QAVEMKQVAQ QEAEKARFVV 
           SDDLTERAAQ FGVILDDISI THLTFGKEFT QAVEMKQVAQ QEAEKARFMV 
           SQELTVRAKQ FGFILDDISL THLTFGREFT LAVEMKQVAQ QEAEKARFVV 
           SQELTVRAKQ FGFILDDISL THLTFGREFT LAVEMKQVAQ QEAEKARFVV 

           EKAEQQKLAS IISAEGDAAA AGLLAKSFGE AGDGLVELRR IEAAEDIAYQ 
           EKAEQQKLAS IISAEGDAAA ADLLAKAFGA AGDGLVELRR IEAAEDIAYQ 
           EKAEQMKQAA IITAEGDAQA AQMLARSLKE SGDGLIELRR IEAAEDIAYQ 
           EKAEQQKLAS IISAEGDAEA AGLLAKSFGE AGDGLVELRR IEAAEDIAYQ 
           EKAEQQKLAS IISAEGDAEA AGLLAKSFGE AGDGLVELRR IEAAEDIAYQ 

           LSRSRGVAYL PSGQNTLLNL PSTIAQ 
           LSRSRGVAYL PSGQSTLLNL PSSMVQ 
           MSRSRGVNYL PAGQQTLLSL P----- 
           LSRSRGVAYL PSGQSTLLSL PSNMGQ 
           LSRSRGVAYL PSGQSTLLNL PSTIAQ 
