# Supplementary material for: Genomic analysis of a sexually-selected character: EST sequencing and microarray analysis of eye-antennal imaginal discs in the stalk-eyed fly Teleopsis dalmanni (Diopsidae)
Source: BMC Genomics. 2009 Aug 5;10:361. doi: 10.1186/1471-2164-10-361 (PMC2737001; doi:10.1186/1471-2164-10-361)
Supplement: Additional file 3 — EST dipteran alignments. Amino acid alignment files for Teleopsis dalmanni EST translations and proteins for A. gambiae, D. melanogaster, D. pseudoobscura and D. virilis. [file 1471-2164-10-361-S3.zip › Supplemental_File1/CG10701.phy2]

     5    680 
AGAP000562 ---------- -MNVRVTTMD AELEFAIQQG TTGKQLFDQV VKTIGLREVW 
CG10701    RKKSIKMSPK SLNVRVTTMD AELEFAIQQA TTGKQLFDQV VKTIGLREVW 
dpse       RYGGVSVKRK TLNVRVTTMD AELEFAIQST TTGKQLFDQV VKTIGLREVW 
dvir       RYAG-SVKRK MLNVRVTTMD AELEFAIQST TTGKQLFDQV VKTIGLREVW 
dmel       RYGGVSVKRK TLNVRVTTMD AELEFAIQST TTGKQLFDQV VKTIGLREVW 

           FFGLQYTDSK GDNTWIKLYK K--------V THLR------ ---------- 
           FFGLQYTDSR GDSTWIKLYK K--------- ---------- ---------- 
           FFGLQYTDSK GDSTWIKLYK KPESPAIKTI KYLKRVKKYV DKRTTsDSNG 
           FFGLQYTDSK GDSTWIKLYK KPESPAIKTI KYLKRVKKYV DKKTA-DGNG 
           FFGLQYTDSK GDSTWIKLYK KPESPAIKTI KYLKRVKKYV DKKTA-DSNG 

           ---------- ------TQSS LFCI------ ---GDPLLFK FRAKFYPEDV 
           ---------- ---------- -----VVNQD VKKENPLQFR FRAKFYPEDV 
           VHHSETSEED DDADDMTGSM PFSTWVMNQD VKKENPLQFR FRAKFYPEDV 
           HNQTDESEED DDADDMTGSM PFSTWVMNQD VKKENPLQFR FRAKFYPEDV 
           VNHLETSEED DDADDMTGSM PFSTWVMNQD VKKENPLQFR FRAKFYPEDV 

           AEELIQDITL RLFYLQVKNA ILSDEIYCPP ETSVLLASYA VQARHGDYNK 
           AEEIIQDITL RLFYLQVKNA ILSDEIYCPP ETSVLLASYA VQARHGDHNK 
           AEELIQDITL RLFYLQVKNA ILTDEIYCPP ETSVLLASYA VQARHGDHNK 
           AEELIQDITL RLFYLQVKNA ILTDEIYCPP ETSVLLASYA VQARHGDHNK 
           AEELIQDITL RLFYLQVKNA ILTDEIYCPP ETSVLLASYA VQARHGDHNK 

           GTHVPGFLAK DRLLPQRVID QHKMSKDEWE NSITTWWQEH RGLLREDAMM 
           GTHTAGFLTN DRLLPQRVID QHKMSKDEWE QSIMTWWQEH RGMLREDAMM 
           TTHTAGFLAN DRLLPQRVID QHKMSKDEWE QSIMTWWQEH RSMLREDAMM 
           TTHTAGFLAN DRLLPQRVID QHKMSKDEWE QSIMTWWQEH RSMLREDAMM 
           TTHTAGFLAN DRLLPQRVID QHKMSKDEWE QSIMTWWQEH RSMLREDAMM 

           EYLKIAQDLE MYGVNYFEIR NKKGTELWLG VDALGLNIYE KEDRLTPKIG 
           EYLKIAQDLE MYGVNYFEIR NKKGTELWLG VDALGLNIYE QDDKLTPKIG 
           EYLKIAQDLE MYGVNYFEIR NKKGTDLWLG VDALGLNIYE QDDRLTPKIG 
           EYLKIAQDLE MYGVNYFEIR NKKGTDLWLG VDALGLNIYE QDDRLTPKIG 
           EYLKIAQDLE MYGVNYFEIR NKKGTDLWLG VDALGLNIYE QDDRLTPKIG 

           FPWSEIRNIS FNDRKFIIKP IDKKAPDFVF FAPRVRINKR ILALCMGNHE 
           FPWSEIRNIS FFDKKFIIKP IDKKAPVFIF FASRVRINKR ILALCMGNHE 
           FPWSEIRNIS FSEKKFIIKP IDKKAPDFMF FAPRVRINKR ILALCMGNHE 
           FPWSEIRNIS FSEKKFIIKP IDKKAPDFMF FAPRVRINKR ILALCMGNHE 
           FPWSEIRNIS FSEKKFIIKP IDKKAPDFMF FAPRVRINKR ILALCMGNHE 

           LYMRRRKPDT IDVQQMKAQA QMKAQARDEK NAKQQEREKL QLALAARERA 
           LYMRRRKPDT IDVQQMKARA QMKAQAREEK NAKQQEREKL QLALAARERA 
           LYMRRRKPDT IDVQQMKAQA QMKAQAREEK NAKQQEREKL QLALAARERA 
           LYMRRRKPDT IDVQQMKAQA QMKAQAREEK NAKQQEREKL QLALAARERA 
           LYMRRRKPDT IDVQQMKAQA QMKAQAREEK NAKQQEREKL QLALAARERA 

           EKKQQEYEDR LRSMQEEMER KQANLSEAQD TIRRLQEQLN QVQAAKEELE 
           EKKQQEYEDR LKQMAEEMER SQKDLLEAQE MIRRLEEQLR QLQAAKDELE 
           EKKQQEYEDR LKQMQEEMER SQRDLLEAQE MIRRLEEQLK QLQAAKDELE 
           EKKQQEYEDR LKQMQEEMER SQRDLLEAQE MIRRLEEQLK QLQAAKDELE 
           EKKQQEYEDR LKQMQEDMER SQRDLLEAQD MIRRLEEQLK QLQAAKDELE 

           QRQNELHEMM QRLEETKNME ATERAKLEEE IRVKQLEMQK IQEEVTLKDS 
           LRQKELQSML QRLEEAKNME AVEKAKLEEE IHAKQMEVQR IQDEVNAKDE 
           LRQKELQSML QRLEEAKNME AVEKIKLEEE IMAKQMEVQR IQDEVNAKDE 
           LRQKELQSML QRLEEAKNME AVEKAKLEEE IMAKQQEVQR IQDEVNAKDE 
           LRQKELQAML QRLEEAKNME AVEKLKLEEE IMAKQMEVQR IQDEVNAKDE 

           ETKRLHEEVE EAIRKQVakg srvcIApslc faspfsihas gsrcltvsls 
           ETKRLQDEVE EARRKQA--- ----V----- ---------- ---------- 
           ETKRLQDEVE EARRKQ---- ---------- ---------- ---------- 
           ETKRLQDEVE EARRKQ---- ---------- ---------- ---------- 
           ETKRLQDEVE DARRKQV--- ----IA---- ---------- ---------- 

           lslslsivfs qppptNEAAA ALQAATTTPK HHHV-EE--E EENEEELING 
           ---------- -------AAA ALLAASTTPQ HHHVAEDENE NENEEELTNG 
           ---------- -----AEAAA ALLAASTTPQ HHHVAED--E NENEEELTNG 
           ---------- -----AEAAA ALLAASTTPQ HHHVAED--E NENEEELTNG 
           ---------- -----AEAAA ALLAASTTPQ HHHVAED--E NENEEELTNG 

           ENGTqDFSKD FDTDEHIKDP VEERRTLAER NERLQDQLKA LKQDLALSRD 
           DASG-DVSRD LDIDEHIKDP IEDRRTLAER SERLHDQLKA LKQDLAQSRD 
           DAGG-DVSRD LDTDEHIKDP IEDRRTLAER NERLHDQLKA LKQDLAQSRD 
           DAGG-DVSRD LDTDEHIKDP IEDRRTLAER NERLHDQLKA LKQDLAQSRD 
           DAGG-DVSRD LDTDEHIKDP IEDRRTLAER NERLHDQLKA LKQDLAQSRD 

           DTMETPNDKI HRENVRQGRD KYKTLREIRK 
           ET-ETQNDKI HRENVRQ-RD KYKTLREIRK 
           ETKETANDKI HRENVRQGRD KYKTLREIRK 
           ETKETANDKI HRENVRQGRD KYKTLREIRK 
           ETKETANDKI HRENVRQGRD KYKTLREIRK 
