# Supplementary material for: Genomic analysis of a sexually-selected character: EST sequencing and microarray analysis of eye-antennal imaginal discs in the stalk-eyed fly Teleopsis dalmanni (Diopsidae)
Source: BMC Genomics. 2009 Aug 5;10:361. doi: 10.1186/1471-2164-10-361 (PMC2737001; doi:10.1186/1471-2164-10-361)
Supplement: Additional file 3 — EST dipteran alignments. Amino acid alignment files for Teleopsis dalmanni EST translations and proteins for A. gambiae, D. melanogaster, D. pseudoobscura and D. virilis. [file 1471-2164-10-361-S3.zip › Supplemental_File1/CG10719.phy2]

     5    633 
AGAP010054 RQKMIYHCKF GEFGVMEGQF TEPSGVAVNA QNDIIVADTN NHRIQIFDKE 
dpse       RQKMIYHCKF GEFGVMEGQF TEPSGVAVNA QNDIIVADTN NHRIQIFDKE 
dvir       RQKMIYHCKF GEFGVMEGQF TEPSGVAVNA QNDIIVADTN NHRIQIFDKE 
dmel       RQKMIYHCKF GEFGVMEGQF TEPSGVAVNA QNDIIVADTN NHRIQIFDKE 
CG10719    RQKMIYHCKF GEFGAMQGQF TEPSGVAVNA QNDIIVADTN NHRIQIFDKE 

           GRFKFQFGEC GKRDGQLLYP NRVAVVRTSG DIIVTERSPT HQIQIYNQYG 
           GRFKFQFGEC GKRDSQLLYP NRVAVVRNSG DIIVTERSPT HQIQIYNQYG 
           GRFKFQFGEC GKRDSQLLYP NRVAVVRNSG DIIVTERSPT HQIQIYNQYG 
           GRFKFQFGEC GKRDSQLLYP NRVAVVRNSG DIIVTERSPT HQIQIYNQYG 
           GHFKFQFGEC GKRDSQLLYP NRVAVVRSSG DIIVTERSPT HQIQIYNHYG 

           QFVRKFGANI LQHPRGVTVD SKGRIVVVEC KVMRVIIFDQ SGNVLQKFGC 
           QFVRKFGATI LQHPRGVTVD NKGRIIVVEC KVMRVIIFDQ NGNVLHKFGC 
           QFVRKFGATI LQHPRGVTVD NKGRIIVVEC KVMRVIIFDQ NGNVLHKFGC 
           QFVRKFGATI LQHPRGVTVD NKGRIIVVEC KVMRVIIFDQ NGNVLHKFGC 
           QFVRKFGANI LQHPRGVTVD NKGRIIVVEC KVMRVIIFDQ NGNVLHKFGC 

           SKHLEFPNGV VVNDKQEIFI SDNRAHCVKV FNYEGQFLRQ IGGEGVTNYP 
           SKHLEFPNGV VVNDKQEIFI SDNRAHCVKV FNYEGQYLRQ IGGEGITNYP 
           SKHLEFPNGV VVNDKQEIFI SDNRAHCVKV FNYEGQYLRQ IGGEGITNYP 
           SKHLEFPNGV VVNDKQEIFI SDNRAHCVKV FNYEGQYLRQ IGGEGITNYP 
           SKHLEFPNGV VVNDKQEIFI SDNRAHCVKV FNYEGQYLRQ IGGEGVTNYP 

           IGVGINASGE ILIADNHNNF NLTIFTQDGQ LVSAMESKVK HAQCFDVALM 
           IGVGINSNGE ILIADNHNNF NLTIFTQDGQ LISALESKVK HAQCFDVALM 
           IGVGINSNGE ILIADNHNNF NLTIFTQDGQ LISALESKVK HAQCFDVALM 
           IGVGINSNGE ILIADNHNNF NLTIFTQDGQ LISALESKVK HAQCFDVALM 
           IGVGINSNGE ILIADNHNNF NLTIFTQEGQ LVSALESKVK HAQCFDVALM 

           DDGSVVLASK DYRLYIYRYV Q--------- --------ES LLHT-VSEVR 
           DDGSVVLASK DYRLYIYRYV Q--------- ----SAANET ALQTLLADMR 
           DDGSVVLASK DYRLYIYRYV Q--------- ---NSQ-NEA ALQTLLADMR 
           DDGSVVLASK DYRLYIYRYV QENVQSPGMT TSTGSTANES ALQTLLADMR 
           DDGSVVLASK DYRLYIYRYV QQNCSTVGIN NGTNSP--ES VIQTVAAEMR 

           AKAQDLRSLI KNVEHSGQRI QLQYHKAQNE IEDTHQFYRS MVDERKAELQ 
           GKIGEIVGIA GNSDQNLTKV KLQYQKAHNE LNETHQFFAS MLDERKTELL 
           GKIGEIVAVA NSAEQCVTKV KLQYQKAHNE LNETHQFFSS MLDERKTELL 
           GKIGEIVGIA GNSDQNLTKV KLQYQKAHNE LNETHQFFAS MLDERKTELL 
           GKAGEIVSLI SNWDSNIGKI KIEYQKAHND VNETYQFFRS MLDERKQEVL 

           KELENFYNAK TVSQSELLNR SQDHVDKMLQ SCEFVERL-- -TKC-----a 
           KELESLYSAK INSNNAWLQR SRDLIDKGLA TCEAVERS-- -PAPPSALL- 
           KELETVYTAK VNSNVMWLQR SKDITDKGLA ACEAVERSlt t-GVQSPLL- 
           KELETLYTAK VNSNNSWQQR SRDLIDKGLA TCEAVERS-- -PAPPSSLL- 
           KEIETHYNAK ISASSVWLER SKDVVEKTMQ MCDTIDRT-- -SKVGNA--- 

           gpSETIMLRK FMENKLMlfp AITHDLQASY ELEFVSNYQA IQIGVRNTYG 
           --AEALLLRK SLEQQLQ--- TAIQDMQLPF EMEFMSNYQS IQAGVRNTFG 
           --PEAMLLRK SLEQQLQ--- TGVQDMQLPF ELEFMSNYQS IQAGVRNTFG 
           --TEALLLRK SLEQQLQ--- TGIQEMQLPF EIEFMSNYQS IQAGVRNTFG 
           --ADMVILRK TLDLQLH--- AGLQDVQLPF ELEFMSNYQS IQTGVRNIFG 

           YIRSN----- ---------- ---------- ---------- ---------- 
           YIRASSSDGG hg--A----- ---------- ---LSQAS-s A-HG---KQP 
           YIRASNGVGS -----gsvsg ncsesslsla hshISHAQN- HvHG---KQP 
           YIRANSSDGG --PTG----- ---------- ---MSLTSN- G-HG---KQP 
           YIRATNTD-- ---------- ---------- -------VN- N-YGSIQKQP 

           ---------- ---------- ---------- ---------- ---------- 
           PIARPTQSAS NSSASSAGSH SH-SHHHsgg QS--QSGAQH H--HHHQQLh 
           PIARPTQSAS NSS--ASSAG SHh-HHQ--- Q--QQQQQQQ Q----HLQL- 
           PIARPTQSAS NSSASSAGSG HH-GHHQ--- QSHHHGHHNH HQTAHHQQL- 
           PIARPTQSSS NSSSNSSTAG SH-------- ---------- --------L- 

           ---------- ---------- ---------- ---------- ---------- 
           QAQqhqlqtq s-T--LHGLG LGLSGG-LLE S----SS--- ---------- 
           QQQ------- ---qlLPGLG LG----SLLD NssngSNSN- GSVYTNGAGC 
           QAQ------- -SS--LHGLG LGLSGASLLD S----SSSAG GAVGAFSNGG 
           PA-------- ---------G LGLA-VNLLD N----YNSVC TGSGNFIS-- 

           ---------- ---------- ---------- --- 
           -LLSGRERST LAVE-QHFGE LLPKRG-G-Y SGS 
           LLLGGRERN- LN-DlQHFGE LLPKR----- --- 
           LLLGGRDRNA LAVE-QHFGE LMPKRGGGGY TGS 
           -----RCMNT -----PHLS- -----GSGGN TSS 
