# Supplementary material for: Genomic analysis of a sexually-selected character: EST sequencing and microarray analysis of eye-antennal imaginal discs in the stalk-eyed fly Teleopsis dalmanni (Diopsidae)
Source: BMC Genomics. 2009 Aug 5;10:361. doi: 10.1186/1471-2164-10-361 (PMC2737001; doi:10.1186/1471-2164-10-361)
Supplement: Additional file 3 — EST dipteran alignments. Amino acid alignment files for Teleopsis dalmanni EST translations and proteins for A. gambiae, D. melanogaster, D. pseudoobscura and D. virilis. [file 1471-2164-10-361-S3.zip › Supplemental_File1/CG10721.phy2]

     5    433 
dpse       MYYKSNIADY HMLPEE-G-R LsIKLSHDDG STEKMTCDFI VSATGVQPRH 
dvir       VYYKSQIKQI EQLPDS-G-A LcITLRHDDG SLERLSCDFI VSATGVQPRH 
dmel       IYYKSRISSV QDLADD-AGA I-VKLEHEDG SFQQLTCDFI VSATGVWPNT 
CG10721    IHYKPQVKKI SN--EE-ESL L-VEL--SEG --ESIHCDFV ISATGVDPRH 
AGAP008042 IHHSVEVEDI QEVTSGl-QV L-LT----DG TT--IECDFV VSATGVVPAT 

           EF-A--TDFP PKLADDGGLS VDEMMRTNLP DVYAAGDVCS AAWEPAp-HW 
           DYd---TDQQ LQLAEDGGIN VDEMMRTNLG DVYAAGDVCT AAWAKAp-HW 
           DY-T--CDSP LQFSDDGGIS VDEMMRTNLV DVFAAGDVCT ANWPAA-MHW 
           DF-T--CDQQ LTFAHVGGIN VNAMMETNLP DIYAAGDACT AGWEIA-AHW 
           SW-TggCDRT FKLGPDGGLF VNWSMETSIG DVYAAGDVCY AGWEHAp-HW 

           FQMRLWTQAR QMGSMAGRSM CAAFEGETIY QDFCFELFGH VTQLFGYPVV 
           FQMRLWTQAR QMGAMAGRSM AAAHEGETIY QDFCFELFGH VTQLFGFPVV 
           FQMRLWTQAR QMGSMAGRSM AAASEGESVY QDFCFELFGH VTKLFGYPVV 
           FQMRLWTQAR QMGAMAGRSM AAAYQQEKIY QDFCFELFGH VTQLFGYQVV 
           FQMRLWTQAR QMGAMAARSM AAKRAGEEIY QDFCFEMFNH VTTLFGYQVV 

           LLGRFNGQGL GRDYELLVRC TRNKEYIKFV LQNGRLRGAI LIGDTDLAET 
           LLGRFNGQDL GRDYELLVRC TRNKEYIKFV LQNGRLRGAI LIGDTDLAET 
           LLGRFNGQDL GRDYEILVRC TRNKEYIKFV LQNGRLRGAM LIGNTDLAET 
           LLGLYNGQGL NNDYEILLRT TPGKEYIKFV LQNGKPRGAI LIGNSELAET 
           LLGRYNGQGL NDKYEVLLRM TPGLEYIKFV LVDGRLQGAL LVGETGLEET 

           CENLILNGID LEPYGDDILN PDIDIEDYFD FLVVGGGIAG VSCAETLAIC 
           CENLILNGTD LTPYGDDILN PDIDIEDYFD FLVVGGGIAG VSCAEALVIC 
           CENLILNGID LEPYGDDILN PDIDIEDYFD FLVVGGGIAG VSCAESLAIY 
           CENLILNGID LTPFGDDILN PDIDIEDYFD FLVVGGGIAG VTCAETLAIC 
           CENLILNQLD LSPYGEDLLD PNIDIEDYFD YVIVGGGIAG VTCAETLALL 

           CPSSS---IL LLTESSIVKS VTNLVPVARY LHKFDVREKD VNE-----Ig 
           CPSAS---VL LLTESSIVKS VTNLVPVARY LHKFDVREQN VKD-----L- 
           RPNAS---IL LLTESSIVKS VTNLVPVARY LHKFDVREQD VSEMGASF-- 
           CPEEK---TL LLTESNVIKT VANLEPVARY LHKFDILERQ ASENGEHIL- 
           RPTDStdrIL LLTESPLVKA VTNVVPLGKI LNRFDVEEKS TGE-----L- 

           aS-----IAT IVDQLEYINS REHWARTKTG VILKYRYICV CTGGSPKLFn 
           -RAg---IGT IVDQLVHINS SEHWVRTKAG LVIKYRYLCL CTGGAAKLF- 
           --------QT LVDRLDHINS REHCIRTKAG LEIKYRYLCL CTGGTPKLF- 
           -AP-C--VVT FVDQLQHIDS VTKRVLTRGN RSIKYKYLCL CTGGRPHLI- 
           -AA-AnnIDV LLDQLDSIAS EDHLVRTTAG RCISYRYLCL CTGARPNII- 

           sgh------- -A-ESRIIGI RDTDSVLELQ KRLLTAKDVL ILGNGGIASE 
           ---Stgqt-- EL-GARIIGI RDTDSVLELQ RRLASAKDVL ILGNGGIASE 
           ---S----GK VV-NPLVIGI RDTDSVQLLQ RKLATAKDVL ILGNGGIASE 
           ---M----KD ---NPRVIGI RDTDSVLELQ RQLVDAKTIV IVGNGGIASE 
           ---D----KA K-gNANVIGI RDTESVEEFR KRIHTATRLV VVGNGGIASE 

           LAYELKDV-N VHWVVKDSHI SATFVDPGAA EFF 
           LAHELHDV-K VHWVIKDGHI SATFVDAGAA EFF 
           LAYELKDV-N VHWVVKDSHI SATFVDPGAA EFF 
           LASELDGV-T VHWVIKDEHI SSTFVDPGAA HFF 
           LVYEVDGLeE VHWVIKDPYI SSTFVDSGAA TFF 
