# Supplementary material for: Genomic analysis of a sexually-selected character: EST sequencing and microarray analysis of eye-antennal imaginal discs in the stalk-eyed fly Teleopsis dalmanni (Diopsidae)
Source: BMC Genomics. 2009 Aug 5;10:361. doi: 10.1186/1471-2164-10-361 (PMC2737001; doi:10.1186/1471-2164-10-361)
Supplement: Additional file 3 — EST dipteran alignments. Amino acid alignment files for Teleopsis dalmanni EST translations and proteins for A. gambiae, D. melanogaster, D. pseudoobscura and D. virilis. [file 1471-2164-10-361-S3.zip › Supplemental_File1/CG10731.phy2]

     5    144 
AGAP004478 ---------- ---------- ---------- RPFWGWVNMM FNRVDRARLK 
dpse       ---------- ---------- ---------- RKIWGYVAVA FNQVDAERLA 
dvir       ---------- ---------- --------QT RSIWGYVAVA FNQVDADRLA 
dmel       MLLLNKLPRI TQL------- --LARDPKDQ RGIWGYVAVA FNQVDAERLS 
CG10731    MIFTNYIPLV RLFGNSIANA APICKGQQQQ RKLFAIVRIA FNSVDVSRLQ 

           KVGPDRLCAE WLLKNGAKAK FVKD-ARVHV HFNALPDESL PVLMEELDGT 
           KVGPNRLCAE WIVKNGGGVR FVDNPTKLWK DYNSLPAETT KFAIKVVDAT 
           KVGPNRLCAE WVVKNGGGVR FTESPTKLWK DYNQLPSENT AFRIKVVDAS 
           KVGANRLCAE WIIKNGGGVR FVESPSRLWK DYNSLPGENT QFCIKVVDAS 
           EVGPNRLCAE WIVKNGGAVR FLEDPSKLYN DYNALPPESQ KYRLKVADAT 

           DSGIMHIGFD HLEGLSRLRK VVLHNCVYID NQALWKLRYV ANTL 
           NASIMKIGLA HFKGCDSIDT VIFHNCKHLE NDGLEGLRHI RSSL 
           NASVMKIGLE HLKGCDHIDT VIFHNCKHLE NEGLNGLSHI TKSL 
           NSSIMKIGLE HLKDCRSIDT VIFHNCKHLE NDGLEGLHHI SSSL 
           DSSIMNIGLD HFKGCNHVDT VILHNCIHLE EDGLKGCERI TQQL 
