# Supplementary material for: Genomic analysis of a sexually-selected character: EST sequencing and microarray analysis of eye-antennal imaginal discs in the stalk-eyed fly Teleopsis dalmanni (Diopsidae)
Source: BMC Genomics. 2009 Aug 5;10:361. doi: 10.1186/1471-2164-10-361 (PMC2737001; doi:10.1186/1471-2164-10-361)
Supplement: Additional file 3 — EST dipteran alignments. Amino acid alignment files for Teleopsis dalmanni EST translations and proteins for A. gambiae, D. melanogaster, D. pseudoobscura and D. virilis. [file 1471-2164-10-361-S3.zip › Supplemental_File1/CG10733.phy2]

     5    243 
CG10733    LTWRK----- ----VL-IST TFFFLLIFNE KHKTNAQDPV KPWYENLPAV 
dpse       LTWQREQ--- inNLLLTFAL ICCCCLI--- -NVASAQEAQ QPWYENLPAV 
AGAP006043 ---------- ---------- ---------- -------EHD RPWYEMLPAV 
dvir       LTWQRLRfnL ---LVT-IGL TSFCLLI--- -KTISAQEAQ QPWYENLPAV 
dmel       LTWQRDQ--I --NLVLPIAL ICCCLLI--- -DVTSAQEAQ QPWYENLPAV 

           AMDYKVHIDA GKEDCYHQYV QPGATFYVSF SVVRGGDGMA GFAVRNPAGQ 
           AMDYKVHIDA GKEDCYHQYV QAGATFYVSF SVVRGGDGMA GFAVRNPANE 
           AMDYKVHIDA GKEDCYFQYV QQGSTLYVSF HVIRGGDGMA GFAVRNPRGE 
           AMDYKVHIDA GKEDCYHQYV QAGATFYVSF SVVRGGDGMA GFAVRNPAGE 
           AMDYKVHIDA GKEDCYHQYV KAGATFYVSF SVVRGGDGMA GFAVRNPAGE 

           IVKPYQWQPT ADYTDQVSPG GYYSVCIDNQ FSRFAGKLVN IYITVVKYDA 
           VVKPYQWQAT ADYTDQVSPG GYYSVCIDNQ FSRFAGKLVN IYITVVKYDA 
           IVHPYQWQAS SDYTDGAAMG GFYAVCIDNQ FSRFASKLVN LYITVIRYEE 
           IVKPYQWQAT ADYTDQVSPG GYYSVCIDNQ FSRFAGKLVN IYITVVKYDA 
           VVKPYQWQAT ADYTDQVSPG GYYSVCIDNQ FSRFAGKLVN IYITVVKYDA 

           WDKHAKEIEA LQLNMQNFTS SIGAVERNIN DMLSYQSYSR TREARDYALL 
           WDKYAKEIEQ LQLNMQNFTA TIGTVERNIN DMMGYQAHSR HREARDYALL 
           WEKFTKEIED LNVNMNNFTG TISTVERNLN AMFQYQAHSR NNEARDYALI 
           WDKYAKEIEE LQLNMQNFTT TIGTVERNIN DMLGYQAHSR HRESRDYALL 
           WDKYAKEIEQ LQLNMQNFTA TVGTVERNIN DMMGYQAHSR HRESRDYALL 

           LDNNSYIQTF SLSQILVILV TCSVQVFFVK KLFAVKL-SS KSR 
           LDNNSYIQTF SLSQIVVILI TCSIQVFFVR KLFDVKSnS- RSR 
           LDNNAYIWKW SVLQILVIVF TTSVQVYFVR KLFDIKTgSG KSR 
           LDNNSYIQTF SISQIVVILI TCSIQVFFVR KLFEVKT-TS KSR 
           LDNNAYIQTF SISQIV---- -----VFFVR KLFEVKS-SS KSR 
