# Supplementary material for: Genomic analysis of a sexually-selected character: EST sequencing and microarray analysis of eye-antennal imaginal discs in the stalk-eyed fly Teleopsis dalmanni (Diopsidae)
Source: BMC Genomics. 2009 Aug 5;10:361. doi: 10.1186/1471-2164-10-361 (PMC2737001; doi:10.1186/1471-2164-10-361)
Supplement: Additional file 3 — EST dipteran alignments. Amino acid alignment files for Teleopsis dalmanni EST translations and proteins for A. gambiae, D. melanogaster, D. pseudoobscura and D. virilis. [file 1471-2164-10-361-S3.zip › Supplemental_File1/CG1074.phy2]

     5    480 
dpse       YVLGADIDYM MVHAQCRPSR ISQRVRERDE SIRANLKQYG CADRYMDVLV 
AGAP002384 YVAGADIDYM IVHGKSKPTR VNQKVREKDE SIYANLQQYG CGGLFVDVLI 
dvir       YVLGADIDFM MVHARCRPSR ITQKVRDKDE SIRANLQQYG CADRYMDVLV 
dmel       YVLGADIDYM MVHARCRPSR ITQKVREKDE SIRANLKQYG CADRYMDVVV 
CG1074     YVLGADIDFM MLHARNRPSR ITQKKREKDE SIRENLKQYG CAERYLDVVV 

           ADFSNPLWHP RLLFDSIITD PPYGIREATE KVETKKSAKE DTRSEDMVHY 
           ADFSRSIWAD SIVFDSIITD PPYGIREATE RIEFKTQRRA TAMTEDAVHY 
           ADFSNPLWHR RITFDSIITD PPYGIREATE KVENKFNPKE NTRTAAMAHY 
           ADFSNPVWHS RISFDCIITD PPYGIREATE KVEKKASVKA NTRSDSMVHY 
           ADFFNPLWNK RVKFDCIITD PPYGIREAPE KVEMKQSNKS NVRTADMPHY 

           PSTSHYSLQS LYCDLLEFSA KHLKLGGRLV CWLPFHREDY DEAMLPHHKH 
           PSTSPYQLCQ MYKDLLQFSA RHLKLGGRLV CWFPMLS--- ---------- 
           PSTSHYSLQH LYADLLQFGA THLKLGGRLV CWLPFHREDY SEAMLPQHTH 
           PSTSHYSLQS LYGDLLEFSA RHLKLGGRLV CWIPFHSEDY DPKMLPQHQH 
           PSTSHYCLQQ LYADLLSFAA NYLKIGGRLV CWLPFHREDY TEEIVPPHIN 

           LRLVANSEQP LTGNTSRRLL TYEKSSEYSH A--EAse--P RITHVPTP-S 
           ---------- -----SRRLL TYEK---VSD S--EA--DL- --GAFEMPAT 
           LRLVANSEQQ LTGNTARRLL TYEKHMEYIE VtsSS----D SVTQLAASSA 
           LSLIANSEQQ LTGNTARRLL TYEKCFEYSP T--EP--LLC SIKQVPTPSQ 
           LKLVGNSEQL LCGQTSRRLF TYGKHF---- ---DP--EL- ---HDSTPRS 

           E-----DFRD RYF-NN--AL ESRKDRRMRK AELRELGRLE MESRGK---- 
           V---VENFRE RYFt-Q--LA EDNGTRKERR LELREVGRKE AKKRGK-TLK 
           Q-----EFRD RYF-NAngAL ESRQERRMRK AALREQGRQE MEMRGK--WK 
           D------FRD RYF-NN--AL ESRKERRMRK AELREQARVE MNARGKVNWR 
           DDFIVTEFRP RYF-DN--VT EFRTERRLRK SELREQGRIE AIKRGKINWK 

           ---------- ---------- ---MFGFQFR RVSEQ-L--l KPFWLVEFPN 
           KYVLWFAQEH VDFRQAEIAS LLRIWNIQME TPADH-NpE- RPFWVVGLQN 
           KYILWFAQEH VDFRVAEFES LVKLFGLQFR NLSEHr--L- KPFWLVEFPN 
           KFILWFAQEH VDFRVQEFDS LVKMFGLQVR RLTEH-T-R- KPFWLVEFRD 
           KYILWFAQEH VDFRMGEFKS IAKLFDLRFQ ILTEN-T-T- NPFWVVEFPN 

           EKTALQYASR SIALRAIFEL YSHSNt--LP EFHNRLRSHV DTHHKEIARL 
           DEAARKLASR SMSLRCIFEL WAHSN-EgLA NFHQALRQHI ETNAQSLATH 
           DETALQYASR SIALRSIIEL YSHAHt--LT EFHRRLRAHV DLQQEPLKEC 
           TDTALLYASR SVSLRAMFEL YAHSN-K-LP EFHQRLRNHV TANWHSLAEY 
           DESALKFASR SIALRCVLEL WSHGN-S-LT DFHKQLQSYT KENDKEINNY 

           FSSDVSFKIT VETYNKHFSQ REKVEKIETM DYLPIEGTVD LKNPQVEWWY 
           FEANKSFKIT VETYNKHFSQ REKVAKIETM QYLPVEGPVN LKTPDVHYWY 
           FKAD-SFKIT VETYNKHFSQ QEKVEKIETM DYLPIEGTVD LKKPQVEWWY 
           FRVDASFKIV VETYNKHFSQ REKVEKIESM DYLPIEGTVN LEKPVVEWWY 
           FKKDCSFKII VETYNKHLKQ AEKIQKIESL DYLPIEGNVD LKTPQVEWWY 

           IEFWGLDPKA VPPVPDDILF GRLLAQGQRH LIKDLSLKKR KFIGNTSMDA 
           IEFWGLDPMD VPEQPYDVLF GRWVADGKRD MINEISLKTR KFIGNTSMDP 
           LEFWGLDPTA VPETPEDILF GRMMAQGQRH LIKQLSLKQR KFIGNTSMDA 
           IEFWGLDPTA VPPEPEDILF GRLMAHGQRH LIKELSLKHR KFIGNTSMDA 
           IEFWGLDPTN VPEKPDDVLF GRLISNGQ-H LIKELSLKNR -FIGNTSMDA 

           QLSLLMANQA MVREGDLVFD PFVGTGSLLV 
           QLSLLMANQG LVESGHLVFD PFAGSGSLLV 
           QLSLLMANQA MVRDGDLVFD PFVGTGSLLV 
           QLSLLMANQA MVRNGDLVFD PFVGTGSLLV 
           QLSLLMANQA LVRDGDLVLD PFVGTGSLLV 
