# Supplementary material for: Genomic analysis of a sexually-selected character: EST sequencing and microarray analysis of eye-antennal imaginal discs in the stalk-eyed fly Teleopsis dalmanni (Diopsidae)
Source: BMC Genomics. 2009 Aug 5;10:361. doi: 10.1186/1471-2164-10-361 (PMC2737001; doi:10.1186/1471-2164-10-361)
Supplement: Additional file 3 — EST dipteran alignments. Amino acid alignment files for Teleopsis dalmanni EST translations and proteins for A. gambiae, D. melanogaster, D. pseudoobscura and D. virilis. [file 1471-2164-10-361-S3.zip › Supplemental_File1/CG10743.phy2]

     5    213 
CG10743    ASLRRGIQCM REMEWNPECL IRRSTV--NT ASNDADDNTD AEIQVNT--N 
AGAP010342 ASIRRGIQLM RNEKWNPDCH IRRPLQlgLN A--------- ---------K 
dpse       ASLRSGILCM RRMSWNAESL IRRSTK--VA NDDE------ ---SSSSpdR 
dvir       ASLRCGILCM RRMSWDGEGL IRRSTR--MA EQSD------ -EAKSPD--K 
dmel       ASLRAGILCM RRLSWNAEGL IRRSIK--VV SEDEAAATPD ---------R 

           ECVALWTAHR VMEWLRVADL SEYAPNLRGA GVHGALMLYE PRFNANLLAD 
           DDVRLWTSQR VHEWLRAVDL AEYAPNLRGS GVHGALMIFE VKFTAELFAD 
           DSVELWTAHR IMGWLQTIDL SEYTPNLRGA GVHGALMMYE SRFNADLLAD 
           ESVDLWTAHR VMEWLKTIDL SEYAPNLRGA GVHGALMLYE DRFNADLLAD 
           DNVELWTAHR IMGWLQTIDL SEYTPNLRGA GVHGALMLYE PRFNADLLAD 

           LLSIPPSKTL LRRHLATHFK ELLGRDVIQI KRDAEAQPGY QSLTMTAKLK 
           LLNIPSSKTL LRRHLATHFK ELLGRDIIQV KREAENTLGF QPLTITAKIK 
           LLSIPPSKSL LRRHLAMHFK ELVGRPVILS KRDAESAPGY QPLNITAKLK 
           LLSIPPSKSL LRRHLAMHFK ELVGRTIIHS KRDAEAAPGY LPLTITAKLK 
           LLSIPPSKSL LRRHLAMHFK ELVGRPVILS KRDAESAPGY QPLSITAKLK 

           PPKKTQFSLK RR-SSK--SN -TEVEWTDYV CPMSTFCLGE QQNFNSSTTS 
           TPKKSQFSLK RKKSNKggNL -GGDEWSDYV CPM------- ---------- 
           PVKRTQFSLK RRKSTK--GQ -SDVDWTEYV CPMNA----R VPATSN-S-- 
           PPKRSQFTLK RRKSSK--GQ n-EVDWTDLV CPMNT----V VPVLST-S-- 
           PVKRTQFSLK RRKSSK--SQ -SDVDWTEYV CPMNA----- --SVPETYLA 

           STSTNNSNSL HSN 
           ---------- --- 
           ETVKDLESSM SSN 
           ETLKDNDGSL SST 
           DTAKEHESSM SSN 
