# Supplementary material for: Genomic analysis of a sexually-selected character: EST sequencing and microarray analysis of eye-antennal imaginal discs in the stalk-eyed fly Teleopsis dalmanni (Diopsidae)
Source: BMC Genomics. 2009 Aug 5;10:361. doi: 10.1186/1471-2164-10-361 (PMC2737001; doi:10.1186/1471-2164-10-361)
Supplement: Additional file 3 — EST dipteran alignments. Amino acid alignment files for Teleopsis dalmanni EST translations and proteins for A. gambiae, D. melanogaster, D. pseudoobscura and D. virilis. [file 1471-2164-10-361-S3.zip › Supplemental_File1/CG10757.phy2]

     5    215 
dpse       MLPIARGIYN GLASI---TR NSrgA--LHT ASAFRGKAEt AAATENEA-- 
AGAP008043 ---------- ---------- ---------- ---------- --TEEAAAse 
CG10757    MLTIVRGVSN ILTKIAFSTP RT--AALYHT TCKLPC---- AHTEQSTA-- 
dvir       MLPLARGVYG SLAQI---TR NSrlA--LHT ASVVRGKAE- AAAE--NE-- 
dmel       MLPIARGIYI GLVNI---TR NS--RGALHT ASALRCKAE- TSTEENNA-- 

           --EAVD--GE E--ep-KSSG P--DPKDRTQ VIPVETSIRY LKSVAYKETY 
           epEAGE--AD ANG---APKQ PVDDPKDRTR VIPVETSIRY LASEAYRQTY 
           --DTNE--AD SEE--LSAAQ QKLIKNDRSK AIPVETSIRY LNSEAYKTTY 
           --APAEns-- -EE---TAAN AAPDAKDRTN KIPVETSIRY LKSAAYKTTY 
           --AATE--GE GED---NASG SAPDPKDRSK PIPVETSIRY LKSAAYKQTY 

           GDDFVWSQYR RNHKGMYAPR KTRKTCIRQG KISTGNPCPI CRDEYLVLDY 
           QDDPVWKQYR RNHKGPYPPK LTRKTCIRKG RISTGNPCPI CRDEYLVLDH 
           GTRFVWEEYR RNHKGLFAPK KTRKTCIRQG AISTGNPCPI CRDEYLILDH 
           GDEFVWTQYR RNHKGMYAPR KTRKTCIRQG KISTGNPCPI CRDEYLVLDY 
           GEDFVWTQYR RNHKGMYAPR KTRKTCIRQN RISTGNPCPI CRDEYLVLDY 

           RNTELLEQFI SPHNGEVLSY SKTGLCQKSH LRLRVAVEQA RDSGLITYDV 
           NNIDLLKQFI SPQTGDVLSY RVTGLCQKKH TQLLVAVERA MDRGMLTFDV 
           RNLELIKQFI SPHTGEVLSY SKTGLCQKKH LELLVAFERA KDYGLIAFDV 
           RNTELLQQFI SPFSGQVLSY SKTGLCQKSH LRLTVAVEQA RDCGLITYDV 
           RNTELLEQFI SPHSGDVLSY SKTGLCQKSH LRLMVAVQQA RDSGYLTYDV 

           PFREYDYNEF Y-GQQ 
           PFREYDYSEY YpAKE 
           PFREYDYSEY Y-SKQ 
           PFREYDYSEY Y-GKQ 
           PFREYDYSEY Y-GQE 
