# Supplementary material for: Genomic analysis of a sexually-selected character: EST sequencing and microarray analysis of eye-antennal imaginal discs in the stalk-eyed fly Teleopsis dalmanni (Diopsidae)
Source: BMC Genomics. 2009 Aug 5;10:361. doi: 10.1186/1471-2164-10-361 (PMC2737001; doi:10.1186/1471-2164-10-361)
Supplement: Additional file 3 — EST dipteran alignments. Amino acid alignment files for Teleopsis dalmanni EST translations and proteins for A. gambiae, D. melanogaster, D. pseudoobscura and D. virilis. [file 1471-2164-10-361-S3.zip › Supplemental_File1/CG10777.phy2]

     5    265 
dpse       PVANFEECSL PAHVIDEMKR QGFTKPTAIQ SQGWPIALSG RDLVGIAQTG 
CG10777    PISSFEECSL PAYAIEEMKR QGFTQPTAIQ SQGWPIALSG RDLVGIAQTG 
dvir       PVANFEESSL PPHIIDEMKR QGFTKPTAIQ AQGWPIALSG RDLVGIAQTG 
dmel       PVVSFEESSL PAHVIEEMKR QGFTKPTAIQ SQGWPIALSG RDLVGIAQTG 
AGAP012045 PCQNFEEGNF PEYVMTEIKK QGFPRPTAIQ SQGWPIALSG RDMVGIAQTG 

           SGKTLAYMLP AIVHIGKQPP ILRGEGPIAL VLAPTRELAQ QIQSVVRDYG 
           SGKTLAYMLP AMVHIANQPP IQHGEGPIAL VLAPTRELAQ QIQSAVRDYG 
           SGKTLAYMLP AIVHIGNQPP IMRGEGPIAL VLAPTRELAQ QIQSVVRDYG 
           SGKTLAYMLP AIVHIGNQPP IIRGEGPIAL VLAPTRELAQ QIQSVVRDYG 
           SGKTLAYMLP GLVHISHQKP LSRGEGPIVL VLAPTRELAQ QIQTVVRDFG 

           HLCQPEIRHT CIFGGSSKVP QARDLERGVE VIIATPGRLI DFLENRNTNL 
           HLTSPEIRHT CIFGGSSKVP QARDLERGVE VIIATPGRLI DFLENRTTNL 
           HLCKPEIRHT CIFGGSSKVP QARDLERGVE VIIATPGRLI DFLENRNTNL 
           HLCKPEIRHT CIFGGSSKVP QARDLDRGVE VIIATPGRLI DFLENRNTNL 
           NHSKPNIRYT CVFGGALKGP QVRDLERGVE VVIATPGRLI DFLERGITNL 

           ARCTYLVLDE ADRMLDMGFE PQIRKIIEQI RPDRQVVMWS ATWPKEVQAL 
           QRCTYLVLDE ADRMLDMGFE PQIRKIIQQI RPDRQVVVWP ATWPKEVQTL 
           QRCTYLVLDE ADRMLDMGFE PQIRKIIEQI RPDRQVVMWS ATWPKEVQAL 
           QRCTYLVLDE ADRMLDMGFE PQIRKIIEQI RPDRQVVMWS ATWPKEVQAL 
           RRCTYLVLDE ADRMLDMGFE PQIRKIVEQI RPDRQVLMWS ATWPKEVQTL 

           AGDFLNDYIQ INIGSMNLSA NHNIRQIVEI CTEMEKPQRM VRLLKEIAPT 
           AGDFLNDFIQ INIGSMNLSA NHNIRQIIDI CQEEEKPQRI VKLLKDIIPT 
           AGDFLNDYIQ INIGSMNLSA NHNIRQIVEI CNENEKPQRM VRLLKDIAPT 
           AGDFLNDYIQ INIGSMNLSA NHNIRQIVEI CTEIEKPQRL VCLLNEISP- 
           AEDFLRDYIQ INIGSLSLAA NHNIHQIVDV CEENEKEGKL LKLLKEIATS 

           -NNSANNGNK IIIFV 
           TNNSANNGNK IIIFV 
           TNNAANNGNK IIIFV 
           IKNSGNNGNK IIVFV 
           -----DATNK IIIFV 
