# Supplementary material for: Genomic analysis of a sexually-selected character: EST sequencing and microarray analysis of eye-antennal imaginal discs in the stalk-eyed fly Teleopsis dalmanni (Diopsidae)
Source: BMC Genomics. 2009 Aug 5;10:361. doi: 10.1186/1471-2164-10-361 (PMC2737001; doi:10.1186/1471-2164-10-361)
Supplement: Additional file 3 — EST dipteran alignments. Amino acid alignment files for Teleopsis dalmanni EST translations and proteins for A. gambiae, D. melanogaster, D. pseudoobscura and D. virilis. [file 1471-2164-10-361-S3.zip › Supplemental_File1/CG10778.phy2]

     5    301 
dpse       MSWVADYEYT WAERISMRAL RTCGHIPKHV AFVMDGNRRF ARSQQIDKIE 
AGAP002026 -TWVRESNLH WYHRWVIRVL QA-GPIPRHV AFIMDGNRRY ARKANIAKAE 
CG10778    MTWVSDYKYR WYETFCMNIL RAGGHTPKHI AFVMDGNRRF AKVEHIEKVE 
dvir       MSWVSDYQYT FIQKIAFQAL QLSGHIPHHI AFVMDGNRRF ARSKQLDKIE 
dmel       MSWVSDYKYT WTERIAMRTL RACGYIPHHV AFVMDGNRRF ARSQQIDKIE 

           GHSRGFSKLA DCLRWCLDLG INEVTTFAFS IENFKRSSEE VEGLFNLARD 
           GHSAGFEKLS ETLQWCLEVG ITEVTVYAFS IENFKRTQEE VDTLMNLARD 
           GHSKGFDTLS NVLRWCLDLG INEVTTFAFS IENYKRSQEE VNGLFDLARD 
           GHSRGFSKLA DVLRWCLDMG IREVTTFAFS IENFKRSNEE VEGLFNLARD 
           GHSRGFEKLA DCLRWCLDVG VREVTTFAFS IENFKRSNEE VEGLFNLARE 

           KFAKLLKETD RLNQHGIRIR VIGNIGLLPL DLQELVATAM LSTEVNDKLF 
           KFQRLLAERD KLHERGICIR IIGNWDLLEP DIRRSIAEAV LLTRHNRKAI 
           KFKRLIDEKD KLKEQGVCIR VIGNLSLLPT DLQELIHDAM IATEKNNKLF 
           KFSKLLEETS RLDEHGIRIR VIGNLLLLPA DLQRLIATAM LRTERNDKLF 
           KFARLLEETA RLDEHGIRIR VIGNIELLPH DLQKLVASAM LSTERNDKLF 

           LNVAFSYTSR DEITQALETV LQQGnsf--- ----ISGSNI SERLLEECMY 
           LNVAFAYTSR DEITHSIRTV AQAV---GDg Q---LEPDDV SEELLTRCLY 
           LNVAFSYTSR DEITQAVEKI LLDG----D- E---LQAEDI SECLLAKCLY 
           LNVAFAYTSR DEITQAVEAV LRED---EQ- AddpLQPTDI NERLLEACLY 
           LNVAFAYTSR DEITQAVETI LRHG---SQ- D---LAGEDI SERLLEECLY 

           TRHSPAPDLI FRTSGETRLS DFMMWQLSGS VLYFSNVLWP QITFWNFLAS 
           TKYSAEPDLL VRTSGEVRLS DFLLWQSATT VMYFTETLWP EFTIWHLLGA 
           TRDSPDPDLL FRTSGKTRIG DFLMWQLEST VFYFTKVLWP QLTIWLFRAG 
           TRHSPPPDLV FRTSGETRLS DFMMWQLSTS VLYFTDVLWP QITIWNFLAS 
           TRHSPPPDLV FRTSGETRLS DFMMWQLSTS VLYFSNVLWP QITFWHFLAS 

           ILAYQRDRYR LEKFRR-AEQ IQSAQLARTS DFHSERVQQF LQSMDEDRRK 
           VFSYQRVRWR MVDVRK-AL- ---------- ---------- ---------- 
           IFSSQKASIS MHPYRR-QLR LQRAENAAWS NFYTNGVQIF LNYIFGGGNK 
           IVAYQRDRCR LEDYRRg-ER LHSVQLAKSS EFYSLRVQKF LLKLDANRRK 
           ILAYQRDRWQ LDDFRR-AER MQSCQLAKAT DFYSERVQNF LTTIDEDRRK 

           L 
           - 
           L 
           L 
           L 
