# Supplementary material for: Genomic analysis of a sexually-selected character: EST sequencing and microarray analysis of eye-antennal imaginal discs in the stalk-eyed fly Teleopsis dalmanni (Diopsidae)
Source: BMC Genomics. 2009 Aug 5;10:361. doi: 10.1186/1471-2164-10-361 (PMC2737001; doi:10.1186/1471-2164-10-361)
Supplement: Additional file 3 — EST dipteran alignments. Amino acid alignment files for Teleopsis dalmanni EST translations and proteins for A. gambiae, D. melanogaster, D. pseudoobscura and D. virilis. [file 1471-2164-10-361-S3.zip › Supplemental_File1/CG1078.phy2]

     5    681 
dpse       FFH-EPEPFD YGYEPTQESQ WGNDN-PGWV PTGIKELTPG HA-h------ 
AGAP001514 FYHqEPDYGD Y-YDPMQESQ WGNDNg-NWQ PSGIKTLTPL PP-------- 
CG1078     FFP-EMDAFD YGYEPTQESQ WGNDN-PAWV PSGIKELTPG PG-------- 
dvir       FFH-EPEPFD YGYEPTQESQ WGNDN-PGWV PTGIKELTPG PAhhppqqqq 
dmel       FFH-EPEPFD YGYEPTQESQ WNNDN-AGWV PSGIKELTPG HA-------- 

           -IHQP----- PPGMp-P-QM NVPPPQMGGP ----PPQLRG ------m-MP 
           -M-------- ---------- ---------- ---------- ---------- 
           -MVPPSQMSG PPGM-PPGAM GVPPPQLGGP PMRGPPPLMG -------GMP 
           QQQPPPQMGG PPGM--P-QM NVPPPQMGGP ----PPQLRG qhappgm-MP 
           HMQQP----- PPGM-PPPGM SVPPPQMGGP ----PPNLRG -------IMP 

           PNMRMPPNMN MGPPH--GMM MGP---GNgp PPGMRMGMA- ---------- 
           ---------- ---------- ---------- ---------- ---------- 
           -----PPNMN MGPPPGIGMM MGP---NN-- GPPMRMPMGH TRMMGPHGPH 
           PNMRMPHNIG MGPPP--GMM RMPhnmNM-- GPQQRMPMA- ---S-NTGNS 
           PNMRMPPNMN MGPPP--GMM MGG---NA-- PPQMRMGMA- ---------- 

           ---------- -----PPQRM PMG---DR-- GGYDDERERR RREKDKQIKK 
           ---------- ---------- ---------- ---------- ---------- 
           NNLIDPHERN QRRYPPPSNI PLG---RESS ERSDEERERR RRERER---- 
           NN-------- -------SNI PAAsssDRRS ESYDDDRERR RREKDKQLKK 
           ---------- -----PPQRL AMG---DRGA --YDDDRERR RREKEKLLKK 

           DLLRKDFLEM LRERHDIERH TRWYDIKKKF EADPRYRALD STYREEYFDD 
           ---------- ---------- ---------- ---------- ---------- 
           --------DR DRER------ ---------- DRESRSRRER SRSREK---- 
           EQLRKDFLDM LRERHDIERH TRWYDIKKKF ESDPRYRALD SAYREEYFED 
           DQLRKDFLDM LRERHDIERH TRWYDIKKKF EADPRYRALD SSYREEYFED 

           YLHMLKDEKR KERDVKE--R DR-HRDKERS RDKDKEKD-- ---------- 
           ---------- ---------- ---------- ---------- ---------- 
           -MRRRSKSRD KERDMRE--R ER-ERD--RG RDKDANREKE EKLGRRSKSR 
           YLHILKEEKR KERDHKErdR ERsNRDKERS RDKDKDKEKE ---------- 
           YLHLLKEEKR KERDLKE--R ER-HRDKERS RDKDKDKDKE -------KDK 

           GKDKD----- --KEKDKDKE KEERKESS-R v--RSRSRDK SSRRKSKSRE 
           ---------- ---------- ---------- ---------- ---------- 
           DKERDLRERD RERGRDRERE REREKDAKRE -K-DDK---- --RRRSKSRE 
           --------KD KEKDKDKDKD KEKEGSSR-R -EgRSRSRDK SSRRKSKSRE 
           DKDKD-KEKD KEKDKDKDKE KEKDKESSRR -E-RSRSREK SSRRKSKSRE 

           KERSERSSKt ggsSSGAASG SSSSRGEKKK SHRKDKEEEE MADDANEDSW 
           ---------- ---------- ---------- ---------- ---------- 
           K----RSSK- ---------- --SSRTDKKK SPRKDKEDDE MADDNNEESW 
           KDRSERSSKq ----STSSTS NSSSRSEKKK SHRKDKEEEE MADDTNEDSW 
           KDRSERSSK- ---SSSSNTG GSSSRSEKKK SHRKDKEEDD MADDTNEDSW 

           LYGTSNPDST TNEIGNGDDA LAAEHE---- ---AQALAAV VAGDKPGSSA 
           ---------- ---------- ---------- ---------- ---------- 
           LYGTSNPDST TNE------- ---EER--NA VEESTPVIQK TDTTENEAQA 
           LYGTSNPDST TNEISNGSDA LAAEHEalAA ---------- VTGEKPGT-- 
           LYGTSNPDST TGELGNGGDS LTAEHE--SA AAEAQALAEL VAGEKPGASA 

           ----ASL--- LPGFPKEEVP EYSEFDDPAE EMEEDEAALP DT------TG 
           ---------- ---------- ---------- ---------- ---------- 
           AENTQIEIKE EPADTGEQDE SFSAFEDPAE GMEEDEEAV- ---------- 
           GA-------- LPAFPKEELL EYAEFEDPAK EMEEDEEALP DTtd------ 
           GTNS---TED SPRCPKEEVP EYSEFDDPAQ EMEEDEDALP NT--DSRSRR 

           RHARVRDEAR e-----EA-R TPpdqD-EDE EMDEGPA-RK ER-ng-SGSD 
           ---------- ---------- AA---DGKD- KADEGAKDK- -GG--LSDME 
           ---------- -----ASAMT AA---DTTD- ---DGAQNDE EPK--SGGVS 
           ---------- ---------- ---------- --------RK ER-ng-SGSD 
           ERDRERDRGR -CADRADARS SP---DPEDD EMSDGPAARR ERN--GSGSD 

           EDDDDDSDDD INVVIGDIKQ APSTFNIKQR ----PNLLAG GT--AADKAK 
           SDIDSDEDDD INVVIGDIKS GPSYNIIKQR gpimPNQQAA NAAGVTDKTK 
           DEDDDDSDDD INVVIGDIKA APSTYNIKQR ----SNLLAA GGGQ--DKTK 
           DDDDDDSDDD INVVIGDIKS APSTYNIKQR ----PNLLAG AT--AADKAK 
           DDEDDDSDDD INVVIGDIKQ APSTYNIKQR ----PNLLAG GTGAAGDKAK 

           PAGQAGKFSI EDFEGAGTIN GVAVHEFSID SLEEKPWRKP GADITDYFNY 
           --QPAGKFSM EEFESVGMIN GVPAHEFSID SLDEKPWRKP GADITDYFNY 
           STSQGGKFSV EDFDGVGVIN GVPAHEFSID SLEEKPWR-P GADITDYFNY 
           PTAQAGKFSI EDFEGAGTIN GVAVHEFSID SLEEKPWRKP GADITDYFNY 
           PAGQAGKFSI EDFEGAGTIN GVAVHEFSID SLEEKPWRKP GADITDYFNY 

           GFNEETWRAY CERQKRFRVA ESGVGLASLT Q 
           GFNEETWRSY CERQKRMRQH ESGVGMAGLT I 
           GFNEETWRAC CERQKRMRIV KSGVGLASLT Q 
           GFNEETWRAY CERQKRFRVA ESGVGLASLT Q 
           GFNEETWRAY CERQKRFRVA ESGVGLASLT Q 
