# Supplementary material for: Genomic analysis of a sexually-selected character: EST sequencing and microarray analysis of eye-antennal imaginal discs in the stalk-eyed fly Teleopsis dalmanni (Diopsidae)
Source: BMC Genomics. 2009 Aug 5;10:361. doi: 10.1186/1471-2164-10-361 (PMC2737001; doi:10.1186/1471-2164-10-361)
Supplement: Additional file 3 — EST dipteran alignments. Amino acid alignment files for Teleopsis dalmanni EST translations and proteins for A. gambiae, D. melanogaster, D. pseudoobscura and D. virilis. [file 1471-2164-10-361-S3.zip › Supplemental_File1/CG10798.phy2]

     5    307 
CG10798    EFNHNVDLRA CVMGSNNISL PVDPT---HY IQHVSQALQD TSKNQI---- 
dpse       -FRHNVDLRA CVMGSNNICL TSD--gDVNC INQISRELQN A-NKTLfslf 
AGAP000646 ---------- ---------- ---------- ---------- ---------- 
dvir       -FRHNVDLRA CVMGSNNIAL TSS----ADA IDHLSRELQN TSKERI---- 
dmel       EFRHNVDLRA CVMGSNNISL TGNDS-DVNY IKQISRELQN TGKDPL---- 

           DIGFGSTCDA S-LAEVLDVI SKDYQTKSYK SQTKPATSSV LRVHNADVDS 
           PV-------P E-INDVMDVL SQESQQQ--- --SQQSLQSL QSLSIQQ--- 
           ---------- ---------- ---------- ---------- ---------- 
           DLPYRL-STA PqFSDVLEVL ---------- NQQSEQSAA- -----AKAAA 
           PVRY----IP P-INDVLDVL ---------- NQHSNSTGGQ QQLNQQQLDE 

           DTESI---SG -NSSYD--S- ------GS-- --------SV MDADLSYAIT 
           ---ALEVAA- nATTVK-vSP Pns---SSDY DSDDety--- ---------- 
           ---------- ---------- ---------- ---------- ---------- 
           AAAAAASAAA -AATVVtlSP PatnATSSDC DSDD---GDC ------SMRN 
           QQQAIDIATG -RNTVD--SP P---TTGSDS DSDD---GEP LNFDLRHHRT 

           SPTSSQGSI- ---------- -------NGS IHHQS---YL --H-SDHSYT 
           ---------- ---------- --------RE IHKST---ML mrHISDHSYT 
           ---------- ---------- ---------- ---------- --HFGDHSYT 
           SSCGSAASI- ---------- ---------- -----dcnYM -rHISDHSYT 
           SKSGSNASIT TNNNNSNNKN NKLKNNSNGM LH------MM --HITDHSYT 

           RCKDGMD--D VGPSLE---- TPSDSDEEID VVTIGDKKLP TNPSDKDRRA 
           RCN---EldD -RHAPE---- TPSDSDEEID VVSFPDKKQL QNTVGDL--D 
           RPKGGYN--M ---N-Elgvq TPSDSDEEID VVSIGDKNLP TNPTERDYRQ 
           RCNEM----- -ETNLD---- TPSDSDEEID VVSLNDKKLP TNPSDRDRRA 
           RCNDMVD--D -GPNLE---- TPSDSDEEID VVSYTDKKLP TNPSCHLMGA 

           LQNKVAYKIS ---NRMVKTV NGLRTIPPRR SGSVEYPYTP ASSNSPVKSL 
           LLEKVAHQIS hgiNQ-KK-- ------P--R YGTY-MPYTP ASS-SPVKSV 
           LQSEVASKI- ---------- ---------- ---------- ---------- 
           LQTNIAYKIS s-dARI-LQ- -------SK- --RFDLPYTP ASS-SPVKSV 
           LQFQMAHKIS ---------I DHMKQKP--R YNNFNLPYTP ASS-SPVKSV 

           ANSRYPS 
           ANSRYPS 
           ------- 
           VNSRYAS 
           ANSRYPS 
