# Supplementary material for: Genomic analysis of a sexually-selected character: EST sequencing and microarray analysis of eye-antennal imaginal discs in the stalk-eyed fly Teleopsis dalmanni (Diopsidae)
Source: BMC Genomics. 2009 Aug 5;10:361. doi: 10.1186/1471-2164-10-361 (PMC2737001; doi:10.1186/1471-2164-10-361)
Supplement: Additional file 3 — EST dipteran alignments. Amino acid alignment files for Teleopsis dalmanni EST translations and proteins for A. gambiae, D. melanogaster, D. pseudoobscura and D. virilis. [file 1471-2164-10-361-S3.zip › Supplemental_File1/CG10802.phy2]

     5    445 
dpse       MVFKCQEDSF LKQYTTKIVS CEYATIertD V---D-VATG GEARPVRGFN 
CG10802    MVFKCQEDSF LKEFDTTVLS CEKATL---D L---P-LSND ANVKRLEGYN 
dvir       MVFKCQEDSF LKQFRTTVVS CEYATL---E Wsge---DNS AEARQLRGVN 
AGAP003413 MVFKCQEDSF LKEFQTKVVS CE-------K V---Ag---- -------GFN 
dmel       MVFKCQEDSF LKEFKTKIVS SEFATL---D W-----TDPS GKVEKLKGFN 

           VVCEDTILFP EGGGQPCDYG TINGQPVRRV LRKGNIAVHF VESS----SS 
           VVCEDTILFP EGGGQPCDYG TINGQPVRNV VRKGSEAIHF VEMK----NP 
           LVCEDTILFP EGGGQPCDYG TINGQPVRNV LRKGSTAIHF VESS----TC 
           VIFEDTILFP EGGGQPTDHG TVGGRAVKSV VRKGSEAIHF LEDDgkgsQP 
           VICEDTILFP EGGGQPCDYG TLGGFPVKNV QRKGSTAVHF VESP----TS 

           FEEGAEVHQS LDWDRRLDHM QQHSGQHLIT ALFDREFKYD TTSWSLGSNV 
           FEGGTAVTQI VDWNRRLDHM QQHSGQHLIT ALFESEFKYD TTSWWLGSDT 
           FEEGTEVQQH LDWPRRLDHM QQHSGQHLIT ALFDREFKYD TTSWSLGASV 
           FAAGEQVVQC VDWNRRFDHM QQHSGQHLIT AIFDREFKYN TKSWWLGTES 
           FEQDAEVLLT LDYQRRLDHM QQHSGQHLIT ALFDREFKYD TTSWSLGSTV 

           SHIQLNTPHL ISRESLDLIE RQANELIREG RPVSVVLVDP EV-dEEFND- 
           SYIELSTRHL VSQESLDIIE RKANELIREG RNVTVLLVDP DDP-VKFTD- 
           SYIQLSTPHL ISRESLDLIE RQANDLIREG RAVSVLLVDP EVA-QEFQD- 
           SYIDLEAKD- VTREQLERVE SICNQLIVDC TPVRVDVYEP DDP-ALKSDv 
           SYIQLSTPHL ISRESLDLIE RQANDLIREG REVTVLLVDP EVA-QEFQD- 

           ARAPRGLPKD HEGLARVVRI EGIESNMCCG THVTDLSQLQ CIKLLYAEKV 
           TRAPRGLPQD HVGLARLVRI EGVESNMCCG THVTNLSQLQ GVKLLYAETV 
           ARAPRGLPKD HEGLARVVRI EGIESNMCCG THVTNLSQLQ CIKLLYAEKV 
           TRATRGLPED VSGPLRVVTI AGIESNMCCG THVRNLGQLQ SVKLLSVEKA 
           ARAPRGLPKD HEGLARVVRI EGIESNMCCG THVTNLSQLQ CIKLLYAEKV 

           KTNILVHFVV GERVLRKLGE VFQREQQLTT ALKGGAQQHL ELVQKLQQNV 
           KGLVYVHFAV GERVMRKLGE CVRRERQMNL ALKGGPAQHL DLVEKLQKNI 
           KSNVLVYFVV GERVLRKLGE IFKREQQLTV ALKGGPQQHL ELVQKLHQNV 
           KGKCLVHFLV GGRVLRKLSE CYDREVQLNT LLNGGPSSHI DLAKKLQSTV 
           KANVLVHFVV GERVLVKLGE VFQREQQLTQ ALKGGPGQHL ELVQKLQQNV 

           KGTRKSFLQL LKDFASAEAE RLEDLSKa-E ---RPKYFSL HRRDGIEVDF 
           QFTTKSLQKI LKDLAISEAE KLETL---KP ---RPQFYCL HRRDGIEPDF 
           KSTRKSFQQL LKDFANAEAE RLENLPKa-M ---RPKYFAL HRRDGIEVDF 
           RATQRIAKKL TTELATTEAE KLNQQ---RD sgsAPKYVSL HRGDGQDSDF 
           KGSRKYFQQL LKRYATAEAE RLCDLPK-KD ---RPKYFSL HRRDGIEVDF 

           IHTFLRHAPE -GIFYFLTVS EGGAAGSSGK GHLVLRGDPA VVEEIGPKFL 
           INTFLNNAPK -DIFYFLIVS ENVPCG--GK GHMVLRGDPA VIQKFGAMFL 
           INTFLRNAPE -EIFYFLTVS ESVSSGSGAK GHMVLRGEPT LVEQLGPKFL 
           INTFLRMVKL pDCFIFLTNA DTDGSG---K GQLVLQGRPD DVAKLGPEIC 
           INTFLRAAPE -GIFYFLTVS ESVFAGSSAK GHLVLRGDPE IVGKLGPQFM 

           ELLEGKGNGK AGSFQGKINN LAKLPECIEL LESHFKP-KK SIEPK 
           SILEGKGYGK HNHFQGKV-N VSKVPECVAL LEEHFNSIKS IAEAS 
           ELLEGKGNGK ENNFQGKITN LSGLQECNAL LEAHFKPKKP NADP- 
           TLLEGKGNGK GTRYNAKVNK LKNLPQCEKL VQEYF----- ----- 
           EILEGKGNGK EDNFQGKINN LARLQECQEL LEAEFKP-KR IIEAA 
