# Supplementary material for: Genomic analysis of a sexually-selected character: EST sequencing and microarray analysis of eye-antennal imaginal discs in the stalk-eyed fly Teleopsis dalmanni (Diopsidae)
Source: BMC Genomics. 2009 Aug 5;10:361. doi: 10.1186/1471-2164-10-361 (PMC2737001; doi:10.1186/1471-2164-10-361)
Supplement: Additional file 3 — EST dipteran alignments. Amino acid alignment files for Teleopsis dalmanni EST translations and proteins for A. gambiae, D. melanogaster, D. pseudoobscura and D. virilis. [file 1471-2164-10-361-S3.zip › Supplemental_File1/CG10803.phy2]

     5    157 
dpse       ---------- ---------- ---------- ---------- ---------- 
AGAP001871 ---------- ---------- ---------- ---------- ---------- 
dvir       DAVVALAFGY FKCDPKVKVR IWHDKSGQLK SLPWMPEMSV DDAHACCENQ 
dmel       DALVALGFGY FRSDRKVTVE FWHDRSGKLK ALPWTNEMSV SEAKTCCENQ 
CG10803    DAAIAIAFGF FKTEHNVDVC YYGENVLQLE TLRWTKDMNI EDATKFCRKI 

           ---------- -----ALED- KNTYDVFLIV VPGATRGNPN NSANRLAALL 
           ---------- ---------- ---------- ---------- ---------- 
           KVAKIKQTLT DVLDNALQDA EQAYDVFLVL VPRATRGNSK NKSDQLCQRL 
           KVGKVRQSLN EILFRALLDM QNTFDVFLVL VPGAARGNPE NNSKCLAALM 
           NRIKVKQPLI APITHA-LQA KNTYDLFLVI VPTGVLSNPK NKSDFLMSRL 

           EKYSEERKCN AKFIIVSLRQ SHKSMEYSTV LKQNVLELCG VSEYTPQIIN 
           ---------- ---------- ---------- ----ILEMVG HSAGNAKLIE 
           DEYRQKRNIN AKFIIISLRQ NHASMSYSKL RNEHILELCS ITEQTPRLIN 
           DKYREKRNSN AKFIMVSLRQ RQRSMIYSSG RNENLLELCS LDKHTPRLIN 
           NAYRQKRNER AKYVLLDLHK RKKSMQYSET HVENILEICG VNMHSVDVIN 

           AFASAKF 
           AFAKNQF 
           AFAHGKF 
           AFVRNKF 
           NFALNRF 
