# Supplementary material for: Genomic analysis of a sexually-selected character: EST sequencing and microarray analysis of eye-antennal imaginal discs in the stalk-eyed fly Teleopsis dalmanni (Diopsidae)
Source: BMC Genomics. 2009 Aug 5;10:361. doi: 10.1186/1471-2164-10-361 (PMC2737001; doi:10.1186/1471-2164-10-361)
Supplement: Additional file 3 — EST dipteran alignments. Amino acid alignment files for Teleopsis dalmanni EST translations and proteins for A. gambiae, D. melanogaster, D. pseudoobscura and D. virilis. [file 1471-2164-10-361-S3.zip › Supplemental_File1/CG10805.phy2]

     5    201 
dpse       MTTSLAQQLQ KLAAPQTTVT LVDARTRASI LFDPKAAATK DRRAIYEIGL 
CG10805    MSTSLQQQLQ RLAVPQTK-A LQDVKYRASI IFDPKEAATK DRRTIYDLGV 
dvir       MTTSLAQQLQ NLAAPQTSVT LADARSRASI LFNPKEAATK DRRAIYEIGL 
AGAP009004 MATGLAAQLK RLAAPQTSAP -VDARRTASI LFDAKEAASK DREVIYDIGV 
dmel       MSTALAQQLQ KLAAPQSSVT LADARSRASI LFDPKEAATK DRRSIYEIGL 

           SGLQELTDFN PAFKEFQLTL FDEATLTLER SVELPEVNKM LDAAIAKFLR 
           SGLRELQSIN STFRQFETTL FYEPTLSLER AVETAEVNEL LNRNINKFLQ 
           SGLLELTAFN PTFKEFQLTL FDEATLTLER AVEQSDVNKL LDASIAKFLR 
           SGLEELTQMH GAFAQFEDTL FDKRAMDLQR SVENREVNEQ LDGNIRRFFY 
           TGLQELTDFN PAFKEFQLTL FDEATLTLER SVELPEINKM LDAAIAKFLR 

           LLSPYLLLRP AHMAFEWLLR RFQIHEYNRG EVMALILPYH ETNIFVQILQ 
           YLSPYLLLRP AQLCLEWLLR RFHIHEYNRS ALFGLALPYY ETLTFTSILQ 
           LLSPYFLLRP AHMCFEWLLR RFQVHEYNRQ EVMALIMPYH ETNTFVQVLQ 
           HLSPYFMLQP AHKCLEWLIR RFEIHKYNRE LFVHLILPFH ETRIFVRCVQ 
           LLSPYLLLRP AHMAFEWLLR RFQVHEYNRS EVMALILPYH ETMIFVQIVK 

           TMRLREADAE WFWLRPLQRP GVPLAKTALI NRAASNPAFL SFVCRTTRKA 
           TVKLTASDQE WGWLRPLQKP GVPLAKSTII TRAATNPAFL KFICKTTADA 
           TMRLRQSDED WFWLRRLQRP GVPLSKTAIV NRAASVPAFL SFICCSTRKA 
           TMQIEEVNDR LAFLAAVGKS GVPPAKRTII DHCVSHPGFL ---------- 
           TMRLRSSDGD WYWLRPLQRP GVPLAKTAII NRAASNPAFL GFICQSTQKA 

           V 
           V 
           V 
           - 
           V 
