# Supplementary material for: Genomic analysis of a sexually-selected character: EST sequencing and microarray analysis of eye-antennal imaginal discs in the stalk-eyed fly Teleopsis dalmanni (Diopsidae)
Source: BMC Genomics. 2009 Aug 5;10:361. doi: 10.1186/1471-2164-10-361 (PMC2737001; doi:10.1186/1471-2164-10-361)
Supplement: Additional file 3 — EST dipteran alignments. Amino acid alignment files for Teleopsis dalmanni EST translations and proteins for A. gambiae, D. melanogaster, D. pseudoobscura and D. virilis. [file 1471-2164-10-361-S3.zip › Supplemental_File1/CG1081.phy2]

     5    109 
dpse       MPPKERNIAI MGYRSVGKSS LSIQFVEGQF VDSYDPTIEN TFTKETKVNS 
AGAP001902 MTYKQRNVAM MGYRSVGKSS LSIQFVEGQF VDSYDPTIEN TFTKKTRIHQ 
CG1081     MPAKERNIAM MGYRSVGKSS LSIQFVEG-F VDSYDPTIEN TFTKATKVNS 
dvir       MPPKERNIAM MGYRSVGKSS LSIQFVEGQF VDSYDPTIEN TFTKVTRVNS 
dmel       MPTKERHIAM MGYRSVGKSS LCIQFVEGQF VDSYDPTIEN TFTKIERVKS 

           QEYDMKLIDT AGQDEYSIFP VQYSMDFHGY VLVYSITSQK SFEVIKIIYE 
           TDYEIRLVDT AGQDEYSIFP AQYSMDFHGY VLVYSITSQR SFEVIKIIYD 
           QDYSVKLVDT AGQDEYSIFP VQYSMDFHGY VLVYSITSQK SFEVIKIIYE 
           QDYGVKLVDT AGQDEYSIFP VQYSMDFHGY VLVYSITSQK SFEVIKIIYE 
           QDYIVKLIDT AGQDEYSIFP VQYSMDYHGY VLVYSITSQK SFEVVKIIYE 

           KLLDVMGKK 
           KLLDMMGKA 
           KLMDGMGKK 
           KLLDVMGKK 
           KLLDVMGKK 
