# Supplementary material for: Genomic analysis of a sexually-selected character: EST sequencing and microarray analysis of eye-antennal imaginal discs in the stalk-eyed fly Teleopsis dalmanni (Diopsidae)
Source: BMC Genomics. 2009 Aug 5;10:361. doi: 10.1186/1471-2164-10-361 (PMC2737001; doi:10.1186/1471-2164-10-361)
Supplement: Additional file 3 — EST dipteran alignments. Amino acid alignment files for Teleopsis dalmanni EST translations and proteins for A. gambiae, D. melanogaster, D. pseudoobscura and D. virilis. [file 1471-2164-10-361-S3.zip › Supplemental_File1/CG10811.phy2]

     5    930 
CG10811    PGV-VLPFAP RFDPRQGYQT GQFSISQPMH ASHFYQYSFL QPMQTQSHQC 
dpse       PSVEILP--- --TPQKG-RS KKIPIVSPKN ASD----SHV S--TTS-D-- 
AGAP002502 ---------- ---------- ---------- ---------- ---------- 
dvir       PSVEILP--- --TSQK-YKN KKISIVSPKD GSE------- ---------- 
dmel       PSVEILP--- --TPQRG-RS KKIPIVSPKN VSE----SIV APITDETDDA 

           GSVNVNAGVA VANSMPV-QT GPNGPISGPT GAAQAPMTLT PGTVLTGAVP 
           ---------- ---------- ---------- ---------- ---------- 
           ---------- ---------- ---------- ---------- ---------- 
           ---------- ---------- ---------- ---------- ---------- 
           GSTPISR--A TEESMPPNQT HPNLLISDSS KHKQA----- ---------- 

           PVTNPVLAVA PPTSSQHSGI SSVTTSQGNR LRKHCLPIIG PHTKKNILED 
           ---------- ---------- ---------- ---------- ---------- 
           ---------- ---------- ---------- ---------- ---------- 
           ---------- ---------- ---------- ---------- ---------- 
           -VSNSEISKD APTGLKEMHV AELESSVAS- -ENHPAGIL- ---------D 

           LDLNKNSSNM ECEYQDHV-- ------LPPQ TASKLHTDMQ FGTVLQEQSL 
           ---------- ---------- ---------- ---------- ---------- 
           ---------- ---------- ---------- ---------- ---------- 
           ---------- ---------- ---------- ---------- ---------- 
           VNVNKSSQSL DFSADPEIDS IGAISPTSPN AVSPILHEVL DNTELSKKLE 

           GGTEGDIVLT SESLPSNSIF SIDTPQLQQ- -QRDLIGQTP I-VSAIFDAP 
           ---------- ---------- ---------- ---------- ---------- 
           ---------- ---------- ---------- ---------- ---------- 
           ---------- ---------- ---------- ---------- ---------- 
           NS-------T TERFKDSQ-- SVEKPTHQEL SLRNATDETE ISAMALQDVN 

           SVEIPTIAQK LISKKSHIPR EILSVPQTTS SCVESISQDK PLCEDTKTAS 
           ---------- ---------- ---------- ---------- ---------- 
           ---------- ---------- ---------- ---------- ---------- 
           ---------- ---------- ---------- ---------- ---------- 
           SLD------- ----NNQIEK TYPSKPKLNV DVSEDISSRE SAIKSTSTKN 

           NCVQQKLPPY IESMPVPDIE PLQQNEEHCT PIIPTPELTE NDKNILMENV 
           ---------- ---------- ---------- ---------- ---------- 
           ---------- ---------- ---------- ---------- ---------- 
           ---------- ---------- ---------- ---------- ---------- 
           TGV------- -------DV- GLQSDSK--- -----PETTL NDKQD-STDL 

           TLDVENNINS CISDTDNVYS KKMGGLSQFI W-NNDNSRQS STPHTNATNS 
           ---------- ---------- ---------- ---------- ---------- 
           ---------- -IAYDPDQWS ---------- ---------- ---------- 
           ---------- ---------- KKMGGVNQFI W-NNNANRQS STPTTTPSNS 
           KVKVSAKISS IINYNEGQWS KKMGGLTQFI WISSDTTRLS SAPTPTPSNP 

           FAVLSSLVDT TKGS-DRGND RDRDRSGPRN KGSYNKSSME RDRCV-DRGL 
           ---------- ---------- ---------- ---------- ---------- 
           ---------- ---------- ---------- ------SAME RDR-Y----- 
           FAALSSLTD- -KNSt----D RDRDRSGPRN KGSYNKGSME RDR-YgDRGM 
           FAVLSSLID- -KNS----NE RDRDRSGPRN KGSYNKGSME RDR-Y-DRGM 

           HSRPGSSQPS RENSSSRSS- -QSMRGMSNS SSVQKSTSHS KFQQPLSTPR 
           ---------- ---------- ---------- ---------- ---------- 
           ---------- ---------- ---------- ---------- ---------- 
           HSRTGSSQGS RENSSSRVGq nQQGRGMMN- SSMQKSASHS KYTQQAPPSR 
           HSRTGSSQGS RENSSSRGG- -QQGRTLL-S SSVQKSTSHS KYTQQAPPTR 

           TSGK-LNSSN STNSFQQNRM ----EQQ--- ---NSSFS-V QNSKMNVSNL 
           ---------- ---------- ---------- ---------- ---------- 
           ---------- ---------- ---------- ---------- ---------- 
           HSNKgLGS-- -GSLSSSAGI YRGSDQQpls sasISAVSaS QPTK------ 
           HTVK-AQSSV GSSNVNTGPL YRGSEQQ--- ---TSATF-S QTTR------ 

           PPSAAPSAVF EEPNNSDLKI IKAVASEMVE NVVNTNSIDI STVSSITKVR 
           ----APVAVF SEPSDADMKL IKAVVSEMIE LSAASKGVNP TVVACMKRVP 
           ---------- ---------- ---------- ---------- ---------- 
           --GVAPPAMF IEPRENDLKL FKSVVSEMIE LAAGSNSASP TVVKCIKRIS 
           --SVAPVAVF IEASETDLKL IKSVVSEIVD LSAASKEVTP GAVSCIKRVP 

           DNQRCGFLYY IFTDYLHLRD VGHSQRRHLA NIVAFLIKHN FLSLEHFYLA 
           EDMRCGFLYY ILTDYLHLAN VGKQYRRYLA ITVAHLIQQN YISVDHFRLA 
           ---------- ---------- ---------- ---------- ---------- 
           EPQLCGFLFY ILTDYLHLSN VGKQYRRCLA ITVAQLMQQH FMSVDHFKLA 
           EKLRCSFIYY ILTDYLHLAN VGKQYRRYLS IAVSQLIQQN YISADHLRLA 

           YKNFCLQAAD LIVDVPELWL YIFEFSGPLI IKKILTINDL WTKELREDSS 
           YKEFAECAND LIFDIPELWL YILQFAGPLI VKKILTVSDL WNKNLKDNSP 
           ---------- ---------- ---------- ---------- ---------- 
           YKEFSECAND LIVDIPELWL YIIQFAGPLI VKKHLTVSDL WNETLRGNSE 
           YNEFTVYAND LIVDIPELWL YILQFAGPLI VKKILTISDL WNNNLKENSP 

           PTLGQKFLKT YLIYCTHEIG PSFTRCMWRD YNMKWTDFLK WTDFLSEPDV 
           SNVGKKFLKT YLTYCTREVG PSFTRSMWIK FNLHWSDFMH WSDFMPDNEV 
           ---------- ---------- ---------- ---------- ---------- 
           PGMGKKFLKT YLTYCTREVG PNFTRNMWKQ FNMRWSDFMR WSDFMPDTEV 
           SNVAKKFLKT YLIYCTQEVG PNFARNMWIK FNLKWSDFMK WSDFMPESEV 

           EDFIKSNSFE YVTNENIQHK IIIKDTKDKH INRVLDHVDY LLQDGSNADN 
           IDFIESNRLE YVENESKPPV IEQRETPEKH VKNVIEHIEH LLKEGATADC 
           ---------- ---------- ---------- ---------- ---------- 
           IDFIESNRLE YVENDSKAPV IEERESHEKH VKNVIDHIEN LLKEGATADC 
           ADFIKFNRLE YVENESKSPV IDHRETPEKH VKNVIDHIEH LLKEGTTADC 

           VIDYINGNII DIDKQFIRSL TTTVCKFAIA YNDYSYKLEI IKFQK-CIPV 
           IIDYSNGNIL VADKLFIRGL TETLSNFAIV YKDNSYKLEP EIFQKFCIPV 
           ---------- -----FIRTL TTVVLEHCI- ---NKTKLDT AKIEK-WHML 
           IIDYSNGNIV VADKLFIRGL TKTLSKFAIV YKDNTYKLEP EVFQKCCIPV 
           IIDYSNGNIM VVDKLFIRGL TETLSNFSIH YKDNSYKLES ETFQKFCIPV 

           LNRYTDSKEE RELECLYAMQ LLVHSLEHPR DLLSELYGEL YDADVIPYDS 
           LQRYIDSHED HQLECLYAMQ LLVHSLEHPR GLLSELIGEL YDAYVIQKES 
           LQRYIQGKAE RELQALYAVQ LLVERMQHPQ HLLQTIFQQL HEFEVV-MEG 
           FQRYIDSSED LQLECLYGVQ LLVHSLEQPR GLLSELFGEL YDGFIIQKES 
           LQRYIDSNED HQLECLYTLQ LLVHGLEHPR GLLSELIGEL YDAFVIQKES 

           FIKWRD--SK DQSAGKGVAV KALNRFFTDI 
           LCKWRD--SK DQSAGKGVAV KSLNPFFNSL 
           FHLWKEerSD HEIEGRGVCI KSTRQFFVQL 
           LYKWRD--SK DQSAGKGVAV KSLNPFLNSL 
           LCKWRD--SK DQSAGKGVAV KSLNPFFNSL 
