# Supplementary material for: Genomic analysis of a sexually-selected character: EST sequencing and microarray analysis of eye-antennal imaginal discs in the stalk-eyed fly Teleopsis dalmanni (Diopsidae)
Source: BMC Genomics. 2009 Aug 5;10:361. doi: 10.1186/1471-2164-10-361 (PMC2737001; doi:10.1186/1471-2164-10-361)
Supplement: Additional file 3 — EST dipteran alignments. Amino acid alignment files for Teleopsis dalmanni EST translations and proteins for A. gambiae, D. melanogaster, D. pseudoobscura and D. virilis. [file 1471-2164-10-361-S3.zip › Supplemental_File1/CG10830.phy2]

     5    115 
CG10830    MSEIVELNVG GVHYTTTFET LLQEKSSLLH ELF---SSK- -NGLVKDSKG 
dpse       MSEIIELNVG GVSYTTTLAT LLQDKTSLLH ELFG--EGR- -ESLAKDSKG 
AGAP000805 FPEVVELNVG GTAYAVSLKT LLAEEGSWLQ DTFG--GGSp pPDLPVDARG 
dvir       MPEIVELNVG GVHYTTTLKT LLQEKATLLY ELFAgpEGR- -ESLAKDSKG 
dmel       MPEIIELNVG GVSYTTTLAT LLQDKSTLLA ELFG--EGR- -DSLAKDSKG 

           RYFLDRDGVL FRYILDFLRD KQ-LNLPEGF REKQRLQKEA EYYKLSGILD 
           RYFLDRDGVL FRYILDYLRD KA-LHLPEGF RERQRLQREA EHFKLTAMLD 
           HYFIDRDGGL FRHVLDYLRD PArYTVPIGF LERDRLRREA EHYRLAGLIE 
           RYFLDRDGVL FRYILDFLRD KA-LNLPEGF RERQRLQREA EHFKLAAMLE 
           RYFLDRDGVL FRYILDFLRD KA-LHLPEGF RERQRLLREA EHFKLTAMLE 

           CIRGERESRP PGCIT 
           CIRGERDARP PGCIT 
           LLGKQV---- PGCIT 
           CIRGDRDARP PGCIT 
           CIRSERDARP PGCIT 
