# Supplementary material for: Genomic analysis of a sexually-selected character: EST sequencing and microarray analysis of eye-antennal imaginal discs in the stalk-eyed fly Teleopsis dalmanni (Diopsidae)
Source: BMC Genomics. 2009 Aug 5;10:361. doi: 10.1186/1471-2164-10-361 (PMC2737001; doi:10.1186/1471-2164-10-361)
Supplement: Additional file 3 — EST dipteran alignments. Amino acid alignment files for Teleopsis dalmanni EST translations and proteins for A. gambiae, D. melanogaster, D. pseudoobscura and D. virilis. [file 1471-2164-10-361-S3.zip › Supplemental_File1/CG1084.phy2]

     5     66 
CG1084     YKVRIWETDQ NMITANDTII PVGEKLEIYI SNLTPGKSYN MRVLAFSNGG 
dpse       YKVRIWETDQ NMITANNTIV KVGQKLESYI NTLTPGKSYN MRVLAFSNGG 
AGAP000007 YKIRIWEKDQ DMSSANDTVV LVGRKLEKYI DNLTPGKSYN LRVLAFSNGG 
dvir       YKVRIWETDQ NMITANNTIV PIGQKLEVFI NTLTPGKSYN MRVLAYSNGG 
dmel       YKVRIWESDQ NMITANNTIV PIGQKLESYI NNLTPGKSYN MRVLAYSNGG 

           DGRMSSPTLR FQMGKS 
           DGRMSSPTLR FQMGKT 
           DGRMSSPPIQ FQMGK- 
           DGRMSSPTLR FQMGKT 
           DGRMSSPTLH FQMGKT 
