# Supplementary material for: Genomic analysis of a sexually-selected character: EST sequencing and microarray analysis of eye-antennal imaginal discs in the stalk-eyed fly Teleopsis dalmanni (Diopsidae)
Source: BMC Genomics. 2009 Aug 5;10:361. doi: 10.1186/1471-2164-10-361 (PMC2737001; doi:10.1186/1471-2164-10-361)
Supplement: Additional file 3 — EST dipteran alignments. Amino acid alignment files for Teleopsis dalmanni EST translations and proteins for A. gambiae, D. melanogaster, D. pseudoobscura and D. virilis. [file 1471-2164-10-361-S3.zip › Supplemental_File1/CG10840.phy2]

     5    666 
AGAP004824 ---------- ---------- ---------- ---------- ---------- 
CG10840    MVKTKKGKKE IV-TNVA--G AASSGDENET EAQTILESDT DQDNVSSKNK 
dpse       MVKAKKGKKE ILaT-VE--G -GSSADEIN- ----PMDSDV DSDKVSAKNK 
dvir       MVKAKKGKKE IL-TT-AegG --SSADEME- ---TNTVIDS DNDQVSTNNK 
dmel       MVKAKKGKKE IL-TKVE--G -GSSVDE--- ------ISDV DSDQLSLNNK 

           ---------- ---------- ---------- ---------- ---------- 
           KNQQKQ---S KKS-KKNRK- -DSIDDAEGE -----VGSIT SAVKNMDLKT 
           KNQQQQqapQ QKG-KKKNK- -KVSDNEDSD a--aaVQALT KAVKKLNV-- 
           KNQQKG---- ---kKKNNKn aNASDDGSD- -enapIETIT KAVKKLNVKG 
           QNHALK---G NQA------- ------GDDD -----VKAVT KGVKKLNVKG 

           ---------- ---------- ---------- ---------- ---------- 
           KTKGKQAQKN KEELSEKSED DNGDED---L TTKAKNKKGK KKAAPQKSAF 
           KGKGKKSK-- ------AD-- NDSDEEasp- ---------Q GKAA-KKSAF 
           KGKGKA--KN -------VDD DS-DEEp--- ---------S QKPA-KKSAF 
           KGK---AGKN ---------- DDSDEE---E VVPAKGK--- ---ASKKSAF 

           ---------- ---------- ---------- ---------- ---------- 
           ELLMDDDDDD DNDLEPQVQE S-DHDDTEEE IKTNDKKNKN PNKKGKKAKR 
           ELLMDDDDDD A----PAVQS ApDDDEEEPE AVKAQKKN-- -DKKSKKAKR 
           NLLLDDDDDE ENDA-PEAQI S--SEEEEAV VVKPQKKN-- -EKKGKKAKR 
           ELLMDDDEQD ----EPAAQE S-QSEKEEKV VVSKPQKNE- --KKGKKAKR 

           ---------- ---------- ---------- ---------- ---------- 
           KGKDDDDEDL DKVLAELQAE YADEKPESTP AA--VVSPDD WADEEFNK-K 
           KGKDD-EEDL DKVLADLQAE YAGEA--PAP -A--VVTPEE LADEFSKK-K 
           KGKEDDDEDL DKMLAELQAE YAGEAPA--- -A--TIGAEQ VADELAKKpK 
           KGKDDDDEDL DKVLAELQAE YAG---EAAP AATTVVSPEE LADEFSKK-K 

           ---------- ---------- ---------- ---------- ---------- 
           KNKKAQKVKQ QTTEDLAADE LN---DEDAG ENE---GGTV KTAAQKKKEK 
           KNKKSAG-AG VPAENDAGDE AAdgdDDDDG ------GSTM KTAAQKKKEK 
           KGKKAVS--- ATAEEAGAED -L---D--EN DNEdedVGGL KTAAQKKKEK 
           KNKKQAK-QA AVAENAGEDE AS---DDEEG ------GSTV KSAAQKKKEK 

           ---------- ---------- ---------- ---------- ---------- 
           KERQKREAAL AKQRAAQEPK QH--QPPA-- VAEDKIVEEQ IEDVPVMSVS 
           KERQKREAAQ AKQRAALEPK QK----PAek PPPE-VTEPE PE------PT 
           KERQKREAAL AKQRAALEPK QK----PA-- PAPAPA--PE PE---PESVA 
           KERQKREAAL AKQKAATEPK PKPVEKPA-- PEPEPVATEE VQ-------- 

           ---------- ---------- ---------- ----KKSKKE KRAK--KAAG 
           N-ENDTEAQK ADETETPITQ DE--DGGKAA AKNKKKSKKD KKAE--EEES 
           E-EDKPEADG E-------DP AE--DATAKG GKNKKKGKKD KKSE--AEEE 
           ApENETKPEA ADA------- EEadDGGKAG KN-KKKGKKD KKAEadEEKE 
           ---------- ------PAAE EE--E--EKS SKNKKKGKKD KKAE--PEEE 

           S--AetKKKK PNKAALALMQ ERLKAAKEEE KA-K--EKEV KESWDVTDSE 
           KKDS--KKKG VSAAMVAAMQ ERLKKAADSQ KEEE-KVEFV KESWDVSDSE 
           KKDG--KKKG MSAAMVAAMQ EQLKKAAAAT AAETpKEEVV KESWDATDSE 
           KKDS--KKKG MSAAMVAAMQ EQLKKAAAEQ KAKE---EAV KESWDATDSE 
           KKDA--KKKG MSASMVAAMQ EQLRKAAAAE KAEE---ERV KESWDATDSE 

           GEEEEVKKPA gkQKT----G -ESRGSDDEE DDDEDEEGED GSDEDDDDSS 
           GDVNGDEEQS --QAT----S NNEEKSNEDA QEGADEEEAD SEDEDSESES 
           AEPEPDEESS --QTT----N NGKAD----E DEDTD--DDD SGDDDDSDDS 
           AE--AEEESS --QATttttN NGKTDAH--D EAESD--DDD GDTDDDSDES 
           AEPEPEEETS --QAT----N NGKTEAAEEE NEDTDDDEDD DDDEDDSDDS 

           DDDDDSEggD -QH------- -REVENIRQR ALDRIASRTQ DAEKKKTLDN 
           DDESESE--K -EE--EDAFN PNDPEARRLR AEARIIKRQE DAEKQRTTDD 
           DDESDES--- dEK--E-ETL ANDPESRRLR AEARIIKRQS DAEKKRTTDE 
           EEESEES--- ---akEDATL ANDPESRRLR AEARIIKRQS EAEKKRTTEE 
           DGDSDDS--R -EV----SVL ANDPESRRLR AEARILKRQA EAEKKRSTDE 

           LRAAVVCVLG HVDTGKTKIL DKLRRTNVQD GEAGGITQQI GATNVPSENI 
           LRAAVVCVLG HVDTGKTKIL DKLRRTHVQD SEAGGITQQI GATNVPIDAI 
           LRAGVVCVLG HVDTGKTKIL DKLRRTNVQD SEAGGITQQI GATNVPIDAI 
           LRAGVVCVLG HVDTGKTKIL DKLRRTHVQD SEAGGITQQI GATNVPIDAI 
           LRAGVVCVLG HVDTGKTKIL DKLRRTHVQD SEAGGITQQI GATNVPIEAI 

           KEQTRFVKGF QELEFKLPGL LIIDTPGHES FSNLRSRGSS LCDIAILVVD 
           KEQSKIVRNG AEFEHKLPGL LIIDTPGHES FSNLRNRGSS LCDIAILVVD 
           KEQTKYVKSA VGFEHRLPGL LIIDTPGHES FSNLRNRGSS LCDIAILVVD 
           KEQTKYVKNV ASFEHRLPGL LIIDTPGHES FSNLRNRGSS LCDIAILVVD 
           KEQTKYVKAA AGFEHRLPGL LIIDTPGHES FSNLRNRGSS LCDIAILVVD 

           IMHGLEPQTI ESINLL 
           IMHGLEPQTI ESINLL 
           IMHGLEPQTL ESIQLL 
           IMHGLEPQTL ESIQLL 
           IMHGLEPQTI ESIQLL 
