# Supplementary material for: Genomic analysis of a sexually-selected character: EST sequencing and microarray analysis of eye-antennal imaginal discs in the stalk-eyed fly Teleopsis dalmanni (Diopsidae)
Source: BMC Genomics. 2009 Aug 5;10:361. doi: 10.1186/1471-2164-10-361 (PMC2737001; doi:10.1186/1471-2164-10-361)
Supplement: Additional file 3 — EST dipteran alignments. Amino acid alignment files for Teleopsis dalmanni EST translations and proteins for A. gambiae, D. melanogaster, D. pseudoobscura and D. virilis. [file 1471-2164-10-361-S3.zip › Supplemental_File1/CG10849.phy2]

     5    302 
AGAP010714 --IEFLDAKS SKSLGKCRVS GDTT-LQALK TEVQK-LKPA LTVHRQSLRL 
dpse       MELEILSAKT SKPYGKVKVP SVATPIGDLR ALIQKSLKQA PDANRQSLRL 
CG10849    MEIEVVSAKN SKVFGKCHVP A-TISIGDLP AQIHKQLKST PAPNRQSLRL 
dvir       VELEVLSAKT TKSYGLVNVS STAVSISELR VLIHKTLKQA PHADRISLRL 
dmel       MELEILNAKN SKPYGKVKVP SGATPIGDLR ALIHKTLKQT PHANRQSLRL 

           EPRGKPPKES ETLKSLNVAA GGKIYVRDLG PQISWKGVFL AEYAGPIFVY 
           DARGKSLKDT DTVESLSLRN GDKIFVKDLG PQIGWKTVFL AEYAGPLIVY 
           DPRGKALKDS DTLQSLNLRN GVRIYVKDLG PQIAWTTVFL SEYAGPLLVY 
           EPRGRSLKDT DSVASLNLGN GDKVYVKDLG PQIGWKTVFL AEYAGPLIVY 
           ELKGKSLKDT DTLESLSLRS GDKIYVKDLG PQIGWKTVFL AEYAGPLIVY 

           MLFYQRPSLI YSN-ADNPMS LTAKIAAACW VGHYTKRLLE TLFVHRFSHA 
           LIFYFRPELI YGKAASTPIS LTTHIAAGCY TVHYVKRLLE TIFVHRFSHA 
           LLFYARPSII YGADADKPIS LTAHIAAACY TVHYVKRLLE TIFVHRFSHA 
           LIFYFRPELV YGKAAGNPIS LTTHIAAGCY TVHYVKRLLE TIFVHRFSHN 
           LIFYFRPELV YGKAASLPIS LTTHIAAGCY TVHYVKRLLE TIFVHRFSHA 

           TMPLRNLFKN CSYYWAFAGY VAYHVNHPLF TEPSPALVYA GLATFVVSEL 
           TMPLRNLFKN CTYYWGFTAY VSYHVNHPLY TSPCMCTVWA ALGAFALCEL 
           TMPIRNLFKN CSYYWGFTAY VSYHVNHPLF TSPCQVQVLV GLAAFALCEI 
           TMPLRNLFKN CSYYWGFTAY VSYHVNHPLY TSPCMCTVWA ALAAFALCEL 
           TMPLRNLFKN CTYYWGFTAY VSYHVNHPQF TSPCMCTVWG ALGAFALCEL 

           GNFSIHILLR NLRPAGSNVR KIPVPDANPL TQLFNFVSCP NYTYEFFSWV 
           GNFSVHIALR NLRPPGTKVR RIPVADANPL TKLFNFVSCP NYTYEIGAWV 
           GNFSIHIALR NLRPPGTKVR KIPMPDSNPF TQLFNLVSCP NYTYEIGAWV 
           GNFSIHIALR NLRPPGTKVR KIPVADSNPL TKLFNLVSCP NYTYEIGAWV 
           GNFSVHIALR NLRPPGTKVR KIPVADGNPL TKLFDLVSCP NYTYEIGAWV 

           GYTLMTSCIP AGLFAAAGMY QMTVWALGKH RNYKKEFKDY PKSRKAILPF 
           SYSVMTSCLA AYLFAFAGAF QMTVWALAKH RNYKKEFKDY PRQRRSIFPF 
           SFFIMTNCLA AVLFAIAGGY QMMVWALGKP RNYKKGFTQY PKSRKAIFPF 
           CFSVMTSCLP AYLFAFAGAF QMTVWALAKH RNYKKEFKDY PRARRAIFPF 
           SFSVLTSCLA AYLFAFAGAF QMTIWALAKH RNYKKEFKDY PRQRRSIFPF 

           VL 
           VL 
           IL 
           VL 
           VL 
