# Supplementary material for: Genomic analysis of a sexually-selected character: EST sequencing and microarray analysis of eye-antennal imaginal discs in the stalk-eyed fly Teleopsis dalmanni (Diopsidae)
Source: BMC Genomics. 2009 Aug 5;10:361. doi: 10.1186/1471-2164-10-361 (PMC2737001; doi:10.1186/1471-2164-10-361)
Supplement: Additional file 3 — EST dipteran alignments. Amino acid alignment files for Teleopsis dalmanni EST translations and proteins for A. gambiae, D. melanogaster, D. pseudoobscura and D. virilis. [file 1471-2164-10-361-S3.zip › Supplemental_File1/CG10855.phy2]

     5    124 
CG10855    GEFMILTVSP DHAIKSEGYS ICLSVERYVM NC-SRDRPIF NRFARLEEFA 
AGAP006814 ---------- ---------- ---------- ---------- -----LSGLS 
dpse       GDELMVSLSP PVSSKLPGYS IALSIARYIL NIQAKGKPIF NRFRKLDNLS 
dvir       GDLMVVTLSP VAPSKERGFS TCLSIGRFVL NVQ--LEPIY QRFCKLDELS 
dmel       GDQLMITLSP APPSKEPGYS VSLSIGRYVL NIQAKNKPIY HRFRKLDELS 

           TTLRDKLFVP IRNGQIQLLE -LCC--HPSI LGLPNEIYAD IIKHFSDREL 
           VKLKNELFVP FRNHMYSKFV -FTI--SPSL RGIPQELVAR VMEYLDE--- 
           YLVKQHIFYP MRTQQLMQVN h-QL--LPSL MGMPEELYEK IFRHLSRSEL 
           LQLRQNLFQP MRAQQLLALD -L--hpHPSL LGLPSEVYDE IFKHLNKNQL 
           YQLKQHLFQP MRSQQLMQME -MKL--QPSL LGLPDELYFE IFRYLDKSQL 

           RYLAKSNKHL GNIVNDSKKR KQKK 
           ---------- ---------- ---- 
           KIV------- ---------- ---- 
           NILANVNWKL ------CNYK KQFK 
           NVVARVNRHL -HFYSKEVER KRLK 
