# Supplementary material for: Genomic analysis of a sexually-selected character: EST sequencing and microarray analysis of eye-antennal imaginal discs in the stalk-eyed fly Teleopsis dalmanni (Diopsidae)
Source: BMC Genomics. 2009 Aug 5;10:361. doi: 10.1186/1471-2164-10-361 (PMC2737001; doi:10.1186/1471-2164-10-361)
Supplement: Additional file 3 — EST dipteran alignments. Amino acid alignment files for Teleopsis dalmanni EST translations and proteins for A. gambiae, D. melanogaster, D. pseudoobscura and D. virilis. [file 1471-2164-10-361-S3.zip › Supplemental_File1/CG1088.phy2]

     5    226 
dpse       MALSDADVQK QIKHMMAFIE QEANEKAEEI DAKAEEEFNI EKGRLVQQQR 
AGAP002401 MALSDADVQK QIKHMMAFIE QEANEKAEEI DAKAEEEFNI EKGRLVQQQR 
CG1088     MALSDADVQK QIKHMMAFIE QEANEKAEEI DAKAEEEFNI EKGRLVQQQR 
dvir       MALSDADVQK QIKHMMAFIE QEANEKAEEI DAKAEEEFNI EKGRLVQQQR 
dmel       MALSDADVQK QIKHMMAFIE QEANEKAEEI DAKAEEEFNI EKGRLVQQQR 

           LKIMEYYEKK EKQVELQKKI QSSNMLNQAR LKVLKVREDH VSNVLDDARK 
           LKIMEYYEKK EKQVELQKKI QSSNMLNQAR LKVLKVREDH VSNVLDECRR 
           LKIMEYYEKK EKQVELQKKI QSSNMLNQAR LKVLKVREDH VRNVLEDARC 
           LKIMEYYEKK EKQVELQKKI QSSNMLNQAR LKVLKVREDH VGSVLDDARK 
           LKIMEYYEKK EKQVELQKKI QSSNMLNQAR LKVLKVREDH VSSVLDDARK 

           RLGEVTKNES EYKAVVTKLI VQGLFQVMEP KVTLRCRQVD VSLVRDILPQ 
           RLGEVTKDPA RYGEILTALI TQGLLQLMEA KVLIRGRQAD AQVIQNVLPA 
           RLGEVTKNPA EYKQVLQKLI VQALYQVMEP QVLLRCREDD LDLIKEVLPH 
           RLGEVTQNES EYKTVLEKLI VQGLYQVMEP KVTLRCRQVD VPLVRAVIPS 
           RLGEVTKNQS EYETVLTKLI VQGLFQIMEP KVILRCREVD VPLVRNVLPA 

           AVEQYKAQMK QNVDLHIDEI NFLSADTCGG VELLALNGRI KVPNTLESRL 
           AVELYKSKCG RDVVVTLDTE NFLPADTTGG VDLLAQSGRI KVANTLESRL 
           ATQQYTENIK QDVNITVATD NYLPADTCGG VELIALNGRV KVPNTLESRL 
           AIEQYKAAMK QDVEFYIDEK EYLSANTCGG VELLALNGRI KVPNTLESRL 
           AVEQYKAQIN QNVELFIDEK DFLSADTCGG VELLALNGRI KVPNTLESRL 

           ELISQQLVPE IRNALFGRNV NRKFTD 
           ELIAQQLVPE IRNALFGRNM NRKFND 
           DLISQQLVPE IRNALFGRNT NRKFTD 
           ELISQQLVPE IRNALFGRNV NRKFTD 
           DLISQQLVPE IRNALFGRNV NRKFTD 
