# Supplementary material for: Genomic analysis of a sexually-selected character: EST sequencing and microarray analysis of eye-antennal imaginal discs in the stalk-eyed fly Teleopsis dalmanni (Diopsidae)
Source: BMC Genomics. 2009 Aug 5;10:361. doi: 10.1186/1471-2164-10-361 (PMC2737001; doi:10.1186/1471-2164-10-361)
Supplement: Additional file 3 — EST dipteran alignments. Amino acid alignment files for Teleopsis dalmanni EST translations and proteins for A. gambiae, D. melanogaster, D. pseudoobscura and D. virilis. [file 1471-2164-10-361-S3.zip › Supplemental_File1/CG10890.phy2]

     5    556 
CG10890    MGVTGLWQLL DYCGKPVPVE SLEGKILAI- ---------- ---------- 
dpse       MGVTGLWKLI EPCGKPVPVE TLEGKILAV- ---------- ---------- 
dvir       MGVTGLWKLI EPCGKPVPVE TLEGKVLAV- ---------- ---------- 
AGAP008939 MGVTGLWKLI EQSGKPVPLD TLENKVLAVG NYgrVFVCGV ETKALTVSFW 
dmel       MGVTGLWKLI EPCGKPVPVE TLEGKILAVG KH--RFSPPN EILADWSTFR 

           --DISIWLHQ ETKGFQDSTG AARQDAHVLG LFSRICKLLN YRIRPVFVFD 
           --DISIWLHQ VVKGFQDNKG SALNNAHLLG LFHRLCKLLY YRVRPVFIFD 
           --DISIWLHQ VVKGFQDSKG SALNNAHLLG LFHRLCKLLY YRVRPVFIFD 
           -ADISIWLHQ VVKGFQDSKG SALPNAHVLG LFHRLCKLMY YRIKPIFVFD 
           PADISIWLHQ VVKGFQDNKG SALSNAHLLG LFHRLCKLLY YRVRPVFIFD 

           GRVPVLKLDT IKRRQKNRSK LNQDANKIER LMLQNLAKEN IVKQHLGEQV 
           GCTPQLKRDT IARRQQQRNK LSNEADRIQA LLLQSLAREK VVQQALGKNA 
           GGVPQLKRDT IARRQQQRGK ISNEADRIQA LLLQSLAKEK VVQQALGTNA 
           GGAPLLKKQT IAKRQQSKNN YQNEADRIQQ LLLETLAKEK VVQQALGSAT 
           GCVPQLKRDT IARRQQQRNK LSNEADRIQA LLLQSLAKEK VVQQALGKNA 

           ISLLQKSPIK Q--------- ----SR-RKE EEDIFKLPEL PSNNGN-NSL 
           E-LLLKSPVK RPP------- ---PSKsKND EDDLFKLPEL PALA-Ag--- 
           E-LLLKSPSK R------avt gks-SK-DDE -DDLFKLPEL PEAS-A-A-- 
           N-ILI-SPSK KAItnggpst skqPDR-EEE PDAMFKLPPL KAPEE----- 
           -ELLLKSPVK RPP------- ---PAK-KND EDDLFKLPEL PA-----ASV 

           ESNEYDESSF E-DTSNDFL- STSM-DSSST DESSLRYSQK SMKEAQEEMG 
           QDNP-DESD- Q-D--LDYT- SASAtSDSSF DESTARHAQE SLEQAEQEMG 
           ---QIGESDC E-LDNQEFTg GNTT-SDSSF DESTARHTQE SLEEAQQEMG 
           --------PI DlD------- ---R-SDSSM DEKASRHYQV ELEEAEKEMG 
           QDNQ-DESE- Q-DT------ SASA-SDSSF DESTARHSQE SLEQAEQEMG 

           GKTINMSDIE NIFIESGVIQ PSDALAKSAT ISSDEHTRFW LVRDLKRKSE 
           GHTLTYSELC DFFSEEGIVT PTAIEQSTRQ ISSDEHTRFL LVRDLKKKA- 
           GHTLTYAELS EFFSEEGIVT PTAIEQSTRQ ISSDEHTRFL LVRDLKKKT- 
           GKCLSLTELE SLLNEEGVET SS--NRAAQK IASDENTRFL LVRDV-QKA- 
           GHTLTYAELC DFFNEEGILT PTAIEQCTRQ ISSDEHTRFL LVRDLKKKA- 

           MENLKKNIKL FDKQKITPQT ETTS----EL AIEKEIKDTA DVKQIVEVED 
           LE-------- --------ST --KT----EM KMET------ -------IEE 
           ME-------- --------DS HRMAhksfET -IAEE----- ---------- 
           IE-------- ---------- ---------- ---------- ---------- 
           MESTKQEVKM ---------- EMIE----EV PAEEE----- ---------- 

           VADVKQIDKN EKDIEDYKQG FKKA--I--- --------KQ I-TGTEQEQI 
           LPETKPPVDE ETPSTSSK-- ---AetV--- --------E- --MGTEYDA- 
           -SAAFALESD ESPSTSKK-- -TIT--Vkks pppnntlnKE --PGAAPDG- 
           ---------- ---------- ---------- ---------- ---------- 
           ---------D EKPSTSTK-- -KEA--V--- --------KS VDLGTEFDE- 

           DFELAIALSL E--------- -DLESREKTK SEPLRLNAIQ RKHLKDTAVG 
           DLAQALALSL EE--stt-KV YDEKDYDYDS DQELRLNRAQ SKQLRHAAKG 
           DYELALALFL --de--sGKV YDEEDYNYNT DQDLRLNREQ SKCLRHAAKG 
           ---------- ---------- ---------- ---------- ---------- 
           DLAKALSMSM EE-----TKV YDEKDYEYDS DQELRLNRAQ TKQLRHAAKG 

           PARAYMIEYG HVNMEEVEHI MDSTQI--TM NFE------- ---------- 
           PARAYMIEYG GMNDEEVGNI MESTQLNDTQ SLEHLLGTTV VPVDIANDSV 
           PARAYMIEYA GMNDEEVENI MESTQLNDTQ SLE-----CF LHNKSADDKI 
           ---------- ---------- ---------- ---------- ---------- 
           PARAYMIEYG GMNDEEVGNI MEATQFNDTQ SLEKLLEITT VPTDMADNSI 

           ---------- ---------- -----SNVKE DKCDSTVNII DSD-DDDLIE 
           EEAK------ ----QLSKAI EESK-KSLLE DK----VQII DTDTDSDLEE 
           TEVDIVNNSI EKVKQLSLAV EGRKnENLE- -KPDS-VQAI DSDTDSDLEE 
           ---------- ---------- ---------- ---------- ---------- 
           EEAKLISQAI EESKQLSQAI EESK-KNLNE DK----VEIV DTDTDSDLEE 

           VPSNEE 
           VVET-- 
           VTDTNE 
           ------ 
           VMEVQE 
