# Supplementary material for: Genomic analysis of a sexually-selected character: EST sequencing and microarray analysis of eye-antennal imaginal discs in the stalk-eyed fly Teleopsis dalmanni (Diopsidae)
Source: BMC Genomics. 2009 Aug 5;10:361. doi: 10.1186/1471-2164-10-361 (PMC2737001; doi:10.1186/1471-2164-10-361)
Supplement: Additional file 3 — EST dipteran alignments. Amino acid alignment files for Teleopsis dalmanni EST translations and proteins for A. gambiae, D. melanogaster, D. pseudoobscura and D. virilis. [file 1471-2164-10-361-S3.zip › Supplemental_File1/CG10897.phy2]

     5    447 
dpse       ---------- ---NCQFCTS GENEDKLLLC DGCDKGYHTY CFKPKMDNIP 
AGAP008017 ---------- ---NCQFCQS GESEDKLLLC DGCDRGYHTY CFKPRMDKIP 
CG10897    STTTTSKYSN SLQNCQFCTS GENEDKLLLC DGCDKGYHTY CFKPKMENIP 
dvir       ---------- ---NCQFCTS GENEDKLLLC DGCDKGYHTY CFKPKMDNIP 
dmel       NNTNSSKYSN SLQNCQFCTS GENEDKLLLC DGCDKGYHTY CFKPKMDNIP 

           DGDWYCYECV NKATNERKCI VCGGHRPSPV GKMIYCDLCP RAYHADCYIP 
           DGDWYCFECK NKATGDRKCI VCGGLRPPPL GKMVYCELCP RAYHQDCYIP 
           DGDWYCYECV NKATNGRKCI VCGGHRTAPV GKMIYCDLCP RAYHSDCYIP 
           DGDWYCYECV NKATNERKCI VCGGHRPSPV GKMIYCDLCP RAYHADCYIP 
           DGDWYCYECV NKATNERKCI VCGGHRPSPV GKMIYCDLCP RAYHADCYIP 

           PLLKVPRGKW YCHGCIARAP PPKKRS-GGT SS-SSSKSRR DRDAST--AA 
           PMLKYPRGKW YCQNCVAKAP PKKK------ ---------- ---------- 
           PLLKVPRGKW YCHGCISKAP PPKKRT---- ---SSSKPRR DRDSSSSSSS 
           PLLKVPRGKW YCHGCITRAP PPKKRSA-AS SGsSSSKSRR DRDAST--AA 
           PLLKVPRGKW YCHGCISRAP PPKKRSAGGT SG-SSSKSRR DRDRESGGSA 

           KRR-nDKP-- -GLpgpvgAT SME------- ---------- --HLPqMGGG 
           ---------- ---------- ---------- ---------- ---------- 
           KKR--DKH-- -GV-----NT I--------- ---------- ---------G 
           KRRgsDKHql lAS-----AG SMEHLcpidp hqqqlqqqqQ QQQQQ-LQQQ 
           KRR--SDN-- -SK-----TP AMEHM----- ---------Q QQQMP-LAGG 

           DAQ-----HQ LQ----QSLN SSHDESMTSL PP-PLSPAHS VASAT-FEDq 
           ---------- ---------- ---------- ---------- ---------- 
           DQHNTTAEHN LQNSSQQSLN SSHDESMASL P-APLSPAHS IAS-TSFED- 
           QQ------QM LLHGSQQSLN SSHDESMTSL PA-PLSPAHS IASAT-YDE- 
           DSHH---HHH QQ---PPSLN SSHDESMNSL PAAPLSPAHS VVSATNYDD- 

           QH-T-NSID- SSRFQAHLGN -------snN NGVVPM-PEE V--A------ 
           ---------- ---------- ---------- ---------- ---------- 
           HH--NNSIDG -IRFQSQITN RPQSPLA--N NDYGDVSMED I--SVHQQSS 
           QHH-NNSIDG -TRFQAHL-- ---------- ---------- ---------- 
           QHHANNSVDG SSRFHAHLI- ----PPS--N NGTAAL-LED VPGGANVMPG 

           IaatgYPVYP PASA--FAAG LVNPTgptvl pilpvPHGP- MQFSN-VAMS 
           ---------- ---------- ---------- ---------- ---------- 
           L----LQAYN TV-------- ----T----- -----PHQPQ IHH----TLQ 
           ---------- ---------- ---------- ---------- ---------- 
           V----YPVYT PVAAGNFSAG LINQA----- -----PVQPA MPFANVVAMS 

           PRAVTPTR-- TPTPTPAPTP PPPgplhPPv ptstTPLLMQ ASPTA--LNA 
           ---------- ---------- ---------- ---------- ---------- 
           QQQQQQQQQQ QIVQQVAPTS P--------- -----SLLQQ -----TNNFV 
           ---------- ---------- ---------- ---------- ---------- 
           PRAVTPTRTR TPTPTPAPTP PPP----PP- ----TPLLMQ ASPTATALHV 

           -ICQSPPHQQ ----pMTMPS PRACtptppT VGAAggvgVT QMSPPPI 
           ---------- ---------- ---------- ---------- ------- 
           NAWCNKSSNT IRST-VTVTV TNAV-----N SITN----SN TIRNPPI 
           ---------- ---------- ---------- ---------- ------- 
           NACQSPPQQQ HAQL-MTMPS PPAI-----G VGTA----TN QMSPPPI 
