# Supplementary material for: Genomic analysis of a sexually-selected character: EST sequencing and microarray analysis of eye-antennal imaginal discs in the stalk-eyed fly Teleopsis dalmanni (Diopsidae)
Source: BMC Genomics. 2009 Aug 5;10:361. doi: 10.1186/1471-2164-10-361 (PMC2737001; doi:10.1186/1471-2164-10-361)
Supplement: Additional file 3 — EST dipteran alignments. Amino acid alignment files for Teleopsis dalmanni EST translations and proteins for A. gambiae, D. melanogaster, D. pseudoobscura and D. virilis. [file 1471-2164-10-361-S3.zip › Supplemental_File1/CG10898.phy2]

     5    362 
CG10898    ITSIVEQKLL NIIAGCDLGD ITQELCDFSL QEQNATAEAQ GLQPTASSDF 
dpse       MPALGE-KVR RLLEAKDLGD ITTELCDFSL KEQNATAEAQ GVQPSSASDF 
AGAP002403 -RTMET-NLV RVLEGQYLDE LTSELCDFTL EEQNAATEAQ GVKPLASSDY 
dvir       MSSIEE-KVR SILNAKDLGD ITAELCDFSL KEQNATAEAQ GVQPSATADF 
dmel       MASIVE-KVR RILDSKDLGD ITTELCDFSL KEQNATAEAQ GVQPSSASDF 

           VPVLGKTVTY IVACVLIYEN DEVLMMQEAK ESCAGKWYLP AGRMEKGESI 
           MPILGQTVTY IVACVLINEH DELLMIEEAK QSCAGKWYLP AGRMERGESI 
           IPIVGKTVTY VVACVIVNDH GEVLMMQEAK ESCAGKWYLP AGRMEPGETI 
           VPQVGQTINY IVACVLFNEH DELLMIEEAK PSCAGKWYLP AGRMEKGESI 
           VPILGQTVTY IVACVLINEH DELLMIEEAK QSCAGKWYLP AGRMERGESI 

           CEAACREVYE ETGLNADMTT LLAIEAAGGS WMRFVLTGHV TGGILKTPAQ 
           TEAAAREVFE ETGLNAEITT LLAVEAAGGS WFRFVMTGRI TGGRLKTPAD 
           VEAGVREVLE ETGLKVEITT LLAVETAGGS WFRFVLTGNV IGGELKTPSQ 
           TEAAARELFE ETGLNAEMTT LLAVESAGGS WFRFVLTGRI TGGRLKTPAD 
           TEAAAREVFE ETGLNAELTT LLAVEAAGGS WFRFVLTGRI TGGRLKTPAD 

           ADNESLQARW VSNIIDLPLR ADDILNIIEV GRAYK--NR- -----LNSAP 
           ADAESIQARW VLNPQEMPLR ANDILNIIDI GRAYHKGARk p--gaLESA- 
           ADQESIQAKW CQNLNELSLR ANDILPVVEL ARNYRK--Rq pkd------- 
           ADSESIQALW LRNPKEVPLR ANDILSIIEI GRAYHQ--H- -----QKQAQ 
           ADAESIQARW VRNPKEVPLR ANDILSIIEI GRAYHQGQK- -----IAISP 

           Q--------L WHSDILPTKY SHHKNYMRVI AVIRKRATNS LNVLISEKNE 
           Se------pL WHGSILPTRF PHRRNYLRVL AVARKRASNS MNILISEKNA 
           P--------N WHREILPARK AHYKNYLRVV VAIKNKSTNA VYVLLSEKTA 
           QqpnvphqpQ WHGSVLPTRH PHKRNYMRVL AVARKRASNS MNILISEKNT 
           S--------P WHGTILPTRF AHKRNYLRVL AVARKRAHNS LNILVSEKNA 

           YHFPTVELHP QRSLHSTLRK FMIELFGAEL PQHRPHGILS VEHSPSAI-P 
           HHFPTVELHP NRSLHSTLRK FMIEIFGAEL PQHKPHGLLS VEHCAS---- 
           YHFPTVEIHP GRSLHSTLKK FMIELFGADL PQHRPHGVLS VEHHTSG--- 
           HHFPTVELHP NRSLHSTLRK FMIEIFGAEL PQHRPHGLLS VEHATS--sD 
           HHFPTVELHP NRSLHSTLRK FMIEIFGAEL PQHRPHGLLS VEHSASE--Q 

           --YT---TDG VCLNVLVVFR PPLEEVSLIG KCIWHELSKP LEDKLGRMLS 
           egEN---TDG ICLNLLVAFR PPIEQISLIG KCIWQELAAP LDERLGRIVS 
           --TQanpTDG LCLTVLVICR PSIESVSLIG KCIWHELSKD LSARLAVAVA 
           --EC---TDG ICLNLLVAFR PPLEEISLIG KCIWQELSPP LDETLARILS 
           --EN---TDG ICLNLLVAFR PPLEEISLIG KCIWQELGAP LDEMLGRIVS 

           SKNSTIPLNV IR 
           SKQSSIPLNV VR 
           GKNATFQLHV VR 
           SKHASIPLNV VR 
           SKNASIPLNV VR 
