# Supplementary material for: Genomic analysis of a sexually-selected character: EST sequencing and microarray analysis of eye-antennal imaginal discs in the stalk-eyed fly Teleopsis dalmanni (Diopsidae)
Source: BMC Genomics. 2009 Aug 5;10:361. doi: 10.1186/1471-2164-10-361 (PMC2737001; doi:10.1186/1471-2164-10-361)
Supplement: Additional file 3 — EST dipteran alignments. Amino acid alignment files for Teleopsis dalmanni EST translations and proteins for A. gambiae, D. melanogaster, D. pseudoobscura and D. virilis. [file 1471-2164-10-361-S3.zip › Supplemental_File1/CG10907.phy2]

     5    330 
AGAP007704 MSNIYIQEPP TSGKVLLKTS VGDIDIELWS KECPLACRNF IQLCLEGYYN 
CG10907    MSNIYIQEPP TSGKVLLKTT VGDIDIELWS KECPKACRNF IQ-CMEGYYN 
dpse       MSNIYIQEPP TSGKVLLKTT VGDIDIELWA RECPKACRNF VQLCLEGYYN 
dvir       MSNIYIQEPP TSGKVLLKTT VGDIDIELWA RECPKACRNF VQLCLEGYYN 
dmel       MSNIYIQEPP TSGKVLLKTT VGDIDIELWA RECPKACRNF VQLCLEGYYK 

           GTIFHRVVKG FIVQGGDPNG DGTGGESVYG HPFKDEFHSR LRYVRRGLVG 
           GTIFHRVVKD FIVQGGDPNG DGTGGESIYG EPFKDEFHTR LRYARRGLVG 
           NTVFHRLVKG FIVQGGDPNG DGTGGESIYG QPFKDEFHSR LRYTRRGLMG 
           GTTFHRLVKG FIVQGGDPNG DGTGGESIYG HPFKDEFHSR LRYSRRGLVG 
           NTEFHRLVKG FIVQGGDPNG DGTGGESIYG QPFKDEFHSR LRYTRRGLVG 

           MANSGRNDNA SQFFFTMGPT PELQNQNTLF GKVAGDTIYN MLKLEEGEVY 
           MANSDKDDNG SQFFFTMAPT PELQNKNTLF GKVTGDTVFN MLKLEDGLID 
           MANSGKDDNA SQFFFTFAET PELQSKNTLF GKVTGDTIYN MLKLEDGIVD 
           MANSGKDDNA SQFFFTFAPT PELENKNTLF GKITGDTVFN MLKLEEGIVD 
           MANSGKDDNG SQFFFTFAPT PELQNKNTLF GKITGDTIYN MLKLEDGIVD 

           ENERPHFTHR IIRTEVLNNP FDDIVPRRTG DADRgKSKQE nenaskKKKE 
           HNERPMYPQK IIRTEILSNP FDDIVARIV- QKDV-KD-KT ------KKRE 
           HQERPMHAHR ILSTEVLTNP FEDIVPRAIA K-A-eKSKKV ------KKQR 
           HQERPMYAHR IISTEVLSNP FNDIVPRSLP KAA-sKSKKT ------KKEK 
           HQERPMHAHR IVSTEVLSNP FDDIVPRILS QPST-KSKKT ------KKER 

           KGVKNFGLLS FGDEAEEERE NFTMELLQKF KSKLHS-AHE RDPESHA--- 
           KGVKNFGLLS -REEAEEDRE DFTLSLFKQF QNKLVN-KRH NQQEEEE--- 
           QGVKNFGLLS FGEEAEGDRE EFTLKLLAKF RTKVASLKHK EGSEDDEava 
           QGVKNFGLLS FGEEAEGDRE EFTLALLSKF KSKLDKFKYK SNTEDVD--- 
           QGVKNFGLLS FGEEAEGDRE AFTLSLLSKF RTKLDNLKQK SSSDDGE--- 

           -SA---aVDE ---EEDIRGD NWLSHRL-EF E--KkdPILA KDAATKDDDW 
           -QAPDV-KDD VPVATEIEGN DWLGHKLTSE EAAI--PVLA KDASTKNDDW 
           dAEPKE-FDD GTVEKEIVGD DWLSHTL-NF NSTA--PVLA KDANSKGDDW 
           -EEPKQ-MDD SVVEKEITGD DWLAHTL-NF NSNA--PVLA KDASTKGDDW 
           -SEPKD-IDD RVVEQEIIGD DWLSHTL-NF NSTT--PVLA KDANKKGDDW 

           YDVYDPRNPL NKRKRG-E-- ---------- 
           YDAYDPRNPL NKRKRGADTA ASSSSTKRNK 
           YDAYDPRNPL NKRKRGANNT SSPSKSNFNK 
           YDVYDPRNPL NKRMRG-ATD HNKSAH-KLK 
           YDAYDPRNPL NKRKRG-ETG SSKSSSGKSK 
