# Supplementary material for: Genomic analysis of a sexually-selected character: EST sequencing and microarray analysis of eye-antennal imaginal discs in the stalk-eyed fly Teleopsis dalmanni (Diopsidae)
Source: BMC Genomics. 2009 Aug 5;10:361. doi: 10.1186/1471-2164-10-361 (PMC2737001; doi:10.1186/1471-2164-10-361)
Supplement: Additional file 3 — EST dipteran alignments. Amino acid alignment files for Teleopsis dalmanni EST translations and proteins for A. gambiae, D. melanogaster, D. pseudoobscura and D. virilis. [file 1471-2164-10-361-S3.zip › Supplemental_File1/CG1091.phy2]

     5    489 
CG1091     IIRVSNKSTG IDCDLGFSNS LGFCNTQLLD YIFTLQPLTR RMCIFLKKWL 
AGAP003771 LLKVINHRFN MKCDLTFSNG LAHRNSLLLE YLLNLQPSSR MLVCYLKQWS 
dpse       IIKVSHLTTG IECDICL-NS LGFCNTNLLK YIFDIQPLAQ YMCIYAKNWL 
dvir       IIKTCHLASG IECDICL-NS LGFCNTNLLK YIFETQPLAQ YMCIYLKTWL 
dmel       IIKTCHLPTG IECDICL-NS MGFCNTNLLK YIFESQPLTQ YMCIYVKNWL 

           GYCDV--EIS TYSVCLMVTY SLQLAGHLPS IKALQEE--T DTPVNVGPWA 
           RERSLNG--- -YTISLMVIF LFQLMDCLPS VASLQLDPKN DL--IIDGWN 
           ERCKQTD-IS TYSITLMVIY FMQLHGLLPS VFALQHEQPF NQ--FVGPWI 
           ERCKLTEQIS TYSMALMVIY FLQLQQLLPS IELMQHEESL PAKQLVGPWI 
           ERCKLTEQIS TYSITLMVIY FLQLQALLPP IAMLQIEDAA NQAVLVGPWV 

           VHFSQKPLKE WKMEKLSIES NSCKKFIDAF FKLYS-VFNY GMYAISPYLG 
           AGFATPTLEE L---NIKLEL SEMKELADNF FQLYS----- ---------- 
           VNFGQKSLQD LRLPEADTDA PAVRNILGQF FAFYS-KFDY ERFLVCPYFG 
           ANFAQKSLSD MGVQQIEVSV PLIKEKVKEL FEFYAt-FNY ERYMVCPYFG 
           VNFAQKSFSE LGLQQLKATV PVIKGFLRNF FAYFA-KFDY EHFLVCPYIG 

           -----TRVTV SQI---TSEM PT-SYTNYVN ETKN-S---L ETKAGIVLQD 
           ---------- ---------- ---------- ---------- ---------- 
           ----sAEV-- -QIqhvEKLM P-nRYSKYTR ENPECT---L QLRKPMVVQD 
           -rkhv---AI SKI---LKEM P-kRYTKYAY NNPE-SelqI Q--KPMVVQD 
           Q----ANVEI AKI---ERML HA-RYSAYVS DNPECS---I QLKKPMVVQD 

           PFQLNHNTTK HLSPFQLKRL KSYFKLSAEI MAAKSQWLHP LTLEADIFLT 
           ---------- ---------- ---------- ---------- ---------- 
           PIQLNHNVTK AVTRSALKVF IDYCAQTAS- -PQNLLYLNP LTLEANFFLE 
           PIQLNHNVTK AVTKYALKTF VDFCAQTAA- ---NLLYLNP LTLEASYFLE 
           PIQLNHNVTK AVTKYGLQTF VDYCQQTAEM MPNKLLYMNP LTMEAHFFLQ 

           ALKQYAQNET NAIDN---QL CEKFQNIIDE IQCIVSSKTS N--------- 
           ---------- ---------- ---------- ---------- ---------- 
           TL---EQVSL N-S-E-V-EL DHELATLLER IMVGIERYMD RKPTYILPAN 
           TL-----EEV NRK-N-NlQL DPYLTNLLER IVVGIEKYLD KKPTYIIPKA 
           TL-----NSV NQTTNPP-QL DPHLANLLER IMVGIESYLD RNPTYVLPQE 

           ---------- -----ISETT NLQFVKEAHL KAIQRIFHCK EC-NRDLGKT 
           ---------- ---------- ---------- ---------- ---------- 
           ---------- --gpg----E GVAFVQRKDL LKIKRTFNCI ACANQMVGTN 
           Vqpvpnsqpt vtg-a----G GLTFVPPSEL QKIKRTFNCT ACTHRIVGTT 
           M--------- -----AAPGE GVAFVQPQEL QTIKRTFSCS SCSNRIVGTT 

           ASGAAVHLID AHKK---K-E ---ATVQP-K TTE--KQE-- -------ENV 
           ---------- ---------- ---------- ---------- ---------- 
           ISKVVAHLSE KHYQ-NPN-N vvv------- -AAQGKQDRI QTKVAPRGRL 
           IAKAVGHLAE QHPNPNPNg- ----TVNGqR P-MPTKQERK RVEVEARSKM 
           IAKAVAHLSE QHPKPNPN-N ---QPVQP-H PTHQTKQEKK QAQVKARQHI 

           VVKLPKKIKG LLRKDLNNLF NQSVMEAELL KISKDYEVIA KDLLDDLKPV 
           --KMSKDMKN FFKQDIMTVL EMAVAESDKV KSAVENKKVQ EQLVECLKPH 
           MEVLPKKAKT LVTSDLTKIF KERYGVADKL KVITEYDAIE EDLISVLTPV 
           TIQLPKKVKA LATGDITHMF KDKYQVADKL KVMPEYDDIE KDLCKLLTST 
           TVRLPKKARA MIVGEITNVF KDKYPIADKL KVIPEYDVIE QDLCKLLSPG 

           FPDEEIKFYK FGSRISGIGN RNSDLDIYID IGNSFKVFD 
           YP--AVKCYP FGSRVIGTGS YTSDLDIFVD --------- 
           FPNWAMRIYK FGSRISGIGT RCSDLDVFVD IGNTFDIFE 
           FSNESVRIYK FGSRITGIGT CSSDLDVFVD IGNSFHTFE 
           FPKQPLRVYK FGSRITGIGN RSSDLDLFVD IGNTFHTFE 
