# Supplementary material for: Genomic analysis of a sexually-selected character: EST sequencing and microarray analysis of eye-antennal imaginal discs in the stalk-eyed fly Teleopsis dalmanni (Diopsidae)
Source: BMC Genomics. 2009 Aug 5;10:361. doi: 10.1186/1471-2164-10-361 (PMC2737001; doi:10.1186/1471-2164-10-361)
Supplement: Additional file 3 — EST dipteran alignments. Amino acid alignment files for Teleopsis dalmanni EST translations and proteins for A. gambiae, D. melanogaster, D. pseudoobscura and D. virilis. [file 1471-2164-10-361-S3.zip › Supplemental_File1/CG10914.phy2]

     5    439 
AGAP010271 ---------- ---------- ---------- ---------- ---------- 
CG10914    MIKLNKVYLA LNINYYQKLR QCCNAKVLDP VSARSRAWQR VREKYDNYVG 
dpse       MLKSSRLLKI INNNVSLRWT RLQNSASDVT QSSRQKAWLT ARERYKNHEH 
dvir       MLRTSRFFKK LNENFNCSCK RLQNTTVNEK QSFRQKAWQA ARQRYGNYEH 
dmel       MFKTTRLYKI INKNVVITCS RRQNTAAEVG QSFRQRAWLL ARERYKDHEH 

           ---------- ---------- ---------- ---------- ---------- 
           IVYNSTLERQ NSMSNKKRIS LNMKFQNNVN TYTSNNKFVE IK-SLNTKPA 
           VYYSSVLE-T KWKSSTPPAS ---------- ---------- -------VNS 
           VHYSSFL--- ---------- ---------- ---------- ---------- 
           VHYSSVLE-- ---------- ---------- --------TK IKPSFSIPET 

           ------EWMS DFEYYDET-- E------ENv tsfyGTPDPN EPASTIPCGG 
           AIHVPTNWMN DYEFYSDV-- GSNN---RH- ----GTEDSK IPPSKVPCGG 
           Q--FPHDWMD DYEFYEGG-K STDT---KH- ----GTPDAS IPASTVPCSG 
           --------ME DYEFYKGAsD EAGNidaQH- ----GTPDAT VQPSTVPCNG 
           QQHLPDDWMD DYEFYQGA-Q EGGN---KQ- ----GTPDPS LPASKVPCNG 

           CGALLHCIEP SIPGYLPGQL FKGKSKEQLL TTNCQRCHFL KHYNVAVNVT 
           CGAFLQCSTS VLPGFIPVEI FKGRTPNELQ -IVCKRCHFL KHYNIALDVE 
           CGAHLHCSNI SMPGYIPSEI FNGRSQQELK TIICQRCHFL NHYNIALDVD 
           CGAHLHCVSS SLPGYIPSEI FKGRTISELQ TITCQRCHFL EHYNIALDVE 
           CGADLHCTNA SLPGYIPSEI FRDRTQQELQ TITCKRCHFL NHYNIALDVV 

           VSANDYIGIL SLNEKNEKYI NSKWCYDTPG VVQPDQILDL LTTEEIVLTV 
           VTPETYVDTI SINERSAEYA QARWCYDTPG VMHPAQITNL LSSEELKVLE 
           VPPSSYVDTI SLNERRAEYR EARWVYDTPG VMQPDQLTAL LTAEELAQLQ 
           VPPSAYVETI SLNERKAEYR EARWVYDTPG VMQPDQLTPL LTTEELLRLQ 
           VAPSTYVDTI SLNDRGKEYK EARWVYDTPG VMQPDQISPL LTAEELVKLQ 

           PKQTIRPRIY LLKRGMTLLL GGLGRLDFVD GPD------S IRVILYASNM 
           PKEIICPRAV ILQPGFSILL GGLARLDLIE C---KNYNNG IKVFAFSSPQ 
           PTTMIRPRAF RLRPKMTLLL AGLARMDILD LSGSEKHYDW LKVFVFASQN 
           PTKMLRPRAF RLAPTMSLLL GGLARVDLLE CNQ-----EY LKLFVFAAET 
           PATMIRPRAF RLRPQMSILL GGLARLDLLE ITSPRKHFDW LKVFVFASEH 

           LPTIICQTLD APALYEALLG TEFLAVPFGS QE---RLEKF PALECVPNIL 
           LPITVAQTTN ACDIYKKYLG TEILGFPFGS EE---RLNQW PGLQCRRENL 
           LPVMIADTLQ AETVYKRYLG TPFLGIPSAS GDLEARLKRW PGLHCKDKDI 
           LPILITDTQQ AEMVYARYLG TPLLGVPMAG GD-ETRLQRW PGLQCMEKDI 
           LPIMIADTQE AESVYKRYVG SPFLGVPFAS ENLEARLRRW PGLQCKDGDI 

           -VhgtLE--- ---KHLT--- VCDILLSSAG WIGVNLPKNS EAIFHAWTPK 
           HM---VAANG -------DVL SGDIVLSSAG WIGVYAPTGC ECVFQAWTPY 
           -V---VSKSG ---RHEG-RL NCDITLSSAG WLGLLLPDNS ECSLRVWTPH 
           -V---VQSGA llnRQAERQL NCDITLSSAG WLGLLLPENS ECTWRVWTPQ 
           -V---LASEG ---RNEETRL NCDITLSSAG WMGILLPGHS ECRLRAWTPK 

           KRGVYIRQPA LLPNGLALRG KRIRRSLAYR TGT--IFKS 
           ARGIFLRTPA LVPNATRLIG KRIRNTLAYN LSKPFVFKK 
           AAGIYVRTPA VIPLADRLVG KHIRNSLAYN TTIPFVFKK 
           ATGIYVRKPA LIPQADRLVG KHIRYSLAYN TAKPFVFRK 
           AAGIYRREPA LIPLADRLVG KHIRYSLAYN TAKPFVYKK 
