# Supplementary material for: Genomic analysis of a sexually-selected character: EST sequencing and microarray analysis of eye-antennal imaginal discs in the stalk-eyed fly Teleopsis dalmanni (Diopsidae)
Source: BMC Genomics. 2009 Aug 5;10:361. doi: 10.1186/1471-2164-10-361 (PMC2737001; doi:10.1186/1471-2164-10-361)
Supplement: Additional file 3 — EST dipteran alignments. Amino acid alignment files for Teleopsis dalmanni EST translations and proteins for A. gambiae, D. melanogaster, D. pseudoobscura and D. virilis. [file 1471-2164-10-361-S3.zip › Supplemental_File1/CG10922.phy2]

     5    422 
CG10922    KTAGTGALIV --EKELVEAP AE-------- ---DGKTAEV EKVSDIVATD 
dpse       ---------- ---------- ---------- ---EAKNGDS KEEPASAAD- 
AGAP008952 ---------- ---------- ---------- ---------- ---------- 
dvir       AVAETPNAEV sa--EVKE-- AEK-Vedvve seAD-KNGDV KKEE-PAA-A 
dmel       EVAETPSVEA --QEEVAQ-P AEAQV----- --LEAKNGDA KKDPAPAAEE 

           AAGAPSKLEH DIIRQVEYYF GDANLNRDKF LLTQIEKDEN -GWVPFSVLI 
           --GDFSKQER AIIRQVEYYF GDANLNRDKF LREQIAKNED -GWVPLSVLI 
           --------EA AIIRQLEYYF GDANLAKDKF MKDQIAKDE- -GWVPLDVLL 
           AAEEYSKQER AIIRQVEYYF GDANLHRDKF LSEQISKNE- gGWVPLSVLV 
           AAGGFTKQER AIIRQVEYYF GDANLNRDKF LREQIGKNED -GWVPLSVLV 

           TFKRLASLTE DIEVIVNALM KSDEGLIEIS DDKKKIRRHP ERPIPEYNEE 
           TFKRLATLST DFDEIIAALN KSDEGLVQIS EDKQSLRRHP ERPIPEHNEE 
           TFKRLKSLSE DKKVIVDAIA KSDEGLVEVS EDREKLRRHP ERPLPEMNEE 
           TFKRLASLTT DFDEIVNALN KSDEGLVEIS EDKQSLRRHP ERPVPEHNEE 
           TFKRLASLST DLSEIVAALN KSEEGLVEIS EDKLSLRRHP ERPIPEHNEE 

           RRKDVMARTA YAKGF-PLD- MEMSDLLSFF SDFDTVVNVV MRKYLDKASK 
           RRKEIQERTA YAKGF-PLD- SLISELLDFF ASYEKVVNIT MRKHYDKPTK 
           RRQEIYARTV YVKGFaPQNg TTMSELVEFF EPFTKVTNIV MRKYHDKPTK 
           RRKEIQERTV YAKGF-PLD- SQMTEILDFV SAYEKVVNVT MRKHYDKPTK 
           RRKEIQERTA YAKGF-PLD- SQISELLDFA ANYDKVVNLT MRKHYDKPTK 

           TYKFKGSIFV TFEQREQAEE FINKD-R-VV CKEREIIRLW QDKYLDDKK- 
           SYKFKGSIFL TFETKDQATA FLEKDnK-VV YKERELLRKW QIDYLKEKQ- 
           KYLFKGSVFV TFAEKEQCEK FLAQG--pLK YKGKELICKM QNDYYEAKKv 
           SYKFKGSIFV TFEKKEQAKE FFDKE-K-IV YKERELLRKW QIEYLKEKQ- 
           SYKFKGSIFL TFETKDQAKA FLEQE-K-IV YKERELLRKW QVDYLKEKQ- 

           --KE----PK L--KK-GKKQ A-AEEVL--K LPKGAVVHFQ DVTDEVTREM 
           --EEYQLKSE KkqK---KKE AKAEPAI--E LPKNAIVVFE GAPETVSREE 
           eiKERAEKIE E--RKr-KKE E-GNNALlaQ LPTGACVFME GLGKETTRES 
           --EEYQKKNE K--RK-NKKE AKPEPEI--E LPKNAIVVFE GAPDTVTREE 
           --EEYAQKNE K--RK-NKKE AKPEPAF--E LPKNAIVVFE GAPETSSREE 

           LRWGVEDISG GD-FEVAYVC FSKGDKDGHI RFKEENAACK FVEKLQDNKL 
           IREAFEKVK- -D-FDIAYIE FNKGDTKGSV RLTEADAAEK YISKVEEGKL 
           IKEAIRALD- -EtLEFAYID YQKGDASGYV RFNKQDAGKQ LLEKLTDKKL 
           IREAFEKVK- -D-FDIAYIE FNKGDTKGSV RLTEADAAEK YIAKVDDAKL 
           IREAFEKIK- -D-FEVAYIE FAKGETKGSV RLTEADAAEK YIAKVEEGKL 

           KLKN-GDELT IRLLRDEEET EYLNKAADEM STRRKTQK-N --KG---GRK 
           KFNE-EVTLT LRKATEDEEK TFLDKAVEFM KKRRDFSR-N nkN-KRFGRK 
           KIDDaEVTAD L--LVDEKET EYLKKIAEEQ AKRKVNAK-N ---------- 
           KFND-EVSLT LRKATEDEEK EFLDKAIEFM KKRRDFTRgK --NNKRFGRK 
           KFKD-EVSLS LRKATEEEEK EFIDKAIEFM KKRRDFTR-N --KGKRFNRK 

           RRGFGYNGND --RSGAKKPR NE 
           RHG----GND NRQG--KKSR A- 
           ---------- ---------- -- 
           RHG----GND NRN-NNKKQR S- 
           RHG----GND HKHGGGKKAR GD 
