# Supplementary material for: Genomic analysis of a sexually-selected character: EST sequencing and microarray analysis of eye-antennal imaginal discs in the stalk-eyed fly Teleopsis dalmanni (Diopsidae)
Source: BMC Genomics. 2009 Aug 5;10:361. doi: 10.1186/1471-2164-10-361 (PMC2737001; doi:10.1186/1471-2164-10-361)
Supplement: Additional file 3 — EST dipteran alignments. Amino acid alignment files for Teleopsis dalmanni EST translations and proteins for A. gambiae, D. melanogaster, D. pseudoobscura and D. virilis. [file 1471-2164-10-361-S3.zip › Supplemental_File1/CG10923.phy2]

     5    871 
CG10923    NIKVVVRVRP YNRKELEQ-N QRCVIKVLDE GCLLFDPDEE DEDFFYQGAK 
dpse       NIKVAVRVRP YNAKELEH-Q QRSIIKVMDK SALLFDPDEE DDEFFFHGTK 
dvir       NIKVIVRVRP YNQRETEQ-N QRCIIKVMDG SSLLFDPDEE DDEFFFQGAK 
dmel       NIKVAVRVRP YNVRELEQ-K QRSIIKVMDR SALLFDPDEE DDEFFFQGAK 
AGAP006803 -IRVAVRVRP FNERELE-gN PRNIIKVLDK STLMFDPDED EDEFFFHGVK 

           QSYRDITKRI NKKLSMDFDR VYDTCATNIN IFEECTAPLV DTVLNGYNCS 
           QNYRDITKRM NKKLTMEFDR VFDIDNTNQE LFEECTAPLV DAVLNGYNCS 
           QQYRDISKRT NKKLSMEFDR VYDTDRTNED LFMECTAPLV DAVLDGYNCS 
           QPYRDITKRM NKKLTMEFDR VFDIDNSNQD LFEECTAPLV DAVLNGYNCS 
           LTHRDITKRV KKKLTMEYDD VFDNTATNND IFEVCMKPLV QSVMNGYNCS 

           VFVYGATGAG KTFTMLGNES IPGLTYLTMR DLFNKIQLQN EQRKFDVGVS 
           VFVYGATGAG KTFTMLGSEA TPGITFLTMR DLFEKIQAQS DARKFDVGVS 
           VFVYGATGAG KTYTMLGSEN SPGLTFLTMR DLFEKIQSQQ DIRKFDVGVS 
           VFVYGATGAG KTFTMLGSEA HPGLTYLTMQ DLFDKIQAQS DVRKFDVGVS 
           VFVYGATGAG KTHTMLGNET CPGITFLTVK ELFRQIESLS EVRKFDIGIS 

           YLEVYNEQVM NLLNKSGPMK LREDSNGVVV SGLILRPIYS AEELLRLLAQ 
           YLEVYNEHVM NLLTKSGPLK LREDSNGVVV SGLRLTPIYS AEELLRMLAL 
           YLEVYNEQVM NLLTKSGPLK LREDSNGVVV SGLVLQPIYS ADELLHMLRL 
           YLEVYNEHVM NLLTKSGPLK LREDNNGVVV SGLCLTPIYS AEELLRMLML 
           YLEVYNELVM NLLTKSGPLK LREDSHGVVV SGLVLKQIHN ATELLELLAL 

           GNFNRTQHPT DANAESSRFH AIFQVHIRMT DRKTGTKRTV KLSMIDLAGS 
           GNGHRTQHPT DANAESSRSH AIFQVHIRIT DRKTDTKRTV KLSMIDLAGS 
           GNSNRTQHPT DSNAESSRSH AIFQVHIRIT DHNTGAKRSV KLSMIDLAGS 
           GNSHRTQHPT DANAESSRSH AIFQVHIRIT ERKTDTKRTV KLSMIDLAGS 
           GNRNRTQHPT DANAESSRSH AIFQVHIRMV EKKTGQKRAV KLSMIDLAGS 

           ERAASTKGIG VRFKEGASIN KSLLALGNCI NKLADGLKHI PYRDFNLTRI 
           ERAASTKGIG VRFKEGASIN KSLLALGNCI NKLADGLKHI PYRDSNLTRI 
           ERAASTKGLG MRFKEGASIN KSLLALGNCI NKLADGLKHI PYRDSNLTRI 
           ERAASTKGIG VRFKEGASIN KSLLALGNCI NKLADGLKHI PYRDSNLTRI 
           ERAASTKGVG IRFKEGANIN KSLLALGNCI NKLADGLKHI PYRDSNLTRI 

           LKDSLGGNCQ TLMVANVSMS SLTYEDTYNT LKYASRAKKI RTTLKQNVLV 
           LKDSLGGNCR TLMVANVSMS SLTYEDTYNT LKYASRAKKI RTTLKQNVIK 
           LKDSLGGNCR TLMVANVSMS SLTYEDTYNT LKYASRAKKI RSVLRQNVLK 
           LKDSLGGNCR TLMVANVSMS SLTYEDTYNT LKYASRAKKI RTTLKQNVLK 
           LKDSLGGNCQ TVMIANISPS SLTYDDTYNT LKYASRAKKI RTTVRQNIVP 

           SNMPKDYYIK KVTELLAENE KLKE------ ---INKVYET NTALTQESAE 
           SKMPTEFYVK KIDEVMAENE RLKE------ ---RNKALEA KV--AQLERG 
           SNLPKEFYVK KVTELMSEQE RLLQ------ ---HNKGLEA KL--AQMERS 
           SKMPTEFYVK KIDEVVAENE RLKE------ ---RNKALEA KA--TQLERA 
           SNVPKEFLVK KVNEQAEELE RLRAkvadle eqlRKKEQEA AAAAPGPSLA 

           K--Q-STCDE SKLELWYRKI CNVCLPVVTA QDNVLELQSR MKTLEFKMKI 
           Gsn---GYDP QELKSWYSRI DAVYATAKTM QECGIGIRSK IKIINYRQTL 
           G--Nn-GYDP QELKPWFNRI DAVYATVIKL QQCVIGLRSK IQTLSYRQTL 
           G--N-SGFDP LELKTWYSKI DAVYAAARQL QEHVLGMRSK IKNINYRQTL 
           L--N-ATL-- --LSTWVSRI DSCYASMRQA LQHLIALKSK EKLLNMRVKL 

           KTDSDKANRN LKLHRSVSED D----VSLDS AFIMQYEKKK EILTSELKRW 
           KKDFEEFRKM LSQDQRMCQE DYRRFNNYMT TLANQNDKYS E----ELPSW 
           KKDFEQLRKI VTLDQRLFQE DYKLFTNYVN ALGARNQKYT D----ELPLW 
           KKELEEFRKL MCVDQRVCQE DFRRFANYMS TLTSQMEKYK E----ELPSW 
           KEQAETIARI VTLDGSHLNE D--------- ---------- ---------- 

           RDKWYLAVRE LNRTKKEL-K NTGYDFPSRL MLQEQNLVIE NSKLKNHTDH 
           QDKVQHAYRE VESLKREVNQ SKLQQI-LGL YVKRKDLELQ MAKQNISSNH 
           RNKLEAACIN LKKLKLEAKE SKYHHI-LSL YLSNKDLEVQ LSKQQINSNH 
           LSKMEIAYQD LESLKREVNK SKAYQI-LIV YVKYKDLELQ LTKQNIFNNH 
           ---------- ---------- ---------- ---------- ---------- 

           YKRLNIEFFS DTNQRNNIIM TCFTFIQDMY NDLSANNDIN PNREQSFQRF 
           LYLINRELVE NSDLIRKSFT TACDVLCQAY NRLEDAEKLT PEIQALYDRL 
           LTGINNEQAE NSSLLRKSFS MICDVLHQLY NRLEETQKLT PEIQGVYERL 
           VNAINQELVE NLDLMRKSFR TACEVLNQTY DRLEDGQKLT PEIEAVFERL 
           ---------- ---------- ---------- ---------- ---------- 

           NQIIKSKSTS FLDDKNRNAM KSIRNNENKH AL-PA----- --DDDSP--- 
           -----HRKMR FAESEAN--- ---------- ---------- ---------- 
           -----ERKMR FTESETEATA QDME------ -Ld-ALLAEQ -HEEDEPSSA 
           -----LRKMR FADSEANTKM AEM----NPL AV-PVALRSS AQEEEEPTCS 
           ---------- ---------- ---------- ---------- ---------- 

           -GSSTSKRPR QIFDNFDDNF DINFNELEEK METSD--DDD MFSSNKVFKT 
           ---------- -------DDL HLSVDSTDSL ETDSD-s-DE ---AHKTFKK 
           LTSSARKRNR ---------L HLGVDSFEDT DSDTDtvE-D ---SQQQFKK 
           LTASAKKRQR QAAQSDDDDL HLSMEDFDSQ DTESD--SEE L---HRTFKR 
           ---------- ---------- ---------- ---------- ---------- 

           PLAVSQNPNE TRII------ -KKSVEEEQD GT--QIITNT VTSKVKPLFQ 
           P----HNLNQ TQVL------ ---------- STtyNALTST VT-------- 
           P----RNLDV TQVI------ ----ASN-TK SH--KALTAT VT-------- 
           P----RNLNE TQVLGPCSSS SSSSTSSSSS AR--KALTAT VT-------- 
           ---------- ---------- ---------- ---------- ---------- 

           TLKPAVTAKK NLVTNIFSEK IVQVPQ--NK EHVKNVLLKS KNFN-QGLLK 
           --KQRN-VHQ RIVTDLLSDQ --NVRG--GN DKIKQVLLKS SNFTTQGLQR 
           --KPRP-VSH RMVSDMLSDQ --NVCGsaDK EKMKQALLKS SKFTTQGLQR 
           --KPR-TVQQ RLVSDLISDQ --NVRG--GN EKIKKALLKS NHFTAQGLQR 
           ---------- ---------- ---------- ---------- ---------- 

           TAIGGTL-KE NKKYSPSRVR KSPRTIVSK- VANSANFAKR PP-----PRN 
           SLAAASIAKE NVKFNGNYVR KSPRALVAKA MSGNPTITRK -------PLG 
           TCAAA-IQKE NLKFSANCVR KSPRALIAKT LAGSSATLRK PIsrlagTLG 
           TLAAASLAKE NVKYNANYVR KSPRALMAKA LAGTSTLARK -------PLG 
           -----SVSKE NRKKSPKRIG KSPRTV---- ---------- ---------- 

           VTGMTEPNVR INRAASFRVK K 
           TGNKEPPLVK FNRAASFRLK K 
           SGAKEAPVVR INRAASFRVK K 
           SASKEPPLVK FNRAASFRLK K 
           ---------- ---------- - 
