# Supplementary material for: Genomic analysis of a sexually-selected character: EST sequencing and microarray analysis of eye-antennal imaginal discs in the stalk-eyed fly Teleopsis dalmanni (Diopsidae)
Source: BMC Genomics. 2009 Aug 5;10:361. doi: 10.1186/1471-2164-10-361 (PMC2737001; doi:10.1186/1471-2164-10-361)
Supplement: Additional file 3 — EST dipteran alignments. Amino acid alignment files for Teleopsis dalmanni EST translations and proteins for A. gambiae, D. melanogaster, D. pseudoobscura and D. virilis. [file 1471-2164-10-361-S3.zip › Supplemental_File1/CG1093.phy2]

     5    255 
CG1093     HQMRDPAHTL GAVSVGSIPQ TLVSNNG--- --------TN GELSIQKAL- 
dpse       HQMRDPAHTL GG-SVGSIPQ TLIG--Gagg gaGG-HSSSN GAL------- 
AGAP003924 -QMRDPATVG GG-SVGSIPQ SIVS--S--- --SAn----- -ANDLQKALr 
dvir       HQMRDPAHTL GG-SVGSIPQ TLIA--G--- ---A-GG--- -------AA- 
dmel       HQMRDPAHTL GG-SVGSIPQ TLIGGGG--- --GS-HGNSN GAL------- 

           -MSS--GLHS TPATNLKLIE ATRNAQHDAS P--------- ---------- 
           -N----GIHA TPATNLKMSE AMRQAQHDAS P--------- ---------- 
           nQ----GIHS TPASNLKLSE QMRYAQHDSS Ptlayhlqqh qqqqhqhyqs 
           -HGSlnGIHA TPATNLKMSE ALRNAQHDAN P--------- ---------- 
           ---N--GIHA TPATNLKMSE AMRNAQHDTS P--------- ---------- 

           ------NLVS SKMKSSKSYT HGLSSSAGTV NIPT-STSAQ SNLSLLADIS 
           ------NPIS SKMKASKSYT HGLSSSSGTV NIPT-STSAQ SNLSLLADIS 
           ypqqyqNGAP NRLATSKSYS GGLNHSSGGV NGPTgSGGIS CSLASLPDIS 
           ------NPVS SKMKASKSYT HGLSNSSGTV NIPT-STSAQ SNLSLLADIS 
           ------NPVS SKMKASKSYT HGLSSSSGTV NIPT-STSAQ SNLSLLADIS 

           PNHTHFFEVM YVGKIRVSHK RVPFTFIDDA LPKFKAYDAQ KTRLLNMATN 
           PNHTHFFEVM YVGKIRVSQK RVPNSFIDDA LPKFKAYDAQ RLRLLQ---N 
           ANNSQFFEVL YVGKIKVSHK RVPYTFIDEA LPKFKAYDAE KLR------- 
           PNHTHFFEVM YVGKIRVSQK RVPNTFIDDA LPKFKAYDAQ RLRILQ---N 
           PNHTHFFEVM YVGKIRVSQK RVPNTFIDDA LPKFKAYDAQ RLRLLQ---N 

           RKLSLNETGV TTLDLK---H V--TLKENDV AEEDETEADE PDDKEKNKEN 
           RKMSLSSEGG VGIEAKTvs- S--SLKSHDL KEEDE----- --EQEQQQQH 
           ---------- ---------- ---------- ---------- ---------- 
           RKMSLSSEGG IGIEAK---S AggALKGHEI KEVDE---EE QE-------- 
           RKMSLSSEGG VGIEAKP--S S--SLKSHDL KEEDE----- -EEQEQHKGH 

           IKSQD 
           QQPEE 
           ----- 
           --SQP 
           DDSQD 
