# Supplementary material for: Genomic analysis of a sexually-selected character: EST sequencing and microarray analysis of eye-antennal imaginal discs in the stalk-eyed fly Teleopsis dalmanni (Diopsidae)
Source: BMC Genomics. 2009 Aug 5;10:361. doi: 10.1186/1471-2164-10-361 (PMC2737001; doi:10.1186/1471-2164-10-361)
Supplement: Additional file 3 — EST dipteran alignments. Amino acid alignment files for Teleopsis dalmanni EST translations and proteins for A. gambiae, D. melanogaster, D. pseudoobscura and D. virilis. [file 1471-2164-10-361-S3.zip › Supplemental_File1/CG10932.phy2]

     5    219 
dpse       -NLLQATR-N LCAQtRRAYS SKVQDVMVVA AARTPIGSFQ SQLAPLSATQ 
CG10932    ASFLKASR-A LCNQ-ARLYS SKLHDVVIVS AARTPIGSFQ SQLAPLSATQ 
AGAP011329 -RA-IGTR-A -----HYSTS GKRHDVVIVA ATRTPIGSFQ SSLSSLSATQ 
dvir       --MLQATRsQ LCAQ-ARRYS SKISDVVVVS AARTPIGSFQ SQLAPLTASQ 
dmel       ARLLQATR-R -WSA-HRNYS SKIAEVVVVS AARTPIGSFQ SQLAPLTATQ 

           LGATAIEAAI ERAGIAKTDV NEVIMGNVVS AGLGQAPARQ AAIFAGLPTN 
           LGAVAIEAAV QRAGITKEDV EEVYMGNVVS AGLGQAPARQ AAIFAGLPKN 
           LGAVAVESAV KQAGIGKEDV QEVYIGNVCA AGLGQAPARQ AVIFAGLPKS 
           LGATAIEAAI QRAGIGKGDV SEVIMGNVVS AGLGQAPARQ AAIFAGLPTS 
           LGARAIEAAI EKAGIAKTDV QEVIMGNVVS AGLGQAPARQ AAIFAGLPTN 

           VCCTTVNKVC SSGMKSVMLG AQSLMLGYAD VVIAGGMESM SNVPFYLKRG 
           VCCTTVNKVC SSGMKAVMLS AQSLMLGQSD VIVAGGMESM SNVPYYLKRG 
           TICTTVNKVC SSGMKSVMLG AQTLMLGQQD VIVAGGMESM SNVPYYLKRG 
           VCCTTVNKVC SSGMKSIMLG AQSLMLGQAE IVVAGGMESM SNVPYYLKRG 
           VCCTTVNKVC SSGMKAVMLG AQSLMLGYAD VVVAGGMESM SNVPYYLKRG 

           ATPYGGVNLI DGIVFDGLWD VYNKFHMGNC AENTAKKMTI SRADQDAYAI 
           ATPYGSVQLI DGIVFDGLTD VYNKFHMGNC AENTA-KMGI TRQEQDDFAI 
           STPYGGVSLI DGIVFDGLTD VYNKFHMGNC AENTAKQMGI TRKDQDEFAV 
           ATPYGGVNLT DGIVFDGLWD VYNKFHMGNC AENTAKKMQV TRQEQDAFAI 
           ATPYGGVNLT DGIVFDGLWD VYNKFHMGNC AENTAKKLEI TRQQQDDFAI 

           QSYKRSALAW QANAFADEI 
           QSYKRSAKAW TDKVFDAEI 
           RSYQRSAAAW AAKAFEAEI 
           ESYKRSAQAW SDKIFANEI 
           ESYKRSAAAW ANKVFQDEI 
