# Supplementary material for: Genomic analysis of a sexually-selected character: EST sequencing and microarray analysis of eye-antennal imaginal discs in the stalk-eyed fly Teleopsis dalmanni (Diopsidae)
Source: BMC Genomics. 2009 Aug 5;10:361. doi: 10.1186/1471-2164-10-361 (PMC2737001; doi:10.1186/1471-2164-10-361)
Supplement: Additional file 3 — EST dipteran alignments. Amino acid alignment files for Teleopsis dalmanni EST translations and proteins for A. gambiae, D. melanogaster, D. pseudoobscura and D. virilis. [file 1471-2164-10-361-S3.zip › Supplemental_File1/CG10933.phy2]

     5    421 
AGAP005616 MAFLCPVRIR RGKKKKPIGS did--KDLSS SLGLnhGMGR ITGSASIETL 
dpse       MAFLCPVRMR RDKKKATSAS ---IERDLPA VGGL--GMGR ITGSSSIETL 
dvir       MAFLCPVRMR RDKKKATNAN ---IERDLAP V-----GMGR ITGSSSIETL 
dmel       MAFLCPVRMR RDKKKATNAS ---IERDLPA VGVL--GMGR ITGSSSIETL 
CG10933    MAFLCPVRMR RDKKK----- ---VERDLPV --PV--GMGR ITGSSSIETL 

           VRVGIEKEHG LSPDSKMVVL HDFTPCVDDE LEVKRGQIVN ILYRENDWVY 
           VRVGIEKEHG LSPDSKMVVL HDFTPCVDDE LEVKRGQLVN ILYRENDWVY 
           VRVGIEKEHG LSPDSKMVVL HDFTPCVDDE LEVKRGQLVN ILYRENDWVY 
           VRVGIEKEHG LSPDSKMVVL HDFTPCVDDE LEVKRGQLVN ILYRENDWVY 
           VRVGTEKEHG LSPDSKMVVL HDFTPCVDDE LEVKRGQIVN LLYRENDWVY 

           VIGQDTRQEG FIPHSYCAPF NTQLADLAIK KKLPRDLST- -MVEEAVVLA 
           VIGQDSRQEG FIPFSYCAPC NTQLAELAVK KKLPREHCPE QPIDENMPLL 
           VIGQDSRQEG FIPFSYCAPY NTQLAELAIK KKLPREQCPE QPHEENQPLL 
           VIGQDSRQEG FIPFSYCAPC NTQLADLAVK KKLPREQCPE QPIEENIPLL 
           VIGQETRQEG FIPYSYCAPA HTQLADLAVK KKLPREQNVN IDHGENIPLL 

           R------GRp gcMD-VLDDS T----GPGl- ------LTNa lkhsQASLSS 
           G---a-ENK- --LDALCDDP IpvanANG-S SNN---IEN- ------SLHV 
           Gvgv--DNK- --LDVLCDEA I----AAG-T APAannLES- -----NLHVA 
           G----TDNK- --LDVLCDET L----NPG-S ANS---IEN- ------TLLV 
           S----AESK- --LELLED-- ---------S GPT---LKN- ----NETLIL 

           EPDFLPFAKD PSGRYIVLYT FIARDENDVS VERGEFVTVL NREDPEWFWI 
           EPECTPFIKE PSGRCIVLYT FIARDENDLS VERGEFVTVL NREDPDWFWI 
           MPECTPFIKE PSGRCIVLYT FIARDENDLS VERGEFVTVL NREDPDWFWI 
           EPECTPFVKE PSGRCIVLYT FIARDENDLS VERGEFVTVL NREDPDWFWI 
           EPECTPFHKE ASGRYIVLYT SIARDENDLS VERGEFVPVL NRDDTDWFWI 

           VRSDGQEGFI PSGFVYPAEN ILqghagkqQ QQQQGGVNSM ---------- 
           MRSDGQEGFV PAGFIYPADS VR-------V LQQQK----- ---TPlne-- 
           MRSDGQEGFV PANFIYPADS VR-------V LQQQKA---T PTAAP---LN 
           MRSDGQEGFV PASFIYPADS VR-------V LQQQ------ ---------- 
           VRSDGEEGFI PAAFVYPADS VL-------Q VQQNMVMQEN AHHNP---KL 

           ---------- ----GSIGGG gqHQQQQQQQ ------QQQA QHQ-Q---QA 
           ---------- ----NNIQ-H --HS-----T ------LNAM ESILQ---Q- 
           E--------- ---------- --SNMQ-HHA NLTGGGLNAM ESMLQqqgQQ 
           ---------- ---------- -------KAT ------LNAM ETILQ---QG 
           NTEPNKHNSN VVVPSNIHGG --HAQILKNT NNPLDPTNGL SSLQQ---QL 

           QQQQQ-QQQH QQQ--PGIGS DDLRYHGTEL VMLYDYKAQA PDD--LSVRR 
           GQQPQpLQQQ QQPQqLGLGP DDLRYHGTEL VMLYDYKAQA PDDLYLSVRR 
           AQQQQ-QQQQ QQQQ-LGIGT DDLRYHGTEL VMLYDYKAQA PDD--LSVRR 
           QQGQQ-SQQQ QQPQ-LGLGT DDLRYHGTEL VMLYDYKAQA PDDLYLSVRR 
           IQQNQ-NNHQ LQPQ-IGIGT DDLRY-GTEL VMLYDYKAQA PDD--LSVRR 

           GDWIYADLNN QTVDGWLWAY A 
           GDWIYADLNN QTVDGWLWAY A 
           GDWIYADLNN QTVDGWLWAY A 
           GDWIYADLTN QTVDGWLWAY A 
           GDWIYADLSN QTVDGWLWAY A 
