# Supplementary material for: Genomic analysis of a sexually-selected character: EST sequencing and microarray analysis of eye-antennal imaginal discs in the stalk-eyed fly Teleopsis dalmanni (Diopsidae)
Source: BMC Genomics. 2009 Aug 5;10:361. doi: 10.1186/1471-2164-10-361 (PMC2737001; doi:10.1186/1471-2164-10-361)
Supplement: Additional file 3 — EST dipteran alignments. Amino acid alignment files for Teleopsis dalmanni EST translations and proteins for A. gambiae, D. melanogaster, D. pseudoobscura and D. virilis. [file 1471-2164-10-361-S3.zip › Supplemental_File1/CG10938.phy2]

     5    247 
CG10938    MFLTRAEYDR GVNTFSPEGR LFQVEYAIEA IKLGSTAIGI CTNEGIVLAA 
dpse       MFLTRSEYDR GVNTFSPEGR LFQVEYAIEA IKLGSTAIGI CTNEGVVLAV 
AGAP008816 MFLTRSEYDR GVNTFSPEGR LFQVEYAIEA IKFGSTAIGI STPDGVVMAV 
dvir       MFLTRSEYDR GVNTFSPEGR LFQVEYAIEA IKLGSTAIGI CTNDSVVLAV 
dmel       MFLTRSEYDR GVNTFSPEGR LFQVEYAIEA IKLGSTAIGI CTPEGVVLAV 

           EKRITSPLMV PTSVEKIVEV DKHIGCVTSG LMADARTLID RARVECQNHW 
           EKRITSPLMV PSSVEKIVEV DKHIGCATSG LMADARTLIE RARVECQNHW 
           EKRITSSLIE PSKMEKIVEV DRHIGCATSG LMADSRTLLD RARIECQNHW 
           EKRITSPMMV PKTVEKIVKV DEHIGCATSG LMADARTLIE RARVECQNHW 
           EKRITSPLMV PSTVEKIVEV DKHIGCATSG LMADARTLIE RARVECQNHW 

           FTYNESMSIE SCAQAVSTLA IQFGDSG--D -GGSAMSRPF GVALLFAGIN 
           FVYNERMSIE SCAQAVSTLA IQFGDSGDSD -GAAAMSRPF GVAILFAGVE 
           FVYNERMSVE SCAQAVSNVA IQFGDGDDTD s-A--MSRPF GVAILFAGIE 
           FVYNEAMTVE SCAQAVATLA IQFGDSGDSD -GASAMSRPF GVAILFAGIE 
           FVYNERMSIE SCAQAVSTLA IQFGDSGDSD -GAAAMSRPF GVAILFAGIE 

           EGQPQLWHMD PSGTYSRYSA KAIGSGSEGA QQNLQDNYTK EMSLNDALDL 
           NKKPQLWHMD PSGTFVRHSA KAIGSGSEGA QQNLQDTFTA EMSLNEAIDL 
           NGEPQLWHMD PSGTYIRFDA KAIGSGSEGA QQNLQEYYLP TMTIKEAINL 
           NGKPQLWHMD PSGTYIKHCA KAIGSGSEGA QQNLQEKYTP EMSLKDAIDL 
           AGQPQLWHMD PSGTFVRHGA KAIGSGSEGA QQNLQDLFRP DLTLDEAIDI 

           ALNTLKQVME DKLNSTNVEV MTMT-P-DKL FRMYTKQEVE DIIAKLA 
           CLNTLKQVME EKLSSTNVEV MTMT-A-EKE YYMFSKQEVE EHISNLA 
           ALSTLKQVME EKLNSTNVEV MTMTpK-E-L FRMFSKEEVE EYINNMS 
           CLNTLKHVME EKLNETNVEL MTMT-TsKKE FTMLGEDEVK KLIEELV 
           SLNTLKQVME EKLNSTNVEV MTMT-K-ERE FYMFTKEEVE QHIKNIA 
