# Supplementary material for: Genomic analysis of a sexually-selected character: EST sequencing and microarray analysis of eye-antennal imaginal discs in the stalk-eyed fly Teleopsis dalmanni (Diopsidae)
Source: BMC Genomics. 2009 Aug 5;10:361. doi: 10.1186/1471-2164-10-361 (PMC2737001; doi:10.1186/1471-2164-10-361)
Supplement: Additional file 3 — EST dipteran alignments. Amino acid alignment files for Teleopsis dalmanni EST translations and proteins for A. gambiae, D. melanogaster, D. pseudoobscura and D. virilis. [file 1471-2164-10-361-S3.zip › Supplemental_File1/CG10939.phy2]

     5    331 
AGAP012008 RLCHVVKRAD FDGYGFNLHA EKGRPGQYIG KVDDGSPAES AGLRQGDRII 
dpse       KTCHIVKRPD FDGYGFNLHS EKVKPGQFIG KVDAKSPAES AGLKEGDRIL 
CG10939    KMCHIVKRDD FDGYGFNLHS EKIKPGQYIG KVDKNSPAES AGLREGDQII 
dvir       KTCHIVKRPD FDGYGFNLHS EKVKPGQFIG KVDANSPAEA AGLKEGDRIL 
dmel       KTCHIVKRPD FDGYGFNLHS EKVKPGQFIG KVDADSPAEA AGLKEGDRIL 

           EVNGQNITTE THKKVVELIK TVPNETRLLV ID-------- ---------- 
           EVNGVSIGSE THKQVVARIK AIANEVRLLL IDVDGKPIDV SPPSP-SAL- 
           EVNGVTIGNE SHKQVVQRIK SIANEVRLLL LDVDRNNLTK HHPIP-FSSI 
           EVNGVSIGSE THKQVVARIK AIANEVRLLL IDVDGKAIEM PSKSPa-SPV 
           EVNGVSIGSE THKQVVARIK AIANEVRLLL IDVDGKALEV KPASP-PAAA 

           ---------- ---------- ---------- ---------- ---------- 
           SncseptngN GNGTP----N VNGNGYEGTK QEMPGASANI SSISMVSMKR 
           S--------N DSESVDIKIN NNENIFDDAL QFNSGSNPNT NSKSSIIDRT 
           T--------N GNG-----CS SSPPSYEGTK QEIPGASANI SSISVTSTKR 
           C--------N GNGSA----- -SQNGYEGTK QEMPGASANI SSISMVSTKR 

           ---------- ---------- ---------- ---------- ---------- 
           SSNASSIQSG STMNASDLDV VDRG--IP-p pVAAVVA-AS --P---qQNG 
           AQNECE-NSS NNVYSDDHDD YKAGEAIPY- -SA------- ---------- 
           ISNASSIQSG STMNASDMDV VDRG--MP-- -VA-PATV-P laAPIsaQNG 
           SSNASSIQSG STMNASDLDV VDRG--IPA- -VAAPVAITP --PPV--QNG 

           ---------- ---------- ---------- ---------- ---------- 
           SK-P-Sspsp -INN------ ---------- -NTLMSTPPP PSAAVASMNs 
           ----NN---- FVNE------ ---------- -KTVSDRDHQ LNIAQ---E- 
           NKsPSS---- NNNNinsssh nnnnnnnnns sNKMMSTPPP PSSAVASLN- 
           SK-PSS---- PINN------ ---------- -NTLMSTPPP PSATKAGIN- 

           ---------- ---------- ---------- ---------- ---------- 
           -NGNVY---- ---SSSNgNT ---NG--TAS PTASPTPTam tapqttapmt 
           RNRKCTL--- ---TEGG-NS ---N------ ---------- ---------- 
           NNGSVY-ssn ssaANGN-SS vlgNGsa--T PTVPAPNG-- ---------- 
           NNGSVYN--- ---TNGN-GT ---NG--MTT PTTPPPPT-- ---------- 

           ---------- ---------- ---------- - 
           aaagaAGNRA GSLNLPLTVA EMRAKLASKK K 
           -----TASNS ANLELPMTAA EMRAKLFAKK K 
           -----GMNRA GSLNLPLTVA EMRAKLASKK K 
           -----SGYKA GTLHLPMTAA EMRAKLASKK K 
