# Supplementary material for: Genomic analysis of a sexually-selected character: EST sequencing and microarray analysis of eye-antennal imaginal discs in the stalk-eyed fly Teleopsis dalmanni (Diopsidae)
Source: BMC Genomics. 2009 Aug 5;10:361. doi: 10.1186/1471-2164-10-361 (PMC2737001; doi:10.1186/1471-2164-10-361)
Supplement: Additional file 3 — EST dipteran alignments. Amino acid alignment files for Teleopsis dalmanni EST translations and proteins for A. gambiae, D. melanogaster, D. pseudoobscura and D. virilis. [file 1471-2164-10-361-S3.zip › Supplemental_File1/CG10944.phy2]

     5    247 
CG10944    LNVSYPVTGC QKLFEI-VDE HKLRVFYEKR MGQIVEADLL GEEWKGYMLR 
dpse       LNVSYPATGC QKLFEV-VDE HKLRVFYEKR MGQVVEADIL GNEWKGYQLR 
AGAP002919 LNVSFPATGA QKTFEIpSDD HKLRHFYDKR MGTEIGADHL GEEWKGYILK 
dvir       LNVSYPATGC QKLFEV-VDE HKLRVFYEKR MGQVVEADIL GDEWKGYQLR 
dmel       LNVSYPATGC QKLFEV-VDE HKLRVFYEKR MGQVVEADIL GDEWKGYQLR 

           LSGGNDKQGF PMKQGVLTHG RVRLLLKKGH SCYRPRRTGE RKRKSVRGCI 
           IAGGNDKQGF PMKQGVLTHG RVRLLLKKGH SCYRPRRTGE RKRKSVRGCI 
           IAGGNDKQGF PMKQGVLTNT RVRLLLKKGH SCYRPRRAGE RKRKSVRGCI 
           IAGGNDKQGF PMKQGVLTHG RVRLLLKKGH SCYRPRRTGE RKRKSVRGCI 
           IAGGNDKQGF PMKQGVLTHG RVRLLLKKGH SCYRPRRTGE RKRKSVRGCI 

           VDSNMSVLAL VVVKKGENEI AGLTDVVVPR RLGPKRAGKI RKLYNLTKED 
           VDANMSVLAL VVIKKGEQHI AGLTDTTIPR RLGPKRASKI RKLYNLSKED 
           VDQNLSALAL VIVRKGEKDI PGLTDVNVPR RLGPKRASNI RKLYNLSKED 
           VDANMSVLAL VVIKKGEQDI AGLTDTTIPR RLGPKRASKI RKLYNLTKED 
           VDANMSVLAL VVLKKGEKDI PGLTDTTIPR RLGPKRASKI RKLYNLSKED 

           DVRRLVVRRP LPARDSKKAT SKAPKIQRLV TPVVLQRKRR RIALKKKRQS 
           DVRRFVVRRP LPAKDNKKAT SKAPKIQRLI TPVVLQRKHR RIALKKKRQT 
           DVRHYVVKRP LPVKEGQKPR FKSPKIQRLI TPVVLQRKRH RLLIKKRRSE 
           DVRRFVVRRP LPAKENKKAT SKAPKIQRLI TPVVLQRKHR RIALKKKRQQ 
           DVRRFVVRRP LPAKDNKKAT SKAPKIQRLI TPVVLQRKHR RIALKKKRQI 

           ISKEAAASYA KLLAQRKKES KVRREEAKRK RSASIRESKS SISSDKK 
           ASKEAAADYA KLLVQRKKES KAKREEAKRR RSASIRESKS SISSDKK 
           ARREAESQYS RLLALRRRQE RVRRHS---- RLSSIRDSRS SLTSEKD 
           ASKEAAADYA KLLVQRKKES KAKREEAKRR RSASIRESKS SVSSDKK 
           ASKEASADYA KLLVQRKKES KAKREEAKRR RSASIRESKS SVSSDKK 
