# Supplementary material for: Genomic analysis of a sexually-selected character: EST sequencing and microarray analysis of eye-antennal imaginal discs in the stalk-eyed fly Teleopsis dalmanni (Diopsidae)
Source: BMC Genomics. 2009 Aug 5;10:361. doi: 10.1186/1471-2164-10-361 (PMC2737001; doi:10.1186/1471-2164-10-361)
Supplement: Additional file 3 — EST dipteran alignments. Amino acid alignment files for Teleopsis dalmanni EST translations and proteins for A. gambiae, D. melanogaster, D. pseudoobscura and D. virilis. [file 1471-2164-10-361-S3.zip › Supplemental_File1/CG10948.phy2]

     5    312 
CG10948    NETFLKAVQT ITVWLERGDC SKRNANVFYS MIQSTHAHVR CLHADKQQLE 
dpse       NETFVKAIQT ITAWLERGDC TKRNANVFYS MIQITHAHVR HLHTDKQQLE 
AGAP011541 DETFAKAVQT LVTWLERGDC SKKNANNFYS MIQSTNSHVR RLLSEKSVCD 
dvir       NETFVKAIQT ITAWLERGDC TKRNANVFYS MIQSTHAHVR RLHTDKQQLE 
dmel       NETFVKAIQT ITAWLERGDC TKRNANVFYS MIQSTHAHVR RLHADKLQLE 

           DDLRKARECY RKQMLTMSTQ ---------- ---------- ---------- 
           EDLRKARESY SKQMGTMSTQ FTQIEKVFNA ASHKKVWDHF TKAQRKNIDQ 
           EELKRAREQY RRQTKGMLAQ CK-----YTL AVHKKVWDHF TKAQRKNIDA 
           EDLRKARECY RKQMGTMSTQ FTQIEKVFNA ASHKKVWDHF TKAQRKNIDQ 
           EDLKKARDSY RNQMGTMSTQ FTQIEKVFNA ASHKKVWDHF TKAQRKNIDQ 

           ------ELRS IQI--ED--- -DEMEMSDDE SD-NQSGHT- KRTRYDSEGL 
           WKKLATELHS VRIn-DD--- -DEMEISDDE RDFERR-VGG KRTRYDSDSL 
           WKKQSLDIKC VQL--DDfpd eDGMDMSEDD HSVSSL--PC KKARWEQDHK 
           WKKLATELRT VQI--DD--- -DEMEISDDE RDYERR---S KRTRYDSDGL 
           WKKLATELRT VQI-TDD--- -DEMEISDDE RDYDRRGHSA KRIRYDSDGL 

           KDENDSLRCQ LEAIRNEMSL ERTDIKYDSD FREKQIKVLQ ETIRNMQTQL 
           KDENDSLRCQ LEAIRHEMSL ERSDYVQ--- -REKQIKVLQ ETIRNMQTQL 
           DHAVDTDRGT ADSAAEHQSL HDSELKM--- -KILHIEVLQ ETIRNLQTQL 
           KDENDSLRCQ LEAIRNEMSV ERSDCVQ--- -REKQIKVLQ ETIRNMQTQL 
           KDENDSLRCQ LEAIRHEMTL ERSDYVQ--- -REKQIKVLQ ETIRNMQTQL 

           LQTKLREQKD LKTIEHLERK LKQAAVKQLL LKTKIRETEV KSKDKDKEKD 
           LQTKLREQKD TKHIEQLERN LKDAGVKQLL LKTKIKQTAD KLKDKE-SQS 
           LENKAKETER QNRICELEDE LKDANVKQLL LKTKI----- ---------- 
           LQTKLREQKD CKTIEQLERN LKEAGVKQLL LKTKIKETAD KLKDKE-AYS 
           LQTKLREQKD NKTIEQLERN LKDAGIKQLL LKTKIKETVD KLRDKE-ANS 

           MGTPSISDTS EI------LC D--------- ---------- ------EHEL 
           ATASNA---- --DYSSGDSC SQEAAselrv pp-------- -LRQPSELEI 
           ---------- ---------- ---------- ---------- ---------- 
           TSVS---NAS NADYSSGDSC SRNAD----- --DLrpsekk d--IALELEI 
           AGASNASNAS NLDYSSGDSC SREGT----- --EI------ -IRPQAEPEI 

           PDCDEVDDFV EI 
           IDIDKVDDDV RI 
           ---------- -- 
           IDIDKVDDDV RI 
           IDIDKVDDDV RI 
