# Supplementary material for: Genomic analysis of a sexually-selected character: EST sequencing and microarray analysis of eye-antennal imaginal discs in the stalk-eyed fly Teleopsis dalmanni (Diopsidae)
Source: BMC Genomics. 2009 Aug 5;10:361. doi: 10.1186/1471-2164-10-361 (PMC2737001; doi:10.1186/1471-2164-10-361)
Supplement: Additional file 3 — EST dipteran alignments. Amino acid alignment files for Teleopsis dalmanni EST translations and proteins for A. gambiae, D. melanogaster, D. pseudoobscura and D. virilis. [file 1471-2164-10-361-S3.zip › Supplemental_File1/CG10954.phy2]

     5    302 
AGAP009154 MILLEINNRI VEETLTVKFK NAIAGNKAES IDVTVADFDG VLFHISNING 
dpse       MILLEINNRI IEETLLVKYR NAQAGLKPES IDIRIADFDG VLYHISNVNN 
CG10954    MILLEIYNRI LEETLLVKFR NALAGLKPES IDVRIADFDG VLFHISNVNG 
dvir       ---------- ---------- ---------- ---------- ---------- 
dmel       MILLEINNRI IEETLLVKYR NAQAGLKPES IDIRIADFDG VLYHISNVNG 

           DKTKVRTSIS LKFYKQLQEH GADELLKREY GDLLVAPEDG YNVSVLVDLE 
           DKTKVRISIS LKFYKQLQEH GADELLKREY GSLLTDTEEG YNVSVLINLE 
           DKTKVRVSIS LKFYKQLQEH GADELLKREY GNLLTDPEDG YNVSVLINLE 
           ---------- ---------- ---------- ---------- ---------- 
           DKTKVRISIS LKFYKQLQEH GADELLKREY GSLLTDTEEG YNVSVLINLE 

           NIPENWEETV RKIGLLKRNC FASVFEKYFD FQSQGEgegE GQKRAVINYR 
           EIPEDWEQIA KRIGLLKRNC FASVFEKYFD YQEQGE---E GQKRAVINYR 
           DIPEDWETIA KKIGLLKRNC FASVFEKYFD FQEQGE---D GQKRAVINYR 
           ---------- ---------- ---------- ---------- ---------- 
           EIPEDCEQIA KRIGLLKRNC FASVFEKYFD YQEQGE---E GQKRAVINYR 

           NDETMYVEAK PDRVTVVFST IFRDEDDVVL GKVFMQELRE GRRASHTAPQ 
           NDETLYVEAK PDRVTVVFST IFRDEDDVVI GKVFMQELRE GRRASHTAPQ 
           NDETLYVEAK SDRVTVVFST IFRDEDDVVI GKVFMQELRE GRRASHTAPQ 
           ---------- ---------- ---------- ---------- ---------- 
           NDETLYVEAK PDRVTVVFST IFRDEDDVII GKVFMQELRE GRRASHTAPQ 

           VLFSHREPPL ELANTGARVG ENIGYVTFVL FPRHTAKETR DNTINLIHMF 
           VLFTHREPPL ELANTDARVG DNIGYVTFVL FPRHTNKETR DNTINLIHMF 
           VLFSHREPPL ELANTDAKVG DNIGYVTFVL FPRHTNKETR DNTINLIHMF 
           ---------- ---------- ----YIFAVL FPRHTNKETR DNTINLIHMF 
           VLFSHREPPL ELANTDARVG DNIGYVTFVL FPRHTNKETR DNTINLIHMF 

           RDYLHYHIKC SKAYIHSRMR AKTTEFLKVL NRARPEPKIT EKKTITGRTF 
           RDYLHYHIKC SKAYIHSRMR AKTSDFLKVL NRARPEPKNT EKKTITGRTF 
           RDYLHYHIKC SKAYIHSRMR AKTSDFLKVL NRARPEPKNT EKKTITGRTF 
           RDYLHYHIKC SKAYIHSRMR AKTSDFLKVL NRARPESKTT EKKTITGRTF 
           RDYLHYHIKC SKAYIHSRMR AKTSDFLKVL NRARPEPKNT EKKTITGRTF 

           IR 
           KR 
           IR 
           IR 
           KR 
