# Supplementary material for: Genomic analysis of a sexually-selected character: EST sequencing and microarray analysis of eye-antennal imaginal discs in the stalk-eyed fly Teleopsis dalmanni (Diopsidae)
Source: BMC Genomics. 2009 Aug 5;10:361. doi: 10.1186/1471-2164-10-361 (PMC2737001; doi:10.1186/1471-2164-10-361)
Supplement: Additional file 3 — EST dipteran alignments. Amino acid alignment files for Teleopsis dalmanni EST translations and proteins for A. gambiae, D. melanogaster, D. pseudoobscura and D. virilis. [file 1471-2164-10-361-S3.zip › Supplemental_File1/CG10960.phy2]

     5    300 
dpse       -----AEEQA PRKPGTSNEE SSHLLEAAEN GAKYGSRQAV KIVKANENG- 
CG10960    SKTMLSSERI DTTKPIVTEE NSHLLETAAN GDKYGSQQA- ---------- 
AGAP001027 ---------- ---------- ---------- ---------- ---------- 
dvir       -------DEP NKKPDASNEE SSHLLEANEN GAKYGSRQAV KIIKVHANGN 
dmel       SSSNSSGEEA NKKSGSNNEE SSHLLESAEN GAKYGSRQPV KIVKASDNGR 

           -S--TTPHDQ ENLLG-NMVH ASTENKSKKL PQYVAALAAA GGAFAAGTVL 
           --------DQ DALLGDNMVQ MKHS-TSRKL PQYIAALAAA GGALAAGTLL 
           ---------- ---------- -------RKL PQYIAGLAAS GGALAAGTFL 
           DSanASPQDQ ENLLG-RMVH TSTENRSKTF PQYVAALAAA GGAFAAGTLL 
           TS--STPHDQ ENLLG-NMVH TSTSNNSQKW PQYVAALAAA GGAFAAGTVL 

           GWTSPAQPQI VDGGEGYDFP VSGTQFSWVG SSINLGAACV CIPIGFLISL 
           GWTNPAQNDV I-AGK-YGFD VSEDQFSLVG SFVTLGAACV CIPIGILINM 
           GWTAPTDKPL TVEGE-YGFP VSDEQFSWVG SISNLGAALM CFPIGYMMKL 
           GWTSPAETSI VKE-DFYGFE VTNENYSWVS SFMTLGAACV CIPIGFLINM 
           GWTSPAETEI VDRGEGYDFP VDKDQFSWVG SAMTLGAACV CIPIGFLINM 

           IGRKLTMLML VLPFLVGWAM LIWAPSVGFL YASRFILGLA GGAFCVTAPM 
           IGRKLTMLLH VLPFTLGWCL LIWAQNVSML YAARFILGVS GGAFCVTAPM 
           IGRKWSMLAM VLPLVLGWLL IIFAENVAML MVGRFFLGVG GGAFCVAAPT 
           IGRKWTMLLL VLPFVLGWAL LIWAQNVVMM FVARFILGIA GGAFCVTAPM 
           IGRKWTMLFL VLPFILGWTM LIWAVNVSML YASRFILGIA GGAFCVTAPM 

           YTGEIAQKDI RGTLGSFFQL MITMGILFVY AVGAGVSVFW LSVICGIIPI 
           YTGEIAEKDI RGTLGSFFQL MITAGILLVY GLGAGLNLFW LSVACGLIPL 
           YTAEIAQPSI RGTLGTFFQL MVTVGILFVY AVGAGVDVQV LSIICGVIPL 
           YTGEIAQKDI RGTLGSFFQL MITIGILFVY GIGAGLDVFW MSVVCGILPI 
           YTGEIAQKEI RGTLGSFFQL MITIGILFVY AVGAGVKIFW LSIICGILPL 

           VFGVIFFFMP ESPTYLVAKG RSESAIKSIQ WLRGKEYDYA PEIEELRETD 
           IFGAIFFFMP ETPTYLVGKN KEEQAIKSIQ WLRGSNYDYN TEIEELKAVD 
           VFGAIFFFMP ESPYYFVEKG RYSEAASSLK WLRGAQYDEN AEIEDLKQAD 
           IFGVIFFFMP ESPTYLVSKN RSEAAVKSIQ WLRGKEYDYA PELEELHETD 
           IFGAIFFFMP ESPTYLVSKD RSENAIKSIQ WLRGKEYDYE PELAELRETD 
