# Supplementary material for: Genomic analysis of a sexually-selected character: EST sequencing and microarray analysis of eye-antennal imaginal discs in the stalk-eyed fly Teleopsis dalmanni (Diopsidae)
Source: BMC Genomics. 2009 Aug 5;10:361. doi: 10.1186/1471-2164-10-361 (PMC2737001; doi:10.1186/1471-2164-10-361)
Supplement: Additional file 3 — EST dipteran alignments. Amino acid alignment files for Teleopsis dalmanni EST translations and proteins for A. gambiae, D. melanogaster, D. pseudoobscura and D. virilis. [file 1471-2164-10-361-S3.zip › Supplemental_File1/CG10962.phy2]

     5     59 
AGAP005503 SISPGLVRTE AVPSELKT-- GQTpILEPED IADAVLYVLG TPPRVQVHEL 
CG10962    NISPGWVSTE IVPDETKTEL GDV-ILQADD VANAVMYALS TPPHTQVQEI 
dpse       SINPGWVATE IVPDETKEKL GDV-ILQADD VAQAVLYALS TPPHAQVEQI 
dvir       SINPGWVSTE IVPDETKTQL GDV-ILQADD VAQAVLYALS TPPHAQVQEI 
dmel       SINPGWVATE IVPDETKAKL GEV-ILQADD VAQAVLYALS TPPHTQVEQI 

           TIRPVGEMM 
           TLRAVGEWY 
           TLRAVGEYF 
           TLRAVGEWY 
           TLRAVGEYF 
