# Supplementary material for: Genomic analysis of a sexually-selected character: EST sequencing and microarray analysis of eye-antennal imaginal discs in the stalk-eyed fly Teleopsis dalmanni (Diopsidae)
Source: BMC Genomics. 2009 Aug 5;10:361. doi: 10.1186/1471-2164-10-361 (PMC2737001; doi:10.1186/1471-2164-10-361)
Supplement: Additional file 3 — EST dipteran alignments. Amino acid alignment files for Teleopsis dalmanni EST translations and proteins for A. gambiae, D. melanogaster, D. pseudoobscura and D. virilis. [file 1471-2164-10-361-S3.zip › Supplemental_File1/CG10971.phy2]

     5    431 
dpse       MSTLAEKDFY QLTVSTNKAL NGLEAPLKTK HARSIIIMIH KTKEAKTFWN 
AGAP004801 -MSLTDKEYY NLTISISKAL SNVEMPIKVK HVRAAIIGTF HSNGAHAFWA 
dvir       MATHAEKDFF HLNVSVHKAL KGIEGPLKSK HARSIIIIIH RSKEAQTFWS 
dmel       MATHAEKEFY HLNVSVSKAL NGLEAPLKTK HARSIIIMIH KAKEAKTFWM 
CG10971    MTTITNKEYY SLNMSIVKAL NSTEAPLKMK HARSIIITTH LSKDVSLLWK 

           TISRQSLMQS RFTAWKFCHL LHKVLREAPP CAIKHSQSHK KMILEVGKMW 
           IAIRQPIQDN RIVAWKFCHL LHKILREGHP LCCQHSMRHR AMLLEAGKLW 
           LITRQPIMEN RFTAWKFCHL LHKVLREAHR CVIQQSQKHQ KMILEIGKSW 
           IISRQPLMQS RFTAWKFSHL LHKVLREGHE SAIRHSQSHK KMILEVGKMW 
           LLTQQPLTEN RFIAWKFCHL VHKVLREGQE NCINHFRTHK KFILEMGKHW 

           GLLQDDIGLC INAYCKLLVT KLNFHEKNT- FPGSLIISFK EISKAADRDL 
           GHLNDGYGIC IKHYTKLLVT KLEFHDRNPR VPGSLSLRQG DLEKIGEGDI 
           GHLQDDIGYC IKAYSKLLVT KINFHDKNRM YPGNLLISFA ELAKASNKDL 
           GLLQDDIGCC IQAYSKLLAT KLNFHDKNRM FPGTLNISFT ELFIAVDRDL 
           GYLQDGVGAC IQAYSQLLVV KLDFHHKNSL LPGSLLINFS KIENFACSDI 

           NYFFQLCVEI FDYLEDIIAL QLQIFSSINT YRMSSMTQQG QCRLAPMICL 
           NIYFQLAVEI FDYLDDIIAL QGTIFNSITT FCVSSMTSAG QCRLAPLIPC 
           NYYFQLCVEI FDYLEDIIAL QVAIFSSINT YRISSMTQQG QCRLAPLITL 
           NYCFQLCVEI FDYLEDIIAL QLTIFSSMEK YRMSSMTPQG QCRLAPIVCL 
           NIYFQLCVEI FDYLDEIINV QSKIFFSINS YRMSSMSPQG QCRLAPLITL 

           IQDSNSLYDN SVRIMFKLHE NLPNDVLSGH RDRFNGLFLK LKVFYENVRP 
           IQDSNPLYDM LVRVMFKLHA NLPSDLLTGH RQRFNTLFHQ LKSFYGQSRN 
           IQDSNPLYDI SVRIMFKLHE KLPNDVLYGH RDRFSGIFPK LKLFYDNVRP 
           IQDSNALYDL SVRLMFKLHD GVPYDVVSGH RDRFHGLFLK LKSFYNNVRP 
           IQDSNPLYDI SVRIMFKLHN ELPNDILIGH RDRFRDLFFK IKMFYDNVRP 

           LQYFKSLILV PELPESSPNF SSQVDFSSYI PPVVYVEPEP DPIVEDLVET 
           LQYFVNLITV PKLPEAPPNF QQQSDLGNYQ TPVVATPPIP E-----LPHA 
           LQYFNDLITV PQLPDQSPNF KSQVDFGSYV PPVVLVQSEP DPVVDDLIDT 
           LQYFKDLITI PELPDSSPNF KSQNDFTSYV PPVVHVPQEP DPVVEDLVDT 
           LQYFADLLQV PILPEVAPNF SSKIDFGSYV PPTVFC--QP DEEPDNLIDP 

           SCPSEPD--- --DGQMQQQ- ------LNAL EGIINEKEAT IEDLKLTLNS 
           NNHHQVAapa pv--VPVAQ- ------VMEL ERLIQERDNI IRHLQ--MET 
           NFPNTED--- --NTDHVQQd hilnerINVL ENMVEDKSDI IIQLKAKLDE 
           NNHELEA--- --FSQAQQQ- ------LSML EGIISEKEAS IEELSFKLDA 
           ---------- ---------- -------SIL EEPII-KDTV VEESN---DI 

           LQQNFDELGQ SY--QHEVL- EMQKANALLS NDLLISRQMC ENIRMQNDDL 
           QGLSN-QLKA ATgeQRDVQr RLEDQIATLN AQLTHSQGEL TNLRFQKEEL 
           WKHTYEGLEQ SY--KQDVL- ELQRSNTLLS NDLASAKEMI ANIRMEKDDL 
           MQKNFDALQQ SY--RHDVQ- ELQQNNTVLS NDLVLAREMC ATFRMQNDDL 
           MKLTY--LLE QT--QIVIQ- QIEDEINTLK SDSIHREQM- ---------- 

           ELQLNKNPML ---------- ---------- - 
           ELRAQTAPTL EQRAQAEEER AKASEEKFQK L 
           ELQLTNNPIL MQKVVEEEEK QKLSSEKFNK L 
           EMQLNQNPIL LQKAMEEEEK HKLSSEKFNK L 
           ---LTNEIAF LQK-----EI KKLKQEKNEE L 
