# Supplementary material for: Genomic analysis of a sexually-selected character: EST sequencing and microarray analysis of eye-antennal imaginal discs in the stalk-eyed fly Teleopsis dalmanni (Diopsidae)
Source: BMC Genomics. 2009 Aug 5;10:361. doi: 10.1186/1471-2164-10-361 (PMC2737001; doi:10.1186/1471-2164-10-361)
Supplement: Additional file 3 — EST dipteran alignments. Amino acid alignment files for Teleopsis dalmanni EST translations and proteins for A. gambiae, D. melanogaster, D. pseudoobscura and D. virilis. [file 1471-2164-10-361-S3.zip › Supplemental_File1/CG10973.phy2]

     5    308 
dpse       ---------- ---------- ---------- ------FLEG ALNSLTVGAS 
AGAP008392 -MQGLLKFAM EATKSED--A PhpaHLQ-pM DEERRRFLEE ALKSLTVDVV 
dvir       ---------- ---------- ---------- ---------- ----MTGD-- 
dmel       SLQNVLKYTV QHHDPNPEAA P---KLET-P DPERAQFLAN ALNAMTVDAA 
CG10973    SLEGVLRFAI SQSEGNATDA P----VEE-M DNERKEFLNN VLKSMSSNVS 

           NDFKTALEIL DSPETSTEEK KESLNHLRNH IDDIDLANSL AKMGGTKTLI 
           QQLEKAMKVL LDSDSNDDAK AEAIDTVIDY VQDIDTANDF YKVGGFVIIK 
           -DFEAALLIL KSHSTSLDQK LDSLDLIRDK IDDIDLANSF VKTGGIIILL 
           AALKAALVIL NSEESSTDDQ IESLDVIRSH IDDIDNAITL VKLGGTATLL 
           DELKNSVKVL SEPSANNSEK LDALAFIRDN ADNIDFANAF AKTGGTKVLI 

           RYIT-MpEK- DLQALSINIV AEMAQNNIFC QDIFTKEKFL PALTRNLSEg 
           PGLE-S-PSa EVRSGTLQLV GELAQNNPFC QQHLLEQNIL AKLTELLSD- 
           QYIK-SpDY- NLRPQSIYIV AEMAQNNEFC QNYFYNERII PVLTSTMND- 
           RYITHS-DS- EVRESALNTV AEVAQNNVFC QNALINDKFL PALAKNLSH- 
           ECIEAE-DT- EISSNAIYIV GEMAQNNPFC QQHFIDARVV PLLTSQLDR- 

           nENANIIRC- --SIYAISSI IRSFQPGMNE FKRINGIKAL LPCLKSSNSD 
           -E-PTVA--- qqAMHAISCM VRHHEPCLAA FIDIGGLECI LGCIQTDNEK 
           -A-DEHV--A rgSIFAISSL IQNFPPGLNE YLRINGVQQL VSCLKSTHKS 
           -SNPNTVRC- --SLYAISSL IRNFQPGYDE FKRIKGIRSL IPCLKSTNTN 
           -E--EVVTCA --ALYALSAI CRSYKPGCME FIKNNGVEVL LISLRSPNSK 

           VYIKSAFLIA SLSSLDKSFR DAFLKAGAFS ILFENLRPID CFDVKQETTL 
           LRIKASFLMA NLCTEFAAVR DEFIKLNAVE RVMAAVKPSR DYDAKLET-- 
           VYIKAAFLIG SLSSRESSVR DLINKQNAAA ILLNNLENKD EYDDKLDATL 
           VYVKTAFLIA SLTSIEKSVR DDFVKEEVFP VLVENLKPVD DFDIKQETTL 
           IFIKSAFLIS VLSSEYPNFR DQLAKTNARE LLVDNIENLV GFDMKLDAVL 

           YALSTLSLKS NLKLSAEKRK D--LDLTLAQ IISKNNQNEN CEDMVNYAKN 
           -ALSTLNVLT ECAEGVRRCR EgnMKQKLET IIKLNGGKEE CQEQLEYANT 
           NALS------ ---------- ---------- IVSNKILLDT CEEMVSLAQN 
           FALSSLSRES ELKLSTEKRE E--ILSKLQQ IISKNKQSET CEDMVNYARN 
           RALSQLTGST KWNLSFSTQL K--LEQSLKT IIERDNNLDA CKEMVEYAEK 

           IVENLKTL 
           LLK----- 
           ILKNMTKK 
           IFDNLSAH 
           ILKNIKSH 
