# Supplementary material for: Genomic analysis of a sexually-selected character: EST sequencing and microarray analysis of eye-antennal imaginal discs in the stalk-eyed fly Teleopsis dalmanni (Diopsidae)
Source: BMC Genomics. 2009 Aug 5;10:361. doi: 10.1186/1471-2164-10-361 (PMC2737001; doi:10.1186/1471-2164-10-361)
Supplement: Additional file 3 — EST dipteran alignments. Amino acid alignment files for Teleopsis dalmanni EST translations and proteins for A. gambiae, D. melanogaster, D. pseudoobscura and D. virilis. [file 1471-2164-10-361-S3.zip › Supplemental_File1/CG10978.phy2]

     5    186 
CG10978    MASRGG-HVT GTDGNDFEFR QQVAAPHQVS LLNKSRLKYC IFFHALLFFV 
dpse       MATRGGPMVA GTDGNDFEFR QRVAGTYQIS LLNKSRLKYC IFFHALLFFV 
dvir       MATRGGPMVA GTDGNDFEFR QKVANTYQIS LLNKSRLKYC IFFHALLFFV 
dmel       MATRGGPMVA GTDGNDFEFR QRVAGTYQIS LLNKSRLKYC IFFHALLFFV 
AGAP003240 MASRGGPMVL GTDGTDFEHR QRVAAHYQIS ALNKSRLKYC IFFHYLLFFV 

           MLAKLTSDIL DRLDIFVLEI EELEVPTPLW WEYIWLASLL TSFLGLSAAR 
           MLAKLTSDIL DRLDIFVLEI EELEVPSPLW WEYVWAGSLL TSFLGLSAAR 
           MLAKLTSDIL DRLDIFVLEI EELEVPQPLW WEYVWAASLL TSFLGLSAAR 
           MLAKLTSDIL DHLDIFVLEI EELEVPPPLW WEYVWAASLL TSFLGLSAAR 
           MLVKLSADIL DRLDIFILEI EELQIPPPLW WEYFWCLSVF LSFIGLAAVR 

           GNKIRDMQKY MIAIGLFSVL PLFYCFIYYF GDVWEYLTMD KDADLDETDI 
           GNKVREMQKY MIAILVFAIL PLLYCFAYYF SDVWEFATMD KSVELDETDI 
           GNKVRDMQKY MIAILIMAVL PLLYCFAYYF SDVWEFLTMD KALELDETDI 
           GNKVREMQKY MVAILLFAIL PLFYCFAYYF SDVWEFATLD KSVELDETDI 
           GNRVNDMKKY MVGISTIGFV PLLYCIFYYL NDVLEYLNLE EGTELDDTDI 

           FIWRGMPYGL LWYAFCFVGF QVHGFTLYFS YNLVKA 
           FIWRGYPYGV FWYAFCFVGF QVHGFTLYFA YNLVKV 
           FVWRGFPYGV FWYAFCFVGF QIHGFTLYFA YNLVKA 
           FVWRGYPYGV FWYAFCFVGF QVHGFTLYFA YNLVKA 
           FVWQGYPYGL LWYGFVLMAF QVHFFSLFFA WNLIKA 
