# Supplementary material for: Genomic analysis of a sexually-selected character: EST sequencing and microarray analysis of eye-antennal imaginal discs in the stalk-eyed fly Teleopsis dalmanni (Diopsidae)
Source: BMC Genomics. 2009 Aug 5;10:361. doi: 10.1186/1471-2164-10-361 (PMC2737001; doi:10.1186/1471-2164-10-361)
Supplement: Additional file 3 — EST dipteran alignments. Amino acid alignment files for Teleopsis dalmanni EST translations and proteins for A. gambiae, D. melanogaster, D. pseudoobscura and D. virilis. [file 1471-2164-10-361-S3.zip › Supplemental_File1/CG10984.phy2]

     5    423 
dpse       MPPPRPKGTG FTTGVTPARP NSNTPMSERQ QMALLMQMTA TSST------ 
AGAP005649 ---------- ---------- ---------- ---------- ---------- 
CG10984    MPPPRPRGVG YNTGV----- -ANTPMSERQ QMALLIQMTA TSSSEQ---- 
dvir       MPPPRPKGIG FTTGVTPARP SSNTPMSERQ QMALLIQMTA TSST------ 
dmel       MPPPRPKGIG FNTGATQPRS NSNTPMSERQ QMALLIQMTA NSSTVQSQSL 

           ---------- --DSTRTTIK KSESKKGDIE IEETNSADKQ -EVID-SKD- 
           ---------- ---------- ---------- ---------- ---------- 
           ---------- ----VRTHVK KNDHKK--TE EVEDNISEKQ -EGQDSTKDK 
           ---------- --ETTRTHSK KND-KKGDAD VEEVSATEKQ iEVID-TKE- 
           ELLLVGLNFN LHHSSRTTLK KNECKKGDAE TDEGSLNEKQ -EVLD-TKDK 

           KtSAD----E NSSDGkNADS A-NQS----- TPAT------ KRCFSDIEED 
           ---------- ---------- ---------- ---------- ---------- 
           K-TSDDGFVE TKKDV-NSDH INTLDTS-TS SNIC------ KRNYSDVDED 
           KpSTE----E STTDG-K--- -------nAE QNIAqsvtst KRSYSDVEED 
           S-SAE----E SSNDG-KSSD TNHQGTS-AA ---------- KRCYSDIEED 

           FEESGEELKK KKRKDSEHSK DPKSAS-LKL SSRVEKGSK- LATTKASPSG 
           -----DETKR KKRKDAD--- ---------- ---------- ---------- 
           EFEESDDVKK KKRKDSDNGK ESKAMVNIRL PGRVEKSIKQ TSAAKGSPNP 
           PEEHGDDLKK KKRKDLDNTK DLKTTS-LKI SSKLEKNSK- LASTKNSPSG 
           YEESGEDVKK KKRKDSEHGK DVKG-ASLKL TSRVEKSSK- LAATKGSPSG 

           SKANAsSAAD KEPVEi-SKN PQMQSSSPSP ASSNHANDNV DVKLSYGNMT 
           ---------- ---------- ---------- ---------- ---------- 
           SK-SV-TVTD KDPSE-SVKN PQMQSSSPSP ASLN-ATEVI DAKVTYNNIT 
           SKIST-TVVD KE-LE-A-TK PQMQSSSPSP ASSNHANDNA DIKGSYTNMT 
           NKSSA-SNAE KEPAE-TSKN PQMQSSSPSP ASSNHANDPA DVKLSYSNMT 

           SSPIPQSAQF DQETLANVPS PSTSSTSSSK D-VNPsSNVD VHPRKRKIRP 
           ---------- ---------- ---------- ---------- ---------- 
           TSPLQQHQNF EQENIINLPS PST-STSSSK D-TQT-NNVE LHPRKRKIRS 
           ASPI-QHNQF DHEVLPNVPS PSTSSTSSSK EiISS-SNVD LHPRKRKIRP 
           SSPIPQGHQF DQEAITNVPS PSTSSTSSSK D-INP-SNVE LHPRKRKIRP 

           K-TST----- -DDASKnsNT N-LDAAINAE ESHPHDSPFT NGFQMFLSIR 
           ---------- ---------- ---------- DVHPHDQPIT NCYQMYLNIR 
           K-NEETIAKP GIDIKP--SP EATSTTVT-- DSHPHDLPFT NCFQMFLNIR 
           KnN-D----- --DNSK--NS HA-DTSMASG ESHPHDYPFT NGFQMFLNIR 
           K-NTD----- --DSSK--NS NAADSGVNSE ESHPHDHPFT NGFQMFLSIR 

           RQIEKKWKNL YPVKPRPPQG YNEYLLTKRT YLLSKTA-EK iVIQIPKALP 
           KQIERRQKSL FPVQPKPPQG FKDYLMNRCT YALAGKTPTE pNVQVPATLP 
           RQIEKKWKSI DPVKARPPQG FNEYLLSKRT YLPSENAETK -AIDTPTSVP 
           RQVERKWKNL YPVKPRPPQG YNDYLLTKRT YLLNKNVTTP -EIEVPDDIP 
           RQIEKKWKSL YPVKPRPPQG YNEYLLTKKS YLLRRNATIS -VPDIPRTVP 

           QSMHKIYEDQ ETARRHLNRQ HTV 
           PSLKEMFQAQ EKERHKLRMQ HIV 
           PKMKEIFVIQ EKERRELSQR HPV 
           ESMRSLYRQQ EKARRDLTEE HIV 
           QAMERIYQDQ EKARRDLIEA HTV 
