# Supplementary material for: Genomic analysis of a sexually-selected character: EST sequencing and microarray analysis of eye-antennal imaginal discs in the stalk-eyed fly Teleopsis dalmanni (Diopsidae)
Source: BMC Genomics. 2009 Aug 5;10:361. doi: 10.1186/1471-2164-10-361 (PMC2737001; doi:10.1186/1471-2164-10-361)
Supplement: Additional file 3 — EST dipteran alignments. Amino acid alignment files for Teleopsis dalmanni EST translations and proteins for A. gambiae, D. melanogaster, D. pseudoobscura and D. virilis. [file 1471-2164-10-361-S3.zip › Supplemental_File1/CG10988.phy2]

     5    521 
AGAP003865 ---------- ---------- ---------- ---------- ---------- 
dpse       ---------- ---------- ---------- ---------- ---------- 
CG10988    KNKKING--- SSNINPVY-- -------PHR QFS------- --DNSTSKKL 
dvir       ---------- ---------- ---------- ---------- ---------- 
dmel       RNKKEEGKTV SDHFNELYRK LTLTKCDPHM RHSLMTHLLT MTDNSDAEKA 

           ---------- ---------- ---------- ---------- ---------- 
           ---------- ---------- ---------- ---------- ---------- 
           ----DTR--- ------LLEA LSARSSSSDS SNKLNTVR-- ---------- 
           ---------- ---------- ---------- ---------- ---------- 
           VASEDPRTQC DNLTQILVSR LNSISSSIAS LNEMGVVNGN GVGAAAVTGA 

           ---------- ---------- ---------- ---------- ---------- 
           ---------- ---------- ---------- ---------- ---------- 
           ---------- ---ASHGFSS SDSVSTTASN TCSSNNQVVL PSA-LAVSTK 
           ---------- ---------- --SYDPTQTS V--GLGNLPL PNYiLD-TTK 
           AAVTGAAAVT GAAAVTGAAA SHSYDATQSS I--GLRKQSL PNY-LD-ATK 

           ---------- -IQDVIYACT GIEGKYLRKN VVSGEFKLDH IHGRNLNACD 
           --------D- IVTNVLFSFT GIQGKFLRKN VVTGRFKLDT ANTNLLTTGD 
           EEK-NNENDD IIQNLIYAFT GIDGKYLQKD IELERFKL-R TNCSAISREQ 
           QNNvNTDHD- VVQNAIYSFM GVQGKYLKKD VITGRFKLDP LTMKTISPVQ 
           MLP-ESRH-D IVMSAIYSFT GVQGKYLKKD VVTGRFKLDQ QNIKFLTTGQ 

           AGMLLRLAEV GFFYNKVSRF INPKSDSYLM GNFGQGYITA LQQELTNYYG 
           AGLMLRLSEL GYYHDRVAEF ADPSKGYSAL GCMGQALTCF LRKELGAYHG 
           AHILLYLSHL GYYHNLLQNF SNPSTGKTAL GYMGQGFISA LKNELTKYYG 
           CGMLLRLSEL GYYHDRVSKF SNTMTGYNAM GSMGQAFMAK LKLEMSEFHG 
           AGMLLRLSEL GYYHDRVVKF SDVSTGFNAI GSMGQALISK LKEELANFHG 

           LIANLQENLD RQRQAG-DG- ---------- --AERMTLMR TMVWLVEPME 
           EVALLHDQVN DF-------- ---------- ------TLFK LLVWYTKPLH 
           MIAMLQEQLN QQRTSY---- ----QKNCYE NVNESLTLTK LMVWAAEPLH 
           QVALLQDQLN AF-------- ---------- ---------K LLCWYMEPLR 
           QVAMLHDEMQ RFRQASVNGI ANKGKKDSGP DAGDEMTLFK LLAWYIKPLH 

           RLQWLA-AAV RKSADEQEEP AVLSYLDVHF LSPCEGDTGW DVFCLTYKVQ 
           RMQWLTDTAL RCTNAQYDDP EILNHLDVVA QPPFLGDTGW DIVSLQYVVQ 
           RLKCFTDSAI RSTNAQFDGA DVYNNLHICC NNPCNGEIGW DIVSIIYKID 
           RMQWLTDAAL RCTNAQYDDP DILNHLDVVV KTPYAGDCGW DVISLQYTVR 
           RMQWLTDSAL RCTNAQYDDP DILNHLDVIV QRPFNGDIGW NIISLQYIVH 

           GPLGTIFQPV QCTYRALFKQ LWNMKRFQFI L-YGIWRNHM LSTRCFKPIT 
           GPLATMLEPT MSTYKALFKP LWRMKHMEFV LSTKIWKEQM TNGKKLRKMN 
           GPLAILFEDT NQIYQVLFRP LWRMKHMEHM LSTKIWKDQK CNDKIIRPIA 
           GPLATMLEPA MPTYKALFKP LWRIKHMEFV LSTKIWKVQM GNAKALRSMG 
           GPLAAMLEST MPTYKVLFKP LWRMKHMEFV LSMKIWKEQM GNAKALRTMK 

           SDIGLIKQHL QSYCSKMINI ITQMQYYILY EVIECSWVQF SARVKQAKAL 
           AEIGKASYKL HLFTSEIMHF IHQMQYYVLF EVIECNWVEL QKQMQQATGL 
           KEISKVLYGL HRLTSEIMHF IHQMECYILF EAIECSWSML TDDIKKARTL 
           SEIAKATYRL HLFTSEIMHF VHQMQYYVLF EVIECNWVEL QKRMQQAKAL 
           SEIGKASHRL NLFTSEIMHF IHQMQYYVLF EVIECNWVEL QKKMQKATTL 

           DDVLEAHDKF LDRIRTGIFL D-Q----S-- THlFSSCLEQ IFSSVRKLDE 
           DEILDAHEKF LETITVGCFI NsVTDK---- -E--RH-LET VFENIIALEI 
           DDVLQAHMFF LKSVRKGTFQ E-TEDKNS-- RE-FCQHMET VYDCIQRLNV 
           DDILDAHSKF LHAISIGCFV N-T----Stn ME--SH-LEV VYENIISLEN 
           DEILEAHEKF LQTILVGCF- --VSNKAS-- VE---HSLEV VYENIIELEK 

           WQMNFYKLCN RELDARKEFD E 
           WQASFYKDCF KEQNARDDLE K 
           WQKKFYDIVL KELKARNRYT K 
           WQANFYQDCF AELEARQQMA R 
           WQSSFYKDCF KELNARKELS K 
