# Supplementary material for: Genomic analysis of a sexually-selected character: EST sequencing and microarray analysis of eye-antennal imaginal discs in the stalk-eyed fly Teleopsis dalmanni (Diopsidae)
Source: BMC Genomics. 2009 Aug 5;10:361. doi: 10.1186/1471-2164-10-361 (PMC2737001; doi:10.1186/1471-2164-10-361)
Supplement: Additional file 3 — EST dipteran alignments. Amino acid alignment files for Teleopsis dalmanni EST translations and proteins for A. gambiae, D. melanogaster, D. pseudoobscura and D. virilis. [file 1471-2164-10-361-S3.zip › Supplemental_File1/CG1099.phy2]

     5    523 
dpse       LINLKLRGME VPKALPPTLL ASLTd----g QKT---PTMT PRGSTSSMSP 
CG1099     LQQMPIAGAN IVPTAAPQAV QASA------ ATI---PGVM PN-------- 
AGAP009037 LINLKLRGFE VPKALPPTLI ASLT------ A-VggtPILT P---TSGLSP 
dvir       LINLKLRGLE VPKTLPPTLL SSLTdaaalg GPT---PTMT PRGSTSSMSP 
dmel       LINLKLRGMD VPKVLPPSLL SSLT------ GDV---PSMT PRGSTSSLSP 

           LDPLK----- -------AVV PAAAAAVLV- -----SP--- ---PG----I 
           ILPTVG-TIP TAVIPSTVPM AGAVPPTKI- ----ISP--- ---PSGDVKV 
           LDPLNApTIP --------PT A-AVKPL-Id plgsVSAvpl vgg----VAV 
           MDPLKS-IAA -AV-PPAVPV AIAAPPI-V- ----VPP--- ---IPAPVPV 
           LDPLKG-IVP -AVAPVVPVV APPVAVATV- ----ISP--- ---PG--VSV 

           PAGP------ ----TPPSS- -NPPSRHMSI SERAPSIES- PQA-EWAVQA 
           PATP------ ----TPPHS- -NPPSRNMSI SERAPSIES- PQG-EWAVKA 
           PAPP------ ----TPPHSg gGTPARSMSI SERAPSIESP GQ-iEWAIKG 
           PVVPipvavp aaivSPPQS- -NPPSRHMSI SERAPSIES- PQG-EWAVQA 
           PSGP------ ----TPPTS- -NPPSRHTSI SERAPSIESV NQG-EWAVQA 

           GQKRKYTQVF NANDRTRSGY LTGAQARSVL VQSKLPQVTL AQIWTLSDVD 
           AAKRKYTQVF NANDRNRTGF LTGAQARNVL IQSKLPQVTL AQIWTLSDLD 
           PAKLKYTQLF NTTDRNRSGF LTGPQARNIM VQTKLPQAML AQIWALADMD 
           AQKRKYTQVF NANDRTRSGY LTGAQARGVL VQSKLPQVTL AQIWTLADVD 
           AQKRKYTQVF NANDRTRSGY LTGSQARGVL VQSKLPQVTL AQIWTLSDID 

           GDGRLSCEEF ILAMFLCEKA MAGEKIPVTL PLDWVPPNLR KM-K-SRPGS 
           GDGRLSCDEF ILAMFLCDKA MSGEKIPSTL PADWIPPTYR KS-K-SRQGS 
           TDGRLGCEEF VLAMYLCDMA AAGEKVPTTL PPELVPPSFR KA--tSRHGS 
           GDGRLSCDEF ILAMFLCEKA MAGEKIPVSL PLDWVPPSLR KInK-SRPGS 
           GDGRLNCDEF ILAMFLCEKA MAGEKIPVTL PQEWVPPNLR KI-K-SRPGS 

           VSGVVSRPGS QPASRHASVS SQGGVAA--- G-DADPLAGL P-QTSFEDKR 
           VSGPGSRTGF TPSSRHASVS PQ---GT--- V-DADPSAGL P-QTTFEDKR 
           VVG------- ---SRHGSVS SQ-GAPVhaa V-ELDPLSGL P-QSSFEDKR 
           VSGAGSRPGS QPASRHTSVS SQGA--V--- MsDADPLAGL P-QTSFEDKR 
           VSGVVSRPGS QPASRHASVS SQSGVGV--- V-DADPTAGL PGQTSFEDKR 

           KENYVKGQAE LDRRRKVIKE REEADRREKA RLEAERKQQE ELERQLQRQR 
           KENFDKGQAE LDRRRKLLKE REKAEKREKA RLEAERKQQE ELERQLQKQR 
           KENFDKGQAE LERRRKALKE REEQEKIRKA KLEAELKKQQ ELEKELQRQR 
           KENYEKGKVE LDRRRKLMKE REEADKREKA RLEAERKQQE ELERQLQRQR 
           KENYVKGQAE LDRRRKIMKE REEADKREKA RLEAERKQQE ELERQLQRQR 

           EIEMEKEDQR KRELEAKEAA RKELEKQRQQ EWEQARIAEM NAQKQREQER 
           ELEMEKEEQR KRELEAKEAA RKELEKQRQL EWEQARIAEM NSQKQREQER 
           ELEQEREEQR KRELEKKELA RKEMEKQRQL EWETQKIAEM QQHRQREQEN 
           EIEQEKEEQR KRELEAKEAA RKELEKQRQQ EWEQARIAEM NAQKQREQER 
           EIEMEKEEQR KRELEAKEAA RKELEKQRQQ EWEQARIAEM NAQKEREQER 

           VLKQKAHNTQ LNVELSTLNE KIKDLSQRIC DTRAGVTNVK SVIDGMRTQR 
           VLKHKAHNTQ LNVELSTLNE KIKELSQKIC DTRASVTNVK SIIDGMRSQR 
           VLKLKAQNQS LSVELSTFNE RIKELSQKIC DTRVGVTNVK STIDGMRTTR 
           VLKQKAHNTQ LNVELSTLNE RIKDLSQKIC DTRAGVTNVK SVIDGMRTQR 
           VLKQKAHNTQ LNVELSTLNE KIKELSQRIC DTRAGVTNVK TVIDGMRTQR 

           DTSMSEMAQL KTRIKEQNAK LMQLTQERAK WDAKSKSSGA AMGGE-AQQE 
           DTSMSEMAQF KARIKEQNAK LLQLTQERAK WDAKVKAAG- -VPGDVAQQE 
           DTQMAEMTQL KAQVKEQNQR LVQLSQEKAK LDAKSKSGET --------ES 
           DTSMSEMAQL KVRIKEQNAK LLQLTQERAK WDAKSKSSGG -IAGDTAQQE 
           DTSMSEMSQL KARIKEQNAK LLQLTQERAK WEAKSKASGA ALGGENAQQE 

           QLNAAFAHKQ LLINQIKDKV ENI 
           QMNAAFANKQ LIIKQLKDKV GNI 
           QLQ--FTNKQ IVIQQLKDKL ENT 
           QLNAAFAHKQ LLIKQIKDKV VNI 
           QLNAAFAHKQ LIINQIKDKV ENI 
