# Supplementary material for: Genomic analysis of a sexually-selected character: EST sequencing and microarray analysis of eye-antennal imaginal discs in the stalk-eyed fly Teleopsis dalmanni (Diopsidae)
Source: BMC Genomics. 2009 Aug 5;10:361. doi: 10.1186/1471-2164-10-361 (PMC2737001; doi:10.1186/1471-2164-10-361)
Supplement: Additional file 3 — EST dipteran alignments. Amino acid alignment files for Teleopsis dalmanni EST translations and proteins for A. gambiae, D. melanogaster, D. pseudoobscura and D. virilis. [file 1471-2164-10-361-S3.zip › Supplemental_File1/CG10990.phy2]

     5    283 
AGAP000378 -VTKTFVSVA LEHKQSQREL TSVLMSDLYG RIVTREDICA GFDLLLANLA 
dpse       -ITSILVEIA MDHKDSQREM TSVLISDLYG RVITGKDIEK GFNILLSNLP 
CG10990    YVTSVVVEIS MDHKDSQREM TSVLISDLYG RVITGKDIEK GFEILLGNLP 
dvir       HITSILVEIA MDHKDSQREM TSVLISDLYG RVITGKDIEK GFNMVLANLP 
dmel       HVTSILVEIA MDHKDSQREM TSVLISDLYG RVITGKDIEK GFNMLLANLP 

           DIMLDTPDAP HLLGNFIARA VADDCIPPKY AY--QS-E-- -REDLDRHGQ 
           DLILDTPEAP IMLGNFMARA IADDCIPPKF VS--KPEE-- -HLQLSEYAE 
           DLTLDTPEAP TISGNFLARA VADDCIPPKF VVDPKKYEE- ----QNEYAQ 
           DLILDTPEAP VLLGNFMARA IADDCMPPKF VS--RPEE-- -HQQLNEHAE 
           DLVLDTPEAP IMLGNFMARA VADDCIPPKF VA--KSGEEL RHLGLGEHAE 

           AALVRATTLL SM-HdGWGQL DNVWGVGGAL RPVQTITQQM SYLLQEYLLS 
           QALRRADSLL H-KQ-VWAHL DNVWGMGGPL RPVKTITKQM TLLLKEYISS 
           IALRHADTLL HMKQ-GWAHL DNVWGMGGPL RPVNTITKQM GLLLREYMSS 
           QALRRADALL H-KQ-VWAHL DNVWGMGGPL RPVKTITKQM TLLLKEYLSS 
           QALRRADSLI Y-KH-VWAHL DNVWGMGGPL RPVKTITMQM ELLLKEYLSS 

           RDLSEAQRSI KELEVPHFHH ELIYEAIIMT LEAFNESTEV AICELFRTLD 
           RDVAEAHRCL RALEVPHYHH ELIYEAIVMT LESLSQTTEE AMCELLKSLD 
           RDVQEAHRCL RALEVPHFHH ELVYEGVVLT LESLSQTNEE AMCELLKSLD 
           RDVSEAQRCL RALEVPHYHH ELVYEAIVMT LESLSQTTEE AMCELLKSLD 
           RDVAEAQRCL RALEVPHYHH ELVYEAIVMT LESLSQTTEE AMCELLKQLD 

           STCIVTPEQM EQGFRRVYED MTDIVLDIPL AYSILDRFIQ RCQRAGsFMS 
           LTCLVLPAGM EQGFIRVFDD MADIVLDVPL AYIILDRFVE RCNRAG-FLT 
           QACLVLPAGM EQGFLRVFDD MADIVLDVPL AYIILDRFVE RCNRAG-FLT 
           LTCLVLPAGM EQGFMRVYDD MADIVLDVPL AYIILDRFVE RCNRAG-FLT 
           LTCLVLPAGM EQGFLRAFDD MADIVLDVPL AYIILDRFVE RCNRAG-FLT 

           EALIKDIPTR GRKRFVSEGD GGLIKQVNFQ -RD 
           DKIINNVPSR GRKRFVSEGD GGHVKPAILP MRD 
           DKILNNMPSR GRKRFVSEGD GGHIKPPTIP IRD 
           DKIINNVPSR GRKRFVSEGD GGHVKPATLP LRD 
           DKIINNVPSR GRKRFVSEGD GGHVKPTTFT MRD 
