# Supplementary material for: Genomic analysis of a sexually-selected character: EST sequencing and microarray analysis of eye-antennal imaginal discs in the stalk-eyed fly Teleopsis dalmanni (Diopsidae)
Source: BMC Genomics. 2009 Aug 5;10:361. doi: 10.1186/1471-2164-10-361 (PMC2737001; doi:10.1186/1471-2164-10-361)
Supplement: Additional file 3 — EST dipteran alignments. Amino acid alignment files for Teleopsis dalmanni EST translations and proteins for A. gambiae, D. melanogaster, D. pseudoobscura and D. virilis. [file 1471-2164-10-361-S3.zip › Supplemental_File1/CG10992.phy2]

     5    330 
AGAP004533 LFHLVVIAlA AVGTNAAAGG SKkypLSSKF IEEINTKATT WRAGQNFHPD 
dpse       -LLLLAMT-M AVAVSATEGP SM---LSDEF IELVRSKAST WQVGRNFKES 
CG10992    IFALCIFC-A LFAVNADSDP PL---LSDDF MEIVRSKAKT WTVGRNFHES 
dvir       LFLLLAFV-A -IAAATEDDP HM---LSEEF MELVRGKAKT WTVGRNFDAS 
dmel       LLLLVATA-A SVAALTSGEP SL---LSDEF IEVVRSKAKT WTVGRNFDAS 

           TSLTYIRGLM GVHPDADKFR EPE---ILHD L--SD-GDEL PENFDSREQW 
           VSEEYIRGLM GVHPDAHKFA LPEKRIVLGD LYADD-GVDI PEEFDARKAW 
           IPEAHIHRLM GVHPDAHKFA LPDKKHVMEE LYAASGEDDV PTDFDARKAW 
           VSEHHIRGLM GVHPDAHKFT LPEKSQVLGN LMEAD-GGDL PEEFDARTAW 
           VTEGHIRRLM GVHPDAHKFA LPDKREVLGD LYVNS-VDEL PEEFDSRKQW 

           PNCPTIREIR DQGSCGSCWA FGAVEAMSDR VCVASGGKIH FRFSAEDLVS 
           PNCPTIGEIR DQGSCGSCWA FGAVEAMSDR VCIHSEGKVN FHLSADDLVS 
           PNCPTISEIR DQGSCGSCWA FGAVEAMSDR VCIHSNGTIN FHFSADDLVS 
           PDCPTIGEIR DQGSCGSCWA FGAVEAMSDR VCIHSNATVN FHFSADDLVS 
           PNCPTIGEIR DQGSCGSCWA FGAVEAMSDR VCIHSGGKVN FHFSADDLVS 

           CCHTCGFGCN GGFPGAAWSY WVRKGLVSGG PFGSNLGCQP YAIAPCEHH- 
           CCHICGFGCN GGFPGAAWSY WTRKGIVSGG PYGSTQGCRP YEIAPCEHHV 
           CCHTCGFGCN GGFPGAAWSY WTRKGIVSGG PYGSDQGCRP YEIAPCEHHV 
           CCHTCGFGCN GGFPGAAWSY WTHKGIVSGG SYGSKEGCRP YEVEPCEHHV 
           CCHTCGFGCN GGFPGAAWSY WTRKGIVSGG PYGSNQGCRP YEISPCEHHV 

           ---------- ---TPKCVKK CQESYNVPYQ KDKRFGASSY SIARHEAQIQ 
           NGTRPPCS-H -GSTPSCQHK CQASYSVEYA KDKNFGSKSY SVRRNVAEIQ 
           NGSRPACDGE HGNTPRCQHK CQGSYNVAYE NDKHFGSKAY SIENNVHMIQ 
           NGTRPPCH-- SGSTPRCMHK CESGYSVDYA KDKHFGAKAY SVNRNPLDIQ 
           NGTRPPC-AH GGRTPKCSHV CQSGYTVDYA KDKHFGSKSY SVRRNVREIQ 

           KEIMTNGPVE GAFTVYEDLL HYKEGVYQHV TGKMLGGHAI RILGWGV--E 
           QEIMTNGPVE GAFTVYEDLI LYKSGVYQHE HGKELGGHAI RILGWGVWGE 
           KEIQTNGPVE GAFTVYEDLI LYKEGVYQHV HGKALGGHAI RILGWGV--E 
           REIMTNGPVE GAFTVYEDLI LYKTGVYQHV HGRQLGGHAI RILGWGVWGD 
           EEIMTNGPVE GAFTVYEDLI LYKDGVYQHE HGKELGGHAI RILGWGVWGE 

           NGTKYWLIAN SWNSDWGDNG FFKILRGEDH 
           SKVPYWLIGN SWNTDWGDNG FFRILRGQDH 
           NSIPYWLIAN SWNTDWGNNG YFKILRGRNH 
           NKVPYWLIGN SWNTDWGDNG FFRILRGEDH 
           EKIPYWLIGN SWNTDWGDHG FFRILRGQDH 
