# Supplementary material for: Genomic analysis of a sexually-selected character: EST sequencing and microarray analysis of eye-antennal imaginal discs in the stalk-eyed fly Teleopsis dalmanni (Diopsidae)
Source: BMC Genomics. 2009 Aug 5;10:361. doi: 10.1186/1471-2164-10-361 (PMC2737001; doi:10.1186/1471-2164-10-361)
Supplement: Additional file 3 — EST dipteran alignments. Amino acid alignment files for Teleopsis dalmanni EST translations and proteins for A. gambiae, D. melanogaster, D. pseudoobscura and D. virilis. [file 1471-2164-10-361-S3.zip › Supplemental_File1/CG10997.phy2]

     5    261 
AGAP000943 MSDEGQ-DNG A-SRNGS--- VPEIELIIKA STIDGRRKGA CLFCQEYFMD 
dpse       -ADVETQSQQ EtTNGSSKFD VPEIELIIKA STIDGRRKGA CLFCQEYFMD 
dvir       -ADVETQSQQ EsSNGTSKFD VPEIELIIKA STIDGRRKGA CLFCQEYFMD 
dmel       MSEVESQQSQ E-TNGSSKFD VPEIELIIKA STIDGRRKGA CLFCQEYFMD 
CG10997    MSEAE---NQ E-TNGISNGD VPEIELIIKA STIDGRRKGA CLFCQEYFMD 

           LYLLAELKTI SLKVTTVCMQ KPPPDFRTNF EATHPPILID NGLAILENEK 
           LYLLAELKTI SLKVTTVDMQ KPPPDFRTNF EATHPPILID NGLAILENEK 
           LYLLAELKTI SLKVTTVDMQ KPPPDFRTNF EATHPPILID NGLAILENEK 
           LYLLAELKTI SLKVTTVDMQ KPPPDFRTNF EATHPPILID NGLAILENEK 
           LYLLAELKTI SLKVTTVDMQ KPPPDFRTNF EATHPPILID NGLAILENDK 

           IERHIMKSVP GGYNLFVQDK EVATLIENLY SKLKLMLVKK DENKNNALLV 
           IERHIMKNIP GGYNLFVQDK EVATLIENLY VKLKLMLVKK DDAKNNALLS 
           IERHIMKNIP GGYNLFVQDK DVATLIENLY GKLKLMLVKK DDAKNNALLT 
           IERHIMKNIP GGYNLFVQDK EVATLIENLY VKLKLMLVKK DEAKNNALLS 
           IERHIMKNIP GGYNLFVQDK EVATLIENLY VKLKLMLVKK DESKNNALLS 

           HLQKINDHLA ARGTRFLTGD TMCCFDCELM PRLQHIRVAG KYFVDFDIPK 
           HLKKINDHLA NRNTRFLTGD TMCCFDCELM PRLQHIRVAG KYFVDFEIPT 
           HLKKINDHLA NRNTRFLTGD TMCCFDCELM PRLQHIRVAG KYFVDFEIPT 
           HLRKINDHLS ARNTRFLTGD TMCCFDCELM PRLQHIRVAG KYFVDFEIPT 
           HLRKINDHLA NRNTRFLTGD TMCCFDCELM PRLQHIRVAG KYFVDFEIPT 

           HLTALWRYMY HMYQLDAFTQ SCPADQDIIN HYKLQQMLKM KKHEELETPT 
           HLTALWRYMY HMYQLDAFTQ SCPADQDIIN HYKLQQSLKM KKHEELETPT 
           HLTALWRYMY HMYQLDAFTQ SCPADQDIIN HYKLQQSLKM KKHEELETPT 
           HLTALWRYMY HMYQLDAFTQ SCPADQDIIN HYKLQQSLKM KKHEELETPT 
           NLTALWRYMY HMYQLDAFTQ SCPADQDIIN HYKLQQMLKM KKHEELETPT 

           FTTSIPVDLN E 
           FTTSIPIDIS E 
           FTTSIPIDIS E 
           FTTYIPIDIS E 
           FTTSIPIDIS E 
