# Supplementary material for: Genomic analysis of a sexually-selected character: EST sequencing and microarray analysis of eye-antennal imaginal discs in the stalk-eyed fly Teleopsis dalmanni (Diopsidae)
Source: BMC Genomics. 2009 Aug 5;10:361. doi: 10.1186/1471-2164-10-361 (PMC2737001; doi:10.1186/1471-2164-10-361)
Supplement: Additional file 3 — EST dipteran alignments. Amino acid alignment files for Teleopsis dalmanni EST translations and proteins for A. gambiae, D. melanogaster, D. pseudoobscura and D. virilis. [file 1471-2164-10-361-S3.zip › Supplemental_File1/CG1100.phy2]

     5    478 
dpse       QKKELTDKLV CAVIYCVLAP FDNEQSDMMA HLSKNKKLED VPVYKEILRL 
CG1100     QEKEYKEKLT CAVLYCVLAP YDNEQFDMMN HLSQNKKLED IPVYKEILRL 
dvir       QKKELTDKLV CAVIYCVLAP YDNEQSDMMA HLSKNKKLED VPAYKEILRL 
dmel       QKKELTEKLV CAVLYCVLAP FDNEQSDMMA HLSKNKKLEE VPAYKEILRL 
AGAP005535 RQK----MMI YAVLYCILSP YDNEQVDMMH NLSKNKLLEE LPVYKELLRL 

           FMSKELINFD TFNADFGLVL AENDMFKDAT KHGKKCIAEL KDRLIEHNIR 
           FMSKELINFD TFNADFGKVL AENEMFQDNT KHGRKCVTEL KDRLMEHNIR 
           FMSKELINFD TFNADFGMIL AENDMFKDNT KHGKKCITEL KDRLIEHNIR 
           FMSKELINFD TFNADFGLVL AENEMFKDST KHGKKCITEL KDRLIEHNIR 
           FMCKELINFD ALCTVYGAEL NTFDIFNQET SHGKKCWAEL KNRLIEHNVR 

           IIAMYYSRLH IARMSELLNL PASRCEEYLS KLANSDTIRV KIDRPAGIIY 
           IIASYYSRIH LKRMSELLNL PSDRVEDYLS KLANFDTIRV KIDRPAEIVY 
           IIAMYYSRLH LTRMSELLNL PTNRCEEYLS KLANSDTIRV KIDRPAGIVY 
           IIAMYYSRLH LARMSELLNL PTSRCEEYLS KLANTDTIRV KIDRPAGIIY 
           IISNYYTRIN LKRMAELLDL SEGECEEYLS RMVNAGTLKV KTDRPAGIIH 

           FTTKKSASDI LNNWATDVNQ LMSLVNKTCH LINKEECVYS VMMDTYLFDG 
           FTTKKSPSDV FNHWASDVSE LMSLVNKTCH LINKEECIHS VLMDNYIFDG 
           FTTKKSASDI LNNWATDVNQ LMSLVNKTCH LINKEECVYS VMMDNYLFDG 
           FTQKKSASDI LNNWATDVNQ LMSLVNKTCH LINKEECVYS VMMDTYLFDG 
           FSQKKSASEV LNDWAFGLNE LMNLVNKTCH LINKEECINN VMMDINAFE- 

           GRITKMEVDY EPACNEKIPL AKELAKKNPD AFHEAIEMML QLEKQTRLGA 
           GRITKMEVDY SPTCDEKIPR AKDMVKNNPD SFHEAIDILL QLEKQTRLGA 
           GRITKMEVDY EPACDEKIPL AKELAKKNPD AFHEAIEIML QLEKQTRLGA 
           GRITKMEVDY EPACNEKIPL AKELAKKNPD AFHEAIEMML QLEKQTRLGA 
           GRIVKMEVDY SATCDEKIPL CKEMAKDE-N KFNEALEILL QLEKQTRIGA 

           DMVSCSRVLV AICQICFDAS NWNALNEYVT LLVRRRSQLK QAVVKMIQEC 
           DMVSCSRVLV AICQICYDTQ NWNSLNEYIS LLVRRRSQLK QAVSKMVQEC 
           DMVSCSRVLV AICQICLQTS NWNALNEYVS LLVRRRSQLK QAVVKMIQEC 
           DMVSCSRVLV AICQICFDAS NWNALNEYVS LLVRRRSQLK QAVVKMIQEC 
           DMVSSARVLI AIVQICFEAR NWNYLNEYVT ILVKRRSQSK QAVAKMIQEC 

           CTYVDKTPNK ETKLKLIDTL RSVTEGKIYV EIERARLTKT LADIKEADGD 
           CTYVDKTPDK ETKMKLIDTL RSVTEGKIYV EIERARLTKI LADIKEADGD 
           CTYVDKTPDK ESKLKLIDTL RSVTEGKIYV EIERARLTKI LADIKEADGD 
           VTYVDKTPDK ETKLKLIDTL RSVTEGKIYV EIERARLTKI LADIKEADGD 
           CTYVDQTPDK ETKLKLIDTL RTVTEGKIYV EVERARLTKM LADIREADGD 

           VAAAASVMEE LQVETYGSMD KREKVELILE QMRLCLLKED NVSTQIIAKK 
           IAGAAAVMEE LQVETYGSMD KREKVELILE QMRLCLLKED FVSTQIIAKK 
           VVGAAAVMEE LQVETYGSMD KREKVELILE QMRLCLLKED YVSTQIISKK 
           VAGAATVMEE LQVETYGSMD KREKVELILE QMRLCLLKED YVSTQIIAKK 
           VTGAATIMEE LQVETYGTMD KREKVELILE QMRLCLAKQD FVRTQIIAKK 

           ISIKFFDDPA QHDLKLKFYN LMIQLNRDTS FLNTSRHYQA IAEPSRKKAA 
           ISIKFFDDPA QHDLKLKFYN LMIRLDRDTS FLKTSRHYQS IAEPARPK-- 
           ISIKFFDDPA QHDLKLKFYN LMIQLNRDTS FLNTSRHYQA IAEPPRKKA- 
           ISIKFFDDPA QHDLKLKFYY LMIQLNRDTS FLNTSRHYQA IAEPPRKKTG 
           INIKFFNDAE QQDLKLKYYD LMIRLDKDSS FIKTSRHYLA V--------- 

           LTPVDSA--T -DDKKKL-DD DKKKKDDD 
           --PAEV---- --EPMETDKD KKKSSDDD 
           --PETDESST gDEKKK-SED KKTKEEDD 
           LTPVDSAAST -DEQKKKDDD KKKKEEDD 
           ---------- ---------- -------- 
