# Supplementary material for: Genomic analysis of a sexually-selected character: EST sequencing and microarray analysis of eye-antennal imaginal discs in the stalk-eyed fly Teleopsis dalmanni (Diopsidae)
Source: BMC Genomics. 2009 Aug 5;10:361. doi: 10.1186/1471-2164-10-361 (PMC2737001; doi:10.1186/1471-2164-10-361)
Supplement: Additional file 3 — EST dipteran alignments. Amino acid alignment files for Teleopsis dalmanni EST translations and proteins for A. gambiae, D. melanogaster, D. pseudoobscura and D. virilis. [file 1471-2164-10-361-S3.zip › Supplemental_File1/CG11007.phy2]

     5    183 
CG11007    MSLKKHLRVL AKPYYWVNIL LAISYLLAKK LIPICTRV-- FKHRG----- 
AGAP009997 MSFKKDLVLL LKPYYWVNIL MSISYIAAKR APFICNYLwt YLFQQ--E-- 
dpse       MTWKKQLGTL ALPYYWVNIL MALSYLLAKK TTFICTRI-- FN-LG--Eed 
dvir       MSWKKELRVL AKPYYWVNIL LAISYLLAKK TKVICTRL-- FQ-QAdqE-- 
dmel       MTWKKQMALL AKPYYWVNIL LAISYLLAKK TQFICTRL-- FILAG--E-- 

           DEMCELDSRE TEILFFLLIV IMIRSRKTGS VTMINYLSAS FIYTKVANTI 
           D-QCELDGRE TEILFFLLIV VMIRTRKTGS VTMINYLTSS FMYTKIANLG 
           D-VCDLDSRE AEILFFLLIV VMIRSRKTGS VTMINYLSSS FLYTKVANAI 
           D-VCDMDSRE VEILFFLLIV VMIRSRKTGS VTMINYLTSS FLYTKVANMI 
           DEACDLDSRE VEILFFLLIV VMIRSRKTGS VTMINYLASS FLYTKVANAI 

           LWAYNDFRFG LGFLLLCILV GMLLPEPSYR GPEHITYFRN HEIFEEELTR 
           LWFYNDIRLG MIYFVFFILV ALLLPEPTYT GPENVLYFRT ENGLEEELEK 
           LWGYADFRFG LGFLLMCVLV GMVLPEPSYR GPEHITYFRN SQVFEEELVR 
           LWAYADFRYG LGFLLICVLV GMLLPEPSYR GPEHITYFRN AQVFEEELAR 
           LWAYADFRYG LGFLLLCVLV GMVLPEPSYR GPEHITYFRN AQVFEEELAR 

           DKRINWLICF YTVWNPSCVN FAPVFAELSA EYS 
           DKRVTWLVTF YTVWNPACVN FAPIFSELSN EYA 
           DKRTSWLICF YTVWNPSCVH FAPVFAELSH EYN 
           DKRISWLICF YTVWNPSCVN FAPIFAELSA EYD 
           DKRTSWLICF YTVWNPSCVN FAPVFAELSA EYN 
