# Supplementary material for: Genomic analysis of a sexually-selected character: EST sequencing and microarray analysis of eye-antennal imaginal discs in the stalk-eyed fly Teleopsis dalmanni (Diopsidae)
Source: BMC Genomics. 2009 Aug 5;10:361. doi: 10.1186/1471-2164-10-361 (PMC2737001; doi:10.1186/1471-2164-10-361)
Supplement: Additional file 3 — EST dipteran alignments. Amino acid alignment files for Teleopsis dalmanni EST translations and proteins for A. gambiae, D. melanogaster, D. pseudoobscura and D. virilis. [file 1471-2164-10-361-S3.zip › Supplemental_File1/CG11009.phy2]

     5    193 
CG11009    MSVNTAHASN GVLIHAGEYI LLHSDSVSME FSGQDNSVFK GSKQGRIYLT 
dpse       MSVNTAHANN GVLIHAGEYI LLHSDSVSME FSGQDNPVFK GSKAGRIYLT 
AGAP011797 MSLNTAHANN GVLIHAGEGI LIFSDHVTIE FSGHSNGAMK GSKQGRVYLT 
dvir       MSVNTAHANN GVLIHAGEYI LLHSDSVSME FSGQDGHLFK GSKQGRVYLT 
dmel       MSVNTAHANN GVLIHAGEYI LLHSDSVSME FSGQDNPIFK GSKGGRIYLT 

           SHRIIFNNKK PADILQSFSA PFIAMSDVEI EQPVFGANYI KGKVRAQPNG 
           SHRMIFNSKK SADTMQSFSA PFVALSDVEI EQPVFGANYI KGKVRAQPNG 
           THRVIYNGKS ETDALRSFSM PFVSMREVEV EQPVFGANYI KGKVQAQQNG 
           SHRMIFNSKK SSDVMQSFSA PFVALSDVEI EQPVFGANYI KGKVRAQPNG 
           SHRMIFNSKK SSDSMQSFSA PFVALSDVEI EQPVFGANYI KGKVRAQPNG 

           NFVGEVKFKL YFKAGGAIEY GQALLRAAAT AQSNV-RQGL FNDD-PPPY- 
           NYVGEVKFKL HFKAGGAIEY GQALLRSAKT AMNNYHRGGI AGDD-PPPY- 
           NWEGEAKFKI VFKHGGAIDF GQAMLRAASI AQRN------ AGNApPPPY- 
           NYVGEVKFKL YFKAGGAIEY GQALLRAAKT AQSNFHRGGL AGDD-PPPYv 
           NYVGEVKFKL HFKAGGAIEY GQALLRSAKT AMNNYHRGGL AGDD-PPPY- 

           T-PSGAWHEA PPPAYQPPPG YYGWLPAHTA F-TGPAPNSV FVS 
           Q-PAGNWNEA PPPAYQPPPG YYGWLPQHDA F-SGPAPNTV FMS 
           TpPGGAWYAA PPPAYTPNPY NYGWVPGAAV FpEQPQPNTI YMH 
           --PSGAWHEA PPPAYQPPPG YYGWLPQHDA F-SGPAPNTV FVS 
           Q-PAGSWNEA PPPAYQPPPG YYGWLPQHDA F-SGPAPNTV YMS 
