# Supplementary material for: Genomic analysis of a sexually-selected character: EST sequencing and microarray analysis of eye-antennal imaginal discs in the stalk-eyed fly Teleopsis dalmanni (Diopsidae)
Source: BMC Genomics. 2009 Aug 5;10:361. doi: 10.1186/1471-2164-10-361 (PMC2737001; doi:10.1186/1471-2164-10-361)
Supplement: Additional file 3 — EST dipteran alignments. Amino acid alignment files for Teleopsis dalmanni EST translations and proteins for A. gambiae, D. melanogaster, D. pseudoobscura and D. virilis. [file 1471-2164-10-361-S3.zip › Supplemental_File1/CG1101.phy2]

     5    338 
AGAP006733 MVDKIEMSLD EIIKSQKST- RPRGG-GGrA GGAgrsnrRP GAGSGGAS-- 
dpse       MVDKIEMSLD DIIKSTRTQK KPQGARGG-P GGA-----RR PAGQQRFAag 
dvir       MVDKIEMSLD DIIKSTRTQK KPQGGRGG-P SGT-----RR PGGQQRFG-- 
dmel       MVDKIEMSLD DIIKSTRSQK KPQAARGG-P GGA-----RK TGGQQRFA-- 
CG1101     MVDKIEMSLD EIIKANRTNK TTRSR--G-A GGA-----RR GFGNRTNA-- 

           GG--GARNGF RSGG--QRN- -----GGVSG G-----GGVL KGrtrgg--- 
           GG--PRRGGG AGPS-PRKPa pasgaGGVLK G-R-rsGGAG GG-----G-g 
           TGgtRRGGGP NSGS-PRKPa pasgaGGVLK G-Rr--GG-- -G-----Sga 
           GG--ARRGGA NAGGSPRKP- -----GSVLK GPR---GGVA AG-----A-- 
           TG--NRKTAV ------KKS- -----GVVLK G-R---G--R GG-----G-- 

           ----ITRARY GRGDVNSAWK HDMYEGPRKn rllaaaGGLG A----GgpG- 
           gggaIQKAKF ARGDVNSAWK HDMYDGPKR- -------G-- -apssG--S- 
           ----IQKPRL ARGDVNSAWK HDMYDGPKR- -------N-- -----G--Sa 
           ----VQKAKF PRGDVNSAWK HDMYDGPKR- ------GAVG G----G--S- 
           ----IQKSKF ARGDVNSAWK HDMFDGPKR- ------GGAL R----G--S- 

           ----GAAKLL VSNLDFGVSE TDINELFAEF GPLRSASVHY DRSGRSLGTA 
           ----GPTLLI VNNLDYGVSN SDIKELFNEF GPIKKAAVHY DRSGRSLGTA 
           gnstGPTRLI VGNLDYGVSN TDIKELFNDF GPMKKAAVHY DRSGRSLGTA 
           ----GPTRLI VGNLDYGVSN TDIKELFNDF GPIKKAAVHY DRSGRSLGTA 
           ----DSSKLL VSNLDFGVSD TDIHELFAEF GPLKKAAVHY DRSGRSLGTA 

           DVVFERRSDA IKAMKQYNGV PLDGRPMSIQ MATSEIPApr VPRPAV---L 
           DVIFERRTDA LKAIKQYNGV PLDGRPMTIQ LAVSDVNA-- LTR---PVAS 
           DVIFERRSDA LKAIKQYHGV PLDGRPMTIQ LAVSDVAA-- LTR---PVPA 
           DVIFERRADA LKAIKQYHGV PLDGRPMTIQ LAVSDVAV-- LTR---PVAA 
           DVIFERLSDA YKAIKQYNGV PLDGRPMNIQ LATSDVPV-- LTRGRLGNGV 

           AASASA---R S----PR--K PAGG-rgAGG KSQG------ -----RGG-- 
           GDIKHRVggG AGA--GAPYK RGGGQ--AGG P-RRG-GLRR p--APGGGA- 
           DDVKRRV--G AAAgs--QFK RGGGQ--VGG GPRRG-SFKR -p---AGGKP 
           TDVKRRV--G GTA--PTSFK RGGGQ--AGG TARRGF---- --KRPVGGKP 
           TAVRRR---Q ASA--PK--- ----Q--GAA NSRRGTAFNR --RRGGGGGP 

           ----rgggGG -GRRQPRETK TAEELDAELD AYTKDMK- 
           AkpA----GG -ARRERKAPP TAEELDAELD SYINDMKI 
           A--A-----G aQRRERKAAP TAEELDAELD SYINDMKI 
           A--A----GG -QRRERKAPP TAEELDAELD SYINDMKI 
           A--A----SG -GRRGKGVAP TAEELDAELD AYVNDIKI 
