# Supplementary material for: Genomic analysis of a sexually-selected character: EST sequencing and microarray analysis of eye-antennal imaginal discs in the stalk-eyed fly Teleopsis dalmanni (Diopsidae)
Source: BMC Genomics. 2009 Aug 5;10:361. doi: 10.1186/1471-2164-10-361 (PMC2737001; doi:10.1186/1471-2164-10-361)
Supplement: Additional file 3 — EST dipteran alignments. Amino acid alignment files for Teleopsis dalmanni EST translations and proteins for A. gambiae, D. melanogaster, D. pseudoobscura and D. virilis. [file 1471-2164-10-361-S3.zip › Supplemental_File1/CG11015.phy2]

     5    104 
AGAP008724 NVTYTPVRFC KMMNDPIEHA TGIEKRELLA KQAGNPDPFD MRVFKRGPGT 
dvir       NVTYHSVRTC KMMNDPLEHA TGIEKRELLL KAAGNDNPFD MKVFKRGAGT 
dper       NVTYAPVRFC KMMNDPLEHA TGIEKRELLA KAAGNENPFD MKVFKRGAGT 
dmel       NVAYTPVRFC KMMNDPLEHA TGIEKRELLL KAAGNDNPFD MKVFKRGAGT 
CG11015    NIAYTPVRFC KMMNDPVEHA TGLEKRELLA KLAGNDNPFD MKVFKRGAGT 

           KDSPNLIPSA FDARLVGCVC EEDQTYVQWM WLHQGQPKRC ECGHWFKLVE 
           KENPNLIPSA FDARIVGCIC EEDQTYVQWM WLQKGNQKRC ECGHWFKLVE 
           KENPNLIPSA FDARIVGCIC EEDQTYVQWM WLQKGNQKRC ECGHWFKLVE 
           KENPNLIPSA FDARIVGCIC EEDQTYVQWM WLQKGNQKRC ECGHWFKLVE 
           KETPNLIPSA FDARIVGCIC EEDQTYVQWM WLQKGTSKRC ECGHWFKLIE 

           KAPV 
           KAAV 
           KAAV 
           KAAV 
           KAPV 
