# Supplementary material for: Genomic analysis of a sexually-selected character: EST sequencing and microarray analysis of eye-antennal imaginal discs in the stalk-eyed fly Teleopsis dalmanni (Diopsidae)
Source: BMC Genomics. 2009 Aug 5;10:361. doi: 10.1186/1471-2164-10-361 (PMC2737001; doi:10.1186/1471-2164-10-361)
Supplement: Additional file 3 — EST dipteran alignments. Amino acid alignment files for Teleopsis dalmanni EST translations and proteins for A. gambiae, D. melanogaster, D. pseudoobscura and D. virilis. [file 1471-2164-10-361-S3.zip › Supplemental_File1/CG11025.phy2]

     5    310 
CG11025    VNEIFQQANL HFEVRKVLIS LAQVSAIIVG ASPYADRIIA MLKQKLINKL 
dpse       INEIFQQSNI QYDVRKVLIS LAQASAAVLG AGPYAPRLIT MLKQRLINRR 
dvir       INEIFQQSNI QYDVRKVLIS LAQASAAIIG AGPYAPRLIS MLKQRLVNRR 
dmel       INEIFQQSNI QYDVRKVLIS LAQASAAVIG AGPYAPRLIA MLKQRLINRR 
AGAP002436 ---------- ---------- ---------- ---------- ---------- 

           NDENDILQCL VDMGFTKERC EYALKTHVSI FLFVNINSLL LFTFSGVYAS 
           NHQSDTLQCL VDMGFKREMA AFALKAN--- ---------- ----SGIYSS 
           NHQADTLQCL VDMGFTREVS AQALRSN--- ---------- ----NGIYST 
           NQQADTLQCL VDMGFKRELA AFALKAH--- ---------- ----NGIYST 
           ---------- ---------- ---------- ---------- ---------- 

           ALEWLIQTQN DDLSRVE--E VMGLQKSQSI MSPTNIVTNN DVLENIAALL 
           TLEWLIQNQN EDILQEP-n- -INMQQSMSS ISPSAIVTNN ETIENTAALM 
           TLEWLIQNQR DDDAQQPaqP AMNMQQSASS ISPSTIVTDN ETIENTAALL 
           TMEWLIQNQN EENPQEP--P GMNMQHSLSS ISPSTIVTNN ETIENTAALI 
           ---------- ---------- ---------- ---------- ---ENVAALL 

           EIVRIFSHRD MPPKPDTVNE ITEMGFERNE VYAALKKTCN NKGAACEWLC 
           EIVRIYSHRD SPPSDEIVES LTEMGFEEAA VVSALKRTGN NKASACEWLC 
           QIVRIYSHRD APPTDEIVES LTEMGFEEAA VLSALRKTGN NKASACDWLC 
           EIVRIYSHRD SPPSDEIVES LTEMGFEETA VLAALKKTGN NKASACEWLC 
           EIVRLYSEKT VVPVPELVSS IAEMGFEEEN VREALIATQN NQTAACEWLL 

           GIRSPSLLEL KEGLAQDSPL LQSILEMPQV QMSLGNPKIL LSNIKKICDF 
           DNRTGSVIEL REGLAPDSPI LKVILEMPQV QMTLSNPKT- ---------- 
           ENRSASVIEL REGLAPDSPI LKVILEMPQV QLTLSNPKT- ---------- 
           DNRSGSVIEL REGLAPDSPI LKVILEMPQV QMTLSNPK-- ---------- 
           GNRTKSVQGL CDGLPPESPI LRVLMGSPQV QISLGNPKM- ---------- 

           CTVCKTISSF IAFVSILENE SLLRLWGGDS DSSSVISNIL QRYHDVKHAL 
           ---------F LAFLAILENE HAIRVWRGDN DTTSIITHIL QKYHEEKHVL 
           ---------F LAFLAILENE NAIRVWRGDN DTTSVITHIL QKYHEEKHVM 
           --------TF LAFLGILENE HAIRVWRGDN DTTSVITHIL QKYHEEKHVL 
           ---------F IALISMLDNS STMSMWLSDN DTSSVLGHIL RTYHEEKHIV 

           GMNQFYANRF 
           GINQFYTNRW 
           GINQFYINRW 
           GINQFYTNRW 
           AINQF----- 
