# Supplementary material for: Genomic analysis of a sexually-selected character: EST sequencing and microarray analysis of eye-antennal imaginal discs in the stalk-eyed fly Teleopsis dalmanni (Diopsidae)
Source: BMC Genomics. 2009 Aug 5;10:361. doi: 10.1186/1471-2164-10-361 (PMC2737001; doi:10.1186/1471-2164-10-361)
Supplement: Additional file 3 — EST dipteran alignments. Amino acid alignment files for Teleopsis dalmanni EST translations and proteins for A. gambiae, D. melanogaster, D. pseudoobscura and D. virilis. [file 1471-2164-10-361-S3.zip › Supplemental_File1/CG11033.phy2]

     5    635 
AGAP001895 MMYPKVQKYC LMSVKNCYTD FHVDFGGTSV WYHILRGSKV FWLIPPTDKN 
CG11033    MMYPKVQKYC LMSVKNCYTD FHIDFGGTSV WYHILKGSKV FWLIPPSEKN 
dvir       MMYPKVQKYC LMSVKNCYTD FHIDFGGTSV WYHILKGSKV FWLIPPTDRN 
dper       MMYPKVQKYC LMSVKNCYTD FHIDFGGTSV WYHILKGSKV FWLIPPTDRN 
dmel       MMYPKVQKYC LMSVKNCYTD FHIDFGGTSV WYHILRGSKV FWLIPPTDRN 

           LQLYEKWVLS GKQSDVFFGD TVEKCARVYL TAGNTFFIPT GWIHAVYTPT 
           LQLYEKWVLS GKQSDIFFGD TVEKCARVYL TAGNTFFIPT GRIHAVYTPS 
           LQLYEKWVLS GKQADIFFGD TVEKCARVYL TAGNTFFIPT GWIHAVYTPT 
           LQLYEKWVLS GKQADIFFGD TVEKCARVYL TAGNTFFIPT GWIHAVYTPT 
           LQLYEKWVLS GKQADIFFGD TVEKCARVYL TAGNTFFIPT GWIHAVYTPT 

           DSLVFGGNFL HSFGIVKQLK ITQVEDNTKV PQKFRYPFFT EMLWYVLAKY 
           ESLVFGGNFL HSFGIVKQLK TAQVEDSTKV PQKFRYPFFT EMLWYVLARY 
           QSLVFGGNFL HSFGIVKQLK TASVEDNTKV PQKFRYPFFT EMLWYVLARY 
           QSLVFGGNFL HSFGIVKQLR TATVEDITKV PQKFRYPFFT EMLWYVLARY 
           QSLVFGGNFL HSFGIVKQLK TASVEDSTKV PQKFRYPFFT EMLWYVLARY 

           VYTLLGHSHL EGEPG-REHE LVGKPHVHLT HYELFGLKDI VMYLYDLPAQ 
           VYTLLGHAHL DGEESVSDIE LEARPHINLT HYELFGLKEI VTYLYDLPPQ 
           VYTLLGHSHL EGEPSASEAE MAARPHTHLT HYELFGLKEI VMYLYDLPPQ 
           VYTLLGHSHL EGEPSASEAE MAARPHIHLT HYELFGLKEI VMYLYDLPPQ 
           VHTLLGHSHL EGEASLSEDE MAARPHTHLT HHELFGLKEI VMYLYDLPPQ 

           KKNVPELIKD PVALIKDVRT LVERHCKDIP ELAVTGVPVL HP-------- 
           KKNVPDLVRD PVALIKDVRT LVERHCKDKP ELAVTGVSVL QPQCEMYPP- 
           KKNVPSLVLD PVALIKDVRT LVERHCKDQQ DMAVTGMSVL RPAAEHQP-l 
           KKNVPSLVLD PVALIKDVRT LVERHCKDQQ DQAVTGMSV- ---------- 
           KKNVPSLVLD PVALIKDVRS LVERHCKDQQ DLAITGVSVL KSPPGSQPP- 

           ---------- ---------- ---------- ----RERKQK KLYSDDWTLG 
           FYIYERSKVK QEITQEIARG STGKIQKGGQ RRQLRERKQR KLYLEEWAIG 
           FQLYDRTRVK QEIKQEIARG NA--NPKGVQ RRQLRERKQR KLYLEEWSLG 
           ---YDRTRVK QEIKQEIVRG NPSTNPKGVQ RRQLRERKQR KLYLDEWSLG 
           FLLYDRTRVK QEIKQEIARG NLSPNAKGVQ RRQLRERKQR KLYLEEWSLG 

           DDDYEGARGF SVAEKLESPR FAQSGMVREM KGENLTVGFL QHNGFNIPLL 
           DDDMEGARGF SVAEKLESSK FAQSGMVREM RGCDLNVAFL QQHGFNVPLL 
           DDDAEGARGF SVAEKLESSK FAQAGMVREM RGCDLTVAFL QQHGFNIPLL 
           DDDGEGARGF SVAEKLESSK FAQSGMVREM RGCDLTVAFL QQHGFNIPLL 
           DEDGEGTRGF SVAEKLESSK FAQAGMVREM RGCDLTVAFL QQHGFNIPLL 

           FKEKTGLGLQ VPTA-NFSIS DVRMCVGSRR MLDVMDVNTQ KNVEMTMKEW 
           FREKTGLGLR MSDANEFTVN DVRLCVGSRR ILDVMDVNTQ KNLQMTMKEW 
           FREKNGLGLR MPDAQEFTVN DVRLCVGSRR LLDVMDVNTQ KNLQMTMKEW 
           FREKNGLGLR MPDPQEFTVG DVRLCVGSRR LLDVMDVNTQ KNLQMTMKEW 
           FRDKAGLGLR MPDPQEFTVN DVRLCVGSRR LLDVMDVNTQ KNLQMTMKEW 

           EKYYEDPVKK KLLNVISLEF SHTKLENYVQ SPAIVRQIDW VDVVWPKQLK 
           QHYYDNPQKD LLLNVISLEF SHTRLAKYIQ SPEIVRQIDW VDVVWPKQLK 
           QQYYDNPQKD RLLNVISLEF SHTRLDHFVQ SPEIVRQIDW VDVVWPKQLK 
           QQYYECPQKD RLLNVISLEF SHTRLDRFVQ SPEIVRQIDW VDVVWPKQLK 
           QQYYDSPQKD RLLNVISLEF SHTRLDRFVQ SPEIVRQIDW VDVVWPKQLK 

           ESQVESTNLL LQVLDLSFIA GLNDFAIREI LSPPKDSRPG LADSKSRLRN 
           DAQKEGTNVI LQILDLSFVR GLNDAAIRDI LSPPKDSRPG LTNSKTRLRD 
           DAQKEGTNLL LQILDLSFVR GLNDAAIRDI LSPPKDSRPG LSDSKTRLRD 
           DAQKEGTNLL LQTLDLSFVR GLNDAAVRDI LSPPKDSRPG LSDSKTRLRD 
           DAQREGTNLL LQTLDLSFVR GLNDAAIRDI LSPPKDSRPG LSDSKTRLRD 

           LKMLKVAGAD ISDVALRYIT QGLPNLTHLD LSSCQRITDA AIAQIGTSPA 
           LKILKLAGTD ISDVALRYIT QALPHLQHLD LSSCQRITDA GVAQIGTSST 
           LKILKLAGTD ISDVAVRYIM QSLPQLKHLD LSSCQRITDA GVAQIGTSPT 
           LKILKLAGTD ISDVAVRYIT QSLPYLKHLD LSSCQRITDA GVAQIGTSNT 
           LKVMKLAGTD ISDVAVRYIT QSLPYLRHLD LSSCQRITDA GVAQIGTSTT 

           AIKTLVELDL SCCKLITELS LDHLAKCDAL TRLDLSHVPQ VSTQSMI--- 
           AIANLVELNL SACRLVSESS LEYLSKCDQL VWLDLRHVPQ VSTQAVIKFA 
           AIARLAELNL SACRLVSENS LEHLSKCESL IWLDLRHVPQ VSTQSVIRFA 
           AIARLSELNL SACRLVSENA LEHLSKCESL IWLDLRHVPQ VSTQSVIRFA 
           ATARLTELNL SACRLVSENA LEHLAKCEGL IWLDLRHVPQ VSTQSVIRFA 

           ---------- ---------- ---------- ----- 
           AKSKHDLCVK DIKLVEQRRT QNSNYKVLTI ENNWH 
           SNSKHDLCVK DIKLVERRR- LS----LSN- --NWH 
           SNSKHDLCVK DVKLVE---- ---------- ----- 
           SNSKHDLCVR DIKLVERRR- RNST----TA NRSWH 
