# Supplementary material for: Genomic analysis of a sexually-selected character: EST sequencing and microarray analysis of eye-antennal imaginal discs in the stalk-eyed fly Teleopsis dalmanni (Diopsidae)
Source: BMC Genomics. 2009 Aug 5;10:361. doi: 10.1186/1471-2164-10-361 (PMC2737001; doi:10.1186/1471-2164-10-361)
Supplement: Additional file 3 — EST dipteran alignments. Amino acid alignment files for Teleopsis dalmanni EST translations and proteins for A. gambiae, D. melanogaster, D. pseudoobscura and D. virilis. [file 1471-2164-10-361-S3.zip › Supplemental_File1/CG11059.phy2]

     5    785 
CG11059    VAYDCAMKES SPIMVSIKVK RVCEAKFLGI PERIDYTTST TEILPLFPNA 
AGAP007103 VAYDCAMKQS APVMVNIRVR RVCEAHVMGV AERIDYVANS MESVSLFPKI 
dvir       VAYDCAMKES TPIMVSIKVR RVCDAKFLGI PERIDYASGS TDSLQLFPNA 
dper       VAFDCAMKES AAIMVSIKVR RVCEAKFVGI PERIDYT--- ---------- 
dmel       VAYDCAMKES APIMVSIKVR RVCETKFVGM PERIDYTSGS TESLQLFPNA 

           HLDLCDLNC- NDIDIDIHMS IALKTKHISF GCDRDLTNCS N---DV-S-- 
           HLELCDMQCK G-EDMVIQSS VSLKTKHISF GCDRDASQCL R---RL-Ses 
           RLDLCNILCS T-DDLNIHAA VALKTKHISF GCDRDISNCS Tstn------ 
           ---------- ---------- ----TKHISF GCDRDISNCT S---TLt--- 
           RLDLCDISCK NEEDLRIHSS IALKTKHISF GCDRDISNCT S---GQ-K-- 

           ---------- LVDLLPKGVE WTKELSYDEG LEPLFQFDGA SGVIIPITSV 
           gsgrerdgdg LVDLLQKNTD WTKDLTYDEG AEAIFHFDGS SGAIVPKNVV 
           ---------- LRDLLPRGAD WTKELSYDEG PEPIFHFDSS AGVVVPAGFI 
           ---------- MKDLLPQDSE WTKDLNYDEG AEPVFHFDGS VGVVVPDAVV 
           ---------- VKDLLPHGAE WTKELSYDEG LEPIFHFDGS TGVVVPATVI 

           AQHDFSAQPF SIVTIFRHYS L-S-TQNKHS KEHIICSADD HKMNRHHMAL 
           QPQDFAAHQF SIVTMFRHNS I-VsT-DKHT KEHIVCSADD HKMNRHHMAL 
           GHLDFSLRPF SIVTIFRHGS QsS-S-NKHV KEHIVCSADD HKMNRHHMAL 
           DHYDFSTRSF SILSIFRHSS QsS-T-NKHV KEHLLCSADD HKMNRHHMAL 
           DHYDFSSQPF SILTLFRHNS Q-V-EINKHV KEHIVCSADD HKMNRHHMAL 

           FIRNCRLILL LRRNFNDGNL NIFSPAEWRW KIPQVCDNEW HHYILNVDPS 
           FVRNCRLILL LRKDFNDGDL NIFSPAEWRW KIPQVCDNEW HHYTINV-DL 
           FVRNCRLILL LRKNFNEGDL NIFSPAEWRW KIPQVCDNEW HYYVINVDQS 
           FVRNCRMILL LRKDFNEGDL NIFSPAEWRW KIPQVCDNEW HHYVLHVEQF 
           FVRNCRLIFL LRKNFNEGDL NIFSPAEWRW KIPEVCDNEW HHYVLNVEDS 

           KAKIELFIDG THFETAIEDR HTNPEVIDDW PLHAAHGVNT TLAVGACYQS 
           -PKVDLYIDG IRFESNVEDR HSNPEVIDDW PLHAAHGINT TLAIGACYQG 
           -SKVELFIDG VQFESSVEDR HANPEVIDDW PLHAAHGVNT TLAVGACYQS 
           -GKVELFIDG IRFESSVEHS HSNPEVIDDW PLHAAHGVNT TLAVGACYQS 
           -SKVDLFIDG VRFENSIENR HSNPEVIDDW PLHAAHGVNT SLAIGACYQS 

           SENRLKHGFI GDISEIKLSL NSVLSTDDIK CGTNCAEHLV PPP------E 
           SENRLKHGFS GDIAEIKLST RKVLTASQIR CGTDCAEKLL PPADHYLEPE 
           SENRLKHGFN GDISEVKLSV DGILSVEDIK CGTSCAEHLL PSSELQLEQ- 
           SENRLKHGFN GDISEVKISL YGILTMEDIK CGTNCAE--- ---------- 
           LENRLKHGFN GDISEVKVSL NSVLTAEDIK CGTTCAEHLL APKPLQSNNE 

           S-LLEADSQV QTNAQLNEIY IEGHNKMNVE KLIQRIHYIN TKEYPTIGRR 
           Q-------QI QSNTQMNKII IEGSNKTNIE QLLQQIQYIN SKESPTIGRR 
           -pDDSAEFQV QVNTKMNEIY IEAQSKHKIE QLMRKIQYIN IKKNPTIGRR 
           ---------- ----QMNEIY IEAQTKHNIE QLMRKIQYIN IKQSPTIGRR 
           K-SYSDNSQI KENIEMNEIY ISAKNKHDIE QFMRKVQYIN TKQKPTVGRR 

           NIELHTTVTC FNQTSIRLPT VETYIMVNEP SPI-SPITLT ENDDDYLLPK 
           NIQVMTTVSC PNKKAIRLPT IDTYIMVSSA GS--SLT-KY EDEDDYYDSR 
           NIEVRTTMMC TNQSAIRLPT IETYIMVND- -PIq-PVTSN ENEDEYLIQR 
           NIEVRTSLMC NNQSSIRLPT IETYIMVNE- -PI-----SN ENEDEYLTQR 
           NIEVLTTLNC KNESSLRLPP IETYIMVNE- -PI-APLTSS ENDDEYLTQK 

           ENVLEKSYHG LIRENETLVE ITPLIKVDEE KICNFRIVKK PYHEIPFQIA 
           ERVLENSYHG LIKENETFVE ITPLIKVDET KICGFHIIKK N-KEIPFQIE 
           EYILEKSYHG LIRENETLVE ITPLIKVDEE KICSFRILKK PYHEIPFQIE 
           ENILEKSYHG LIRENETLVE ITPLIKVDEE KICNFRILKK PYHEIPFEIE 
           EIILEKSYHG LIRENETLVE ITPLIKVNEE KICNFHILKK PYHEIPFKIE 

           MVNNLGIIKA RRTLNCERRK SYHFEIIALF CDGTHSASSN VHITVVDINE 
           LVNELGILKA KKTLNCEKRK NYKFDITAVF CDGSHSKSAS VHISVIDINE 
           LVNNLAILKA RHTLNCEKRK SYHFEIVAIY CDGTPSNSAN VHITVIDINE 
           LVNNLGILKA RRALNCEKRK SYHFEIVAIY CDGTPSNTAN VHITVIDINE 
           LVNNLGILKA RRTLNCENRK SYHFEICAIY CDGTPSNTAN VHITVIDVNE 

           YSPTFIQPSY VIEVEEGKLY KEIIRVEAID KDCTPIFGDV CKYEILNNDQ 
           YSPTFLQPSY VTEVDEGRLY QEIIRVEATD KDCTPLFGDV CKYEILTNDQ 
           YAPTFLQPSY VTEVDEGKLY NEIIRVEAAD KDCTPLFGDV CKYEILNSDE 
           YAPTFLEQSY VTEVDEGRLY NEIIRVEASD KDCTPLFGDV CKYEILNNDE 
           YAPTFLEPSY VIEVDEGRLY NEILRVEASD KDCTPLFGDV CKYEILNNDE 

           PFIIDNEGSI KPNPVTTSSD NIAFAHAMVH THDVQEPRSK IHS------I 
           PFTIDNEGS- ---------- ---YAHVMLH SHDVQESQSK VRSsggaalL 
           PFTIDNEGS- ---------- -KFFSNSLLH SNDVQEPKSH VHS------I 
           PFVIDNEGS- ---------- -KVFSYSLLH TNDIQEPKSH IHS------I 
           PFSIDNEGSV NGNDNNQPTE SKVYSYSLLH TNNVQEPKSH IHS------F 

           VY-K-EGSHP TVLIILICVF LVVLLCGISI ARLKNNSNHK YAG------- 
           GHeKLASSHS TMLIVVICGS FVLLICGVGI ARLRN-SNAA LAGgssghga 
           VH-KAEASHP TMLIILICVF LVILLCGVSI ARLKN--NQK YMD------- 
           VH-KVKKSHP TMLIIIICVL LVILLCGVSI A--------- ---------- 
           IH-KAEGSHV TMLIILVSVF LAVLLCGVSI ARLKN--NQK YIE------- 

           ---------- ------RDQP CPKIA-DESL VWDDSALTIT INPMQTGALS 
           aggaaggsaf arnltdKHLP CPKVApDQQL DWDDSALTIT INPMQHDALS 
           ---------- ------RHQP CPKVA-DEGL IWDDSALTIT INPMQTDAAS 
           ---------- ---------- ------DDGL IWDDSALTIT INPMQTDAVS 
           ---------- ------HHQP CPKIS-DDGL IWDDSALTIT INPMQADVTS 

           EDSSDSENSE TDDEEVVKGG FSNVNQLEWD NTSMF 
           DESSESDNSD SEDEEVLNGR YKNVSQLEWD NSTI- 
           EESSDSENTD SEDEEVIKDG FAHINQLEWD NTNMF 
           EDSSDSDNSD SEDEEALKDG FAHINQLEWD NTNIF 
           DASSESENSE SEDEEALKDG FTHINQLEWD NSNIF 
