# Supplementary material for: Genomic analysis of a sexually-selected character: EST sequencing and microarray analysis of eye-antennal imaginal discs in the stalk-eyed fly Teleopsis dalmanni (Diopsidae)
Source: BMC Genomics. 2009 Aug 5;10:361. doi: 10.1186/1471-2164-10-361 (PMC2737001; doi:10.1186/1471-2164-10-361)
Supplement: Additional file 3 — EST dipteran alignments. Amino acid alignment files for Teleopsis dalmanni EST translations and proteins for A. gambiae, D. melanogaster, D. pseudoobscura and D. virilis. [file 1471-2164-10-361-S3.zip › Supplemental_File1/CG11063.phy2]

     5    197 
dpse       MEMILQAMGK SYHPGCFRCC VCNECLDGVP FTVDVDHKIY CVNDYHRMFA 
AGAP004547 MEMILQAMGK SYHPGCFRCC VCNECLDGVP FTVDVDNKIY CVNDYHSMFA 
CG11063    MEMILQAMGK SYHPGCFRCC ICNECLDGVP FTVDVDHKIY CVNDYHRMFA 
dvir       MEMILQAMGK SYHPGCFRCC ICNECLDGVP FTVDVDHKIY CVNDYHRMFA 
dmel       MEMILQAMGK SYHPGCFRCC VCNECLDGVP FTVDVDHKIY CVNDYHRMFA 

           PKCASCGKGI TPVEGTDETV RVVSMDKDFH VDCYICEECG MQLTDEPDKR 
           PKCASCGKGI TPMEGTEDTV RVVAMDKDFH VDCYICEECG MQLTDESDKR 
           PKCASCGKGI TPVEGTDETV RVVSMDKDFH VDCYICEKCG MQLTDEPDKR 
           PKCASCGKGI TPVEGTDETV RVVSMDKDFH VDCYICEECG MQLTDEPDKR 
           PKCASCGKGI TPVEGTDETV RVVSMDKDFH VDCYICEECG MQLTDEPDKR 

           CYPLDGRLLC RGCHLQRLAL QSSPHTRHQE PVCASYQYMG ---------- 
           CYPYEGRLMC RSCHIQKISI QDR-RGRILE PVSATYQYMG QQT------- 
           CYPLDGRLLC RTCHLQRLTL QSSPHTRHQE PVCASYQFMG QRAQPQA-SP 
           CYPLDGRLLC RGCHLQRLAL QSSPHTRHQE PVCASYQYMG QRAQPQA-SP 
           CYPLDGRLLC RGCHLQRLAL QSSPHARHQE PVCASYQYMG QRTQTQARNP 

           ----SDYETL MQRLHIGSGG G-G------- ---------- ------- 
           ---------- ---------- ---------- ---------- ------- 
           ATA-----TI YQHTDIAPSV G-NISNTVPH HARGNSGLDM SSLLASP 
           ATA-----TM YQHTEIA--- ---------- ---------- ------- 
           GNSDSDYETL MQRLHIGGGG GAGVGGGGGS GGPGDGGVAM RSYQRSP 
