# Supplementary material for: Genomic analysis of a sexually-selected character: EST sequencing and microarray analysis of eye-antennal imaginal discs in the stalk-eyed fly Teleopsis dalmanni (Diopsidae)
Source: BMC Genomics. 2009 Aug 5;10:361. doi: 10.1186/1471-2164-10-361 (PMC2737001; doi:10.1186/1471-2164-10-361)
Supplement: Additional file 3 — EST dipteran alignments. Amino acid alignment files for Teleopsis dalmanni EST translations and proteins for A. gambiae, D. melanogaster, D. pseudoobscura and D. virilis. [file 1471-2164-10-361-S3.zip › Supplemental_File1/CG11064.phy2]

     5    393 
AGA        --LLWSFLVS LVLIQSV-SA -ASCKSGCPa pnKSSKYTFK --PGFVYQYD 
CG11064    HLLINGLVFV ILLASSVINA ESACQKGCL- --QSDSGPLK YVPGNVYEYA 
dpse       ------LLLA LILTVAA-KD GNGCKKGCP- --KSDSGLLK YIPGNYYEYA 
dvir       ------ILIL LLLATTV-NS DGSCNKGCS- --RPDNGPLK YEPGNFYEYA 
dmel       NIALIGILAS VLLTIAV-NA ENACNLGCP- --KSDNGLLK YIPGNYYDYS 

           VDSYVQLQQS D-----KENK QTTLKVDGKV EVYAGDNCQY TLKV--VSLT 
           FDSMMTVSTT STGLNSNNDD DTSLKMVGTA KIFAEGNCGY NLQLSAIKVT 
           FDSILTIGLS SGAV--SEAD DTSLKVTGSA KVFAEGNCGY TLQVGSVKVT 
           FDSILTVGLS SGVV--NEAD DTSLKVTGSA KIFANGNCGY TLQVGAVKVI 
           FDSILTIGAS SD--VPNDSD DTSLKVSGSA KIFAKGNCGY TLQLSSVKVT 

           SY-APDGKKT AFGAdISKPV QFTLSNDELL PEICTEADDT DFSLNVKRGL 
           ATKKKDFDKK LLQS-LQKPV HFTMSSGKIE PEICADSSDT AYALNIKRAV 
           NT-KESVEKK ILNN-IQKPV HFTLVSGQLE PEICSDSNDA AYSLNIKRAI 
           NT-KESIEKK LLTN-IQKPV HFTVANGQVD PQICTDASDT EYSLNIKRGI 
           NT-KESVEKK ILNS-IQKPV QFTLVSGILE PQICSDSSDL DYSLNIKRAV 

           ISLFQV---- AQEKstETDV FGVCQTSFSS YPSGDATVVE KVRDLGNCAY 
           ISLFQA--SP NSEN--EIDI FGQCPTRTSV TRVGNADVIS KVRDLNNCAH 
           ISLLQS--GT DSDH--EIDV FGQCKTHTSS SKAGNAEVIT KVRNLNNCAY 
           ISLLQSetGT DVTN--EVDV FGQCPTHTST SKSGNVETVT KVRDLNSCAH 
           VSLLQS--GI EAEH--EVDV FGMCPTHTST SKVGNANIIT KARNLNSCSH 

           RESLSNSFVT RIVNSKAGIK STPLLQSSYN AQQTIKGGLL SAVKLSEEYQ 
           REKINSGIIS GIINERAGIK STMLLQSNYF KELRLEDGVV ENVQLSEEYK 
           REQINSGLVS GVVNEKAGIT SSLLLEANYI KELKIGGGVI ENVQLVETYR 
           REQLTSGLLS GIVNEKAGVK STAIFQSDYN KESKIERGVV QNVQLVELYK 
           REQINSGLVS GKVNEKAGIT SSLLLQANYI KESRIVNHLI ENVQLTETYK 

           YLPYLKDKVG VTAKVTTKLT LTgNKAGA-A PALGAASEPR TIIFENPDQQ 
           FSGSPKESPV VKAKVITKLK IK-NKAGSSA ASPPVGTKAT SIIYDQPEIY 
           FIGSARGNSE ISAKAITSLK LK-NPAGTKA NAPATGATAR SLLFQKPETY 
           FAGTTKGVTD ITAKVVTTLK LQ-NPAGTAA SAPATGSSPA SIVFQKSETY 
           FIGNTKRNSD ISAKVVTILK LK-NPSGTKA NSPGTGSTVR SLIFQRPETY 

           PAGNLAVIKQ ELKSTVE-SY TNgNVGKKTA NLFVELIQLM RYSKKEDLLT 
           SVKNLAALKS ALSDVVK-SI EN-YVQSGSA KYFVELIHLM RNADADTLLE 
           TSKNINSLKT ILSDLVD-ST TE-YVKKDSA KKFVEFIRLL RQSDSDTLLE 
           ASKNIAALKS ALAELVDl-T DD-YVKKDSA KKFVELIRLL RQSDAETLLE 
           TSKNINALKT ILSDLVD-ST GD-YVKKETA KKFVEFIRLL RQSDSETLLE 

           LynqvkaGSV -HSNKSLARK VYLDALFRVG TGDAVEAI-T QLY 
           L------GSV PYPNKTLSRK VYLDALFRTG TTESAKAILK QFN 
           L------GAF PHPNKVLARK VYLDGLFRTN TAESAVAILK QLS 
           L------SAI PHPNKVLARK VYLDALFRTN TAESARAILK QLN 
           L------AAF PHPNKVLARK VYLDGLFRTS TAESARVILK QLS 
