# Supplementary material for: Genomic analysis of a sexually-selected character: EST sequencing and microarray analysis of eye-antennal imaginal discs in the stalk-eyed fly Teleopsis dalmanni (Diopsidae)
Source: BMC Genomics. 2009 Aug 5;10:361. doi: 10.1186/1471-2164-10-361 (PMC2737001; doi:10.1186/1471-2164-10-361)
Supplement: Additional file 3 — EST dipteran alignments. Amino acid alignment files for Teleopsis dalmanni EST translations and proteins for A. gambiae, D. melanogaster, D. pseudoobscura and D. virilis. [file 1471-2164-10-361-S3.zip › Supplemental_File1/CG11077.phy2]

     5    166 
AGAP001778 ---------- ----LMGAGD VIAQGFIERK DWQSFDGMRA FKFFGIGFCV 
CG11077    QLKPYALEGT RCFVLMGVGD VIAQKFIEKK SLTEVDVVRT MKFASIGFFF 
dpse       -LRGYLREGL NVAAIMGAGD SIAQLFIEKK SLEQWDTGRT ARFSALGLLF 
dvir       -LAGYIREGL NVALIMGAGD MIAQLALEKR DFKDWNVGRT ARFSALGLVL 
dmel       RLKAYLKDGI NVAAVMCLGD TISQFFFDKK SLDEWDAGRT LRFGIVGLVF 

           GGPGLRKWYG VLDRHIgTKG GSKAVTTLKK VALDQIVFAP IFLGTLIGTI 
           IGPVLKYWYR AVDSMV-SQN QHQTKRALKK MLIDQSCCAP VFPVAIMGIL 
           VGPILRKWYL TLETLV-SKD QPSLTRGIKK MVIDQTVFAP TFTLAMSFMV 
           VGPSLRKWYG TLDTLI-SKE QSTVQRGIKK MLIDQGCFAP PFTLLLTYLV 
           VGPTLRRWYH FLESRV-PKT YSPMRRGVTK MLVDQTLFAP PFTMAMSFLV 

           GLLQGHNLAE IRHKLRHEYG DILLTNYYIW PWVQLANFYL VPLNYQVLLV 
           GTMNGTGVED FKSRVKADYF QIMKNNYTIW PAAQMINFAF VPMHLQVVFV 
           PFVNGEDTEK IKTRIRNSYF SIMLKNYMLW PAAQFVNFTF VPLPYQVMYA 
           PYMNGEKHDT IVKRIKENYI TIMKGSFMVW PLAQTINFTL IPVQYQVIYV 
           PLSNGEPIDR IRQRILDSYL SILVRNYMLW PAAQMLNFRF VPLGYQVLYA 

           QSVAVFWNTY LSWKTN 
           QLVAIGWNCY ISLVVN 
           QFIAIIWNCY ISLILN 
           QLIALFWNCF LSLILN 
           QFIALVWNCY LSMILN 
