# Supplementary material for: Genomic analysis of a sexually-selected character: EST sequencing and microarray analysis of eye-antennal imaginal discs in the stalk-eyed fly Teleopsis dalmanni (Diopsidae)
Source: BMC Genomics. 2009 Aug 5;10:361. doi: 10.1186/1471-2164-10-361 (PMC2737001; doi:10.1186/1471-2164-10-361)
Supplement: Additional file 3 — EST dipteran alignments. Amino acid alignment files for Teleopsis dalmanni EST translations and proteins for A. gambiae, D. melanogaster, D. pseudoobscura and D. virilis. [file 1471-2164-10-361-S3.zip › Supplemental_File1/CG11081.phy2]

     5    441 
AGAP000064 ANKSALCVYS LKAIRKKFMH NIKKCYNGEG LRGLDYISQN MPCIATKLQT 
CG11081    TDKSALCVYS LKSIRRKFMQ NIKSCFSGNG SRGLDFISPN MPCVSTKLQT 
dpse       TNISALCIYS LKSIRRKFMQ NIKSCFNGNG MRGLDFISPS MPCVLTKLQT 
dvir       TNNSALCIYS LKSIRRKFMQ NIKFCFNGNG MRGLDFISPS MPCVLTKLQT 
dmel       TNNSALCIYS LKSIRRKFMQ NIKSCFNGSG MRGLDFISPS MPCVLTKLQT 

           IGEDFCGLDV NSPLGGEQAV ASLAVILSEE RMTSVAVTAT SNFTVVFIGT 
           IGEDFCGLDV NSPLGGEQPI TAVPVSIFNT KLTAVAATSA SGYTVVFIGT 
           IGEDFCGLDV NSPLGGENPI TSVPVAMFST RLTSVAATST SGYTVVFVGT 
           IGEDFCGLDV NSPLGGEQPI TAVPVAMFNT RVTSVAATST SGYTVVFIGT 
           IGEDFCGLDV NSPLGGETPI TSVPVAMFNT KLTSVAATST SGYTVVFVGT 

           ETGQLKKIVM ESSTSAMQYA MMNVDLGSPI QPDMYLDPEH DDLYLMSLYK 
           ANGYIKKVVI ESITSANEYA SIPINVGSPV NPDMQFDNQN LNIYVMTDHE 
           VDGYLKKVVV ESSSVANEYA SFPVDVGSAI NQDMKFDNQN LYIYAMSESR 
           VDGYIKKVVV ESATVANEYA SLAVDLGSAI NQDMQFDNQN LYVYAMSERK 
           SDGFLKKVVI ESSSIANEYA SFAVDLGSEI NRDMQFDNQN LYIYVMSKTK 

           LFKIRIYDCS VYTTCHACLS AKDPFCGWCS LENKCSRRYE CQDSSKDPLS 
           VAKVKVFDCS KYSTCAECLG AKDPYCGWCS LENKCSPRSN CQDDANDPLY 
           VSKVKVFDCS DYKTCGECLG ARDPYCGWCS LENKCSPRSN CQDDANDPLY 
           VSKVKVYDCA DFRTCGECLG AKDPYCGWCS LENKCSPRSN CQDDANDPLY 
           VSKVKVFDCS DYKTCGDCLG ARDPYCGWCS LENKCSPRSN CQDDANDPLY 

           WLSYKSGKCT TITSVTPHQL QRTTARTLEL IIENLPN--- ---------- 
           WVSYKTGKCT TITSVVPHQL QRTTARTLEL TIDHLPQLPS K---EISFAS 
           WVSYKTGKCT TITSVVPHQL QRTTARTLEL IIDHLPQ--- ---------- 
           WVSYKTGKCT TITSVVPHQL QRTTARTLEL IIDHLPQ--- ---------- 
           WVSYKTGKCT TITSVVPHQL QRTTARTLEL IIDHLPQLPS RTGCQTLAAN 

           ---------- ---------- -ANHNV-PSK GSNATDLSSR LVSQIVFNST 
           TSSRSLTGFN FPVASLKTVQ NVNESVICHQ CDSNKNHSKT ITGSIKFDTF 
           ---------- --------LT DANVAI---- -NEAKNLSTT ITNVANFDTR 
           ---------- ---------- ---------- ---------- --NVAKFDTR 
           IWSDKTTAQN EPI----NLT NANAPI---- -KNAKNLNST ITNVAAFDTK 

           LNHLAVDRST GSVYVGAVNK LYQISNELNI LTVVTTGPQN DSYQCTILEC 
           LNHLVVDTIT GRVFVGGVNH LYQLSPDLEL HESVQTGPRN DSVECTFLDC 
           LNHILVDTIT GRVFVGGVNR LYQLSPDLDL HETVKTGPQN DSVECSILDC 
           LNHLLVDTVT GRVFVGGVNR LYQLSPDLEL HETVKTGPQN DSVECTILDC 
           LNHLLVDTIT GRVFVGGVNR LYQLSPDLEL SETVKTGPQN DSVECSILDC 

           PGGAVKTPMD NVNKMLLIDS NAKNLIVCGS LFQGICHIRN LHNISIVEQE 
           PAHAVPKLTD NYNKVLLIDR STSRLIACGS LFQGICTVRN LQNVSIVEQE 
           PLNAVRSPTD NYNKVLLIDR ATSRLIACGS LFQGTCTVRN LQNVSIIEHE 
           PLNAVRKPTD NYNKVLLIDR ATSRLIACGS LFQGTCTVRN LQNVSIVEHE 
           PLNAVRSPTD NYNKVLLIDR ATSRLIACGS LFQGTCTVRN LQNVSIIEHE 

           VLEAVVANTA NASTVAFIAP GPPLASAeNN VLYVAVTFTG N 
           VPDAVVANDA NSSTVAFIAP GPPQHPV-TN VLYVGVTYTN N 
           VPDAVVANDA KSSTVAFIAP GPPQHPV-TN VMYVGVTYTN N 
           VPDAVVANDA NSSTVAFIAP GPPQHPV-TN VMYVGVTYTN N 
           VPDAVVANDA NSSTVAFIAP GPPQHPV-TN VMYVGVTYTN N 
