# Supplementary material for: Genomic analysis of a sexually-selected character: EST sequencing and microarray analysis of eye-antennal imaginal discs in the stalk-eyed fly Teleopsis dalmanni (Diopsidae)
Source: BMC Genomics. 2009 Aug 5;10:361. doi: 10.1186/1471-2164-10-361 (PMC2737001; doi:10.1186/1471-2164-10-361)
Supplement: Additional file 3 — EST dipteran alignments. Amino acid alignment files for Teleopsis dalmanni EST translations and proteins for A. gambiae, D. melanogaster, D. pseudoobscura and D. virilis. [file 1471-2164-10-361-S3.zip › Supplemental_File1/CG11089.phy2]

     5    339 
dpse       MSSSKIALLS VSDKTGLVDL GKKLVSLGFD LVASGGTATA LRGAGLKVKD 
CG11089    MATKQIALIS VSDKTGLVEL GKNLTALGYH LVASGGTATL LRNSQLAVED 
dvir       MTTKKIALLS VSDKTGLEEL AKKLSALDFQ LVASGGTATA LRGAGLNVKD 
dmel       MSSSKIALLS VSDKTGLLDL GKSLVALGFD LVASGGTATS LRGAGLKVRD 
AGAP001423 -PSLPAALVS VSDKSGLVEF AKGLNELGLK LVASGGTAKA IRDLGLPVRD 

           VSDITGAPEM LGGRVKTLHP AVHAGILSRT TDSDLADMSK QGYGLVQLVV 
           VSTVTGAPEM LGGRVKTLHP AVHAGILART TETDLADIQK QNYSLVSLVV 
           VSDITGAPEM LGGRVKTLHP AVHAGILSRT TTSDLADMKQ QHYELIQLVV 
           VSEITGAPEM LGGRVKTLHP AVHAGILSRT TDSDLADMRK QGFDLIQLVV 
           VSDITGAPEM LGGRVKTLHP AVHAAILARM TESDQRDISQ QKYELAQLVV 

           CNLYPFASTI AKPDVTLADA VENIDIGGVT LLRAAAKNHQ RVTVVCEAVD 
           CNLYPFVNTV SKPDVSVEDA VENIDIGGVT LLRAAAKNHA HVTVICDAND 
           CNLYPFASTI AKPDVSLADA VENIDIGGVT LLRAAAKNHQ RVTVICEAVD 
           CNLYPFASTV AKPDVTLADA VENIDIGGVT LLRAAAKNHQ RVTVVCEAVD 
           CNLYPFGLTI SKPDVTIADA VENIDIGGVT LLRAAAKNHQ RVTVLCDPKD 

           YDRVLAEISV KGDTTLETRQ SLALKAFTHT ASYDDAISDY FRKQYGSGVS 
           YAKVVDELKQ HGDTTLETRK MLALKAFTHT ATYDDAISDY FRKQYSPSVS 
           YAKVLAEISA KGDTTLETRQ ALALKAFTHT AIYDEAISDY FRKQYGAGSS 
           YDRVLSELKA SGNTTVETRQ ALALKAFTHT ATYDDAISDY FRKQYGSGVS 
           YPKVLEEIRQ HGDTTPATRQ LLALKAFTHT AEYDAIISDY FRKQYSAGVS 

           VATIALKYTQ SNSVCYARDG QVIGIGAGQQ SRIHCTRLAG EKADNWWLRQ 
           VATIALKFTQ SNSVCYARDG QVIGIGAGQQ SRIHCTRLAG EKADNWWLRQ 
           VATIALKYTQ SNSVCYARDG QVIGIGAGQQ SRIHCTRLAG EKADNWWLRQ 
           VATIALKYTQ SNSVCYARDG QVVGIGAGQQ SRIHCTRLAG EKADNWWLRQ 
           VATIALKYTQ SNSVCYAKDG QVVGIGAGQQ SRIHCTRLAG DKADNWWLRQ 

           HPSVAGMKFK AGVKRAEISN AIDNYVNGTV GKDMPLTQFE SMFDKAPQQL 
           HPRVAGMKFK TGVKRAEISN AIDNYVNGTV GKDMPITQFE AMFDVVPAPL 
           HPNVAAMKFK AGVKRAEISN AIDNYVNGTV GKDMPLAQFK GMFDKAPEQL 
           HPSVAGMKFK AGVKRAEISN AIDNYVNGTV GKDMPLSQFE GMFDKAPAQL 
           HPRVAGMQFR KGVKRAEISN AIDNYVNGTV GKDMPVAQFE AMLEKVPAPL 

           TTEQKVEWLK QLSGVALGSD AFFPFRDNID RASLSGVSY 
           TDEEKLEWLK KLDGVALGSD AFFPFRDNID RARLVCITY 
           TAAQKLDWLK QLNGVALGSD AFFPFRDNID RARLSGVSY 
           TSEQKVEWLK QLSGVALGSD AFFPFRDNID RASLSGVSY 
           TGEDKEQWTR QLTGVSLGSD AFFPFRDNVD RAKLSGVSY 
