# Supplementary material for: Genomic analysis of a sexually-selected character: EST sequencing and microarray analysis of eye-antennal imaginal discs in the stalk-eyed fly Teleopsis dalmanni (Diopsidae)
Source: BMC Genomics. 2009 Aug 5;10:361. doi: 10.1186/1471-2164-10-361 (PMC2737001; doi:10.1186/1471-2164-10-361)
Supplement: Additional file 3 — EST dipteran alignments. Amino acid alignment files for Teleopsis dalmanni EST translations and proteins for A. gambiae, D. melanogaster, D. pseudoobscura and D. virilis. [file 1471-2164-10-361-S3.zip › Supplemental_File1/CG1109.phy2]

     5    434 
CG1109     IDVTQPPPQ- LTAPSALATN TTSI-PQTAG PPHHRNYFHQ HHGGTNKPGH 
dpse       MDVSQPPPQL LTAPSALATN FTSLPPPSMG GQHYRHY-HP HH-GSNKHGY 
AGAP001362 MEFSQPPPSV DAAPS---VQ HFANPPPINR ILSYQ----- HPQP-PKQQF 
dvir       MDLSQPPPQL LTAPSALATN FTSMPPPSMG GQHYRHY-HP HH-GAGKQGY 
dmel       MDVSQPPPQL LTAPSALATN FTSLPPPNMG GQHYRHY-HP HH-GSNKHGY 

           AYF--KPFAP -----KPYGM TQDDFDGKRL RKSVMRKTVD YNASIVRALE 
           NQF--KPFMP -GGFQRPFGM SQDDFDGKRL RKSVMRKTVD YNASIIKALE 
           NFYhhKPYHH fNGFRGGGPM SQDDFDGKRL RKSVMRKTVD YNASIIKALE 
           NHF--KPFMP -GGFQRPFGM SQDDFDGKRL RKSVMRKTVD YNASIIKALE 
           NQF--KPFMP -GGFQRPFGM SQDDFDGKRL RKSVMRKTVD YNASIIKALE 

           TRLWQRDYRD RHAMEPENIY IPELMPPSSY LDNPSNAVTT RFVKTATNKM 
           NRLWQRDHRD RLALQPDSIY VPHMLPPSSY LDNPSNAVTT RFVKTATNKM 
           CRTWQRDHRD RRALQPESIY IPELLPPPSY MDNPSNAVTT RFVKTATNKM 
           ARLWQRDYRD RLALQPDSIY VPQMLPPSSS LDNPANAITT RFVKTATNKM 
           NRLYQRDYRD RLALQPDSIY VPHMLPPSAY LDNPSNAVTT RFVKTATNKM 

           RCPIFTLAWT PEGRRLVTGA SSGEFTLWNG LTFNFETILQ RIWDFLRCQE 
           RCPIFTLAWT PEGRRLVTGA SSGEFTLWNG LTFNFETILQ RIWDFMRCQE 
           RCPIFTLAWT PEGRRLITGA SSGEFTLWNG LMFNFETILQ RVWDFLRCQE 
           RCPIFTLAWT PEGRRLVTGA SSGEFTLWNG LTFNFETILQ ---------- 
           RCPIFTLAWT PEGRRLVTGA SSGEFTLWNG LTFNFETILQ RIWDFMRCQE 

           ERILRGHGAD VKCVHWHPQK GLIVSGSKDN QQPIKLWDPK SGSALATLHA 
           EQVLRGHGAD VKCVHWHPHK GMIVSGSKDN QQPIKIWDPK SGIALATLHA 
           ERVLRGHGAD VKCVHWHPQK ALIVSGSKDN QQPIKLWDPK CGQALATLHA 
           ---------- ---------- ---------- ---------- -------LQA 
           ERVLRGHGAD VKCVHWHPQK GMIVSGSKDN QQPIKIWDPK SGIALATLHA 

           HKSTVMDLKW NDNGNWLVTA SRDHLLKLFD LRNLREEVQI FRGHKREASS 
           HKSTVMDLKW NDNGNWLVTA SRDHLLKLFD IRNLREEVQV FRGHKKEASS 
           HKSTVMDLKW NDNGNWLVTA SRDHLLKLFD LRNLSEEVQV FRGHKKEASA 
           HDIAVRTMVW SHNDSWMVT- ---------- ---------- ---------- 
           HKSTVMDLKW NDNGNWLVTA SRDHLLKLFD IRNLREEVQV FRGHKKEASS 

           VSWHPTHEGL FCSGGSDGSI LFWNVGTDKE IGSIETAHDS IVWTLAWHPL 
           VSWHPIHEGL FCSGGSDGSI LFWNVGTDKE IGCVETAHDS IVWTLAWHPL 
           VSWHPIHEGL FSSGGSDGSI LFWNVGTDKE VGSIDMAHDS IVWTLAWHPL 
           ---------- ---------- ---------- ---------- ---------- 
           VSWHPIHEGL FCSGGSDGSI LFWNVGTDKE IGCVETAHDS IVWTLAWHPL 

           GHILCSGSND HTIKFWTRNR PGDLMRDKYN LNTLPASLAA LDDCEYDD-A 
           GHILCSGSND HTIKFWTRNR PGDLMRDKYN LNTLPASLAA LDECEYDD-A 
           GHILCSGSND HTVKFWTRNR PGDQMRDKYN LNTLPASLAG LDECELEEhI 
           ---------- ---------- ---------- ---------- ---------- 
           GHILCSGSND HTIKFWTRNR PGDLMRDKYN LNTLPASLAA LDECEYDD-A 

           VIPGMGPEDK VEFTESL-TA DKGFIPGLDL DPSK 
           IIPGMGPEDR VEFTESL-TA DKGFIPGLDL DPS- 
           VIPGMGPEDK VDIVESIaTK EAGPIPGLDL NLN- 
           ---------- ---------- ---------- ---- 
           IIPGMGPEDR VEFTESL-TA DKGFIPGLDL DPSK 
