# Supplementary material for: Genomic analysis of a sexually-selected character: EST sequencing and microarray analysis of eye-antennal imaginal discs in the stalk-eyed fly Teleopsis dalmanni (Diopsidae)
Source: BMC Genomics. 2009 Aug 5;10:361. doi: 10.1186/1471-2164-10-361 (PMC2737001; doi:10.1186/1471-2164-10-361)
Supplement: Additional file 3 — EST dipteran alignments. Amino acid alignment files for Teleopsis dalmanni EST translations and proteins for A. gambiae, D. melanogaster, D. pseudoobscura and D. virilis. [file 1471-2164-10-361-S3.zip › Supplemental_File1/CG11095.phy2]

     5    267 
dpse       ---------- ---------- ---------- ---------- -------LLS 
CG11095    LLKHLLR--L KSHNSSASCL NRFYSTQIAV QTETSP---- -TLTADVLLT 
dvir       ---------- ---------- ---------- ---------- --------LA 
dmel       LLLHLNRHLV TSCSSAASA- ---------- -TSSKPPDVD QSITADQLLG 
AGAP000942 ---------- ---------- ---------- ---------- ---------- 

           PEQQERCMKK MRNLPAFPRP KSLTPNMREK LSASVLIALC -QERGTD--- 
           DSYQKRVLEC MTKSP--PVG VKLKNNEVER KYAAVLILLC -TKKANDEQN 
           KEQRERCMEK LRKLPAFPRP KSLTPNRHEK NSASVLIALC l-ERDTN--- 
           PESQRRCMEK MRSLPAFPRP KALTPSRREK QTSAVLIALC -QERGTN--- 
           ---------- ---------- ---------K KEAAILIPLC -L----VDG- 

           -EISLLYTRR SRHLRSHSFQ ISFPGGKRDE SDASYVDCAL RETEEEIGLS 
           EEVSLLYTRR SGHLNRHVRQ ICFPGGIRDD TDVDFVDCAL RETMEEIGLD 
           -EISLLYTRR SRHLRRHSLQ ISFPGGKRDE SDTSFVDCAL RETEEEIGLP 
           -EISLLYTRR SRHLRSHSFQ ISFPGGRRDD HDSSYVDCAL RETEEEIGLP 
           -KLSLLYTLR SNKLRNHRGQ VSFPGGMKDA RDASYETCAV REFVEETGLP 

           RDRIQVWGEA KPLYLPRTSA IVPVVGFVPD FHMSELRLNR EEVEEVFSIP 
           RSRIQIWGAT SLITPPHTAA IMPVVGVCRN FDLNELKLNE HEVEEALTVP 
           RGRIQIWGEA NPIDLPRTAT IVPVVGVVPD FHVSQLKLNW DEVEEAFSIP 
           RHRIQVWGEA KQLQLPRTSS IVPVVGVVPD FSLSELRLNW EEVEEAFSVP 
           SESVRVWGRG NTIIPYFGPS ITPIVGHVTD FAPGQLRLST DEVAKVFTVP 

           LNALMAPKAA RHTQFRSGYS GPVFVVDHYR IWGITGYLTH VFLHCLLPPS 
           VSELAKPSTL QYTQFKSGFS SPTFVIGRKK IWGVTGFITN SFMNCLLPRE 
           LNSLLSPSAA RHTQFRTGYS GPVFVVDQHR IWGITGYLTY MFLRCLLPSS 
           LTSLMLPKAT RHTQFRSGYS GPVFVVDHYR IWGITGYLTH LFLHCLLPPN 
           VELFASAANR RHTQYRANYT MPVFVNGDET VWGITAIITH LFLTALLP-- 

           LLPESLKTNI KFVRPFK 
           L--NQLKGRV KFIRPYK 
           MLPNTLKTNI KFIRPYK 
           LLPDCLKTNI KFIRPFK 
           ---------- ------- 
