# Supplementary material for: Genomic analysis of a sexually-selected character: EST sequencing and microarray analysis of eye-antennal imaginal discs in the stalk-eyed fly Teleopsis dalmanni (Diopsidae)
Source: BMC Genomics. 2009 Aug 5;10:361. doi: 10.1186/1471-2164-10-361 (PMC2737001; doi:10.1186/1471-2164-10-361)
Supplement: Additional file 3 — EST dipteran alignments. Amino acid alignment files for Teleopsis dalmanni EST translations and proteins for A. gambiae, D. melanogaster, D. pseudoobscura and D. virilis. [file 1471-2164-10-361-S3.zip › Supplemental_File1/CG11121.phy2]

     5    519 
dpse       MLQHPATDFY DLAAANAAAV LTARHTPPYS PTGLSGS-VA LLNNNNNNnn 
AGAP011695 ---------- ---------- ---------- ---------- ---------- 
dvir       MLQHPATDFY DLAAANAAAV LTARHTPPYS PTGLSGSvVA LHNNNNN--- 
dmel       MLQHPATDFY DLAAANAAAV LTARHTPPYS PTGLSGS-VA LHNNNNNN-- 
CG11121    MLHHPATDFY DLAAAN-AAV LNARQTPPYS PTSLSSS-SL ---TNNNN-- 

           ssstg-NSNN NNNNNLDIMT HNGVvvggav GAG------- --G-----LH 
           ---------- ---------- ---------- GGG------- --GG-VGDGG 
           ------STSN NNNNNLDMLT HNGG------ GVGvglggsv taTG-----L 
           -----SSTSN NNNSTLDIMA HNGG------ GAG------- --GGLHLNSS 
           -----SLSSN NN---LDMLG HNGA------ GSG------- --VSNNNNNV 

           LTGGsn--GG -VTGgG---- --ASG----- ---G-RENLP SFGFTQEQVA 
           TGGD--ADLE LIAQ-N---- --GSA----- ---AdRESLP SFGFTQEQVA 
           HLSG--GGGG ------srng gpGAGgggsa ataG-RETLP SFGFTQEQVA 
           SNGG--GGGG VVSG-G---- --GSG----- ---G-RENLP SFGFTQEQVA 
           HMGS--NSG- --SS-N---- --GAG----- ---G-RESLP SFGFTQEQVA 

           CVCEVLQQAG NIERLGRFLW SLPQCDKLQL NESVLKAKAV VAFHRGQYKE 
           CVCEVLQQAG NVERLGRFLW SLPQCDKLQL HESVLKAKAV VAFHRGNFKE 
           CVCEVLQQAG NIERLGRFLW SLPQCDKLQL NESVLKAKAV VAFHRGQYKE 
           CVCEVLQQAG NIERLGRFLW SLPQCDKLQL NESVLKAKAV VAFHRGQYKE 
           CVCEVLQQAG NIERLGRFLW SLPQCDKLQL NESVLKAKAV VAFHRGQYKD 

           LYRLLEHHHF STQNHAKLQA LWLKAHYVEA EKLRGRPLGA VGKYRVRRKF 
           LYRLLEHHQY SPHNHAKLQA LWLKAHYVEA EKLRGRPLGA VGKYRVRRKF 
           LYRLLEHHHF SAQNHAKLQA LWLKAHYVEA EKLRGRPLGA VGKYRVRRKF 
           LYRLLEHHHF SAQNHAKLQA LWLKAHYVEA EKLRGRPLGA VGKYRVRRKF 
           LYRLLELHQF SPHNHTKLQS LWLKAHYVEA EKLRGRPLGA VGKYRVRRKF 

           PLPRTIWDGE ETSYCFKEKS RSVLRDWYSH NPYPSPREKR DLAEATGLTT 
           PLPRTIWDGE ETSYCFKEKS RSVLRDWYTH NPYPSPREKR ELAEATGLTT 
           PLPRTIWDGE ETSYCFKEKS RSVLRDWYAH NPYPSPREKR DLAEATGLTT 
           PLPRTIWDGE ETSYCFKEKS RSVLRDWYSH NPYPSPREKR DLAEATGLTT 
           PLPRTIWDGE ETSYCFKEKS RSVLRDWYAH NPYPSPREKR ELAEATGLTT 

           TQVSNWFKNR RQRDRAAEHK D-GSTDKQHL DSSSDSEMEG SMLPSQSAQQ 
           TQVSNWFKNR RQRDRAAEHK DtGESDKQHL DSSSDSDMEG PSLASMASGN 
           TQVSNWFKNR RQRDRAAEHK D-GSTDKQHL DSSSDSEMEG NMLSSQSAQQ 
           TQVSNWFKNR RQRDRAAEHK D-GSTDKQHL DSSSDSEMEG SMLPSQSAQH 
           TQVSNWFKNR RQRDRAAEHK D-GTSDKQHL DSSSDSEMEG SLLQHSNNGN 

           Q-QQ------ -------QQQ q-SP-----N NN-------- -------GLH 
           ---------- ---------- ---------- ---------- ---------- 
           QhAAAT---H HshhsqQQQQ -QSP--SSGN NNninnnnsn gnnsnslHQH 
           Q-QQ------ Q-----QQQQ -HSPGNSSGN NN-------- -------GLH 
           Q-AQSTGNIH H-----HQQQ -QSP-TSPIN NH-------- -------HHH 

           QQQLQ--HA- ---A-AE--- -QSL---QHH PHQQHHPAAT gptsvVSKTG 
           ---------- ---------- ---------- ---------- ---------- 
           QQQLQ--HV- ---A-AE--- -QSL---QHH QHQQH----- ---------- 
           QQQLQHVAA- ---------- EQGL---QHH PHQPHPAS-- -------NIA 
           QSHQQHLHTT TIHTNSDSNN AQSLLQQQHQ HHQQHNLSAQ -----FVGIS 

           HSGAGGGGGG GGGGGG---G GA-ATATQ-- ---MQMPPLS AAVAYSHLHS 
           ---------- ---------- ---------- ---------- ---------- 
           ------AASA AAASKSSAAA AAVAVAA--- --SQMP-PLS AAVAYSHLHS 
           NVAATKSSGG GGGGGVSAAA AA-------- --QMQMPPLT AAVAYSHLHS 
           NAGVGNGSNA GALSSVAAAA AAAAVASNKN GPSQLATPLS AAVAYSHLHS 

           VMGAMPMT-M YDMGEYQHL 
           ---------- --------- 
           VMGAMP---M YDMGEYQHL 
           VMGAMPMTAM YDMGEYQHL 
           VMGSMP---I YDMSDYQHL 
