# Supplementary material for: Genomic analysis of a sexually-selected character: EST sequencing and microarray analysis of eye-antennal imaginal discs in the stalk-eyed fly Teleopsis dalmanni (Diopsidae)
Source: BMC Genomics. 2009 Aug 5;10:361. doi: 10.1186/1471-2164-10-361 (PMC2737001; doi:10.1186/1471-2164-10-361)
Supplement: Additional file 3 — EST dipteran alignments. Amino acid alignment files for Teleopsis dalmanni EST translations and proteins for A. gambiae, D. melanogaster, D. pseudoobscura and D. virilis. [file 1471-2164-10-361-S3.zip › Supplemental_File1/CG11139.phy2]

     5    445 
dpse       ETVMRGEIPQ ELLEMGR-MV NVDVEDHRHE DF-KRQAVPQ TFKGSGQKLG 
CG11139    ETVMQGEIPQ ELLQMGR-MV NVDVEDHRHE DY-KKTAAVQ TFKGSGHTLG 
dvir       ETVMRGEIPQ ELLEMGR-MV NVDVEDHRQE DF-KRQAVPQ TFKGSGQKLG 
dmel       ETVMRGEIPQ ELLEMGR-MV NVDVEDHRHE DF-KRQPVPQ TFKGSGQKLG 
AGAP005122 ESITRGEIPE ELRSKGQtMF RVDLKDNRHE EYvKRSKPFK AFGGSGQTLG 

           SPVANVAT-- --AK------ -APAVA---- aaapPAEAAQ -----QEANA 
           SPVPNIEG-- --AES----- -SPSVA--GN ----PKNHSS -----DEKAA 
           SPVGNIVTnk epAAA----- -----Atl-A ----PADVAN -----QEASA 
           SPVANLVT-- --EAP----- -TVPVA--LS ----PGEAAN -----QEASA 
           SPVPPMAT-- --ASSssssg gTSS-----S ----AK--AS gsneeNEKRA 

           REAINLNSEA PSTTLQIRLA DGSRLAAQFN LTHTVSDIRR FIQTARPQYS 
           KDKLKVNTTA PITTLQIRLA DGTRLAAQFN LTHTVADIHQ YIQNARPEYV 
           RDAINLNAEA PSTTLQIRLA DGSRLAAQFN LTHTVSDIRR FIQNARPQYS 
           RDAINLNSEA PSTTLQIRLA DGSRLAAQFN LSHTVSDIRR FIQTARPQYS 
           AEELALDSAQ PTTMLQIRLI DGSRLSARFN QAHTVEHVRR YIVNARPQYG 

           ASNFTLVSSF PTRELSDDSS TIEKAGLKNA ALMQRLMAAR GDMIAQFIEI 
           NRNFVLISSF PTRELFDNTI SIDVAGLKNA SIMQRLMSEQ EDLIAQFMEI 
           NSNFVLVSSF PTRELSDDSS TIEKAGLKNA ALMQRLMAAR GDLIAQFIEI 
           TSNFILVSSF PTRELSDDNS TIEKAGLKNA ALMQRLMAAR GDLIAQFIEI 
           AQNFALMTTF PSKELSDGAQ TLKDAGLLNA AILQRL---- ---------- 

           TGTDDNTATF YLNSSEWDIE QALGNYW-nT QSDMP-PTPT TG-QSN-DPS 
           TGEEDNAARF YLAASNWSLE DALQTFLA-G DTE------- --NADVANPN 
           TGSDENVARF YLSSCDWDIE QALGNYWS-T QSDLPAIRTL VGQSENPTPA 
           TGTDENVARF YLSSCDWDIE HALGNYWS-T QADLPVPVPT VGHADNPKPK 
           ---------- ---------- ---------- ---------- ---------- 

           --PTTP-VAP TSSS---GA- ---------- ---------- -----AKPKF 
           --AVRGDFAE AHSS---TSG S--------- PTGTASEDKF KGVPK-KQKF 
           pv-TTSSAAA ASASagpAAA ATa-TAAKAV PAATSAPPKA SSAKP-K--F 
           --PTSSSGAS ASAS---AAG AT-KSADSAV ATSSASVDIA PAATKAKPKF 
           ---------- ---------- ---------- ---------- --APKPQSNI 

           ATLNDMSKE- PSDDE---Eh QAFYAGGSDR SGQQVLGPPK RKNFREQLSD 
           ATLTDMTKRP SNEEE---G- QAFYAGGSER SGQQVLGPPK RKNFREQLTD 
           ATLSDMSKQ- SSSDD---Eh QAFYAGGSDR SGQQVLGPAK RKNFREQLTD 
           ATLSDMSKES SSDDD---Q- QAFYAGGSDR SGQQVLGPPK RKNFREQLTD 
           ATLHTLHSS- SSEDEeeqG- QAFYAGGSER SGQQVLGPPR KNPIKDYVSE 

           MMRSAQEQNV SDLGPSTS-S GSSGG-GGsG NVW----GQG MRLGMTDSDH 
           MFRMAHEQNL AEPSPGPS-S SQPN------ --W----GQG VRLGMTENDH 
           MMRSAQEQNI AEVGVGPStS ATAN-VSG-G NVW----GQG MRLGMTNNDH 
           MMRSAQEQNI AEVGPSTS-S GSASGGSG-G AVW----GQG MRLGMTDNDH 
           IFRSAQQGNL ETFDPSEE-S GGSS------ --WslyaGTG YRLGQTEDDH 

           TAV------- ---------- KPVVVLKLWS QGFSIDGGEL RHYDD 
           TVVT---ALN KN-K--DGDK QPAVVLKLWS QGFSVNDGEL RLYDD 
           TSVG---ASR PA-Qpa--EN KPVVVLKLWS QGFSIDGGEL RHYDD 
           TAVG---TKK PA-A--TIEN KPVVVLKLWS QGFSIDGGEL RHYDD 
           QEVTprgART AAsS--SSQN LEVVTLTLWR QGFVINDGEL RLYED 
