# Supplementary material for: Genomic analysis of a sexually-selected character: EST sequencing and microarray analysis of eye-antennal imaginal discs in the stalk-eyed fly Teleopsis dalmanni (Diopsidae)
Source: BMC Genomics. 2009 Aug 5;10:361. doi: 10.1186/1471-2164-10-361 (PMC2737001; doi:10.1186/1471-2164-10-361)
Supplement: Additional file 3 — EST dipteran alignments. Amino acid alignment files for Teleopsis dalmanni EST translations and proteins for A. gambiae, D. melanogaster, D. pseudoobscura and D. virilis. [file 1471-2164-10-361-S3.zip › Supplemental_File1/CG11143.phy2]

     5    377 
AGAP011830 ISKSNVVDDM VASNHILYGA DEHPDHCVVI KYVPYVGDSK RAMDEYTSQI 
CG11143    ISKSNVVDDM VASNNILYKP NEHPDHIVVI KYVPYVGDSK RAMDEYTSEI 
dpse       ISKSNVVDDM VASNRLLYGA NEHPDHVVVI KYLPYVGDSK RAMDEYTSEI 
dvir       ISKSNVVDDM VASNSVLYKP NEHPDHVVVI KYVPYVGDSK RAMDEYTSEI 
dmel       ISKSNVVDDM VASNRLLYGP DEHPDHVVVI KYVPYVGDSK RAMDEYTSEI 

           MLGGHNTLVI HNTCEDSLLA TPLILDLAIL GELCSRIQVR RKDaAASGE- 
           MMGGHNTLVI HNTCEDSLLA TPLILDLVIL GELCSRIHIK NAN-CANAE- 
           MMGGHNTLVI HNTCEDSLLA TPLILDLVIL GELSTRIQLR SAE-KESA-s 
           MMGGHNTLVI HNTCEDSLLA TPLILDLVIL AELSARIQLR SAE-KEKAP- 
           MMGGHNTLVI HNTCEDSLLA TPLILDLVIL GELSTRIQLR NAE-KESAP- 

           YLPFRSVLSL LSYLCKAPLV PQGTPVVNSL FRQRTAIENI LRACVGLPPL 
           WVPFKPVLS- LSYLCKAPLV PRGCQVVNSL FRQRAAIENI LRGCIGLAPL 
           WVPFKPVLSL LSYLCKAPLV PQGSQVVNSL FRQRAAIENI LRGCIGLPPI 
           WVPFKPVLSL LSYLTKAPLV PSGAQVVNSL FSQRAAIENI LRGCIGLPPI 
           WVPFKPVLSL LSYLCKAPLV PQGSQVVNSL FRQRAAIENI LRGCIGLPPI 

           SHMTLEHRFD ---------- ---------- ---------- ---------- 
           SHMTLEQRFD FSGIAHEPAI KKMKTFGKNC A-LESQDNG- --YTNGHTNG 
           SHMTLEQRFD FATITNEPPV KRAKLLGQPC A-VESSTNGG KLHANGHSNG 
           SHLSLEQRFD FATITNEPPL KKAKILGHPC -gVESNT--- KLHAHGHSNG 
           SHMTLEQRFD FSTITNEPPL KRVKILGQPC S-VESVTNGK KLHANGHSNG 

           ---------- LKVLSPNVHY TDEHIEVDYQ YQTTTVVSSG PSGYTVKPET 
           -HVKEHVNGN MEIISPKVQN SEKFIETDYE YQTTKVKRNA DGKIQVHPIT 
           t--KLAANGN LEIISPKVRV DDDFIETDYE YQTSHVKRTA GGQLQVHPQT 
           t--KLAANGN LEVISPKVHV DDKFIETDYE YQTSHVNRTA SGTLQVHPKT 
           -SAKLATNGN LEVISPKVQV DDEFITTDYD YQTSHVKRTA DGQLQVHPQT 

           TELNIRTGRN VPRMGLMLVG WGGNNGSTLT AALEANKHSL EWRTRQGVQQ 
           TALKIRTEKH VPKVGVMLVG WGGNNGSTLT AALEANRRQL QWRTRTGLNT 
           TALKIRTGRQ VPKLGVMLVG WGGNNGSTLT AALEANRRQL KWRKRTGVQQ 
           TAIKIRTARH VPKLGVMLVG WGGNNGSTLT AALEANRQQM QWRRKEGMQR 
           TSLKIRTGRH VPKLGVMLVG WGGNNGSTLT AALEANRRQL KWRKRTGVQE 

           ANWYGSITQS STVLLGSDAS GQDVYIPMNQ LVPMVNPNDI VVDGWDISSL 
           ANWFGSITQS STVLIGSDEE -QDVYVPMKD LVPMVNPNDI LVDGWDISGL 
           ANWYGSITQA STVFIGSDET GSDVFAPMKE LLPMVEPNDI VVDGWDISNL 
           ANWYGSITQA STVYIGSDET GKDVFLPMKE LLPMVEPADI VLDGWDISGH 
           ANWYGSITQA STVFIGSDED GGDVYVPMKE LLPMVEPDNI IVDGWDISGL 

           NIGEAMKRAQ VLEVGLQDQV YKRLAQL 
           NIGEAMRRAQ VLDIGVQDQI YKDLSAL 
           HLADAMVRAE VLDVALQDQL YEQMAKL 
           HLGDAMRRAE VLDVALQDQL YDYLSAM 
           HLGDAMRRAE VLDVALQDQI YDQLAQL 
