# Supplementary material for: Genomic analysis of a sexually-selected character: EST sequencing and microarray analysis of eye-antennal imaginal discs in the stalk-eyed fly Teleopsis dalmanni (Diopsidae)
Source: BMC Genomics. 2009 Aug 5;10:361. doi: 10.1186/1471-2164-10-361 (PMC2737001; doi:10.1186/1471-2164-10-361)
Supplement: Additional file 3 — EST dipteran alignments. Amino acid alignment files for Teleopsis dalmanni EST translations and proteins for A. gambiae, D. melanogaster, D. pseudoobscura and D. virilis. [file 1471-2164-10-361-S3.zip › Supplemental_File1/CG11146.phy2]

     5    818 
CG11146    CTSGSATSVD LGDLPFDMPK LRRRLRANQT EINNLMVHST ESSGISQASS 
AGAP010886 ---------- ---------- ---------- ---------T ESSGLSQASS 
dpse       CTSGSATSVD LGELPFDMPK LRRRLRANQA EINNLLMHST ESSGISQASS 
dvir       CTSGSATSVD LGDLPFDMPK LRRRLRANQA EINNLLMHST ESSGISQASS 
dmel       CTSGSATSVD LGELPFDMPK LRRRLRANQA EINNLLMHST ESSGISQASS 

           SHSMRD-DNK AAMKLDNVIF RQNLTLNLNE PRQV-NK-FG SLDLRGLSST 
           SLSMRDsDSK LA--LAGGFF KQSLTLNLNE CGQRpPKKFG TLDL-GLN-- 
           SHSMRE-DQK LASKLDTALF RQNLTLNLNE PRQA-TKQFG SLDLRGLNST 
           SHSMRD-DQK LATKLDTTLF RQNLTLNLNE PRQV-NKQFG SLDLRGLSSH 
           SHSMRD-DQK MSSKLDTALF RQNLTLNLNE SRQA-TKQFG SLDLRGLNSN 

           KELNLNLSQS --TAVDLIDV SIPLERQGWY HGATTRIEAE TTLRPLNEGS 
           --LGTNRPN- ----VDLIDA SIPLDRQGWY HGSISRIDAE KILRPLSEGS 
           KELNMNLCQG YVTAVDLIDV SIPLERQGWY HGAITRIEAE TTLRPLSEGS 
           KELNMNLCQG YVTAVDLIDV TIPL------ ---------- ---------- 
           KELNMNLSQG YVTAVDLIDV TIPLERQGWY HGAITRIEAE TTLRPLSEGS 

           FLVRNCESTK QDYSLSLKGA KGFMHMRIQR N-ENGQYILG QFSRPFETVP 
           FLVRNSESTR QDYSLTLKSA KGFMHMRIQR DaDSGQFILG QFSRPFPTIP 
           FLVRNCESTK QDYSLSLKGA KGFMHMRIQR N-ETGQYILG QFSRPFDTVP 
           ---------- ---------- ---------- ---------- ---------- 
           FLVRNCESTK QDYSLSLKGA KGFMHMRIQR N-ETGQYILG QFSRPFETVP 

           DMIRHFCLNR LPVRGAEHMC LIEPVIAQLL TNHSVLIQLN NGNNLPTKEV 
           DMIRHFCLNR LPVRGAEHMC LLEPVIAQIL ---------- ---------- 
           DMIRHFCLNR LPVRGAEHMC LIEPVIAQLL ---------- ---------- 
           ---------- ---------- ---------- ---------- ---------- 
           EMIRHFCLNR LPVRGAEHMC LIEPVIAQLL TNCSVLLQLS NGNGGDISKV 

           RTTKSSHSKS RLEGKRLKNS KNQALQEQAT NSGNGSSSGS PLTVTCVTTN 
           ---------- ---------- ---------- ---------- ---------- 
           ---------- ---------- ---------- ---------- ---------- 
           ---------- ---------- ---------- ---------- ---------- 
           ----TGSSKT RAECKRAKNS KNQALQEQTG E--------- ---------- 

           NSCTADKNDI AGLSNDLANA HIHE------ ----QNVDQQ N--------- 
           ---------- ---------- ---------- ---------- ---------- 
           ---------- ---------- ---------- ---------- ---------- 
           ---------- ---------- ---------- ---------- ---------- 
           ---------- -------AHV QVHHVEAELG KLQLSQVDQQ NQNQNQSQNQ 

           -------NTT TTCTSSSQLP MRGYTPSPPS TAPLPIKFPG KHDRFF-MNS 
           ---------- ------SQLP LRGYTPSPPS TAPLPMKFPG KHERF-FISS 
           ---------- ------QQLP VRGYTPSPPS TAPLPMKFPG KQERY--MNS 
           ---------- ------QQLP ARGYTPSPPS TAPLPIKFPG KHERY--MNS 
           QHGVSATGSG ASASSTQQLP VRGYTPSPPS TAPLPMKFPG KHDRYLNMNS 

           IKSAPNLPSS NPA--HPRLR DLRLPIQTTL R----QQHAL GSSI-GTSNE 
           IKSAPNLPSS NAGaqHPRLK DLRLDIQN-V R--------- --------NN 
           IKSAPNLPAA NPA--HPRLR DLRLPLQG-M RlqqpQQQQ- --LC-ASSND 
           IRSAPNLPAA QPA--HPRLR DLRLPLQSAL R----QQQQL Q--LcASSND 
           IRSAPNLPAA NPA--HPRLR DLRLPIQS-- -----MRHQC G----GSSND 

           N----SLT-D --SAYVNPP- ----S----- --------ST SHHLHLQ--- 
           DgaggSSC-D gsIA-VGAPf ghgs------ ---------- ---------- 
           N----SLT-D --SAYVNPP- ----STNSNS A---sagASA SASVSVT--- 
           N----SLTsD --SAYVNPP- ----STNSNS NsaA---ASV SASASVSvsa 
           N----SLT-D --SAYVNPP- ----STNSNS N--A---ASA SASASVS--- 

           ---------- STSNSRTRDR PRS-FVLESG RVLELRKS-- ---------- 
           ---------- -----KVGER PRStLCLEPE RVLELKRGh- ---------- 
           ---------- ASASAAAR-R PRS-FVLESG RVLELRRS-A QPHpqq---- 
           svsasasasv SAAAVAAR-R PRS-FVLESG RVLELRRS-A QTH---Qqr- 
           ---------- ATGSAAPR-R PRS-FVLESG RVLELRRS-A QGH---Q--G 

           -----HASHH HHVG--NGGR RQ-------- ---------- -----H-NYS 
           ----RGASHH H-HG--K--- ------Q-QH QR-------- ----GRgNFS 
           -QRQHHHHHH HHAAgvSAGR RTRHGH-gHG QA-------- QGqg-H-NYS 
           ------HQHQ HHHQ--QQQQ QQQHGQ---- ---pqppsrr GA--GH-NYS 
           GQSTHHHHHH HHHA--PGSR RNRHGQS-QG QTT------- GG--GH-NYS 

           STESIATSSG GGSMESLRSS TSEGNRSTSS SESRHSTSLS SHSSESGS-- 
           STESMATSSS GGSMESLKSS TSEGNRSTSS SDSRHSSSLS SHSSDSG--- 
           STESIATSSS GGSMESLRSS TSEGNRSTSS SESRHSSSLS SHSSESG--- 
           STESIATSSS GGSMESLRSS TSEGNRSTSS SESRHSSSLS SHSSESGSG- 
           STESIATSSS GGSMESLRSS TSEGNRSTSS SESRHSSSLS SHSSESGSGG 

           ---------S -SVAFPLR-A PVVIHSKLHI LSPISDKSSQ EPAS-EL--S 
           ---------- pSLAFPLR-V PVAIHNKLNI LSPISDKSSQ EPGS-E---- 
           ------SCSS -SVAYPLRPA PLLLHSKLHI LSPISDKSSQ EPASAS-as- 
           sgsASASASS -SVAYPLR-P PLLLHSKLHI LSPISDKSSQ EPASAS---G 
           ---SGGSGGS -SVAYPLRPA PLLLHSKLHI LSPISDKSSQ EPASASA--S 

           EQNKTQNTTP EDAVQQQQQQ QLQQQQQTH- -VLAANVDMA RT--IP---Q 
           ---------- ---------- ---------- ---------- ---------- 
           EQSQQPSQTP SQAPVQE--- ---------- ---------- ---------- 
           AS-------- EQSQQQQQQQ QQEESGKTAd a--------- -SASGPAPAP 
           EQS------- -----QQPSQ QLAP------ --MASQEDDS TTSGAPAGNQ 

           LQIDALKKR- ---R-----A --PANKTLLH LTDEMLGSDS GISLHSREDG 
           ---------- ---------- ---------- ---------- ---------- 
           -------KQQ RN--qrgggA --APNKALLH LADELLGSDS GISLHSREEG 
           VQ--LLAKQ- RSQR-----A aaPPNKALLH LADELLGSDS GISLHSREDG 
           VQVNASLKQP RSNR-----G --APNKALLQ LADELLGSDS GISLHSREDG 

           KP--A-IGF- QKFTLPKL 
           ---------- -------- 
           KPpPA-LAL- QRLTLPKL 
           KP--AtLALt QRLTLPKL 
           KP-QA-LAL- QRLTLPKL 
