# Supplementary material for: Genomic analysis of a sexually-selected character: EST sequencing and microarray analysis of eye-antennal imaginal discs in the stalk-eyed fly Teleopsis dalmanni (Diopsidae)
Source: BMC Genomics. 2009 Aug 5;10:361. doi: 10.1186/1471-2164-10-361 (PMC2737001; doi:10.1186/1471-2164-10-361)
Supplement: Additional file 3 — EST dipteran alignments. Amino acid alignment files for Teleopsis dalmanni EST translations and proteins for A. gambiae, D. melanogaster, D. pseudoobscura and D. virilis. [file 1471-2164-10-361-S3.zip › Supplemental_File1/CG11154.phy2]

     5    412 
CG11154    ATDMGSMQER ITTTKKGSIT SVQAIYVPAD DLTDPAPATT FAHLDATTVL 
AGAP012081 ---------- ---------- ---------- ---------- ---------- 
dpse       ATDMGSMQER ITTTKKGSIT SVQAIYVPAD DLTDPAPATT FAHLDATTVL 
dvir       ATDMGTMQER ITTTKKGSIT SVQAIYVPAD DLTDPAPATT FAHLDATTVL 
dmel       ATDMGSMQER ITTTKKGSIT SVQAIYVPAD DLTDPAPATT FAHLDATTVL 

           SRAIAELGIY PAVDPLDSTS RIMDPNIIGQ EHYNVARGVQ KILQDYKSLQ 
           ---------- ---------- ---------- ---------- ---------- 
           SRAIAELGIY PAVDPLDSTS RIMDPNIIGQ EHYNVARGVQ KILQDYKSLQ 
           SRAIAELGIY PAVDPLDSTS RIMDPNIIGQ EHYNVARGVQ KILQDYKSLQ 
           SRAIAELGIY PAVDPLDSTS RIMDPNIIGQ EHYNVARGVQ KILQDYKSLQ 

           DIIAILGMDE LSEEDKLTVA RARKIQRFLS QPFQVAEVFT GHAGKLVPLE 
           ---------- ---------- ---------- ---------- ---------- 
           DIIAILGMDE LSEEDKLTVA RARKIQRFLS QPFQVAEVFT GHAGKLVPLE 
           DIIAILGMDE LSEEDKLTVA RARKIQRFLS QPFQVAEVFT GHAGKLVPLE 
           DIIAILGMDE LSEEDKLTVA RARKIQRFLS QPFQVAEVFT GHAGKLVPLE 

           QTIKGFTQIF GGEYDHLPEV AFYMVGPIEE VVEKAERLAK EAAMFSAVRS 
           ---------- ---------- ---------E VQGRSARLVL EVA------- 
           QTIKGFSQIL AGEYDHLPEV AFYMVGPIEE VVEKADRLAK EAAMF-ALRA 
           QTIKGFSQIL AGEYDHLPEI AFYMVGPIEE VVEKADRLAK EAAMF-ALRA 
           QTIKGFSAIL AGDYDHLPEV AFYMVGPIEE VVEKADRLAK EAAMF-ALRA 

           AVTRSDKVIS LLAQSQREY- AKAAA-KAAA AGNGRVVAVI GAVVDVQFDD 
           ---------- ----LARSY- AAKAAvNAAA GAQGKVVAVI GAVVDVQFDE 
           AAKADKNLLP FLGQLSRSH- AAKAAvKAAS VANGKIVAVI GAVVDVQFDD 
           AAKADKNLLP FLGQLSRGHa AKAAA-KAAA VANGKIVAVI GAVVDVQFDD 
           ASKADKNLLP FLGQLSRSH- AAKAA-KAAA AANGKIVAVI GAVVDVQFDD 

           QLPPILNALE VDNRTPRLVL EVAQHLGENT VRTIAMDGTE GLVRGQKVLD 
           QLPPILNALE VQGRSARLVL EVAQHLGENT VRTIAMDGTE GLVRGQRVLD 
           DLPPILNALE VDNRSPRLVL EVAQHLGENT VRTIAMDGTE GLVRGQKVLD 
           NLPPILNALE VDNRSPRLVL EVAQHLGENT VRTIAMDGTE GLVRGQKVLD 
           NLPPILNALE VDNRSPRLVL EVAQHLGENT VRTIAMDGTE GLVRGQKVLD 

           TGYPIRIPVG AETLGRIINV IGEPIDERGP IPTDKTAPIH AEAPEFVEMS 
           TGSPIRIPVG AETLGRIINV IGEPIDERGP IDTNLSAPIH AEAPEFIEMS 
           TGYPIRIPVG AETLGRIMNV IGEPIDERGP IPTDKTAPIH AEAPEFIEMS 
           TGSPIRIPVG AETLGRIMNV IGEPIDERGP IPSAKTSPIH AEAPEFVDMS 
           TGYPIRIPVG AETLGRIINV IGEPIDERGP IDTDKTAAIH AEAPEFVQMS 

           VEQEILVTGI KVVDLLAPYA KGGKIGLFGG AGVGKTVLIM ELINNVAKAH 
           VEQEILVTGI KVVDLLAPYA KGGKIGLFGG AGVGKTVLIM ELINNVAKAH 
           VEQEILVTGI KVVDLLAPYA KGGKIGLFGG AGVGKTVLIM ELINNVAKAH 
           VEQEILVTGI KVVDLLAPYC KGGKIGLFGG AGVGKTVLIM ELINNVAKAH 
           VEQEILVTGI KVVDLLAPYA KGGKIGLFGG AGVGKTVLIM ELINNVAKAH 

           GGYSVFAGVG ER 
           GGYSVFAGVG ER 
           GGYSVFAGVG ER 
           GGYSVFAGVG ER 
           GGYSVFAGVG ER 
