# Supplementary material for: Genomic analysis of a sexually-selected character: EST sequencing and microarray analysis of eye-antennal imaginal discs in the stalk-eyed fly Teleopsis dalmanni (Diopsidae)
Source: BMC Genomics. 2009 Aug 5;10:361. doi: 10.1186/1471-2164-10-361 (PMC2737001; doi:10.1186/1471-2164-10-361)
Supplement: Additional file 4 — Relative rate of protein evolution in Teleopsis dalmanni. Branch length (BL) data for each branch of the ML tree is provided. Columns with species abbreviations indicate the BL for branches leading to terminal taxa. The 'Dm-Dp' column indicates the BL for the node uniting D. melanogaster and D. pseudoobscura and the 'Dros' column indicates the BL for the node uniting D. melanogaster, D. pseudoobscura and D. virilis. [file 1471-2164-10-361-S4.xls]

## Sheet: Sheet1
					Branch Lengths (BL)
Gene	FBgn ID	GeneName	Sig_RelRatio_Test	# Chars	Td	Dv	Dm	Dp	Dm-Dp	Dros	Ag	Total BL	% Td BL
CG8057	FBgn0033383	alicorn	X	75	1.08343	0	0	0.014087	0.014594	0.019005	0.023258	1.15438	0.938544
CG9359	FBgn0003889	beta-Tubulin at 85D	X	209	0.186213	0	0	0	0	0.007611	0.014429	0.208253	0.894167
CG17293	FBgn0032030	CG17293	X	167	0.567184	0	0	0.006076	0	0.029869	0.049437	0.652566	0.86916
CG2302	FBgn0015519	nicotinic Acetylcholine Receptor alpha 7E	X	70	0.512732	0	0.014869	0.014691	0	0.013751	0.04976	0.605803	0.846368
CG3340	FBgn0001325	Kruppel	X	148	1.08344	0.011643	0.011639	0.014865	0	0.044674	0.163191	1.32945	0.814952
CG6831	FBgn0020254	rhea	X	269	1.01663	0.009793	0.018443	0.022681	0.020109	0.030305	0.178755	1.29671	0.784003
CG14938	FBgn0020309	crooked legs	X	268	1.08343	0.003278	0	0.003595	0	0.214196	0.119312	1.42381	0.760937
CG12345	FBgn0000303	Choline acetyltransferase		65	0.125908	0	0.041268	0.02892	0	0	0	0.196096	0.642073
CG3069	FBgn0026324	TBP-associated factor 10b	X	111	0.86333	0.033415	0.038173	0.048059	0.032126	0.250837	0.161171	1.42711	0.604949
CG9520	FBgn0032078	CG9520	X	382	0.848842	0.029502	0.058795	0.05643	0.026045	0.199118	0.311077	1.52981	0.554868
CG1404	FBgn0020255	ran	X	216	0.074501	0	0.00995	0.00475	0.009813	0	0.035908	0.134922	0.552178
CG3018	FBgn0010602	lesswright	X	157	0.12322	0	0	0.00676	0	0.018083	0.081292	0.229355	0.537246
CG12532	FBgn0010380	Beta Adaptin		617	0.10134	0.019769	0.021295	0.016575	0.007964	0.013256	0.019251	0.19945	0.508097
CG4598	FBgn0032160	CG4598	X	285	0.88572	0.090842	0.068078	0.082134	0.046851	0.259208	0.340046	1.77288	0.499594
CG31917	FBgn0031668	CG31917	X	132	0.563564	0.045965	0.07696	0.035277	0.009735	0.175147	0.268631	1.17528	0.479515
CG34414	FBgn0085443	sprint		279	1.08343	0	0.127569	0.16873	0.087701	0.828895	0	2.29632	0.47181
CG6767	FBgn0036030	CG6767		316	0.088528	0.003293	0.009404	0.004188	0.006874	0.010197	0.070616	0.1931	0.458457
CG1856	FBgn0003870	tramtrack		217	1.08344	0.52466	0.110375	0.07463	0.001109	0.488941	0.089147	2.3723	0.456704
CG7222	FBgn0033551	CG7222		164	0.088349	0.028001	0	0	0	0.0379	0.046358	0.200608	0.440406
CG6480	FBgn0036964	CG6480	X	153	0.609555	0.102273	0.102025	0.083153	0.010641	0.246208	0.267387	1.42124	0.428889
CG18174	FBgn0028694	Rpn11		311	0.052062	0	0	0.003238	0.003008	0.023347	0.04026	0.121915	0.427035
CG3284	FBgn0004855	RNA polymerase II 15kD subunit		129	0.100963	0.054359	0	0.007909	0	0	0.074982	0.238213	0.423835
CG10327	FBgn0025790	TBPH	X	212	0.368747	0.029937	0.034043	0.013922	0.007793	0.122257	0.294812	0.871511	0.423112
CG11679	FBgn0030678	CG11679		196	0.761024	0.524664	0.012505	0.022316	0	0.191469	0.287191	1.79917	0.422986
CG5532	FBgn0034902	CG5532		68	0.336468	0.029047	0.016173	0.065912	0	0.116126	0.249006	0.812732	0.413996
CG5352	FBgn0010083	Small ribonucleoprotein particle protein B	X	199	0.218643	0.018149	0.028819	0.04475	0.003267	0.054457	0.161681	0.529766	0.412716
CG33481	FBgn0053481	dpr7		170	0.260112	0.086945	0.03876	0.026359	0.023255	0.082473	0.113054	0.630958	0.412249
CG31352	FBgn0051352	CG31352	X	249	0.160243	0.007474	0.018942	0.018978	0.013331	0.013297	0.158147	0.390412	0.410446
CG9556	FBgn0013746	alien	X	364	0.140144	0.010775	0.002678	0.011239	0.007725	0.042774	0.126744	0.342079	0.409683
CG31020	FBgn0011716	sanpodo		86	0.487791	0.047317	0.108486	0.017262	0.021639	0.444421	0.065975	1.19289	0.408915
CG4581	FBgn0025352	Thiolase		428	0.164204	0.05635	0.018879	0.015552	0.009083	0.058366	0.081383	0.403817	0.40663
CG4114	FBgn0004583	expanded	X	709	0.501221	0.080147	0.051089	0.049737	0.044243	0.242045	0.286897	1.25538	0.399259
CG9539	FBgn0086357	Sec61alpha	X	421	0.031453	0	0	0.00492	0	0	0.042474	0.078847	0.398912
CG30428	FBgn0050428	CG30428		92	0.906456	0.041826	0.050991	0.058881	0.001004	0.688952	0.529132	2.27724	0.39805
CG6295	FBgn0039471	CG6295		216	1.08344	0.076936	0.06952	0.042054	0.060527	0.62892	0.777878	2.73927	0.39552
CG31670	FBgn0031375	CG31670	X	160	1.08344	0	0.013477	0.006606	0	0.772601	0.877677	2.7538	0.393434
CG5585	FBgn0036973	CG5585	X	366	0.11184	0.008634	0.010182	0.011494	0.001962	0.019995	0.120918	0.285025	0.392387
CG9176	FBgn0029090	CNG channel-like	X	436	0.972985	0.10715	0.106808	0.060925	0.063645	0.706431	0.462437	2.48038	0.392272
CG1422	FBgn0040087	p115	X	406	0.548862	0.049799	0.038286	0.055421	0.032995	0.234449	0.445308	1.40512	0.390616
CG6194	FBgn0038325	CG6194		62	0.25868	0.069922	0.017449	0.075096	0.025028	0.032083	0.19051	0.668768	0.386801
CG32982	FBgn0052982	CG32982		199	0.717061	0.039477	0.032835	0.082856	0.025603	0.828901	0.130117	1.85685	0.386171
CG7372	FBgn0036522	CG7372	X	351	1.08343	0.115094	0.046467	0.038524	0.057862	0.828894	0.645958	2.81623	0.384709
CG16886	FBgn0028938	CG16886		495	0.468072	0.084544	0.023335	0.060676	0.099818	0.360056	0.145775	1.24228	0.376786
CG31671	FBgn0031390	tho2	X	211	0.422659	0.036555	0.048092	0.037807	0.037041	0.17661	0.36362	1.12238	0.376573
CG7450	FBgn0004396	Cyclic-AMP response element binding protein A	X	384	0.564137	0.100349	0.096479	0.067753	0.065423	0.325497	0.307413	1.52705	0.369429
CG34401	FBgn0085430	CG34401		63	1.07534	0.335849	0.168138	0.252197	0.099818	0.430981	0.577008	2.93933	0.365845
CG9302	FBgn0032514	CG9302	X	354	0.426236	0.059788	0.06881	0.051151	0.041398	0.205388	0.313706	1.16648	0.365405
CG40485	FBgn0069973	CG40485	X	267	0.825337	0.258641	0.238466	0.373333	0.08431	0.211022	0.268738	2.25985	0.365218
CG12789	FBgn0025697	scavenger receptor acting in neural tissue and majority of rhodopsin is absent		328	0.829087	0.128845	0.127507	0.130716	0.043745	0.669101	0.349995	2.279	0.363795
CG9662	FBgn0031529	CG9662		149	0.21077	0.018761	0.015922	0.01954	0.026121	0.112062	0.179293	0.582469	0.361856
CG9790	FBgn0037613	Cyclin-dependent kinase subunit 85A		93	0.270204	0.031901	0.086863	0.023964	0.006191	0.328069	0	0.747192	0.361626
CG10370	FBgn0028684	Tat-binding protein-1		412	0.038682	0	0.003506	0.003386	0.005524	0	0.05678	0.107878	0.358572
CG7764	FBgn0036513	Tfb2	X	214	0.387598	0.069519	0.043131	0.044725	0.032697	0.16687	0.336941	1.08148	0.358396
CG5709	FBgn0025186	ariadne 2		91	0.121707	0.068361	0	0.023928	0	0.017349	0.108874	0.340219	0.357731
CG32056	FBgn0052056	scramblase 1	X	237	0.289892	0.03691	0.049423	0.026174	0.020156	0.070028	0.320441	0.813024	0.35656
CG1643	FBgn0029943	Autophagy-specific gene 5	X	254	0.434552	0.047222	0.066596	0.028201	0.036228	0.192528	0.414953	1.22028	0.356108
CG3329	FBgn0023174	Proteasome beta2 subunit		245	0.270341	0.086172	0.042479	0.087534	0.02482	0.103189	0.145634	0.760169	0.355633
CG32632	FBgn0086674	Transport and Golgi organization 13		191	0.13426	0.042351	0.062967	0.005373	0	0.011599	0.121766	0.378316	0.354889
CG7023	FBgn0039025	CG7023		422	0.08841	0.044687	0.020055	0.030541	0.011372	0.01584	0.039202	0.250107	0.353489
CG31216	FBgn0051216	CG31216		158	0.127153	0.024783	0.012921	0.021853	0.010935	0.029531	0.13427	0.361446	0.35179
CG11387	FBgn0004198	cut		360	0.205881	0.080395	0.055146	0.035013	0.014145	0.111575	0.085663	0.587818	0.350246
CG17633	FBgn0032144	CG17633	X	391	0.726399	0.073907	0.105177	0.065078	0.065479	0.416334	0.623272	2.07565	0.349963
CG10473	FBgn0086441	hook-like		578	0.574371	0.12115	0.091475	0.115672	0.029493	0.363425	0.348302	1.64389	0.349398
CG6963	FBgn0011253	gilgamesh		460	0.105896	0.047773	0	0.021438	0.011698	0.019174	0.099684	0.305663	0.346447
CG3386	FBgn0035152	CG3386		237	1.08344	0.225398	0.054521	0.063709	0.099819	0.828894	0.774421	3.1302	0.346124
CG5363	FBgn0004106	cdc2	X	295	0.169991	0.027082	0.027622	0.037078	0	0.032515	0.198003	0.492291	0.345306
CG10320	FBgn0034645	CG10320		115	0.420936	0.113022	0.102898	0.079703	0.030359	0.203157	0.284429	1.2345	0.340976
CG17081	FBgn0036480	CG17081		207	0.839241	0.049458	0.185544	0.09653	0.075458	0.561298	0.654146	2.46168	0.340923
CG4094	FBgn0028336	lethal (1) G0255		453	0.15832	0.013278	0.011531	0.025121	0.006855	0.083813	0.167721	0.466639	0.339277
CG16916	FBgn0028686	Rpt3		409	0.034579	0.011817	0.011215	0.006777	0	0	0.038019	0.102407	0.337662
CG13890	FBgn0035169	CG13890		175	0.910344	0.180377	0.233564	0.24071	0.099819	0.497335	0.535183	2.69733	0.337498
CG8573	FBgn0003567	suppressor of Hairy wing	X	561	0.837599	0.075643	0.098563	0.05336	0.037727	0.570187	0.819292	2.49237	0.336065
CG7785	FBgn0038564	CG7785	X	183	0.492554	0.053883	0.081421	0.036393	0.018844	0.249185	0.54184	1.47412	0.334134
CG3281	FBgn0037967	CG3281		471	1.08343	0.113093	0.161342	0.108041	0.045751	0.828895	0.921211	3.26176	0.332161
CG1554	FBgn0003277	RNA polymerase II 215kD subunit	X	248	0.136164	0.02932	0.013065	0.011887	0.011239	0.02587	0.18249	0.410035	0.332079
CG34398	FBgn0085427	CG34398		163	1.08344	0.052864	0	0.020817	0.031543	0.768727	1.31241	3.2698	0.331346
CG9226	FBgn0031782	CG9226	X	356	0.713003	0.122421	0.20602	0.103469	0.099115	0.349313	0.561695	2.15504	0.330854
CG5525	FBgn0032444	CG5525		410	0.127579	0.011692	0.034926	0.038194	0.009738	0.036821	0.126664	0.385614	0.330846
CG8201	FBgn0026193	par-1		309	0.105522	0.007646	0.030526	0	0	0.070259	0.106535	0.320488	0.329254
CG15433	FBgn0031604	Elp3		267	0.109411	0.03694	0.025968	0.033761	0	0.033944	0.09287	0.332894	0.328666
CG3416	FBgn0002787	Mov34	X	352	0.103388	0.025366	0.034492	0.010086	0.009357	0.023621	0.108284	0.314594	0.328639
CG13800	FBgn0035338	CG13800		616	0.661707	0.149146	0.107216	0.130337	0.045505	0.828894	0.102557	2.02536	0.32671
CG1972	FBgn0039691	CG1972	X	607	0.127445	0.020839	0.008296	0.023278	0.008298	0.047947	0.154966	0.391069	0.325889
CG7518	FBgn0038108	CG7518		739	0.891139	0.11896	0.089794	0.13097	0.075657	0.828894	0.601443	2.73686	0.325607
CG31841	FBgn0051841	CG31841		121	0.995048	0.165482	0.149616	0.035105	0.099819	0.552318	1.06332	3.06071	0.325104
CG31547	FBgn0051547	CG31547	X	406	0.666206	0.044972	0.015999	0.006673	0.027328	0.260563	1.03466	2.0564	0.323967
CG4903	FBgn0034240	Misexpression suppressor of ras 4		256	0.619751	0.105407	0.10931	0.114733	0.056536	0.597817	0.310235	1.91379	0.323835
CG11516	FBgn0004369	Protein tyrosine phosphatase 99A		80	0.253175	0.01127	0	0	0	0.153493	0.366531	0.784469	0.322734
CG4239	FBgn0030745	CG4239		263	0.074595	0	0	0.007983	0.003902	0.041028	0.10389	0.231398	0.322367
CG5274	FBgn0036987	CG5274		373	0.688352	0.091753	0.087365	0.363219	0.072464	0.324468	0.508827	2.13645	0.322195
CG32447	FBgn0052447	CG32447		379	0.123224	0.00961	0.009408	0.005927	0.010532	0.071854	0.15517	0.385725	0.319461
CG3308	FBgn0038877	CG3308		128	0.128153	0	0.008254	0.016432	0.016816	0.07422	0.157499	0.401374	0.319286
CG12086	FBgn0011204	cueball		94	0.922599	0.087826	0.204405	0.127021	0.054648	0.438247	1.05742	2.89217	0.318999
CG9802	FBgn0015615	Chromosome-associated protein		329	0.099585	0.011604	0.010091	0.018664	0.01521	0.050418	0.107332	0.312904	0.318261
CG18398	FBgn0032728	Transport and Golgi organization 6		475	0.967369	0.252627	0.238467	0.112249	0.099818	0.72422	0.646293	3.04104	0.318104
CG6535	FBgn0045035	telomere fusion		423	0.976118	0.524663	0.212086	0.147121	0.099819	0.828896	0.293545	3.08225	0.31669
CG9733	FBgn0039759	CG9733		153	0.720515	0.139991	0.122365	0.036735	0.099818	0.411828	0.760287	2.29154	0.314424
CG6597	FBgn0036967	CG6597		243	0.209352	0.02094	0.050132	0.088601	0.006182	0.117367	0.175351	0.667925	0.313436
CG1575	FBgn0029999	CG1575	X	495	1.03887	0.176752	0.238467	0.139153	0.099819	0.530934	1.09116	3.31515	0.313371
CG5231	FBgn0029158	Lipoic acid synthase	X	372	0.222579	0.042892	0.054563	0.057671	0.031482	0.089822	0.212291	0.7113	0.312919
CG14616	FBgn0027279	lethal (1) G0196		349	0.045181	0	0	0.006604	0	0.028961	0.063776	0.144522	0.312624
CG3652	FBgn0031600	CG3652	X	229	0.2468	0.021072	0.043481	0.023646	0.011715	0.107678	0.335457	0.789849	0.312465
CG10415	FBgn0015828	Transcription factor IIEalpha	X	409	0.259185	0.056441	0.044898	0.028186	0.019174	0.13991	0.281939	0.829733	0.312372
CG3430	FBgn0031875	CG3430		170	0.552222	0.081379	0.071508	0.039532	0.008047	0.296483	0.719688	1.76886	0.312191
CG4615	FBgn0029935	CG4615		78	0.557255	0.118711	0.065375	0.062265	0.036066	0.331698	0.620645	1.79202	0.310966
CG1908	FBgn0030274	CG1908		200	0.864573	0.199359	0.195711	0.331276	0.099819	0.828894	0.261609	2.78124	0.310859
CG9100	FBgn0031882	Rab30		222	0.099158	0.025363	0.024491	0.025093	0.01036	0.026124	0.109193	0.319782	0.31008
CG7113	FBgn0021765	scully		255	0.136186	0.023108	0.003103	0.023604	0.014303	0.044932	0.194026	0.439262	0.310034
CG12859	FBgn0033961	CG12859		111	0.353449	0.069018	0.112962	0	0	0.166672	0.438175	1.14028	0.309968
CG10203	FBgn0028554	xl6		259	0.395794	0.031079	0	0.013276	0.048183	0.441926	0.360731	1.29099	0.306582
CG3798	FBgn0013305	N-methyl-D-aspartate receptor-associated protein		341	0.456024	0.077357	0.03326	0.058086	0.041663	0.297949	0.525567	1.48991	0.306076
CG6498	FBgn0036511	CG6498		509	0.101431	0.010462	0.009573	0.008826	0.00801	0.037153	0.156387	0.331842	0.305661
CG10890	FBgn0002887	mutagen-sensitive 201		556	0.677789	0.219355	0.108127	0.072012	0.099819	0.482469	0.558724	2.2183	0.305545
CG6724	FBgn0032298	CG6724	X	420	0.328421	0.069368	0.041392	0.032443	0.016335	0.14169	0.445823	1.07547	0.305374
CG3108	FBgn0029807	CG3108		411	0.672973	0.188026	0.238465	0.18391	0.099819	0.828895	0	2.21209	0.304225
CG4326	FBgn0034986	mitochondrial ribosomal protein S17		147	0.165447	0.031924	0.027008	0.045131	0.018875	0.036655	0.219082	0.544122	0.304062
CG5859	FBgn0025830	CG5859		498	0.838521	0.105731	0.151508	0.153076	0.042857	0.467942	1.00025	2.75988	0.303825
CG3436	FBgn0031229	CG3436		346	0.247022	0.037869	0.057734	0.052727	0.016188	0.170798	0.232767	0.815105	0.303055
CG2711	FBgn0000520	deformed wings	X	550	1.08343	0.135629	0.191356	0.169319	0.083554	0.828894	1.08441	3.57659	0.302922
CG17280	FBgn0034877	CG17280		111	0.201012	0.056098	0.026521	0.010716	0.032187	0.02152	0.318346	0.6664	0.301639
CG3625	FBgn0031245	CG3625		238	0.338279	0.083637	0.097605	0.016203	0.038502	0.212142	0.338159	1.12453	0.300819
CG8318	FBgn0015269	Neurofibromin 1	X	716	0.093816	0.00314	0.007829	0.00131	0.006991	0.016524	0.182423	0.312033	0.300661
CG9232	FBgn0031845	CG9232		334	0.255081	0.079405	0.04489	0.034191	0.047126	0.163246	0.225365	0.849304	0.300341
CG3109	FBgn0023519	mitochondrial ribosomal protein L16		242	0.304315	0.075186	0.113084	0.056754	0.042673	0.169727	0.253968	1.01571	0.299609
CG17218	FBgn0032421	CG17218		152	0.417685	0.100665	0.126328	0.08651	0.040745	0.275176	0.347098	1.39421	0.299586
CG6957	FBgn0031717	Oscillin		262	0.132853	0.069857	0.038824	0.020954	0.016481	0.0333	0.131473	0.443742	0.299392
CG6443	FBgn0032290	CG6443		332	0.404028	0.102468	0.111046	0.055916	0.014182	0.228691	0.433933	1.35026	0.299221
CG4407	FBgn0030431	CG4407		287	0.683941	0.237342	0.191972	0.066866	0.031333	0.553133	0.527285	2.29187	0.29842
CG3782	FBgn0031660	mitochondrial ribosomal protein L28	X	316	0.426423	0.076806	0.094417	0.07226	0.038003	0.180262	0.541514	1.42969	0.298264
CG17149	FBgn0036955	Histone demethylase		443	0.361671	0.089149	0.153695	0.121623	0.048015	0.270163	0.169786	1.2141	0.297892
CG4882	FBgn0025336	CG4882		420	1.08344	0.406213	0.238465	0.217457	0.099819	0.828897	0.768575	3.64286	0.297414
CG9586	FBgn0032101	CG9586		225	0.433361	0.118417	0.066535	0.161009	0.034604	0.210724	0.432888	1.45754	0.297324
CG3889	FBgn0027057	COP9 complex homolog subunit 1 b		416	0.208689	0.074107	0.016631	0.024287	0.028336	0.161213	0.190175	0.703438	0.29667
CG8433	FBgn0029175	Ext2		283	0.445996	0.122758	0.097793	0.061269	0.04246	0.340313	0.393089	1.50368	0.296603
CG14303	FBgn0038633	CG14303		698	1.08344	0.352296	0.238467	0.373333	0.0934	0.828896	0.687866	3.6577	0.296208
CG18332	FBgn0027055	COP9 complex homolog subunit 3		451	0.382534	0.038514	0.05182	0.065122	0.025152	0.317854	0.411242	1.29224	0.296024
CG3542	FBgn0031492	CG3542		371	0.240369	0.067637	0.015948	0.024198	0.010919	0.141308	0.312207	0.812586	0.295807
CG8844	FBgn0021967	Pdsw		158	0.193924	0.042011	0.046783	0.051063	0.006338	0.108988	0.207397	0.656504	0.295389
CG4535	FBgn0029174	FK506-binding protein FKBP59		439	0.444206	0.043194	0.071021	0.045303	0.057194	0.264714	0.582535	1.50817	0.294534
CG2038	FBgn0028836	COP9 complex homolog subunit 7		288	0.427913	0.041258	0.089849	0.105866	0.041653	0.309341	0.437431	1.45331	0.29444
CG7698	FBgn0038636	CG7698		360	0.120922	0.035806	0.030397	0.017038	0.00553	0.076507	0.124747	0.410947	0.294252
CG31390	FBgn0051390	Mediator complex subunit 7		76	0.677621	0.033106	0.136351	0.059766	0.071317	0.338725	0.986082	2.30297	0.294238
CG14884	FBgn0027053	COP9 complex homolog subunit 5		330	0.106182	0.016912	0.006431	0.003096	0	0.077561	0.151551	0.361733	0.293537
CG4087	FBgn0002593	Ribosomal protein LP1		120	0.080209	0	0.018289	0.008649	0.008426	0.052234	0.105548	0.273355	0.293424
CG3779	FBgn0002973	numb		467	0.179695	0.033273	0.048291	0.039223	0.014029	0.130125	0.168217	0.612853	0.293211
CG31876	FBgn0051876	Cuticular protein 30F		125	0.438803	0.086185	0.05145	0.02583	0.074827	0.368123	0.454605	1.49982	0.29257
CG12055	FBgn0001091	Glyceraldehyde 3 phosphate dehydrogenase 1		244	0.063089	0.010126	0	0.012106	0	0.026569	0.104142	0.216032	0.292035
CG3287	FBgn0028954	CG3287		315	0.65205	0.148141	0.172474	0.16639	0.054117	0.661755	0.380231	2.23516	0.291724
CG9042	FBgn0001128	Glycerol 3 phosphate dehydrogenase		193	0.113622	0.010399	0.005507	0.005509	0	0.09241	0.16348	0.390927	0.290648
CG14882	FBgn0038429	CG14882	X	215	1.03437	0.24736	0.238465	0.268599	0.094018	0.557133	1.12981	3.56975	0.289759
CG6451	FBgn0041161	bluestreak		206	0.373648	0.074814	0.063407	0.05745	0.012635	0.270503	0.44659	1.29905	0.287632
CG15835	FBgn0033233	CG15835	X	367	0.264059	0.059311	0.047295	0.107912	0.022996	0.12089	0.297656	0.920119	0.286984
CG1703	FBgn0030321	CG1703		172	0.055674	0	0.005904	0	0	0.020527	0.111987	0.194092	0.286843
CG30390	FBgn0050390	CG30390		237	0.179161	0.014567	0.019568	0.024013	0.024227	0.136578	0.22649	0.624604	0.286839
CG10419	FBgn0036850	CG10419		329	1.08343	0.221015	0.238468	0.145215	0.070146	0.593203	1.43683	3.78831	0.285993
CG8975	FBgn0011704	Ribonucleoside diphosphate reductase small subunit	X	399	0.216843	0.052762	0.062994	0.070557	0.014816	0.093126	0.247678	0.758776	0.28578
CG10545	FBgn0001105	G protein beta-subunit 13F		265	0.02959	0.004667	0.003814	0	0	0.00018	0.065433	0.103684	0.285386
CG6798	FBgn0004118	nicotinic Acetylcholine Receptor beta 96A	X	339	0.106949	0.050729	0.005854	0.014934	0.012249	0	0.184471	0.375186	0.285056
CG3909	FBgn0027524	CG3909		350	0.249971	0.061018	0.084978	0.061318	0.012138	0.151499	0.256853	0.877775	0.284778
CG32758	FBgn0052758	CG32758		227	0.091593	0.036643	0	0.027434	0.015955	0.029095	0.121075	0.321795	0.284632
CG17838	FBgn0038826	CG17838	X	565	0.157755	0.026391	0.049557	0.060417	0.014019	0.044999	0.20362	0.556758	0.283346
CG6833	FBgn0036405	CG6833		58	0.601502	0.049361	0.112479	0.060774	0.003029	0.363652	0.932904	2.1237	0.283233
CG10287	FBgn0026077	Gasp		256	0.077096	0.024644	0.012389	0.021274	0.014235	0.020601	0.102158	0.272397	0.283028
CG33991	FBgn0013718	nuclear fallout		338	0.427421	0	0.05286	0.052184	0	0.823603	0.155262	1.51133	0.282811
CG4111	FBgn0029785	Ribosomal protein L35	X	122	0.114806	0.01883	0.034485	0.007938	0.006092	0.002729	0.221409	0.406289	0.282572
CG1696	FBgn0029067	lethal (1) G0269		243	0.050614	0.015835	0	0.004227	0.009077	0.013402	0.086452	0.179607	0.281804
CG7885	FBgn0026373	RNA polymerase II 33kD subunit		275	0.075082	0	0.010119	0.021372	0.00457	0.021918	0.134343	0.267404	0.280781
CG12104	FBgn0035238	CG12104		318	0.772631	0.13008	0.229934	0.123238	0.099089	0.611179	0.790844	2.75699	0.280244
CG15386	FBgn0040715	CG15386		73	0.597997	0.127041	0.238468	0.198761	0.099819	0.285242	0.586855	2.13418	0.280199
CG13018	FBgn0040751	CG13018		82	0.142352	0.0181	0.061136	0.028454	0.006664	0.073403	0.178483	0.508592	0.279894
CG3730	FBgn0015925	capsuleen		361	0.658412	0.143011	0.191721	0.129518	0.060685	0.581155	0.595547	2.36005	0.278982
CG4173	FBgn0014029	Septin-2		419	0.070665	0.012621	0.007164	0.009582	0.000794	0.039315	0.113289	0.25343	0.278834
CG4703	FBgn0038742	Arc42		176	0.110783	0.044034	0.025165	0.02594	0.034781	0.039439	0.117431	0.397573	0.278648
CG10361	FBgn0036208	CG10361		396	0.176978	0.040133	0.034883	0.035103	0.006047	0.064782	0.277689	0.635615	0.278436
CG8026	FBgn0033391	CG8026		51	0.510429	0.276732	0.238466	0.246849	0.039634	0.242549	0.284107	1.83877	0.277593
CG7269	FBgn0014189	Helicase at 25E		398	0.050739	0.011182	0.007588	0.007561	0	0.033682	0.07211	0.182862	0.277472
CG15119	FBgn0034430	Myb-interacting protein 40		270	0.998415	0.206947	0.238466	0.238962	0.099819	0.747386	1.06962	3.59961	0.277367
CG10933	FBgn0034264	CG10933		421	0.282802	0.105547	0.050574	0.06418	0.029825	0.165598	0.321128	1.01965	0.277351
CG11661	FBgn0010352	Neural conserved at 73EF		436	0.144509	0.011413	0.013004	0.026049	0.003013	0.080366	0.242728	0.521082	0.277325
CG2171	FBgn0086355	Triose phosphate isomerase		264	0.205741	0.066007	0.062487	0.028981	0.026233	0.112075	0.240822	0.742346	0.27715
CG4449	FBgn0039065	CG4449		70	0.623337	0.242495	0.238467	0.342972	0.01089	0.346563	0.448579	2.2533	0.276633
CG8954	FBgn0019890	Smg5		252	0.301175	0.015717	0.025937	0.010879	0.020948	0.262979	0.45117	1.08881	0.276611
CG12765	FBgn0033813	CG12765		231	0.884971	0.215975	0.238468	0.16446	0.090285	0.828898	0.7785	3.20156	0.276419
CG8114	FBgn0003041	pebble		458	0.431475	0.097437	0.128917	0.191112	0.044539	0.364882	0.303372	1.56173	0.276279
CG9207	FBgn0031873	Gas41		132	0.275803	0.010474	0.028295	0.050992	0.03439	0.25288	0.346658	0.999492	0.275943
CG14681	FBgn0037820	CG14681		279	0.166563	0.05666	0.066218	0.019259	0.006506	0.066962	0.22154	0.603708	0.2759
CG13090	FBgn0032054	CG13090		401	0.451176	0.157362	0.152771	0.07939	0.060178	0.310557	0.424498	1.63593	0.275791
CG31392	FBgn0051392	CG31392		223	0.954549	0.313144	0.238466	0.206017	0.047658	0.828894	0.873528	3.46226	0.275701
CG14446	FBgn0029850	CG14446		720	0.292102	0.063688	0.069501	0.050962	0.033252	0.202265	0.351155	1.06292	0.27481
CG3571	FBgn0037978	CG3571		167	0.183386	0.05224	0.038767	0	0	0.219559	0.174228	0.66818	0.274456
CG30085	FBgn0050085	CG30085		437	0.911437	0.12124	0.139632	0.112659	0.068402	0.828896	1.14054	3.3228	0.274298
CG32315	FBgn0024510	discs lost		427	0.706047	0.250491	0.238465	0.185379	0.099819	0.828894	0.267729	2.57682	0.273999
CG16910	FBgn0041205	kenny		244	0.844977	0.131389	0.238466	0.212539	0.047431	0.476862	1.13635	3.08801	0.273632
CG7395	FBgn0036934	Neuropeptide F-like Receptor 76F		446	0.372239	0.038223	0.063288	0.076643	0.017988	0.482621	0.310433	1.36143	0.273417
CG7163	FBgn0035889	monkey king protein		607	0.851236	0.405885	0.238466	0.330486	0.099819	0.828895	0.361685	3.11647	0.273141
CG8186	FBgn0022097	Vha36		246	0.04807	0.007575	0.005575	0.009551	0.010865	0.027866	0.066555	0.176057	0.273037
CG32271	FBgn0052271	CG32271		253	0.831359	0.10056	0.13193	0.112679	0.099819	0.560498	1.20886	3.04571	0.272961
CG1633	FBgn0040309	thioredoxin peroxidase 1		194	0.140876	0.051006	0.015868	0.011368	0.020199	0.077256	0.199602	0.516175	0.272923
CG13162	FBgn0033718	anastral spindle 3		173	1.00684	0.296625	0.238466	0.349216	0.099819	0.818945	0.879834	3.68975	0.272876
CG9674	FBgn0036663	CG9674		236	0.084017	0.014888	0.017595	0.018185	0.004663	0.039302	0.129432	0.308082	0.27271
CG8430	FBgn0001124	Glutamate oxaloacetate transaminase 1		411	0.322383	0.140496	0.136263	0.080561	0.04122	0.216541	0.244932	1.1824	0.272652
CG9916	FBgn0004432	Cyclophilin 1		183	0.125841	0.032724	0.022971	0.033795	0.0141	0.061762	0.171136	0.462329	0.272189
CG1430	FBgn0010292	by S6	X	421	0.291944	0.055353	0.047497	0.077127	0.029044	0.184819	0.388421	1.07421	0.271777
CG10018	FBgn0037338	Snm1		426	0.604641	0.168504	0.238466	0.169355	0.099819	0.369751	0.574492	2.22503	0.271745
CG11674	FBgn0030551	CG11674		368	1.08344	0.505907	0.238466	0.326338	0.099819	0.828897	0.906954	3.98982	0.27155
CG8981	FBgn0033664	Microcephalin		839	0.739964	0.160802	0.238466	0.373334	0.094399	0.828894	0.289211	2.72507	0.271539
CG5684	FBgn0036239	Pop2		248	0.074026	0.011791	0.032786	0.01902	0.017321	0.029304	0.088611	0.272859	0.271298
CG15814	FBgn0030873	CG15814		314	0.176444	0.027073	0.018983	0.079634	0.017006	0.098436	0.23301	0.650586	0.271208
CG13281	FBgn0022213	CAS/CSE1 segregation protein		367	0.199442	0.04726	0.053802	0.057937	0.011837	0.113838	0.253389	0.737505	0.270428
CG6413	FBgn0039183	Dis3	X	202	0.39549	0.050383	0.104612	0.050653	0.032332	0.187122	0.642118	1.46271	0.270382
CG3342	FBgn0029874	CG3342		229	0.838666	0.257291	0.238466	0.283349	0.099819	0.828901	0.557582	3.10407	0.270182
CG31094	FBgn0066101	LpR1		279	0.196299	0.099709	0.119903	0	0.026035	0.08158	0.204949	0.728475	0.269466
CG17061	FBgn0035132	methuselah-like 10		483	0.759226	0.127419	0.238467	0.107718	0.081031	0.470335	1.03402	2.81822	0.269399
CG3446	FBgn0029868	CG3446		142	0.225939	0.013703	0.031617	0.02132	0.005399	0.166252	0.374455	0.838685	0.269397
CG4798	FBgn0022029	lethal (2) k01209		428	0.161076	0.035552	0.045893	0.046192	0.022492	0.108991	0.178248	0.598444	0.269158
CG18508	FBgn0028746	CG18508		102	0.38763	0.199226	0.238467	0	0.035652	0.291294	0.289014	1.44128	0.268948
CG10228	FBgn0022063	Pcf11		231	0.680355	0.073665	0.101832	0.055151	0.099819	0.663746	0.85545	2.53002	0.268913
CG30349	FBgn0050349	CG30349		441	0.802986	0.135839	0.154339	0.130716	0.099818	0.710566	0.952249	2.98651	0.268871
CG10988	FBgn0001612	lethal (1) discs degenerate 4		521	0.709917	0.176877	0.212343	0.240176	0.099818	0.46334	0.738888	2.64136	0.26877
CG7700	FBgn0044871	Gos28		230	0.194358	0.034639	0.049562	0.045053	0.01891	0.089821	0.292668	0.725011	0.268076
CG1836	FBgn0026777	Rad23		142	0.685105	0	0.238465	0.029671	0.069351	0.686012	0.851022	2.55963	0.267658
CG9646	FBgn0034184	CG9646		511	0.128637	0.04564	0.046664	0.052938	0.029893	0.041816	0.135322	0.48091	0.267487
CG2604	FBgn0037298	CG2604		225	0.374842	0.075857	0.101764	0.057304	0.070842	0.275299	0.447651	1.40356	0.267065
CG12028	FBgn0000449	disembodied		199	0.341799	0.047807	0.115876	0.072441	0.061946	0.18855	0.452649	1.28107	0.266808
CG9696	FBgn0020306	domino		1279	0.412208	0.093517	0.087495	0.121199	0.05189	0.363735	0.416545	1.54659	0.266527
CG14550	FBgn0039405	CG14550		161	0.652561	0.219154	0.174167	0.174634	0.086035	0.567267	0.574993	2.44881	0.266481
CG5134	FBgn0034311	Mediator complex subunit 9		171	0.220064	0.020359	0	0.050028	0	0.254009	0.283642	0.828102	0.265745
CG7841	FBgn0036502	CG7841		209	0.385369	0.056899	0.059528	0.089928	0.061002	0.353862	0.44375	1.45034	0.26571
CG5884	FBgn0026192	par-6	X	369	0.147034	0.025743	0.019604	0.031661	0.009396	0.064053	0.25595	0.553441	0.265672
CG13016	FBgn0033899	CG13016		426	0.642302	0.10476	0.105327	0.126296	0.059317	0.553868	0.829244	2.42111	0.265292
CG12750	FBgn0086707	nucampholin		704	0.27131	0.084046	0.091321	0.128685	0.040303	0.161934	0.24535	1.02295	0.265223
CG4433	FBgn0038763	CG4433		282	0.519485	0.099334	0.133242	0.021039	0.041729	0.392123	0.752668	1.95962	0.265095
CG4567	FBgn0243517	CG4567		479	0.106984	0.035856	0.010775	0.02637	0.014689	0.040219	0.169604	0.404497	0.264487
CG31063	FBgn0051063	CG31063	X	214	0.289712	0.067458	0.080357	0.083265	0.004299	0.126363	0.444266	1.09572	0.264403
CG7842	FBgn0036691	CG7842	X	304	0.234965	0.044208	0.042955	0.069111	0.022827	0.085038	0.392485	0.891589	0.263535
CG1970	FBgn0039909	CG1970		443	0.070797	0.035296	0.025486	0.019349	0.006591	0.011217	0.100614	0.26935	0.262844
CG7870	FBgn0032012	CG7870		242	0.404465	0.131859	0.150806	0.145635	0.039865	0.256484	0.411216	1.54033	0.262583
CG4730	FBgn0039355	CG4730		325	1.08343	0.209401	0.238466	0.373334	0.099819	0.828895	1.30133	4.13467	0.262035
CG10484	FBgn0000486	Diphenol oxidase A2		432	0.169855	0.031791	0.025946	0.026441	0.016799	0.130701	0.246697	0.64823	0.262029
CG4212	FBgn0015791	Rab-protein 14		217	0.060378	0.010001	0.004649	0.013517	0	0.013316	0.128735	0.230596	0.261835
CG8725	FBgn0027054	COP9 complex homolog subunit 4		404	0.126975	0.021474	0.030645	0.019981	0.013939	0.105756	0.166362	0.485132	0.261733
CG1664	FBgn0003321	small bristles		275	0.74245	0.065995	0.186716	0.205625	0.01667	0.608003	1.01299	2.83844	0.261569
CG8831	FBgn0033737	CG8831		150	0.28911	0.118017	0.055313	0.082031	0.018559	0.186826	0.356646	1.1065	0.261283
CG6022	FBgn0038925	Cytochrome c heme lyase		95	0.129852	0.006665	0.018075	0.059418	0.017515	0.072418	0.193174	0.497117	0.26121
CG1732	FBgn0039915	CG1732		234	0.050785	0	0.011211	0.011801	0.008751	0.011632	0.100363	0.194543	0.261048
CG17883	FBgn0040005	CG17883		371	0.385588	0.121225	0.238465	0.125216	0.053068	0.188371	0.365292	1.47723	0.261022
CG4204	FBgn0023212	Elongin B		118	0.195308	0.051258	0.008241	0.053916	0.033889	0.137136	0.268515	0.748263	0.261015
CG9333	FBgn0032891	Oseg5	X	442	0.33459	0.077938	0.09853	0.065616	0.042702	0.2011	0.462934	1.28341	0.260704
CG7218	FBgn0038569	CG7218		352	0.379574	0.148779	0.13523	0.109031	0.072527	0.335983	0.276585	1.45771	0.260391
CG10572	FBgn0015618	Cyclin-dependent kinase 8		460	0.044266	0.007546	0.013467	0.001351	0	0.014466	0.089083	0.170179	0.260114
CG3127	FBgn0003075	Phosphoglycerate kinase		378	0.088326	0.033178	0.03358	0.023193	0.014665	0.027306	0.119615	0.339863	0.259887
CG2980	FBgn0034939	thoc5		276	1.08344	0.29555	0.238465	0.373336	0.099819	0.8289	1.25495	4.17446	0.25954
CG6699	FBgn0025724	beta'-coatomer protein		421	0.04465	0.009427	0.00731	0.009507	0.006153	0.005907	0.089293	0.172247	0.259221
CG7224	FBgn0031971	CG7224		118	0.287881	0.066144	0.070036	0.098545	0.031699	0.320968	0.23614	1.11141	0.259023
CG3683	FBgn0035046	CG3683		175	0.214426	0.086099	0.041583	0.030724	0.004229	0.241617	0.210516	0.829194	0.258596
CG3774	FBgn0029849	CG3774		291	0.218744	0.083458	0.047132	0.032931	0.046852	0.276773	0.14042	0.84631	0.258468
CG6506	FBgn0030874	CG6506		308	0.675223	0.074571	0.178033	0.17264	0.073849	0.492511	0.959727	2.62655	0.257076
CG11975	FBgn0037648	CG11975		330	0.083297	0.018219	0.006365	0.005764	0.016076	0.037329	0.157939	0.324989	0.256307
CG4916	FBgn0004419	maternal expression at 31B		447	0.054829	0.014031	0.017121	0.015288	0	0.024631	0.088104	0.214004	0.256205
CG10023	FBgn0020440	Focal Adhesion Kinase		249	0.231896	0.077834	0.095959	0.068243	0.04252	0.160511	0.230354	0.907317	0.255584
CG40451	FBgn0067318	CG40451		185	0.125025	0.059195	0.086665	0.039144	0	0.048951	0.130284	0.489264	0.255537
CG32533	FBgn0052533	CG32533		804	0.464664	0.144341	0.208666	0.176501	0.057294	0.260352	0.51488	1.8267	0.254374
CG5245	FBgn0038047	CG5245		430	1.08343	0.524662	0.238468	0.373335	0.099819	0.828898	1.11167	4.26028	0.254309
CG10244	FBgn0022800	Cad96Ca		345	0.260189	0.063856	0.063498	0.070083	0.088402	0.1837	0.29455	1.02428	0.254022
CG11993	FBgn0028708	Mst85C		278	0.645518	0.179535	0.08687	0.080153	0.099819	0.828901	0.621162	2.54196	0.253945
CG32803	FBgn0052803	CG32803		180	0.767274	0.377573	0.238466	0.14791	0.099819	0.506925	0.883949	3.02192	0.253903
CG2063	FBgn0033400	CG2063		68	0.277117	0.030262	0.034376	0.01521	0.012735	0.268999	0.453061	1.09176	0.253826
CG6367	FBgn0030926	persephone		240	0.718994	0.254516	0.238465	0.223417	0.072885	0.404317	0.920843	2.83344	0.253753
CG1637	FBgn0030245	CG1637		354	0.264138	0.139223	0.238467	0.111388	0.012476	0.067444	0.208361	1.0415	0.253614
CG9018	FBgn0035318	CG9018		401	0.358493	0.061419	0.077933	0.040273	0.046531	0.261986	0.56894	1.41558	0.253249
CG3181	FBgn0024920	Ts		303	0.302525	0.169587	0.122507	0.070264	0.084711	0.163782	0.282915	1.19629	0.252886
CG32075	FBgn0052075	CG32075		140	0.811073	0.181274	0.237376	0.373336	0.022573	0.409792	1.17206	3.20749	0.252869
CG33523	FBgn0053523	CG33523		184	0.648601	0.316076	0.238466	0.116868	0.099819	0.442032	0.703627	2.56549	0.252818
CG17922	FBgn0034656	CG17922		410	0.203946	0.031955	0.023253	0.044741	0.010319	0.181912	0.310623	0.806749	0.2528
CG3803	FBgn0034938	CG3803		390	0.340205	0.104906	0.137179	0.073716	0.092042	0.273973	0.326529	1.34855	0.252275
CG15439	FBgn0031606	CG15439		241	0.47848	0.215433	0.080507	0.065928	0.03881	0.345237	0.672638	1.89703	0.252225
CG32082	FBgn0052082	CG32082		87	0.095345	0.005219	0.015458	0.011378	0	0.074682	0.175984	0.378066	0.252191
CG10922	FBgn0011638	La autoantigen-like		422	0.463071	0.09061	0.119105	0.071858	0.057311	0.410312	0.627052	1.83932	0.251762
CG32423	FBgn0052423	alan shepard		282	0.126549	0.003293	0.035762	0.013276	0.018125	0.031804	0.274172	0.502981	0.251598
CG3193	FBgn0000377	crooked neck		457	0.104722	0.048806	0.032979	0.036845	0.001396	0.062338	0.129672	0.416758	0.251278
CG11095	FBgn0030528	CG11095		267	0.677116	0.11376	0.152848	0.077028	0.099819	0.483861	1.09163	2.69606	0.25115
CG18431	FBgn0061355	CG18431		194	0.058492	0	0.010908	0	0	0.000905	0.163001	0.233306	0.250709
CG4274	FBgn0001086	fizzy		287	0.315963	0.025076	0.030067	0.028317	0.022022	0.195446	0.645064	1.26195	0.250376
CG10061	FBgn0011020	Sas-4		563	0.497818	0.124454	0.087756	0.12114	0.081149	0.494701	0.582573	1.98959	0.250211
CG2859	FBgn0028398	TBP-associated factor 10		139	0.294741	0.081237	0.147378	0.095742	0.069818	0.277134	0.212408	1.17846	0.250107
CG13671	FBgn0035867	CG13671		482	1.08344	0.361029	0.238465	0.231313	0.099819	0.828902	1.48932	4.33229	0.250084
CG7656	FBgn0036516	CG7656		271	0.1294	0.030189	0.03439	0.054582	0.035392	0.099625	0.135345	0.518923	0.249363
CG32164	FBgn0042177	CG32164		876	0.502436	0.172727	0.238466	0.286834	0.078179	0.258771	0.477636	2.01505	0.249342
CG6866	FBgn0032515	loquacious		369	0.454811	0.082177	0.129394	0.156877	0.035349	0.420133	0.547056	1.8258	0.249103
CG6391	FBgn0036111	Aps		184	0.095194	0.036042	0.025443	0.031143	0	0.082255	0.11212	0.382197	0.249071
CG1242	FBgn0001233	Heat shock protein 83		729	0.056597	0.003085	0.00818	0.018563	0.004349	0.027586	0.109185	0.227545	0.248729
CG11409	FBgn0024366	CG11409		379	0.400401	0.033256	0.060331	0.055319	0.025376	0.568625	0.468035	1.61134	0.248489
CG1088	FBgn0015324	Vacuolar H[+]-ATPase 26kD E subunit		226	0.149751	0.065308	0.053424	0.042303	0.006518	0.0851	0.20031	0.602714	0.248461
CG12025	FBgn0035285	CG12025		128	0.103617	0	0	0.00812	0.00801	0.017926	0.279634	0.417307	0.248299
CG3731	FBgn0038271	CG3731		428	0.069206	0.021113	0.006014	0.03493	0.013007	0.02143	0.113134	0.278834	0.248198
CG3887	FBgn0031670	CG3887		196	0.309934	0.058364	0.075808	0.072192	0.039084	0.272846	0.420627	1.24885	0.248175
CG6098	FBgn0010398	Leucine-rich repeat 47		202	0.564224	0.054966	0.083512	0.068626	0.039583	0.405052	1.06027	2.27623	0.247876
CG9596	FBgn0031832	CG9596		487	0.317468	0.082887	0.087476	0.053541	0.037266	0.207691	0.496025	1.28235	0.247567
CG9036	FBgn0034499	Cuticular protein 56F		236	0.21949	0.04187	0.023582	0.027249	0.013541	0.188989	0.373137	0.887858	0.247213
CG1354	FBgn0030151	CG1354		192	0.076081	0.034504	0.04118	0.022176	0.016197	0.014154	0.103581	0.307873	0.247118
CG2702	FBgn0037540	CG2702		555	0.822993	0.228766	0.238465	0.299285	0.099819	0.777006	0.86427	3.3306	0.2471
CG17894	FBgn0000338	cap-n-collar		58	0.262762	0.08211	0	0.08795	0.0342	0.190441	0.406518	1.06398	0.246961
CG8360	FBgn0032001	CG8360		157	0.311328	0.043341	0.081862	0.024617	0.040619	0.172252	0.586904	1.26092	0.246905
CG3664	FBgn0014010	Rab-protein 5		221	0.06932	0.039176	0.014	0.004603	0	0.008043	0.145762	0.280904	0.246775
CG10060	FBgn0001104	G protein alphai subunit 65A		355	0.05133	0.00279	0.014004	0.005802	0.008649	0.038654	0.086922	0.208151	0.2466
CG8351	FBgn0037632	Tcp-1eta		417	0.076011	0.016885	0.02866	0.031075	0.008034	0.019513	0.128157	0.308335	0.246521
CG9914	FBgn0030737	CG9914		170	0.255463	0.14933	0.040877	0.039322	0.034686	0.078206	0.438678	1.03656	0.246452
CG30498	FBgn0004132	boca		184	0.18665	0.062395	0.071417	0.055121	0.031344	0.09526	0.255658	0.757845	0.24629
CG12235	FBgn0031050	Arp11	X	390	0.365736	0.131185	0.114801	0.079235	0.05743	0.191486	0.546794	1.48667	0.246011
CG4157	FBgn0028693	Rpn12		102	0.276479	0.009459	0.112107	0.030006	0	0.286392	0.409933	1.12438	0.245896
CG6582	FBgn0027885	Aac11		485	0.259264	0.043061	0.050101	0.065105	0.008991	0.17791	0.450303	1.05473	0.24581
CG10068	FBgn0037473	CG10068		301	0.393549	0.089117	0.084676	0.08953	0.048633	0.309172	0.586981	1.60166	0.245714
CG6949	FBgn0038996	mitochondrial ribosomal protein L45		369	0.286902	0.126706	0.089115	0.069514	0.057933	0.206757	0.331424	1.16835	0.245561
CG8485	FBgn0033915	CG8485		677	0.28871	0.044949	0.042767	0.062665	0.041592	0.197856	0.500179	1.17872	0.244936
CG2260	FBgn0030000	CG2260		406	0.402344	0.091639	0.122276	0.065785	0.056769	0.318032	0.587346	1.64419	0.244706
CG1065	FBgn0004888	Succinyl coenzyme A synthetase alpha subunit		250	0.053209	0.02452	0.008305	0.006045	0.012428	0.023206	0.089773	0.217486	0.244655
CG6502	FBgn0000629	Enhancer of zeste		433	0.300944	0.019859	0.034752	0.084024	0.013962	0.21487	0.562749	1.23116	0.244439
CG2522	FBgn0010391	GTP-binding protein		514	0.243933	0.074913	0.073943	0.051905	0.017171	0.154006	0.382555	0.998426	0.244318
CG2827	FBgn0023477	Tal		325	0.246683	0.134078	0.05958	0.054991	0.059855	0.205257	0.249276	1.00972	0.244308
CG9164	FBgn0030634	CG9164		315	0.312129	0.0318	0.043694	0.049203	0.038392	0.191545	0.610985	1.27775	0.244281
CG7908	FBgn0039734	Tace		601	0.11908	0.052577	0.026939	0.021205	0.043612	0.076547	0.147519	0.487479	0.244277
CG9034	FBgn0040931	CG9034		74	0.261197	0.055695	0.050202	0.072243	0.063176	0.256637	0.310463	1.06961	0.244198
CG4686	FBgn0038739	CG4686		201	0.603602	0.162367	0.189352	0.16501	0.043324	0.588509	0.72006	2.47222	0.244153
CG12948	FBgn0037739	CG12948		228	0.606955	0.173465	0.111904	0.10738	0.093862	0.563856	0.82863	2.48605	0.244144
CG33484	FBgn0052311	zormin		407	0.544512	0.059561	0.061961	0.04159	0.058614	0.828901	0.635549	2.23069	0.2441
CG1616	FBgn0015929	disc proliferation abnormal		267	0.053935	0.004257	0.009308	0	0	0.015086	0.138406	0.220992	0.244059
CG9576	FBgn0031091	CG9576		305	0.791875	0.524662	0.238466	0.373333	0.099819	0.655176	0.568178	3.25151	0.243541
CG8922	FBgn0002590	Ribosomal protein S5a		228	0.064116	0.029176	0	0.008577	0.010886	0.011512	0.139387	0.263654	0.243182
CG15786	FBgn0029749	CG15786		282	0.19919	0.036281	0.097524	0.018898	0.012224	0.082242	0.372764	0.819123	0.243175
CG10539	FBgn0015806	RPS6-p70-protein kinase		131	0.113822	0.032573	0.018659	0.00827	0.014462	0.026263	0.254155	0.468204	0.243103
CG5641	FBgn0038046	CG5641	X	375	0.178244	0.018551	0.037723	0.040898	0.028034	0.081614	0.34849	0.733554	0.242987
CG3017	FBgn0020764	Aminolevulinate synthase		541	0.265507	0.1211	0.078282	0.031492	0.059366	0.162501	0.374663	1.09291	0.242936
CG4938	FBgn0021750	Seryl-tRNA synthetase		193	0.545832	0.185509	0.14344	0.084027	0.094081	0.446721	0.750201	2.24981	0.242612
CG2118	FBgn0039877	CG2118		468	0.134934	0.04499	0.029844	0.040341	0.023673	0.066921	0.216194	0.556897	0.242296
CG5460	FBgn0001169	Hairless		675	0.499762	0.120566	0.168417	0.071517	0.088899	0.69395	0.419947	2.06306	0.242243
CG8036	FBgn0037607	CG8036		400	0.16871	0.065382	0.096945	0.037305	0.014758	0.096002	0.217484	0.696586	0.242196
CG11577	FBgn0036847	CG11577		220	0.277665	0.167363	0.084674	0.047108	0.075291	0.181528	0.314814	1.14844	0.241775
CG2765	FBgn0035087	CG2765		285	0.276238	0.069692	0.047738	0.031546	0.04662	0.16452	0.50652	1.14287	0.241705
CG34461	FBgn0085490	CG34461		147	0.113352	0	0.029057	0.035379	0.019145	0.016574	0.255526	0.469033	0.241672
CG32177	FBgn0052177	CG32177		282	0.247817	0.110785	0.049508	0.038736	0.013678	0.307712	0.258573	1.02681	0.241347
CG6725	FBgn0040271	Sulfated		209	0.07045	0.043904	0.028992	0.073752	0.002446	0.027628	0.044864	0.292036	0.241237
CG18408	FBgn0033504	CAP		103	0.161147	0.009021	0.046883	0.030043	0.023722	0.089042	0.30831	0.668168	0.241177
CG6778	FBgn0027088	Glycyl-tRNA synthetase		346	0.195068	0.079434	0.076648	0.051554	0.05436	0.101332	0.25074	0.809136	0.241082
CG11964	FBgn0037644	CG11964		430	0.20825	0.046218	0.064777	0.055782	0.021309	0.116759	0.350829	0.863924	0.241051
CG2201	FBgn0032955	CG2201		450	0.407167	0.146139	0.151516	0.071045	0.09118	0.4252	0.399594	1.69184	0.240665
CG9453	FBgn0028985	Serine protease inhibitor 4		400	0.614049	0.23631	0.238467	0.174244	0.099819	0.314499	0.874616	2.552	0.240614
CG14939	FBgn0032378	CG14939		348	0.085851	0.073128	0.024354	0.030357	0.018266	0.017773	0.107123	0.356852	0.240579
CG12363	FBgn0024432	Dynein light chain 90F		111	0.049937	0.00689	0	0	0	0.044525	0.106538	0.20789	0.240209
CG7809	FBgn0036919	Grasp65		181	0.126385	0	0	0.016783	0.01086	0.059156	0.313995	0.527179	0.239738
CG5378	FBgn0028688	Rpn7		389	0.107617	0.038788	0.023103	0.015915	0.01375	0.050243	0.199572	0.448988	0.239688
CG14234	FBgn0031065	CG14234		113	0.31275	0.020992	0.067182	0.026135	0.063825	0.195961	0.61854	1.30539	0.239584
CG31022	FBgn0039776	prolyl-4-hydroxylase-alpha EFB		247	0.194861	0.025992	0.079923	0.089725	0.018358	0.089024	0.315452	0.813335	0.239583
CG7471	FBgn0015805	Rpd3		513	0.037131	0.036789	0.003202	0.015344	0.007827	0.009896	0.044822	0.155011	0.239538
CG9653	FBgn0024250	brinker		93	0.164922	0.013631	0.048913	0.085589	0.018401	0.218595	0.138485	0.688536	0.239526
CG5059	FBgn0037007	CG5059		191	0.249262	0.022323	0.105141	0.057971	0.025341	0.190682	0.390155	1.04087	0.239474
CG10230	FBgn0028691	Rpn9		381	0.141742	0.023921	0.034486	0.047732	0.006396	0.083301	0.254489	0.592067	0.239402
CG9999	FBgn0003346	Ran GTPase activating protein		215	0.353816	0.145143	0.146809	0.095287	0.067743	0.177465	0.494616	1.48088	0.238923
CG1550	FBgn0033225	CG1550		447	0.37721	0.113505	0.147697	0.127757	0.077114	0.202762	0.534202	1.58025	0.238703
CG8542	FBgn0001220	Heat shock protein cognate 5		689	0.069615	0.020105	0.0139	0.02684	0.015506	0.031133	0.115105	0.292204	0.238241
CG9735	FBgn0010803	Tryptophanyl-tRNA synthetase		262	0.142053	0.068979	0.016041	0.04611	0.037223	0.048113	0.238459	0.596978	0.237953
CG8553	FBgn0020615	selenide,water dikinase		398	0.048919	0.00262	0.005189	0.002518	0.00203	0.022157	0.122439	0.205872	0.237619
CG18735	FBgn0042098	CG18735		168	0.565777	0.057777	0.132689	0.072171	0	0.465864	1.08773	2.382	0.237522
CG11377	FBgn0031217	CG11377		178	0.378908	0.183993	0.159824	0.108602	0.099819	0.251139	0.413179	1.59546	0.237491
CG12156	FBgn0029959	Rab39		179	0.056928	0.013078	0.005823	0.011473	0.005267	0	0.147215	0.239784	0.237414
CG32626	FBgn0052626	CG32626		357	0.130836	0.045955	0.051449	0.028145	0.031604	0.175465	0.087717	0.551171	0.237378
CG8998	FBgn0044020	Roc2		115	0.082245	0.012871	0.013969	0.044174	0.032688	0.070141	0.090665	0.346753	0.237186
CG8591	FBgn0035769	CTCF		280	0.224091	0.051835	0.092814	0.100242	0.029857	0.184963	0.261079	0.944881	0.237163
CG32211	FBgn0010417	TBP-associated factor 6		222	0.128462	0.008854	0.029816	0.05924	0.01223	0.087323	0.216266	0.542191	0.236931
CG6906	FBgn0027843	Carbonic anhydrase 2		337	0.586713	0.314	0.238465	0.28095	0.099818	0.533434	0.423425	2.4768	0.236883
CG31543	FBgn0086689	HIF prolyl hydroxylase		115	0.31805	0.025484	0.022124	0.009691	0.057148	0.411892	0.498274	1.34266	0.23688
CG3165	FBgn0031484	CG3165		245	0.621306	0.189672	0.238467	0.200602	0.099819	0.660975	0.613952	2.62479	0.236707
CG6030	FBgn0016120	ATP synthase, subunit d		177	0.221291	0.072336	0.066568	0.056603	0.027916	0.128773	0.362064	0.935551	0.236535
CG10333	FBgn0032690	CG10333		457	0.331692	0.152491	0.17912	0.165709	0.047472	0.221604	0.304392	1.40248	0.236504
CG3609	FBgn0031418	CG3609		316	0.351979	0.02893	0.066431	0.064913	0.062435	0.214983	0.69977	1.48944	0.236316
CG32484	FBgn0052484	Sphingosine kinase 2		211	0.580483	0.137769	0.179541	0.118015	0.053615	0.412771	0.976891	2.45908	0.236057
CG15220	FBgn0030322	CG15220		118	0.531809	0.154163	0.101508	0.07727	0.099818	0.465017	0.823696	2.25328	0.236015
CG8849	FBgn0031651	mitochondrial ribosomal protein L24	X	252	0.175443	0.021856	0.041482	0.032503	0.007021	0.059795	0.405967	0.744067	0.235789
CG3021	FBgn0040337	CG3021		312	0.458284	0.208447	0.224379	0.128807	0.038887	0.24374	0.64132	1.94386	0.235759
CG9750	FBgn0040075	reptin		430	0.059332	0.005926	0.027681	0.018851	0.004214	0.01547	0.120213	0.251687	0.235737
CG9433	FBgn0015844	Xeroderma pigmentosum D		181	0.049832	0.003383	0.009925	0.011981	0	0.034128	0.102238	0.211487	0.235627
CG1532	FBgn0031143	CG1532		302	0.354795	0.224065	0.187636	0.101917	0.079432	0.169696	0.389746	1.50729	0.235386
CG8282	FBgn0032005	Snx6		330	0.139995	0.042296	0.032732	0.037877	0	0.105364	0.237515	0.595779	0.234978
CG2457	FBgn0023077	inaF		57	0.267883	0.039454	0.238466	0.059501	0	0.348729	0.186703	1.14074	0.234833
CG1515	FBgn0026664	lethal (1) G0155		148	0.134191	0.035016	0.027437	0.020792	0.033385	0.10057	0.22059	0.571981	0.234607
CG5287	FBgn0032477	CG5287	X	377	0.259011	0.095431	0.031038	0.053343	0.036122	0.100211	0.529115	1.10427	0.234554
CG9012	FBgn0000319	Clathrin heavy chain		437	0.052637	0.005749	0.025098	0.006398	0.005358	0.006019	0.123284	0.224543	0.234418
CG12085	FBgn0028577	poly U binding factor 68kD		398	0.134629	0.031019	0.028469	0.019568	0.026861	0.092744	0.241484	0.574774	0.234229
CG9819	FBgn0030758	Calcineurin A at 14F		468	0.099807	0.071861	0.061617	0.068654	0.01117	0.020074	0.09334	0.426523	0.234001
CG33156	FBgn0053156	CG33156		492	0.136054	0.055105	0.027283	0.026773	0.027847	0.08166	0.22703	0.581752	0.233869
CG7010	FBgn0028325	lethal (1) G0334		387	0.128073	0.036121	0.035004	0.022623	0.01872	0.03746	0.27003	0.548031	0.233697
CG9659	FBgn0001404	egghead		153	0.068843	0.01871	0.01597	0	0.014502	0.008946	0.167759	0.29473	0.23358
CG31937	FBgn0031360	CG31937		202	0.300434	0.032837	0.072612	0.078244	0.049185	0.213537	0.540649	1.2875	0.233347
CG6388	FBgn0032430	CG6388		317	0.220865	0.165327	0.038248	0.066179	0.038493	0.130125	0.287671	0.946908	0.233249
CG14715	FBgn0037930	CG14715		136	0.277745	0.106747	0.1348	0.141242	0	0.218364	0.312891	1.19179	0.233049
CG5444	FBgn0010280	TBP-associated factor 4		530	0.259207	0.066465	0.089743	0.084377	0.00843	0.222505	0.381572	1.1123	0.233037
CG31241	FBgn0051241	CG31241		111	0.384945	0.138274	0.148226	0.130894	0.098121	0.308778	0.443785	1.65302	0.232873
CG6191	FBgn0027581	CG6191		255	0.094103	0.033016	0.022546	0.05279	0	0.064704	0.136948	0.404107	0.232867
CG31125	FBgn0051125	CG31125		285	0.672655	0.260416	0.123781	0.126576	0.062772	0.828896	0.814358	2.88945	0.232797
CG4079	FBgn0011291	TBP-associated factor 11		117	0.370867	0.091777	0.066936	0.078461	0.092649	0.677013	0.216037	1.59374	0.232702
CG8418	FBgn0017549	Ras which interacts with Calmodulin		227	0.087804	0.037859	0.049967	0.055067	0.000382	0.051951	0.095185	0.378215	0.232154
CG12396	FBgn0022069	Nnp-1		614	0.62487	0.101897	0.155064	0.108521	0.061982	0.581728	1.05835	2.69241	0.232086
CG9772	FBgn0037236	CG9772		168	0.321846	0.063431	0.066671	0.071748	0.018948	0.232286	0.612009	1.38694	0.232055
CG13201	FBgn0001276	intersex		166	0.289619	0.044185	0.034115	0.013032	0.057323	0.161672	0.648452	1.2484	0.231993
CG14779	FBgn0013720	pickel		239	0.207666	0.035216	0.035371	0.043928	0.023579	0.107807	0.441743	0.89531	0.231949
CG5315	FBgn0038984	CG5315		204	0.094759	0.02164	0.018321	0.011291	0.056714	0.032545	0.173436	0.408706	0.231851
CG30290	FBgn0050290	CG30290		186	0.314379	0.087094	0.074813	0.079395	0.055713	0.306815	0.439272	1.35748	0.23159
CG31108	FBgn0051108	CG31108		248	0.391467	0.085158	0.162439	0.124073	0.046839	0.277432	0.603237	1.69064	0.231549
CG2163	FBgn0005648	Pabp2		224	0.08943	0.004295	0.014006	0.013213	0	0.055137	0.21016	0.386241	0.231539
CG7988	FBgn0038582	CG7988		294	0.720994	0.194508	0.18364	0.133303	0.094283	0.739596	1.05167	3.11799	0.231237
CG30001	FBgn0050001	CG30001		209	0.761809	0.309904	0.238467	0.203606	0.099819	0.8289	0.852726	3.29523	0.231185
CG4645	FBgn0030435	CG4645		356	0.35751	0.078732	0.121541	0.074841	0.053771	0.277913	0.583822	1.54813	0.23093
CG7340	FBgn0040493	granny smith		257	0.236828	0.088082	0.139996	0.074019	0.018001	0.139033	0.329647	1.02561	0.230915
CG10189	FBgn0032793	CG10189		375	0.71417	0.266521	0.238468	0.243749	0.099819	0.651462	0.88013	3.09432	0.2308
CG12367	FBgn0033686	CG12367		163	0.395549	0.132082	0.132913	0.18629	0.051258	0.332092	0.484088	1.71427	0.230739
CG6693	FBgn0037878	CG6693		196	0.253062	0.079712	0.115771	0.043507	0.052013	0.174015	0.37906	1.09714	0.230656
CG7622	FBgn0002579	Ribosomal protein L36		115	0.078675	0.018873	0.036489	0	0	0.015394	0.191767	0.341198	0.230585
CG17446	FBgn0030121	CG17446		202	0.306841	0.247735	0.113487	0.062747	0.080834	0.364499	0.154734	1.33088	0.230555
CG31152	FBgn0086253	rumi		380	0.356478	0.16858	0.121266	0.085914	0.094348	0.264469	0.458292	1.54935	0.230083
CG32333	FBgn0052333	CG32333		243	0.178334	0.089447	0.072625	0.009896	0.057503	0.140755	0.228771	0.777331	0.229418
CG3295	FBgn0034573	CG3295		339	0.22986	0.083706	0.073528	0.040924	0.032858	0.236067	0.305075	1.00202	0.229397
CG7292	FBgn0038269	Rrp6		464	0.457251	0.127998	0.166235	0.111177	0.034346	0.396432	0.701054	1.99449	0.229257
CG7583	FBgn0020496	C-terminal Binding Protein		379	0.036287	0.004641	0.005337	0	0	0.00255	0.109525	0.15834	0.229171
CG8334	FBgn0036913	CG8334		222	0.172955	0.003639	0.0236	0.014028	0	0.096962	0.444169	0.755353	0.228972
CG32250	FBgn0052250	CG32250		323	0.238828	0.079406	0.062444	0.088764	0.045049	0.12439	0.404401	1.04328	0.22892
CG4843	FBgn0004117	Tropomyosin 2		272	0.083092	0.00696	0.052222	0.006808	0.003946	0.01732	0.192809	0.363157	0.228805
CG9571	FBgn0031086	CG9571		146	0.361832	0	0.08707	0	0	0.683257	0.449355	1.58151	0.228788
CG11254	FBgn0016034	maelstrom		357	0.70736	0.246825	0.238466	0.373333	0.097835	0.426282	1.00194	3.09204	0.228768
CG6982	FBgn0039014	CG6982		185	0.099588	0.016661	0.010989	0.017185	0.012816	0.037783	0.240449	0.435471	0.22869
CG5654	FBgn0022959	ypsilon schachtel	X	401	0.356894	0.083637	0.097002	0.027609	0.050313	0.167133	0.779034	1.56162	0.228541
CG11154	FBgn0010217	ATP synthase-beta		412	0.060622	0.028795	0.016783	0.008467	0	0.011602	0.139011	0.26528	0.228521
CG3658	FBgn0026143	CDC45L		358	0.250207	0.074566	0.118144	0.046979	0.015485	0.14163	0.448447	1.09546	0.228404
CG7020	FBgn0024806	DISCO Interacting Protein 2		589	0.071672	0.050254	0.007217	0.009323	0.025369	0.022108	0.127998	0.313941	0.228298
CG9273	FBgn0032906	Replication protein A2		251	0.386156	0.218199	0.065077	0.055924	0.099819	0.20793	0.658535	1.69164	0.228273
CG8431	FBgn0027091	Cysteinyl-tRNA synthetase		369	0.289477	0.195017	0.102619	0.0632	0.063007	0.143286	0.411567	1.26817	0.228263
CG8336	FBgn0036020	CG8336		272	0.316786	0.076278	0.119982	0.100788	0.037099	0.170543	0.567559	1.38904	0.228062
CG4527	FBgn0035001	Sterile20-like kinase		494	0.146758	0.067978	0.061235	0.086609	0.025457	0.113073	0.142882	0.643992	0.227888
CG2862	FBgn0031459	CG2862		152	0.185216	0.082356	0.063282	0.067114	0.025401	0.195148	0.194266	0.812783	0.227879
CG7998	FBgn0038587	CG7998		335	0.168155	0.01561	0.028654	0.037991	0.00203	0.104923	0.380796	0.738159	0.227803
CG10923	FBgn0004379	Kinesin-like protein at 67A		871	0.435379	0.231712	0.163813	0.099761	0.099818	0.474271	0.407259	1.91201	0.227707
CG8571	FBgn0016983	smallminded		447	0.211265	0.035099	0.049777	0.065368	0.016432	0.17944	0.371149	0.92853	0.227526
CG1469	FBgn0015221	Ferritin 2 light chain homologue		276	0.767123	0.283547	0.13344	0.085641	0.099819	0.516184	1.48646	3.37222	0.227483
CG4999	FBgn0035936	Tetraspanin 66E		272	0.283772	0.074074	0.053819	0.058657	0.03195	0.234671	0.510938	1.24788	0.227403
CG13625	FBgn0039210	CG13625		129	0.565195	0.120304	0.213541	0.133991	0.022912	0.560354	0.869241	2.48554	0.227393
CG7434	FBgn0015288	Ribosomal protein L22		299	0.179335	0.020327	0.051888	0.055997	0.025702	0.116269	0.339402	0.78892	0.227317
CG31159	FBgn0051159	CG31159		355	0.354674	0.130929	0.071079	0.042818	0.051772	0.266171	0.64319	1.56063	0.227263
CG31812	FBgn0051812	CG31812		188	0.61192	0.332175	0.238465	0.199436	0.099819	0.560507	0.65083	2.69315	0.227213
CG40351	FBgn0040022	CG40351		443	0.481344	0.206576	0.238465	0.229147	0.056826	0.527944	0.379146	2.11945	0.227108
CG10563	FBgn0086445	lethal (2) 37Cd		476	0.568787	0.07354	0.192419	0.104344	0.055725	0.557976	0.953848	2.50664	0.226912
CG14969	FBgn0035440	CG14969		257	1.00394	0.481659	0.238466	0.164958	0.099819	0.677727	1.76306	4.42963	0.226641
CG7761	FBgn0033988	parcas		478	0.194833	0.065643	0.054631	0.027224	0.039939	0.162321	0.316105	0.860696	0.226367
CG6474	FBgn0000617	enhancer of yellow 1		197	0.194399	0.05095	0.052333	0.057872	0.015713	0.183303	0.304219	0.858789	0.226364
CG5057	FBgn0036581	Mediator complex subunit 10		132	0.109676	0.024184	0.014779	0.017049	0.014599	0.054005	0.250706	0.484998	0.226137
CG14025	FBgn0000228	Blastoderm-specific gene 25D		158	0.425937	0.25125	0.206789	0.116988	0.050297	0.449716	0.384002	1.88498	0.225964
CG33100	FBgn0053100	4EHP	X	223	0.139336	0.006783	0.081433	0.021403	0.007775	0	0.359945	0.616675	0.225947
CG5701	FBgn0036980	RhoBTB		429	0.101326	0.033025	0.013629	0.018453	0.015472	0.07333	0.193286	0.448521	0.225911
CG32579	FBgn0052579	CG32579		128	0.663698	0.350952	0.238465	0.157621	0.099819	0.376347	1.05158	2.93848	0.225864
CG8159	FBgn0037619	CG8159		294	0.838693	0.402538	0.238466	0.373335	0.099819	0.828894	0.932344	3.71409	0.225814
CG6620	FBgn0024227	IplI-aurora-like kinase		313	0.214321	0.070503	0.086853	0.048461	0.064163	0.154317	0.311055	0.949673	0.225679
CG2076	FBgn0030263	CG2076		326	0.224913	0.103777	0.091641	0.057082	0.026179	0.208343	0.285299	0.997234	0.225537
CG3576	FBgn0040918	Longevity assurance gene 1		374	0.176139	0.043359	0.042106	0.030451	0.02348	0.124942	0.34141	0.781887	0.225274
CG5116	FBgn0039339	CG5116		480	0.327491	0.107789	0.07359	0.051412	0.054458	0.36105	0.478197	1.45399	0.225237
CG8383	FBgn0037737	Pinin		90	0.32996	0.180788	0.221973	0.139531	0.099819	0.149553	0.34516	1.46678	0.224955
CG8561	FBgn0033920	Acid labile subunit		401	0.596048	0.112347	0.21048	0.117872	0.063915	0.392675	1.15814	2.65148	0.224799
CG1130	FBgn0004880	scratch		192	0.091642	0.022114	0.031572	0.101901	0	0.10024	0.060233	0.407702	0.224777
CG5919	FBgn0038876	CG5919		237	0.217917	0.068122	0.144335	0.085216	0.036352	0.141224	0.277028	0.970194	0.224612
CG6015	FBgn0038927	CG6015		540	0.137768	0.02533	0.043205	0.034791	0.010919	0.097578	0.264031	0.613622	0.224516
CG10757	FBgn0032849	mitochondrial ribosomal protein S18B		215	0.278149	0.130736	0.135321	0.115581	0.032545	0.25744	0.290525	1.2403	0.22426
CG32687	FBgn0052687	CG32687		385	0.206351	0.067077	0.059654	0.04986	0.037661	0.140207	0.362207	0.923017	0.223561
CG9853	FBgn0086605	CG9853		170	0.38006	0.07486	0.068299	0.076431	0.015134	0.371039	0.715335	1.70116	0.223413
CG7360	FBgn0038722	Nup58		632	0.360434	0.154126	0.116379	0.173451	0.020912	0.276423	0.511804	1.61353	0.223382
CG13567	FBgn0034963	CG13567		244	0.318997	0.079081	0.083641	0	0.057162	0.2414	0.648903	1.42918	0.223202
CG12153	FBgn0022786	Hira		353	0.542507	0.218785	0.169187	0.163644	0.099819	0.462274	0.774869	2.43109	0.223154
CG10480	FBgn0002638	Bj1 protein		443	0.365779	0.091936	0.160804	0.141201	0.099818	0.336465	0.448158	1.64416	0.222472
CG1362	FBgn0013435	cdc2-related-kinase		380	0.230333	0.042527	0.067509	0.070725	0.031613	0.258888	0.333823	1.03542	0.222454
CG10542	FBgn0086694	Bre1		907	0.130753	0.06252	0.043994	0.070063	0.02683	0.112151	0.141575	0.587886	0.222412
CG13089	FBgn0032052	CG13089		442	0.436752	0.120285	0.178925	0.120694	0.08782	0.298377	0.720876	1.96373	0.22241
CG3752	FBgn0012036	Aldehyde dehydrogenase		526	0.113901	0.046873	0.033223	0.032399	0.016655	0.068607	0.200671	0.512329	0.22232
CG6843	FBgn0036827	CG6843		219	0.115022	0.038721	0.048966	0.035727	0.010744	0.067455	0.200772	0.517407	0.222305
CG11471	FBgn0027086	Isoleucyl-tRNA synthetase		383	0.450001	0.168568	0.187685	0.073992	0.098885	0.293748	0.753206	2.02609	0.222104
CG11943	FBgn0031078	CG11943		672	0.473914	0.17585	0.238467	0.206104	0.074204	0.449535	0.515714	2.13379	0.2221
CG31357	FBgn0051357	CG31357		290	0.223394	0.06401	0.053756	0.030221	0.023469	0.22322	0.388315	1.00639	0.221977
CG6264	FBgn0040238	Bestrophin 1		153	0.098551	0.026443	0.022958	0.017704	0.060455	0.076136	0.141775	0.444022	0.221951
CG32380	FBgn0052380	SMSr		271	0.428492	0.203468	0.173467	0.157941	0.099819	0.637191	0.230698	1.93108	0.221893
CG14977	FBgn0035469	CG14977		98	0.346323	0.088841	0.116504	0.155511	0.017113	0.220783	0.615841	1.56092	0.221872
CG4904	FBgn0003151	Proteasome 35kD subunit		278	0.255853	0.15701	0.199382	0.062268	0.099819	0.128492	0.250447	1.15327	0.22185
CG3585	FBgn0023458	CG3585		1861	0.228364	0.0781	0.029599	0.032398	0.024786	0.207879	0.42898	1.03011	0.22169
CG5846	FBgn0032171	CG5846		232	0.270762	0.074555	0.089961	0.045839	0.099819	0.190887	0.451358	1.22318	0.221359
CG5374	FBgn0003676	Tcp1-like		556	0.050444	0.016313	0.012479	0.010335	0.008611	0.025265	0.104549	0.227996	0.221249
CG4709	FBgn0032169	CG4709		440	0.4413	0.14013	0.182018	0.118981	0.0631	0.335033	0.714341	1.9949	0.221214
CG6752	FBgn0038296	CG6752		223	0.405401	0.093908	0.082833	0.068423	0.054058	0.282697	0.847705	1.83503	0.220924
CG5809	FBgn0025678	CaBP1		348	0.149361	0.067244	0.031932	0.036105	0.023028	0.083711	0.284878	0.676259	0.220864
CG9960	FBgn0031454	CG9960		199	0.42782	0.113793	0.198335	0.145072	0.047019	0.253006	0.752034	1.93708	0.220858
CG12079	FBgn0035404	CG12079		268	0.137952	0.059061	0.044318	0.058027	0.018105	0.111641	0.195667	0.624771	0.220804
CG11015	FBgn0031830	CG11015		104	0.079895	0.037088	0.010888	0.029469	0	0.053565	0.150937	0.361842	0.220801
CG7619	FBgn0015283	Proteasome 54kD subunit		425	0.131075	0.051655	0.053651	0.03078	0.01952	0.055982	0.2515	0.594163	0.220604
CG10973	FBgn0036306	CG10973		308	0.681358	0.400991	0.238466	0.278888	0.099819	0.531686	0.864973	3.09618	0.220064
CG11318	FBgn0039818	CG11318		153	0.450213	0.072338	0.110675	0.06747	0.0393	0.439688	0.866165	2.04585	0.220062
CG10107	FBgn0035713	CG10107		637	0.448026	0.135881	0.136876	0.155626	0.07015	0.360917	0.728533	2.03601	0.220051
CG17420	FBgn0028697	Ribosomal protein L15		216	0.062889	0.026157	0	0	0.009686	0.011622	0.175607	0.285961	0.219922
CG30152	FBgn0034543	CG30152		189	0.185033	0.079729	0.099166	0.046099	0.050718	0.142601	0.238116	0.841462	0.219895
CG13377	FBgn0040369	CG13377		326	0.229186	0.055719	0.118955	0.026845	0.000334	0.144442	0.467464	1.04295	0.219749
CG30377	FBgn0050377	CG30377		207	0.707145	0.085573	0.088013	0.08202	0.064305	0.598925	1.5923	3.21828	0.219727
CG5807	FBgn0027539	CG5807		352	0.151537	0.012702	0.00844	0.029538	0.011854	0.203577	0.272397	0.690045	0.219605
CG3977	FBgn0062413	Copper transporter 1A		146	0.448464	0.146234	0.162632	0.075668	0.099818	0.541505	0.569038	2.04336	0.219474
CG11896	FBgn0038488	CG11896		384	0.209704	0.027319	0.051329	0.079788	0.030244	0.163168	0.394426	0.955978	0.219361
CG10149	FBgn0028689	Proteasome p44.5 subunit		430	0.069922	0.009436	0.01402	0.018831	0.027084	0.019086	0.160482	0.318861	0.219287
CG2906	FBgn0033240	CG2906		446	0.624458	0.216625	0.238465	0.169876	0.099819	0.40826	1.09168	2.84918	0.219171
CG14141	FBgn0036146	CG14141		168	0.099088	0.023037	0.024854	0.013751	0	0.071784	0.219603	0.452117	0.219165
CG3278	FBgn0032988	Tif-IA		216	0.621222	0.128579	0.238467	0.154598	0.063657	0.382545	1.24923	2.8383	0.218871
CG33104	FBgn0069242	eclair		217	0.07106	0.02492	0.0281	0.00547	0.000534	0.017185	0.177643	0.324912	0.218705
CG5325	FBgn0032407	CG5325		355	0.355813	0.058834	0.049941	0.041285	0.029392	0.246065	0.846125	1.62745	0.218632
CG4247	FBgn0038307	mitochondrial ribosomal protein S10		133	0.153098	0.017639	0.039063	0.074112	0.02365	0.043444	0.349865	0.700871	0.21844
CG4735	FBgn0003401	shutdown		459	0.566364	0.155615	0.238466	0.320424	0.099818	0.443827	0.769382	2.5939	0.218345
CG33931	FBgn0066304	Rpp20		97	0.374971	0.055452	0.111549	0.067454	0.034341	0.257031	0.817633	1.71843	0.218205
CG5514	FBgn0039560	CG5514		224	0.297953	0.039524	0.128351	0.051603	0.014516	0.565534	0.268041	1.36552	0.218197
CG8648	FBgn0025832	Flap endonuclease 1		390	0.126043	0.056421	0.020997	0.01946	0.03618	0.143347	0.176145	0.578593	0.217844
CG3497	FBgn0004837	Suppressor of Hairless		151	0.111383	0.080342	0.011871	0	0.044702	0.120927	0.142581	0.511806	0.217627
CG14040	FBgn0031676	CG14040		126	0.160861	0.050732	0.069247	0.05401	0.02834	0.090891	0.285222	0.739303	0.217585
CG1598	FBgn0033191	CG1598		331	0.119474	0.014621	0.025405	0.040007	0.015403	0.127466	0.206816	0.549192	0.217545
CG9298	FBgn0032060	CG9298		219	0.126495	0.026038	0.018997	0.026568	0.026846	0.059682	0.296942	0.581568	0.217507
CG10914	FBgn0034307	CG10914		439	0.537606	0.195103	0.238467	0.185762	0.091746	0.466333	0.757781	2.4728	0.217408
CG9236	FBgn0034558	CG9236		218	0.264882	0.005886	0.005089	0.004842	0.006047	0.8289	0.103789	1.21943	0.217217
CG5632	FBgn0036263	thoc6		344	0.461105	0.125055	0.10105	0.14308	0.092791	0.293187	0.908438	2.12471	0.217021
CG18780	FBgn0013531	Mediator complex subunit 20		241	0.253665	0.065801	0.107574	0.066071	0.074207	0.234241	0.367785	1.16934	0.216929
CG5109	FBgn0003044	Polycomblike		811	0.834686	0.13582	0.210124	0.223855	0.043693	0.805092	1.59481	3.84808	0.21691
CG2202	FBgn0030240	CG2202		439	0.630578	0.285432	0.238465	0.200292	0.099819	0.828894	0.624799	2.90828	0.216822
CG3044	FBgn0029913	CG3044		399	0.468185	0.171958	0.18016	0.139725	0.099819	0.548593	0.551447	2.15989	0.216764
CG1489	FBgn0020369	Pros45		405	0.015812	0.011409	0.010173	0.000759	0.0015	0	0.033342	0.072995	0.216618
CG13295	FBgn0035674	CG13295		424	0.378869	0.145935	0.13153	0.048231	0.082388	0.328284	0.636217	1.75145	0.216317
CG10805	FBgn0086451	lethal (2) k09022		201	0.32762	0.088071	0.088352	0.054775	0.034775	0.221304	0.699753	1.51465	0.216301
CG7351	FBgn0036184	CG7351		396	0.241672	0.018388	0.116083	0.134277	0.023383	0.257143	0.327616	1.11856	0.216056
CG6122	FBgn0004872	piwi		281	0.599674	0.192429	0.238467	0.193866	0.090703	0.584338	0.87673	2.77621	0.216005
CG16757	FBgn0010905	Spinophilin		529	0.396103	0.209032	0.124076	0.126316	0.066824	0.611853	0.300504	1.83471	0.215894
CG4133	FBgn0031257	CG4133		309	0.312829	0.072875	0.052408	0.069338	0.044731	0.283502	0.613601	1.44928	0.215851
CG3283	FBgn0014028	Succinate dehydrogenase B		298	0.099437	0.038031	0.047169	0.025795	0.00979	0.061574	0.179008	0.460804	0.21579
CG18011	FBgn0033491	CG18011		431	0.876103	0.129932	0.227835	0.182827	0.052454	0.828901	1.76306	4.06111	0.21573
CG9253	FBgn0032919	CG9253		453	0.091528	0.048646	0.028226	0.011904	0.032866	0.056555	0.154841	0.424566	0.21558
CG33198	FBgn0053198	presenilin enhancer		101	0.268449	0.085497	0.106257	0.101024	0.043024	0.188532	0.453252	1.24604	0.215443
CG10466	FBgn0032822	CG10466		113	0.149404	0.071216	0.075441	0.061738	0.006327	0.075136	0.254356	0.693618	0.215398
CG8363	FBgn0020389	PAPS synthetase		796	0.142352	0.059562	0.047919	0.036562	0.016042	0.115785	0.243416	0.661638	0.215151
CG4109	FBgn0036643	Syntaxin 8		269	0.487717	0.232	0.157844	0.057353	0.08955	0.47764	0.766706	2.26881	0.214966
CG2943	FBgn0037530	CG2943		263	0.117887	0	0.008962	0.023621	0.010775	0.096965	0.290329	0.548539	0.214911
CG8134	FBgn0030671	CG8134		198	0.498064	0.117213	0.11119	0.049873	0.099819	0.586324	0.856704	2.31919	0.214758
CG14296	FBgn0038659	endophilin A		376	0.077494	0	0.023054	0.007166	0.008912	0.041848	0.202612	0.361086	0.214614
CG17257	FBgn0031495	CG17257		244	0.574414	0.15448	0.086858	0.114499	0.099819	0.582472	1.06399	2.67653	0.214612
CG11257	FBgn0034442	CG11257		379	0.422959	0.249508	0.238466	0.194598	0.029019	0.271383	0.56621	1.97214	0.214467
CG8460	FBgn0031996	CG8460		401	0.315252	0.12245	0.11906	0.064399	0.094309	0.260239	0.495502	1.47121	0.214281
CG32149	FBgn0036518	RhoGAP71E		492	0.113179	0.013696	0.032606	0.016994	0.018454	0.0909	0.242525	0.528354	0.214211
CG14200	FBgn0031023	CG14200		224	0.575691	0.235724	0.22455	0.333615	0.099819	0.828901	0.390134	2.68843	0.214136
CG3925	FBgn0037780	CG3925		577	0.594822	0.10094	0.156171	0.117812	0.07893	0.57964	1.15562	2.78394	0.213662
CG2216	FBgn0015222	Ferritin 1 heavy chain homologue		240	0.523949	0.227043	0.11262	0.095206	0.099818	0.350528	1.04498	2.45414	0.213496
CG12005	FBgn0037301	Mms19		459	0.490399	0.185929	0.157946	0.062439	0.07413	0.442264	0.883969	2.29708	0.213488
CG12276	FBgn0029512	Aos1		335	0.279683	0.084429	0.156981	0.16182	0.027999	0.206103	0.393477	1.31049	0.213418
CG10640	FBgn0035601	Uev1A		145	0.05999	0.012299	0.021284	0.013816	0	0.027273	0.146486	0.281148	0.213375
CG11242	FBgn0034451	CG11242		243	0.36191	0.110502	0.159443	0.103535	0.073313	0.306335	0.581373	1.69641	0.213339
CG17767	FBgn0027358	Tim9b		126	0.373863	0.131581	0.132152	0.201145	0.016454	0.264357	0.633042	1.75259	0.21332
CG10971	FBgn0036309	CG10971		431	0.455527	0.196139	0.232469	0.17458	0.099819	0.314498	0.663086	2.13612	0.21325
CG5871	FBgn0038870	CG5871		500	0.448824	0.115232	0.238467	0.152715	0.09048	0.330102	0.729741	2.10556	0.213161
CG30382	FBgn0050382	CG30382		246	0.11371	0.060746	0.041561	0.017845	0.043392	0.077677	0.178694	0.533625	0.21309
CG6370	FBgn0034277	CG6370		600	0.321218	0.095947	0.084198	0.082898	0.074533	0.241431	0.607666	1.50789	0.213025
CG3455	FBgn0028685	Rpt4		380	0.025539	0.015063	0.009679	0.009468	0.009412	0.016447	0.034296	0.119904	0.212995
CG7610	FBgn0020235	ATP synthase-gamma chain		292	0.110563	0.072507	0.041849	0.052091	0.024558	0.028675	0.188984	0.519227	0.212938
CG3326	FBgn0031519	CG3326		308	0.447481	0.27037	0.193613	0.167652	0.099819	0.577597	0.346659	2.10319	0.212763
CG6384	FBgn0000283	Centrosomal protein 190kD		856	0.430176	0.148413	0.108921	0.102653	0.082556	0.374022	0.775155	2.0219	0.212759
CG34352	FBgn0085381	CG34352		232	0.135027	0.03222	0.032887	0.019019	0.038293	0.064886	0.312448	0.63478	0.212715
CG10778	FBgn0029980	CG10778		301	0.356962	0.148325	0.108862	0.151223	0.061024	0.287051	0.565372	1.67882	0.212627
CG10184	FBgn0039094	CG10184		367	0.249028	0.136279	0.126426	0.100542	0.056149	0.17334	0.329495	1.17126	0.212616
CG1410	FBgn0024182	waclaw		395	0.200233	0.086924	0.10399	0.080323	0.006507	0.155566	0.308685	0.942228	0.21251
CG5014	FBgn0029687	Vap-33-1		100	0.323008	0.04234	0.053871	0.056777	0.041084	0.387736	0.616451	1.52127	0.212328
CG10907	FBgn0036207	CG10907		330	0.21127	0.127178	0.086166	0.127385	0.041197	0.154954	0.247091	0.995241	0.21228
CG10463	FBgn0032819	CG10463		418	0.29017	0.109648	0.158406	0.095594	0.033858	0.152247	0.527145	1.36707	0.212257
CG13900	FBgn0035162	CG13900		1172	0.065835	0.007062	0.006785	0.01715	0.00713	0.037526	0.169068	0.310556	0.211991
CG6343	FBgn0019957	NADH:ubiquinone reductase 42kD subunit precursor		418	0.251384	0.074285	0.087909	0.041095	0.020436	0.201098	0.510616	1.18682	0.211813
CG7376	FBgn0035689	CG7376		388	0.454994	0.24554	0.238467	0.220599	0.099818	0.388575	0.503964	2.15196	0.211433
CG6459	FBgn0034259	CG6459		271	0.194036	0.059173	0.057323	0.110415	0.021807	0.12592	0.350482	0.919156	0.211102
CG6321	FBgn0036117	CG6321		414	0.435803	0.201879	0.238466	0.139643	0.099818	0.3253	0.623546	2.06445	0.211098
CG32031	FBgn0000116	Arginine kinase		364	0.054115	0.011197	0.00495	0.030371	0.009523	0.032687	0.113689	0.256532	0.210948
CG6394	FBgn0030930	UDP-N-acetyl-alpha-D-galactosamine:polypeptide N-acetylgalactosaminyltransferase 2		443	0.115615	0.026196	0.038481	0.032894	0.007366	0.067573	0.260715	0.54884	0.210653
CG11963	FBgn0037643	CG11963		284	0.163455	0.071235	0.073923	0.036521	0.024712	0.203238	0.203061	0.776145	0.210599
CG11025	FBgn0028372	isopeptidase-T-3		310	0.329042	0.077892	0.043389	0.056735	0.036545	0.320019	0.699029	1.56265	0.210567
CG3291	FBgn0020261	pacman		723	0.465006	0.118762	0.214151	0.107345	0.03635	0.294783	0.97272	2.20912	0.210494
CG3941	FBgn0034878	pita		471	0.559099	0.181716	0.238466	0.285407	0.099818	0.764819	0.527289	2.65661	0.210455
CG4913	FBgn0026441	ENL/AF9-related		345	0.454275	0.194048	0.207415	0.152727	0.099819	0.418283	0.632758	2.15932	0.210378
CG16788	FBgn0037707	RNA-binding protein S1		229	0.211293	0.051044	0.075869	0.055608	0.012178	0.1153	0.483065	1.00436	0.210376
CG5870	FBgn0003471	β Spectrin	X	2221	0.064695	0.013629	0.014243	0.006872	0.002814	0.013035	0.192247	0.307535	0.210366
CG32593	FBgn0024753	flotillin 2		438	0.046899	0.014986	0.011243	0.006658	0.020642	0	0.122538	0.222966	0.210341
CG2918	FBgn0023529	CG2918		755	0.210607	0.056783	0.092951	0.109739	0.02436	0.118813	0.388028	1.00128	0.210338
CG2488	FBgn0016054	(6-4)-photolyase		441	0.2656	0.152241	0.094722	0.061942	0.069423	0.168182	0.450771	1.26288	0.210313
CG5590	FBgn0039537	CG5590		290	0.150518	0.059693	0.08291	0.053033	0.026408	0.098314	0.244872	0.715748	0.210295
CG11089	FBgn0039241	CG11089		339	0.144933	0.084697	0.053076	0.027573	0.051129	0.103374	0.224582	0.689364	0.210242
CG7266	FBgn0000565	Ecdysone-induced protein 28/29kD		231	0.201479	0.064291	0.05769	0.062922	0.016822	0.12942	0.426187	0.958811	0.210134
CG6987	FBgn0040284	SF2		238	0.040531	0.012413	0.026768	0.014467	0	0.025532	0.073409	0.19312	0.209875
CG9006	FBgn0086712	Enigma		422	0.48411	0.143821	0.145378	0.044262	0.078218	0.325905	1.08548	2.30717	0.209828
CG12259	FBgn0039557	CG12259		365	0.114612	0.040025	0.031236	0.06451	0.006987	0.074524	0.214539	0.546433	0.209746
CG7558	FBgn0011744	Actin-related protein 66B		418	0.033631	0.019611	0	0.014582	0.020391	0.011423	0.060764	0.160402	0.209667
CG31212	FBgn0086613	Ino80		376	0.274861	0.06321	0.085615	0.090813	0.076076	0.327996	0.392525	1.3111	0.209642
CG12034	FBgn0035421	CG12034		420	0.32817	0.124451	0.08965	0.046371	0.061543	0.301634	0.614044	1.56586	0.209578
CG13570	FBgn0015544	spaghetti		563	0.644491	0.176195	0.226559	0.153332	0.041211	0.65292	1.18573	3.08044	0.20922
CG9987	FBgn0032781	CG9987		366	0.049712	0.013879	0.008563	0.019392	0.003967	0.027075	0.115087	0.237675	0.20916
CG1919	FBgn0035281	Cuticular protein 62Bc		197	0.129251	0.026783	0.026659	0.04785	0.035127	0.012388	0.340064	0.618122	0.209103
CG6895	FBgn0040323	Gram-negative bacteria binding protein 1		124	0.648678	0.336863	0.238466	0.263526	0.099819	0.643577	0.871584	3.10251	0.209081
CG3615	FBgn0034110	Autophagy-specific gene 9		468	0.412773	0.155401	0.201449	0.051971	0.053517	0.46623	0.634015	1.97536	0.208961
CG6612	FBgn0042094	Adenylate kinase-3		175	0.359614	0.038111	0.225127	0.042243	0	0.24317	0.813465	1.72173	0.208868
CG5165	FBgn0003076	Phosphogluconate mutase		362	0.104102	0.026716	0.055601	0.023232	0.025577	0.040358	0.223089	0.498675	0.208757
CG3061	FBgn0038195	CG3061		356	0.21701	0.089928	0.051166	0.048077	0.022372	0.121259	0.489783	1.0396	0.208745
CG5861	FBgn0015338	CG5861		233	0.126928	0.057625	0.030125	0.03258	0.015303	0.068113	0.277664	0.608338	0.208647
CG1635	FBgn0039854	CG1635		309	0.235409	0.059574	0.055671	0.063529	0.024708	0.160828	0.52888	1.1286	0.208585
CG12000	FBgn0250746	Prosbeta4		277	0.338571	0.125862	0.151892	0.123447	0.070707	0.37664	0.436926	1.62404	0.208474
CG7065	FBgn0030091	CG7065		223	0.394955	0.028554	0.238466	0.221989	0.031131	0.707539	0.274711	1.89735	0.208162
CG12045	FBgn0039805	Cuticular protein 100A		196	0.12448	0.037426	0.033755	0.02309	0.006478	0.043476	0.329528	0.598233	0.208079
CG3011	FBgn0029823	CG3011		443	0.217569	0.112648	0.120125	0.131752	0.052017	0.186792	0.225802	1.0467	0.207861
CG6607	FBgn0039204	CG6607		457	0.413417	0.125655	0.081122	0.082652	0.032557	0.271319	0.982221	1.98894	0.207858
CG7636	FBgn0036135	mitochondrial ribosomal protein L2		301	0.203777	0.07761	0.099522	0.057376	0.038351	0.14143	0.362674	0.98074	0.207779
CG11500	FBgn0040623	Spase 12-subunit		101	0.239379	0.122184	0.185856	0.085526	0.022351	0.326982	0.170449	1.15273	0.207663
CG15923	FBgn0038814	CG15923		313	0.735786	0.250367	0.16147	0.093659	0.099818	0.62513	1.57796	3.54419	0.207604
CG18802	FBgn0011740	alpha Mannosidase II		396	0.29047	0.121809	0.121641	0.097639	0.066904	0.208719	0.494044	1.40123	0.207297
CG11710	FBgn0031115	CG11710		526	0.352009	0.129607	0.185517	0.186988	0.058023	0.393336	0.393129	1.69861	0.207234
CG2253	FBgn0029992	Upf2		493	0.300604	0.108659	0.118013	0.166652	0.043746	0.254605	0.458297	1.45058	0.207231
CG12785	FBgn0038410	CG12785		426	0.623104	0.184204	0.181585	0.102704	0.099819	0.466504	1.34916	3.00708	0.207212
CG2670	FBgn0024909	TBP-associated factor 7		469	0.276045	0.069665	0.088322	0.079153	0.037432	0.260865	0.521831	1.33331	0.207037
CG9020	FBgn0027093	Arginyl-tRNA synthetase		211	0.511441	0.21813	0.238465	0.23956	0.086767	0.449546	0.726418	2.47033	0.207034
CG1507	FBgn0022361	Purine-rich binding protein-alpha		157	0.096179	0.05495	0.019333	0.009874	0.02576	0.060666	0.198131	0.464893	0.206884
CG14215	FBgn0031052	CG14215		154	0.822582	0.453384	0.238467	0.250123	0.099819	0.828896	1.28419	3.97746	0.206811
CG3857	FBgn0023520	CG3857		172	0.549334	0.15733	0.238467	0.129062	0.039359	0.8289	0.714155	2.65661	0.20678
CG11486	FBgn0035397	CG11486		663	0.143263	0.047697	0.049081	0.032296	0.012042	0.076125	0.333026	0.69353	0.206571
CG13397	FBgn0014417	CG13397		425	0.498032	0.239527	0.234375	0.107429	0.099819	0.264128	0.969087	2.4124	0.206447
CG12101	FBgn0015245	Heat shock protein 60		570	0.064329	0.017261	0.031282	0.01152	0.006798	0.042396	0.138061	0.311647	0.206416
CG8498	FBgn0031992	CG8498		90	0.202699	0.13003	0.062322	0.070277	0	0.163156	0.354031	0.982515	0.206306
CG5978	FBgn0035916	CG5978		164	0.195011	0.096194	0.054229	0.04697	0.014994	0.180892	0.357061	0.945351	0.206284
CG18374	FBgn0025592	Glycerol kinase		226	0.255222	0.046871	0.053442	0.017542	0.030039	0.234812	0.599656	1.23758	0.206226
CG7139	FBgn0027532	CG7139		793	0.521342	0.138311	0.224069	0.191768	0.088483	0.57221	0.795007	2.53119	0.205967
CG3303	FBgn0038381	CG3303		315	0.513488	0.162208	0.138996	0.068993	0.099819	0.519025	0.991118	2.49365	0.205918
CG12007	FBgn0037293	CG12007		364	0.324378	0.156224	0.23255	0.135053	0.014817	0.192363	0.520037	1.57542	0.205899
CG11063	FBgn0030530	CG11063		197	0.116594	0.006222	0.035509	0	0.099818	0.043126	0.265104	0.566373	0.205861
CG7654	FBgn0036928	Translocase of outer membrane 20		174	0.26508	0.142237	0.062841	0.079133	0.070272	0.186234	0.482446	1.28824	0.205769
CG11990	FBgn0037657	hyrax		357	0.135379	0.02706	0.055023	0.064818	0.014828	0.150733	0.2106	0.658441	0.205605
CG13630	FBgn0039219	CG13630		376	0.148388	0.075449	0.068186	0.075	0.015132	0.063695	0.276096	0.721946	0.205539
CG9086	FBgn0030809	CG9086		405	0.491338	0.191278	0.238467	0.116194	0.099818	0.667274	0.586944	2.39131	0.205468
CG16908	FBgn0037741	CG16908		458	0.681755	0.190531	0.165663	0.121118	0.099819	0.468708	1.59085	3.31845	0.205444
CG1903	FBgn0005410	strawberry notch		592	0.131183	0.04582	0.032326	0.034816	0.015207	0.115092	0.264191	0.638635	0.205412
CG12233	FBgn0027291	lethal (1) G0156		365	0.09007	0.202663	0.016498	0.02472	0.010441	0.017396	0.076831	0.438619	0.205349
CG17712	FBgn0027597	CG17712		409	0.196291	0.047962	0.020568	0.007892	0.017717	0.179503	0.486535	0.956468	0.205225
CG5760	FBgn0028468	tetracycline resistance		272	0.146545	0.060784	0.048561	0.03293	0.000912	0.045548	0.378848	0.714128	0.205208
CG9281	FBgn0030672	CG9281		502	0.053214	0.00667	0.012194	0.004232	0.011304	0.019663	0.152066	0.259343	0.205188
CG8031	FBgn0038110	CG8031		294	0.150199	0.056522	0.053898	0.032142	0.015931	0.081481	0.341923	0.732096	0.205163
CG12237	FBgn0031048	CG12237		229	0.42473	0.081696	0.085897	0.042146	0.063726	0.287778	1.085	2.07098	0.205087
CG1826	FBgn0030228	CG1826		486	0.243173	0.085549	0.113428	0.092184	0.049527	0.286114	0.316276	1.18625	0.204993
CG11267	FBgn0036334	CG11267		104	0.128997	0.085588	0.024732	0.011381	0	0.09608	0.282502	0.62928	0.204991
CG31998	FBgn0051998	CG31998		837	0.330087	0.130743	0.238467	0.122646	0.099819	0.454733	0.234015	1.61051	0.204958
CG15871	FBgn0030552	mitochondrial ribosomal protein L38		422	0.277315	0.086326	0.129961	0.068688	0.08231	0.228032	0.480663	1.35329	0.204918
CG5498	FBgn0027565	CG5498		409	0.795434	0.256831	0.238465	0.265742	0.099819	0.791514	1.43511	3.88291	0.204855
CG7833	FBgn0015271	Origin recognition complex subunit 5		401	0.340039	0.098682	0.11678	0.080648	0.071034	0.253612	0.700775	1.66157	0.204649
CG8230	FBgn0027607	CG8230		477	0.074776	0.012789	0.018455	0.020881	0.007735	0.057113	0.173759	0.365508	0.204581
CG33129	FBgn0053129	CG33129		480	0.556791	0.092175	0.106796	0.092823	0.065374	0.497243	1.3118	2.723	0.204477
CG12082	FBgn0035402	CG12082		777	0.223275	0.079494	0.089892	0.075341	0.025542	0.158539	0.43991	1.09199	0.204466
CG10687	FBgn0086443	Asparaginyl-tRNA synthetase		409	0.140798	0.089503	0.045733	0.072682	0.022143	0.058839	0.259072	0.68877	0.204419
CG17829	FBgn0025635	CG17829		391	0.692086	0.098683	0.127459	0.128782	0.083515	0.492418	1.76307	3.38601	0.204396
CG17544	FBgn0032775	CG17544		232	0.250494	0.075846	0.109442	0.071193	0.07105	0.293619	0.35457	1.22621	0.204282
CG7004	FBgn0004373	four wheel drive		282	0.089083	0.018622	0.04244	0.009085	0.025626	0.0433	0.208201	0.436357	0.204152
CG14341	FBgn0031315	CG14341		201	0.444348	0.134849	0.156639	0.065599	0.091071	0.700939	0.586509	2.17995	0.203834
CG1371	FBgn0033482	CG1371		332	0.362899	0.164452	0.169087	0.066464	0.03018	0.234526	0.753239	1.78085	0.203779
CG10335	FBgn0036271	Porphobilinogen synthase		253	0.230539	0.109484	0.093991	0.054899	0.032972	0.191206	0.418381	1.13147	0.203751
CG10528	FBgn0004811	female sterile (2) ltoPP43		206	0.499455	0.205463	0.195789	0.078643	0.090848	0.512709	0.868897	2.4518	0.203709
CG10171	FBgn0036353	CG10171		333	0.179693	0.050614	0.085127	0.063719	0.039718	0.135901	0.327719	0.882491	0.20362
CG10128	FBgn0003742	transformer 2		256	0.524371	0.194784	0.238466	0.373336	0.099819	0.492454	0.655749	2.57898	0.203325
CG5179	FBgn0019949	Cyclin-dependent kinase 9		406	0.077735	0.012269	0.016613	0.007645	0.010614	0.023252	0.23421	0.382338	0.203315
CG4840	FBgn0086757	centrosomin's beautiful sister		384	0.31078	0.126537	0.071281	0.061767	0.044168	0.212886	0.701327	1.52875	0.203291
CG31256	FBgn0038499	Brf		543	0.220747	0.099598	0.04173	0.054777	0.027492	0.196335	0.445265	1.08594	0.203277
CG2331	FBgn0024923	TER94		451	0.035371	0.002223	0.011323	0.008871	0.00223	0.017932	0.096088	0.174038	0.203237
CG4206	FBgn0024332	Minichromosome maintenance 3		396	0.078236	0.03362	0.025873	0.018309	0.028431	0.003677	0.196832	0.384978	0.203222
CG3412	FBgn0023423	supernumerary limbs		496	0.059129	0.005779	0.00456	0.008125	0.010105	0.04102	0.162261	0.290979	0.203207
CG7857	FBgn0026738	CG7857		311	0.400256	0.127219	0.164851	0.169737	0.06345	0.372829	0.671738	1.97008	0.203167
CG12006	FBgn0035464	CG12006		145	0.566924	0.17478	0.238465	0.21824	0.099819	0.629994	0.862711	2.79093	0.203131
CG1241	FBgn0044452	Autophagy-specific gene 2		426	0.23852	0.120191	0.080591	0.049546	0.010391	0.254407	0.421057	1.1747	0.203047
CG11958	FBgn0015622	Calnexin 99A		672	0.260669	0.143196	0.097285	0.104685	0.074402	0.219875	0.384925	1.28504	0.202849
CG8199	FBgn0037709	CG8199		238	0.24458	0.138026	0.137492	0.097826	0.023396	0.201453	0.363379	1.20615	0.202777
CG5851	FBgn0028992	sds22		328	0.243331	0.096118	0.116302	0.092456	0.061139	0.225762	0.36503	1.20014	0.202753
CG7850	FBgn0243512	puckered		286	0.109302	0.029196	0.055724	0.025944	0.029317	0.086121	0.203888	0.539492	0.202602
CG2691	FBgn0030504	CG2691		227	0.29822	0.055551	0.139536	0.062947	0.027213	0.167553	0.72118	1.4722	0.202568
CG7221	FBgn0031972	Wwox		398	0.196434	0.063655	0.038143	0.07094	0.036932	0.161297	0.402975	0.970376	0.202431
CG10939	FBgn0010620	SRY interacting protein 1		331	0.439933	0.135996	0.1145	0.100245	0.03383	0.828894	0.520828	2.17423	0.20234
CG11397	FBgn0015391	gluon		346	0.218715	0.119998	0.070812	0.119588	0.037735	0.224519	0.289602	1.08097	0.202332
CG8013	FBgn0020887	Su(z)12		590	0.252548	0.069848	0.099264	0.112746	0.028277	0.335528	0.350132	1.24834	0.202307
CG2684	FBgn0002542	lodestar		251	0.473062	0.271036	0.238465	0.159288	0.099819	0.398931	0.699318	2.33992	0.20217
CG6398	FBgn0030870	CG6398		293	0.097633	0.016815	0.004386	0.019951	0.018616	0.042187	0.283597	0.483185	0.202061
CG6297	FBgn0020412	JIL-1		527	0.493944	0.083925	0.159491	0.241145	0.047783	0.348934	1.0697	2.44492	0.202029
CG1291	FBgn0035401	CG1291		384	0.226737	0.075062	0.096376	0.056635	0.006018	0.212425	0.449178	1.12243	0.202005
CG6697	FBgn0027526	CG6697		322	0.17162	0.084167	0.052176	0.047097	0.04165	0.108232	0.34464	0.849582	0.202005
CG14230	FBgn0031062	CG14230		271	0.626496	0.220802	0.238467	0.200834	0.054774	0.741451	1.02043	3.10326	0.201883
CG17509	FBgn0033676	pds5		394	0.153006	0.051516	0.02386	0.035727	0.020156	0.208	0.266286	0.758551	0.201708
CG7528	FBgn0029113	Smt3 activating enzyme 2		357	0.18803	0.068128	0.096105	0.128343	0.029148	0.109222	0.313427	0.932403	0.201662
CG5554	FBgn0034914	CG5554		362	0.378924	0.191904	0.100218	0.105868	0.096821	0.309958	0.696748	1.88044	0.201508
CG17051	FBgn0015379	dodo		183	0.165002	0.037092	0.10339	0.068686	0.058199	0.192405	0.194901	0.819675	0.201302
CG1740	FBgn0031145	Nuclear transport factor-2		128	0.118556	0.024056	0.018819	0.16941	0.006269	0.104131	0.147961	0.589202	0.201215
CG10594	FBgn0003486	spook		585	0.346689	0.273594	0.173239	0.114794	0.099819	0.283552	0.431679	1.72337	0.20117
CG30193	FBgn0050193	CG30193		302	0.265972	0.201356	0.238467	0.125333	0.080199	0.217388	0.193448	1.32216	0.201164
CG2493	FBgn0032864	CG2493		353	0.327985	0.182507	0.099866	0.070906	0.07844	0.23626	0.634632	1.6306	0.201144
CG7397	FBgn0038543	CG7397		63	0.18812	0.065829	0.013403	0.01461	0.064873	0.032555	0.556005	0.935395	0.201113
CG10038	FBgn0038013	CG10038		295	0.436715	0.265341	0.238468	0.1993	0.099819	0.324602	0.607381	2.17163	0.2011
CG7486	FBgn0020381	Death related ced-3/Nedd2-like protein		286	0.626229	0.184446	0.238468	0.171638	0.099819	0.64964	1.14411	3.11435	0.201078
CG7281	FBgn0004597	Cyclin C		267	0.061001	0.020974	0.011737	0.007868	0.001918	0.041566	0.158453	0.303517	0.200981
CG4261	FBgn0022787	Helicase 89B		935	0.276494	0.146003	0.098353	0.082436	0.067451	0.224226	0.480819	1.37578	0.200972
CG3910	FBgn0037778	mitochondrial transcription factor B2	X	396	0.511585	0.123591	0.150769	0.092885	0.058659	0.348383	1.26283	2.5487	0.200724
CG14805	FBgn0023514	CG14805		485	0.521898	0.186528	0.174221	0.167138	0.099819	0.447769	1.0033	2.60068	0.200678
CG9638	FBgn0037555	Ada2b		346	0.162734	0.047206	0.042207	0.035515	0.04485	0.077141	0.401778	0.811431	0.200552
CG8987	FBgn0004406	tamas		500	0.34052	0.12364	0.133687	0.127368	0.065473	0.252333	0.655093	1.69811	0.200528
CG10719	FBgn0010300	brain tumor		633	0.156263	0.099677	0.044937	0.037463	0.056148	0.142816	0.242537	0.779841	0.200378
CG10938	FBgn0016697	Proteasome alpha subunit		247	0.127305	0.163911	0.083391	0.035513	0.02238	0.021869	0.18097	0.635339	0.200373
CG3362	FBgn0034988	CG3362		304	0.229482	0.107367	0.078405	0.070409	0.062419	0.128384	0.468904	1.14537	0.200356
CG12323	FBgn0029134	Prosbeta5		277	0.185097	0.073021	0.106715	0.087454	0.037363	0.119132	0.315235	0.924017	0.200318
CG3169	FBgn0037981	Spt3		316	0.328308	0.006397	0.024622	0.003741	0.014031	0.293887	0.968303	1.63929	0.200275
CG9495	FBgn0003334	Sex comb on midleg		318	0.172836	0.060365	0	0.022177	0.048802	0.08578	0.473126	0.863086	0.200254
CG12023	FBgn0027790	GV1		97	0.183337	0.187685	0.057044	0.070934	0.016507	0.193898	0.207175	0.91658	0.200023
CG5794	FBgn0039214	CG5794		510	0.289566	0.092416	0.05798	0.032938	0.0687	0.254682	0.652355	1.44864	0.199889
CG3644	FBgn0000181	bicaudal		179	0.131703	0.025247	0.040355	0.020611	0.026889	0.041028	0.373165	0.658998	0.199853
CG31911	FBgn0026585	Equilibrative nucleoside transporter 2		397	0.278712	0.185887	0.156012	0.082721	0.099818	0.275904	0.316275	1.39533	0.199746
CG8786	FBgn0036897	CG8786		356	0.319344	0.148204	0.098447	0.106986	0.056038	0.360766	0.509764	1.59955	0.199646
CG1828	FBgn0002183	dre4		398	0.111725	0.031006	0.032776	0.02641	0.005964	0.064017	0.28796	0.559858	0.19956
CG8674	FBgn0021856	lethal (2) k14505	X	266	0.311807	0.124777	0.141057	0.153527	0.03037	0.110825	0.692178	1.56454	0.199296
CG4532	FBgn0029903	pod1		1017	0.117653	0.087642	0.023648	0.046578	0.02219	0.073645	0.219184	0.59054	0.19923
CG5183	FBgn0022268	KDEL receptor		202	0.067	0.004906	0.016262	0.010501	0.003594	0.026867	0.20718	0.33631	0.199221
CG6578	FBgn0004959	phantom		288	0.404988	0.127228	0.238467	0.14604	0.06871	0.331279	0.718244	2.03496	0.199016
CG5504	FBgn0002174	lethal (2) tumorous imaginal discs		366	0.112141	0.067574	0.052314	0.027966	0.036506	0.07646	0.190922	0.563883	0.198873
CG12096	FBgn0030457	CG12096		352	0.678978	0.203666	0.238466	0.336355	0.099819	0.803629	1.05346	3.41437	0.198859
CG12081	FBgn0030053	CG12081		384	0.281869	0.066271	0.053148	0.086565	0.028947	0.266768	0.63391	1.41748	0.198852
CG12467	FBgn0025623	CG12467		235	0.032054	0	0.008686	0.012656	7.4e-05	0.038586	0.069201	0.161257	0.198776
CG4422	FBgn0004868	GDP dissociation inhibitor		443	0.05406	0.013177	0	0.007082	0.008598	0.025076	0.164352	0.272345	0.198498
CG14207	FBgn0031037	CG14207		188	0.061215	0.000258	0	0	0.015637	0.000115	0.231175	0.3084	0.198492
CG11077	FBgn0039930	CG11077		166	0.57011	0.345843	0.238466	0.174039	0.099819	0.484045	0.962104	2.87443	0.198339
CG9847	FBgn0010470	Fkbp13		234	0.120229	0.075082	0.04217	0.02126	0.053119	0.076147	0.218411	0.606418	0.198261
CG4488	FBgn0011737	wee		515	0.205085	0.100743	0.054515	0.074988	0.054418	0.317314	0.227553	1.03462	0.198223
CG4599	FBgn0032586	Tetratricopeptide repeat protein 2		422	0.173331	0.04191	0.054433	0.022601	0.023702	0.117795	0.440935	0.874707	0.198159
CG1134	FBgn0035483	CG1134		180	0.287575	0.07156	0.046766	0.228038	0.040651	0.167094	0.609668	1.45135	0.198143
CG1689	FBgn0002576	lozenge		223	0.178088	0.059482	0.133258	0.057937	0.061082	0.148832	0.260534	0.899213	0.198049
CG4944	FBgn0026084	ciboulot		125	0.187383	0.027477	0.023341	0.005295	0	0.057619	0.645168	0.946283	0.19802
CG1099	FBgn0023388	Dynamin associated protein 160		523	0.174981	0.073659	0.080784	0.045956	0.04593	0.098815	0.363548	0.883673	0.198016
CG2316	FBgn0039890	CG2316		657	0.209639	0.091429	0.123987	0.047928	0.051655	0.113202	0.421229	1.05907	0.197946
CG4107	FBgn0020388	Pcaf		229	0.088689	0	0.013315	0.022273	0.008664	0.052153	0.263235	0.448329	0.197821
CG14413	FBgn0030572	mitochondrial ribosomal protein S25		173	0.150479	0.158755	0.067254	0.048845	0.024954	0.090882	0.219518	0.760687	0.19782
CG3496	FBgn0003977	virilizer		209	0.140717	0.060273	0.026808	0.018989	0.067558	0.225762	0.172478	0.712585	0.197474
CG4634	FBgn0016687	Nucleosome remodeling factor - 38kD		309	0.168849	0.074959	0.051756	0.040861	0.016958	0.171747	0.330318	0.855448	0.197381
CG10399	FBgn0031877	CG10399		297	0.116515	0.054951	0.05295	0.055614	0.020981	0.085244	0.204372	0.590627	0.197273
CG8009	FBgn0036090	CG8009		98	0.255774	0.023877	0.080639	0.093752	0.032266	0.248046	0.562637	1.29699	0.197206
CG5433	FBgn0010235	Kinesin light chain		509	0.078664	0.031074	0.016233	0.007936	0.012716	0.028769	0.223687	0.399079	0.197114
CG15793	FBgn0010269	Downstream of raf1		393	0.076173	0.02674	0.022322	0.021961	0.039863	0.062394	0.137285	0.386738	0.196963
CG1101	FBgn0010774	Aly		338	0.254241	0.083552	0.100866	0.138551	0.025244	0.257194	0.431772	1.29142	0.196869
CG40191	FBgn0058191	CG40191		206	0.260205	0.089682	0.238467	0.073997	0.032292	0.201788	0.425363	1.32179	0.196857
CG5037	FBgn0032222	CG5037		375	0.234551	0.069472	0.102885	0.119298	0.046469	0.245291	0.373747	1.19171	0.196818
CG13349	FBgn0033886	CG13349		468	0.222689	0.106371	0.082589	0.07108	0.037729	0.164231	0.447152	1.13184	0.196749
CG7828	FBgn0036127	CG7828		453	0.231589	0.068018	0.05804	0.079527	0.034496	0.192051	0.513914	1.17763	0.196656
CG12306	FBgn0003124	polo		281	0.121648	0.026989	0.029761	0.008565	0.025391	0.080532	0.32577	0.618656	0.196633
CG4169	FBgn0036642	CG4169		443	0.29878	0.06356	0.108758	0.081548	0.025783	0.273136	0.668387	1.51995	0.196572
CG16728	FBgn0033539	CG16728		155	0.36626	0.097329	0.090024	0.046653	0.085141	0.482907	0.696651	1.86497	0.19639
CG12225	FBgn0028982	Spt6		1757	0.223291	0.07205	0.085788	0.056927	0.030729	0.275784	0.393536	1.1381	0.196195
CG9617	FBgn0037568	CG9617		188	0.296398	0.073302	0.115345	0.148741	0.012133	0.198485	0.666909	1.51131	0.19612
CG6583	FBgn0032420	CG6583		156	0.181322	0.043164	0.081291	0.054559	0.023138	0.212748	0.328355	0.924577	0.196113
CG12366	FBgn0033901	O-fucosyltransferase 1		341	0.224564	0.089645	0.139778	0.038584	0.058535	0.132565	0.461805	1.14548	0.196044
CG1818	FBgn0033428	Updo		327	0.137211	0.075981	0.047469	0.02739	0.017108	0.119892	0.275251	0.700302	0.195931
CG17090	FBgn0035142	CG17090		441	0.049364	0.00325	0.007306	0.002317	0.008107	0.018674	0.163272	0.25229	0.195664
CG5261	FBgn0031912	CG5261		167	0.276422	0.164714	0.218167	0.126237	0.091263	0.387247	0.148792	1.41284	0.19565
CG2093	FBgn0033194	CG2093		630	0.284546	0.123345	0.116451	0.070265	0.042988	0.260286	0.556573	1.45445	0.195638
CG31126	FBgn0051126	CG31126		107	0.192017	0.106477	0.058695	0.007621	0.026269	0.373639	0.21686	0.981578	0.195621
CG18617	FBgn0028670	Vha100-2		332	0.208985	0.100224	0.067136	0.060242	0.065131	0.065679	0.502247	1.06964	0.195378
CG3231	FBgn0086129	something that sticks like glue		388	0.266192	0.128716	0.153176	0.152224	0.049425	0.26229	0.350541	1.36256	0.195361
CG2059	FBgn0029942	CG2059		273	0.469278	0.326749	0.238465	0.178571	0.099819	0.326274	0.762991	2.40215	0.195358
CG11642	FBgn0040340	TRAM		390	0.203726	0.059662	0.04135	0.03575	0.024126	0.135533	0.54291	1.04306	0.195316
CG8977	FBgn0015019	Cctgamma		340	0.063081	0.006691	0.003082	0.022213	0.006293	0.033844	0.188022	0.323226	0.195161
CG10855	FBgn0035461	CG10855		124	0.752042	0.317185	0.238466	0.373336	0.099819	0.766645	1.31064	3.85813	0.194924
CG16903	FBgn0040394	CG16903		354	0.13001	0.050764	0.038185	0.028712	0.015035	0.107889	0.296494	0.667089	0.194892
CG5362	FBgn0032237	CG5362		332	0.148236	0.092259	0.077895	0.068553	0.034389	0.134735	0.204582	0.760649	0.194881
CG5494	FBgn0038819	Cuticular protein 92F	X	421	0.198196	0.029995	0.052716	0.055593	0.025778	0.100078	0.55643	1.01879	0.194541
CG7052	FBgn0041182	Thiolester containing protein II		602	0.322961	0.113341	0.14963	0.10584	0.059105	0.203345	0.707588	1.66181	0.194343
CG32743	FBgn0052743	Smg1		778	0.597681	0.279006	0.238465	0.304508	0.099819	0.828902	0.727425	3.07581	0.194317
CG3590	FBgn0038467	CG3590		354	0.109814	0.090851	0.050011	0.051435	0.032906	0.041843	0.188605	0.565465	0.194201
CG5970	FBgn0033842	CG5970		407	0.183835	0.074323	0.036294	0.048581	0.024649	0.141525	0.437916	0.947123	0.194098
CG5013	FBgn0038396	CG5013		277	0.206877	0.071633	0.028591	0.030005	0.056889	0.170728	0.501249	1.06597	0.194074
CG8920	FBgn0027529	CG8920		147	0.699603	0.434723	0.238466	0.373333	0.099819	0.676437	1.0831	3.60548	0.194039
CG8607	FBgn0035760	CG8607		275	0.281717	0.190129	0.079018	0.087026	0.080413	0.214464	0.519181	1.45195	0.194027
CG32442	FBgn0052442	CG32442		155	0.637586	0.25745	0.238467	0.169574	0.099819	0.828899	1.05689	3.28869	0.193873
CG8678	FBgn0032935	CG8678		547	0.235311	0.067368	0.075425	0.040368	0.026657	0.18135	0.587497	1.21398	0.193835
CG8068	FBgn0003612	Suppressor of variegation 2-10		590	0.202621	0.051316	0.03928	0.053075	0.022873	0.174746	0.501522	1.04543	0.193815
CG9000	FBgn0034176	CG9000		462	0.21792	0.068687	0.076831	0.071447	0.03694	0.147695	0.505375	1.12489	0.193725
CG18803	FBgn0019947	Presenilin		406	0.217002	0.12148	0.087044	0.048352	0.025041	0.235625	0.387049	1.12159	0.193477
CG6775	FBgn0086911	rugose		197	0.071385	0.00485	0.005173	0.005007	0.004363	0.042771	0.235483	0.369032	0.193439
CG9399	FBgn0037715	CG9399		146	0.198058	0.0504	0.085943	0.075573	0.017391	0.181675	0.415933	1.02497	0.193232
CG2453	FBgn0030460	CG2453		205	0.162142	0.106004	0.077854	0.071125	0.037082	0.110974	0.27417	0.839351	0.193175
CG6492	FBgn0030872	Ucp4A		296	0.159177	0.086336	0.05253	0.064686	0.021209	0.151809	0.288316	0.824063	0.193161
CG5826	FBgn0038519	Peroxiredoxin 5037		214	0.142475	0.05358	0.042934	0.027649	0.028172	0.131222	0.312261	0.738293	0.192979
CG8980	FBgn0026402	Nuclear inhibitor of Protein phosphatase 1		442	0.2361	0.107621	0.05362	0.093534	0.074914	0.20167	0.456404	1.22386	0.192914
CG13163	FBgn0033712	CG13163		76	0.308748	0.081345	0.022293	0.099649	0.073697	0.203519	0.811719	1.60097	0.192851
CG4104	FBgn0027560	Trehalose-6-phosphate synthase 1		429	0.082028	0.009714	0.013384	0.019706	0.002553	0.036856	0.261553	0.425794	0.192647
CG2658	FBgn0024992	CG2658		623	0.19219	0.043694	0.044482	0.080985	0.031667	0.23167	0.373064	0.997752	0.192623
CG5434	FBgn0038810	Srp72		395	0.19823	0.05034	0.04763	0.060587	0.022139	0.121038	0.529355	1.02932	0.192584
CG2092	FBgn0004243	scraps		860	0.275446	0.071964	0.090006	0.087781	0.028675	0.258162	0.618428	1.43046	0.192557
CG11033	FBgn0037659	CG11033		635	0.095696	0.01606	0.05886	0.024747	0.02141	0.063834	0.216527	0.497134	0.192495
CG7200	FBgn0032671	CG7200		462	0.415531	0.217426	0.238465	0.181615	0.073787	0.32694	0.705868	2.15963	0.192408
CG31363	FBgn0051363	Jupiter		283	0.226895	0.220508	0.08005	0.039928	0	0.1132	0.49893	1.17951	0.192364
CG32649	FBgn0052649	CG32649		706	0.22322	0.084688	0.12279	0.076382	0.026939	0.15902	0.46746	1.1605	0.192348
CG3709	FBgn0031227	CG3709		403	0.516249	0.143706	0.238467	0.164552	0.085203	0.37882	1.15949	2.68649	0.192165
CG6948	FBgn0024814	Clathrin light chain		250	0.254864	0.112316	0.072297	0.070067	0.062238	0.123006	0.631525	1.32631	0.19216
CG15100	FBgn0034401	CG15100		483	0.155229	0.061593	0.077197	0.051622	0.020552	0.076915	0.364912	0.80802	0.19211
CG10098	FBgn0037472	CG10098		265	0.469684	0.153435	0.171494	0.069095	0.077021	0.397803	1.10682	2.44536	0.192072
CG16993	FBgn0001259	inturned		427	0.478102	0.213877	0.192111	0.147733	0.099819	0.555448	0.803237	2.49033	0.191984
CG2662	FBgn0024993	CG2662		387	0.693411	0.36607	0.238467	0.373336	0.099819	0.8289	1.01248	3.61248	0.191949
CG1911	FBgn0039680	CAP-D2 condensin subunit		449	0.3478	0.138169	0.238467	0.227131	0.099819	0.216449	0.546042	1.81388	0.191744
CG41584	FBgn0085709	CG41584		200	0.461812	0.294159	0.238466	0.277841	0.06768	0.477253	0.59189	2.4091	0.191695
CG1882	FBgn0033226	CG1882		269	0.190094	0.042158	0.0324	0.039501	0.015135	0.121286	0.551133	0.991707	0.191684
CG3991	FBgn0020370	tripeptidyl-peptidase II		167	0.43259	0.099334	0.139224	0.170126	0.099818	0.286801	1.0295	2.25739	0.191633
CG10283	FBgn0032681	CG10283	X	246	0.198892	0.037601	0.039742	0.061044	0.018915	0.097829	0.584388	1.03841	0.191535
CG1133	FBgn0003002	odd paired		279	0.12281	0.092199	0.086104	0.03121	0.045937	0.119726	0.143878	0.641864	0.191333
CG7076	FBgn0035875	Cuticular protein 66Cb		122	0.156232	0.100577	0.029403	0.033474	0.025149	0.060186	0.411672	0.816693	0.191298
CG3762	FBgn0020367	Vha68-2		614	0.022829	0.002135	0.005039	0.016106	0.001605	0.002956	0.068695	0.119365	0.191254
CG9606	FBgn0030789	Rrp45		156	0.332151	0.128923	0.15743	0.185395	0.099819	0.43135	0.401893	1.73696	0.191225
CG8079	FBgn0034002	CG8079		189	0.562968	0.099906	0.223849	0.129763	0.099818	0.828894	0.999318	2.94452	0.191192
CG31716	FBgn0051716	CG31716		428	0.123266	0.120526	0.027551	0.045064	0.030422	0.171076	0.126897	0.644802	0.191169
CG9119	FBgn0035189	CG9119		328	0.253781	0.082642	0.079228	0.056069	0.060552	0.180977	0.614363	1.32761	0.191156
CG6621	FBgn0037855	CG6621		442	0.352472	0.158395	0.185124	0.208536	0.062381	0.483964	0.395387	1.84626	0.190911
CG2151	FBgn0020653	Thioredoxin reductase-1		406	0.159212	0.073643	0.068211	0.03558	0.030127	0.123575	0.343675	0.834023	0.190896
CG11241	FBgn0037186	CG11241		208	0.179932	0.03744	0.145401	0.068965	0.016282	0.180554	0.315195	0.943769	0.190653
CG31873	FBgn0032206	CG31873		222	0.411048	0.348697	0.177186	0.098585	0.099818	0.31244	0.708944	2.15672	0.19059
CG5196	FBgn0038039	CG5196		414	0.283765	0.089773	0.119559	0.127037	0.028293	0.241866	0.599	1.48929	0.190537
CG6177	FBgn0026634	ldlCp-related protein		391	0.358707	0.133725	0.122045	0.078384	0.032765	0.313341	0.846278	1.88524	0.190271
CG30105	FBgn0050105	CG30105		159	0.433616	0.271793	0.238467	0.129479	0.099818	0.316834	0.789097	2.2791	0.190257
CG9450	FBgn0003891	tudor		367	0.759169	0.187203	0.222419	0.136693	0.093486	0.828901	1.76306	3.99093	0.190224
CG16753	FBgn0035393	CG16753		178	0.551871	0.133371	0.199952	0.214401	0.082643	0.548456	1.17104	2.90173	0.190187
CG15896	FBgn0029858	CG15896		397	0.391246	0.15443	0.18239	0.090659	0.099819	0.254151	0.884758	2.05745	0.19016
CG8972	FBgn0033672	rhomboid-7		309	0.309038	0.138209	0.171906	0.17442	0.086031	0.27497	0.470734	1.62531	0.190141
CG7927	FBgn0027549	CG7927		434	0.299705	0.126179	0.078695	0.13561	0.033041	0.232364	0.670773	1.57637	0.190124
CG3260	FBgn0021875	Zinc finger protein RP-8		296	0.367599	0.144342	0.199388	0.18072	0.099818	0.293437	0.648291	1.93359	0.190112
CG8709	FBgn0033269	CG8709		275	0.237861	0.116288	0.103544	0.118929	0.030644	0.260984	0.38306	1.25131	0.19009
CG4802	FBgn0034215	CG4802		289	0.171257	0.060672	0.041336	0.047422	0.025184	0.152641	0.4025	0.901012	0.190072
CG11143	FBgn0025885	Inos		377	0.15104	0.123723	0.054809	0.053979	0.007402	0.145844	0.257882	0.794679	0.190064
CG5269	FBgn0026158	vibrator		254	0.087974	0.02921	0.034889	0.027843	0	0.131747	0.151422	0.463085	0.189974
CG8979	FBgn0033669	CG8979		298	0.499912	0.163689	0.218627	0.183338	0.037645	0.287482	1.24098	2.63168	0.189959
CG8874	FBgn0000723	Fps oncogene analog		612	0.149237	0.093866	0.058961	0.044539	0.056695	0.180711	0.20165	0.785659	0.189951
CG7736	FBgn0037084	Syntaxin 6		272	0.087365	0.014764	0.041423	0.016641	0.012764	0.044879	0.242157	0.459993	0.189927
CG2239	FBgn0027654	jdp		204	0.111221	0.043185	0.038328	0.045867	0	0.071793	0.275285	0.585679	0.189901
CG9666	FBgn0036856	CG9666		139	0.216437	0.118868	0.111487	0.047041	0	0.220329	0.425576	1.13974	0.189901
CG5720	FBgn0028471	CG5720		415	0.383128	0.161158	0.179908	0.173575	0.099819	0.610134	0.409939	2.01766	0.189887
CG8978	FBgn0001961	Suppressor of profilin 2		378	0.110622	0.039673	0.022136	0.029355	0.012548	0.147911	0.220484	0.582729	0.189834
CG32789	FBgn0052789	CG32789		500	0.290358	0.133259	0.238467	0.187151	0.099818	0.159113	0.421421	1.52959	0.189828
CG1665	FBgn0033451	CG1665		334	0.451186	0.179946	0.229779	0.120401	0.079092	0.291084	1.02542	2.3769	0.189821
CG6386	FBgn0027889	ballchen		601	0.407511	0.162853	0.161025	0.071368	0.061734	0.419577	0.863082	2.14715	0.189792
CG5360	FBgn0034873	CG5360		318	0.359766	0.054588	0.086341	0.083883	0.051634	0.289941	0.969749	1.8959	0.18976
CG33303	FBgn0053303	CG33303		466	0.32169	0.254428	0.21218	0.169819	0.099818	0.23331	0.404206	1.69545	0.189737
CG6291	FBgn0026150	Aminopeptidase P		274	0.393243	0.278502	0.190844	0.167739	0.099819	0.254014	0.688495	2.07266	0.189729
CG10435	FBgn0037539	CG10435		183	0.443485	0.201247	0.238466	0.199035	0.099818	0.444311	0.714114	2.34048	0.189485
CG11874	FBgn0039634	CG11874		211	0.19206	0.135113	0.062366	0.067791	0.081325	0.084404	0.39188	1.01494	0.189233
CG8388	FBgn0034062	CG8388		246	0.537055	0.063129	0.096064	0.076572	0.042272	0.4402	1.5848	2.8401	0.189097
CG8828	FBgn0033740	dim gamma-tubulin 5		201	0.52807	0.129293	0.177753	0.238701	0.099818	0.552866	1.06732	2.79382	0.189014
CG14224	FBgn0031057	CG14224		420	0.138971	0.057071	0.047215	0.059841	0.016223	0.09817	0.317957	0.735448	0.188961
CG7860	FBgn0030653	CG7860		337	0.395876	0.178535	0.111241	0.081851	0.099819	0.419959	0.808521	2.0958	0.18889
CG1444	FBgn0029975	CG1444		251	0.248694	0.042277	0.087289	0.0464	0.021765	0.219256	0.651713	1.31739	0.188777
CG9261	FBgn0015777	nervana 2		277	0.158349	0.083695	0.032011	0.042031	0.036199	0.072763	0.414058	0.839106	0.188712
CG5920	FBgn0004867	string of pearls		277	0.036467	0	0.019811	0.003817	0	0.02768	0.105515	0.19329	0.188665
CG6157	FBgn0015926	discontinuous actin hexagon		405	0.467631	0.090904	0.215137	0.064501	0.070223	0.366148	1.20442	2.47897	0.18864
CG14804	FBgn0014411	CG14804		537	0.122845	0.054068	0.05215	0.042365	0.037965	0.12079	0.221047	0.65123	0.188635
CG31852	FBgn0051852	Two A-associated protein of 42kDa		422	0.360656	0.096842	0.15135	0.150212	0.039209	0.328254	0.78716	1.91368	0.188462
CG8602	FBgn0035763	CG8602		102	0.180586	0.041856	0.075063	0.060235	0.039908	0.115615	0.44537	0.958633	0.188379
CG2767	FBgn0037537	CG2767		323	0.249598	0.104493	0.074726	0.079182	0.055994	0.247849	0.513155	1.325	0.188376
CG6382	FBgn0020443	Ef1alpha-like factor		519	0.109841	0.089848	0.082502	0.046393	0.03984	0.088645	0.126468	0.583537	0.188233
CG12360	FBgn0038111	CG12360		501	0.310767	0.107671	0.093131	0.079492	0.059839	0.328561	0.672015	1.65148	0.188175
CG12234	FBgn0031051	Ranbp21		419	0.17738	0.055338	0.056953	0.06184	0.02308	0.185234	0.382851	0.942676	0.188166
CG7436	FBgn0020392	N-myristoyl transferase		431	0.204566	0.142171	0.0307	0.03606	0.042925	0.183359	0.447979	1.08776	0.188062
CG5792	FBgn0032455	CG5792		363	0.480764	0.25472	0.238465	0.191236	0.099819	0.803284	0.488252	2.55654	0.188053
CG10160	FBgn0001258	Ecdysone-inducible gene L3		276	0.103413	0.026178	0.008904	0.013383	0.019562	0.050038	0.328756	0.550234	0.187944
CG1131	FBgn0015569	alpha-Esterase-10		375	0.418298	0.109633	0.080172	0.036786	0.071248	0.354747	1.15507	2.22595	0.187919
CG18375	FBgn0034606	CG18375		225	0.072524	0.001582	0.019959	0.028728	0.015764	0.015121	0.232304	0.385982	0.187895
CG8639	FBgn0033313	Cirl		1299	0.247031	0.090971	0.077883	0.055116	0.035831	0.34545	0.462839	1.31512	0.187839
CG3821	FBgn0002069	Aspartyl-tRNA synthetase		399	0.111437	0.039685	0.054973	0.03022	0.025716	0.03937	0.291957	0.593358	0.187807
CG11901	FBgn0029176	Ef1gamma		437	0.153793	0.0971	0.073561	0.041308	0.010263	0.050056	0.392888	0.818969	0.187789
CG6711	FBgn0011836	TBP-associated factor 2		472	0.142684	0.019654	0.073422	0.091916	0.009488	0.086889	0.336127	0.76018	0.187698
CG5555	FBgn0038686	CG5555		384	0.298252	0.087784	0.141999	0.106081	0.045079	0.411419	0.498865	1.58948	0.187641
CG10210	FBgn0039117	twister		335	0.303561	0.036125	0.104815	0.100894	0.028978	0.208163	0.835536	1.61807	0.187607
CG7145	FBgn0037138	CG7145		488	0.130523	0.131768	0.095554	0.063785	0.046979	0.05868	0.168474	0.695763	0.187597
CG17259	FBgn0031497	CG17259		502	0.080005	0.033929	0.01905	0.020494	0.029	0.081959	0.162143	0.42658	0.18755
CG33786	FBgn0061361	CG33786		235	0.375835	0.189636	0.123586	0.078942	0.063239	0.275695	0.897365	2.0043	0.187515
CG5339	FBgn0034925	CG5339		312	0.328833	0.152524	0.103062	0.07354	0.096315	0.265326	0.734492	1.75409	0.187466
CG33054	FBgn0053054	CG33054		150	0.245683	0.19842	0.135235	0.036226	0.033383	0.23573	0.426817	1.31149	0.187331
CG17285	FBgn0000639	Fat body protein 1		123	0.571379	0.261974	0.238467	0.161396	0.099819	0.544771	1.17329	3.0511	0.18727
CG10302	FBgn0032679	bicoid stability factor		428	0.223155	0.097116	0.055952	0.079083	0.048779	0.121714	0.566002	1.1918	0.187242
CG10359	FBgn0035452	CG10359		137	0.417201	0.200556	0.238185	0.133968	0.036788	0.366217	0.835883	2.2288	0.187187
CG10075	FBgn0035722	CG10075		260	0.296197	0.130416	0.053361	0.064905	0.051985	0.279504	0.706289	1.58266	0.187152
CG4082	FBgn0017577	Minichromosome maintenance 5		448	0.085624	0.052373	0.030651	0.016206	0.018284	0.018614	0.236044	0.457796	0.187035
CG8092	FBgn0033998	CG8092		370	0.253353	0.06339	0.060019	0.06115	0.071623	0.278617	0.566552	1.3547	0.187017
CG9022	FBgn0014868	Oligosaccharyltransferase 48kD subunit		458	0.153037	0.073276	0.047937	0.073104	0.064336	0.123546	0.283303	0.818539	0.186964
CG12213	FBgn0037968	CG12213		515	0.576775	0.328786	0.167048	0.108207	0.099819	0.828901	0.976208	3.08574	0.186916
CG1440	FBgn0030038	CG1440		389	0.121647	0.04465	0.026642	0.044679	0	0.124759	0.288566	0.650943	0.186878
CG8705	FBgn0013726	peanut		503	0.088795	0.047661	0.030241	0.030872	0.021862	0.043426	0.212396	0.475253	0.186837
CG6754	FBgn0086349	nbs		459	0.565893	0.255283	0.238468	0.184328	0.099818	0.772571	0.915606	3.03197	0.186642
CG8376	FBgn0000099	apterous		260	0.222439	0.014345	0.024245	0.008346	0	0.216369	0.706577	1.19232	0.18656
CG12129	FBgn0033475	CG12129		371	0.488818	0.19755	0.238467	0.224944	0.099818	0.35847	1.0127	2.62077	0.186517
CG6851	FBgn0027786	Mitochondrial carrier homolog 1		331	0.360994	0.09677	0.143097	0.20721	0.05457	0.218473	0.854471	1.93558	0.186504
CG3710	FBgn0010422	RNA polymerase II elongation factor		372	0.120341	0.066371	0.064165	0.051875	0.019581	0.050177	0.272843	0.645353	0.186473
CG17556	FBgn0038462	CG17556		207	0.158707	0.064812	0.023446	0.024782	0.019056	0.086325	0.474355	0.851483	0.186389
CG8327	FBgn0037723	Spermidine Synthase		182	0.258024	0.247692	0.157771	0.148158	0.049641	0.151746	0.371389	1.38442	0.186377
CG5887	FBgn0086687	desat1		384	0.124212	0.062496	0.078082	0.06394	0.03352	0.054359	0.249896	0.666505	0.186363
CG1964	FBgn0039688	Kuzbanian-like		172	0.383281	0.108216	0.067374	0.039002	0.01317	0.515972	0.933629	2.06064	0.186001
CG13777	FBgn0022201	milton		839	0.218612	0.101161	0.046209	0.084509	0.05543	0.176615	0.493153	1.17569	0.185944
CG3469	FBgn0015000	beta subunit of type I geranylgeranyl transferase		402	0.254541	0.116698	0.1101	0.090701	0.058622	0.242989	0.495572	1.36922	0.185902
CG1395	FBgn0003525	string		304	0.185943	0.09366	0.071793	0.069364	0.031717	0.166974	0.381049	1.0005	0.18585
CG7739	FBgn0036509	CG7739		594	0.293043	0.168004	0.098042	0.095683	0.090434	0.197214	0.635062	1.57748	0.185766
CG14728	FBgn0003312	shadow		513	0.438944	0.136239	0.122923	0.049673	0.099819	0.349138	1.16626	2.36299	0.185758
CG7185	FBgn0035872	CG7185		751	0.128801	0.04146	0.033742	0.017492	0.024212	0.103497	0.344731	0.693935	0.18561
CG2072	FBgn0026326	TXBP181-like		504	0.462212	0.173699	0.238467	0.259562	0.099819	0.396037	0.861426	2.49122	0.185536
CG32076	FBgn0052076	Alpha 3 glucosyltransferase		406	0.384934	0.09357	0.127951	0.117933	0.034283	0.347243	0.970383	2.0763	0.185394
CG8782	FBgn0022774	Ornithine aminotransferase precursor		385	0.130927	0.137393	0.103494	0.040854	0.041418	0.055016	0.197655	0.706757	0.18525
CG7843	FBgn0033062	CG7843		785	0.20545	0.056487	0.067945	0.104049	0.038632	0.238579	0.398165	1.10931	0.185206
CG17269	FBgn0038827	Fancd2		970	0.528983	0.214893	0.238466	0.202931	0.099819	0.476467	1.09783	2.85939	0.184998
CG8912	FBgn0014870	P-element somatic inhibitor		237	0.252234	0.07725	0.129002	0.144019	0.025133	0.378818	0.357104	1.36356	0.184982
CG10701	FBgn0011661	Moesin		680	0.050638	0.008781	0.008522	0.005671	0.00573	0.017726	0.176882	0.27395	0.184844
CG8103	FBgn0013591	Mi-2		716	0.089057	0.081238	0.041143	0.033653	0.033904	0.03448	0.168368	0.481843	0.184826
CG3818	FBgn0032125	Cuticular protein 30B		78	0.270859	0.231122	0.017894	0.021349	0.002599	0.179464	0.742677	1.46596	0.184765
CG12268	FBgn0039131	CG12268		406	0.284657	0.066677	0.062958	0.068695	0.065006	0.218919	0.774115	1.54103	0.184719
CG4016	FBgn0086532	Serine palmitoyltransferase subunit I		407	0.239331	0.099215	0.096755	0.095636	0.035025	0.220907	0.509465	1.29633	0.184621
CG7765	FBgn0001308	Kinesin heavy chain		743	0.054232	0.014733	0.016422	0.012163	0.010877	0.031609	0.154007	0.294043	0.184436
CG12878	FBgn0045862	barentsz		530	0.433864	0.242414	0.233838	0.13221	0.099819	0.657317	0.553262	2.35272	0.184409
CG10281	FBgn0010282	Transcription factor IIFalpha		617	0.144387	0.065428	0.043613	0.048867	0.024204	0.15124	0.305942	0.783681	0.184242
CG3431	FBgn0011327	Ubiquitin C-terminal hydrolase		321	0.130057	0.074609	0.042465	0.042313	0.006845	0.132407	0.277407	0.706103	0.18419
CG1041	FBgn0037440	CG1041		413	0.449347	0.176407	0.238467	0.206488	0.099819	0.457685	0.811554	2.43977	0.184176
CG2016	FBgn0037289	CG2016		246	0.15877	0.034795	0.065515	0	0.024352	0.090216	0.488479	0.862127	0.184161
CG10731	FBgn0034081	CG10731		144	0.448329	0.103423	0.179163	0.088086	0.08856	0.361214	1.16595	2.43472	0.18414
CG6672	FBgn0037875	CG6672		227	0.062832	0.020489	0.026335	0.032373	0.019022	0.014754	0.165441	0.341246	0.184125
CG5000	FBgn0027948	mini spindles		979	0.144608	0.072368	0.082408	0.101845	0.029721	0.076522	0.277956	0.785428	0.184114
CG8487	FBgn0033714	gartenzwerg		273	0.167592	0.119351	0.043052	0.046214	0.038926	0.159283	0.336104	0.910522	0.184061
CG13585	FBgn0035020	CG13585		130	0.341742	0.165623	0.238467	0.173919	0.033036	0.386882	0.519046	1.85872	0.183859
CG5371	FBgn0011703	Ribonucleoside diphosphate reductase large subunit		705	0.11375	0.090617	0.070232	0.070286	0.039051	0.052002	0.182871	0.618809	0.183821
CG16892	FBgn0030122	CG16892		438	0.488136	0.227515	0.145226	0.124766	0.099818	0.700276	0.870051	2.65579	0.183801
CG15080	FBgn0034391	CG15080		230	0.191308	0.107999	0.144016	0.085974	0.080627	0.431434	0	1.04136	0.18371
CG7946	FBgn0039743	CG7946		351	0.425743	0.091493	0.1512	0.077476	0.063872	0.581594	0.926175	2.31755	0.183704
CG32113	FBgn0052113	CG32113		854	0.420035	0.245758	0.151731	0.128735	0.099819	0.498988	0.74164	2.28671	0.183686
CG6877	FBgn0036813	Aut1		305	0.08395	0.043123	0.027456	0.02285	0.01861	0.044245	0.216998	0.457232	0.183605
CG17184	FBgn0037884	CG17184		376	0.170085	0.079887	0.055825	0.04221	0.038137	0.12128	0.419395	0.926819	0.183515
CG3654	FBgn0036004	CG3654		851	0.174316	0.011535	0.051249	0.038376	0.016822	0.203496	0.454217	0.950011	0.183488
CG12004	FBgn0035236	CG12004		424	0.049014	0.054607	0.011253	0.021528	0.012012	0.018339	0.100462	0.267215	0.183425
CG2970	FBgn0034936	CG2970		367	0.146407	0.075366	0.076704	0.069307	0.065912	0.135114	0.229576	0.798386	0.183379
CG17323	FBgn0032713	CG17323		204	0.161517	0.09819	0.058679	0.038578	0.047612	0.112533	0.363999	0.881108	0.183311
CG8768	FBgn0033769	CG8768		65	0.271849	0.053838	0.238467	0.046892	0.035844	0.072051	0.76438	1.48332	0.183271
CG11539	FBgn0039859	CG11539		208	0.331183	0.18326	0.221852	0.144936	0.075722	0.321649	0.529242	1.80784	0.183192
CG4008	FBgn0025117	uninitiated		438	0.100122	0.078027	0.056971	0.045547	0.034525	0.097245	0.134477	0.546914	0.183067
CG14026	FBgn0003716	thickveins		224	0.169352	0.059263	0.081836	0.065569	0.038714	0.107537	0.402989	0.92526	0.183032
CG3318	FBgn0019643	Dopamine N acetyltransferase		266	0.25688	0.192898	0.088954	0.0873	0.095765	0.166375	0.5156	1.40377	0.182993
CG1837	FBgn0030329	CG1837		452	0.370245	0.144237	0.175528	0.174493	0.080278	0.262432	0.816221	2.02343	0.182979
CG5519	FBgn0013969	GTP-binding-protein		453	0.04927	0.046637	0.011745	0.014355	0.004384	0.02591	0.11702	0.269321	0.182942
CG5930	FBgn0011289	Transcription factor IIA L		185	0.126211	0.034888	0.033092	0.023569	0.044353	0.091387	0.336564	0.690064	0.182898
CG8440	FBgn0015754	Lissencephaly-1		411	0.049393	0.002977	0.017173	0.011542	0.00213	0.032019	0.154845	0.270079	0.182884
CG6759	FBgn0025781	cdc16		461	0.263814	0.082566	0.061866	0.095126	0.027501	0.393892	0.51835	1.44312	0.182809
CG2976	FBgn0031633	CG2976		336	0.229395	0.144831	0.11106	0.113077	0.031714	0.14595	0.479987	1.25601	0.182637
CG7364	FBgn0028541	CG7364		208	0.148504	0.09329	0.015551	0.041496	0.067074	0.118928	0.328466	0.813309	0.182592
CG3140	FBgn0022708	Adenylate kinase-2		233	0.095593	0.110257	0.025359	0.068144	0.020458	0.048224	0.155923	0.523958	0.182444
CG8505	FBgn0033728	Cuticular protein 49Ae		131	0.162214	0.130476	0.041045	0	0.002284	0.15066	0.403149	0.889828	0.182298
CG9148	FBgn0025682	supercoiling factor		218	0.248755	0.101856	0.225665	0.099273	0.075598	0.215104	0.398395	1.36465	0.182285
CG8189	FBgn0019644	ATP synthase, subunit b		256	0.13436	0.064551	0.013538	0.013875	0.038791	0.10739	0.364705	0.73721	0.182255
CG1064	FBgn0011715	Snf5-related 1		371	0.050378	0	0.005499	0	0	0.014178	0.206491	0.276546	0.182169
CG11856	FBgn0039302	Nup358		881	0.434028	0.257299	0.238466	0.373333	0.099818	0.547127	0.433144	2.38322	0.182119
CG1644	FBgn0031182	Cyp6t1		232	0.588879	0.151419	0.171675	0.071665	0.081296	0.407367	1.76307	3.23537	0.182013
CG3727	FBgn0010583	dreadlocks		494	0.111055	0.069921	0.066124	0.015187	0.04346	0.084522	0.220046	0.610315	0.181963
CG14980	FBgn0035470	CG14980		456	0.353899	0.14336	0.19763	0.135507	0.064178	0.223973	0.82791	1.94646	0.181817
CG6951	FBgn0036959	CG6951		185	0.303086	0.157985	0.238465	0.182012	0.099818	0.227798	0.457915	1.66708	0.181807
CG15236	FBgn0033108	CG15236		630	0.42697	0.140322	0.231347	0.18749	0.099819	0.801692	0.461517	2.34916	0.181755
CG10992	FBgn0030521	CG10992		330	0.190355	0.160723	0.132165	0.103091	0.039683	0.09178	0.3297	1.0475	0.181724
CG17565	FBgn0038424	CG17565		289	0.257409	0.121305	0.081307	0.048847	0.066931	0.21081	0.629954	1.41656	0.181714
CG11295	FBgn0013548	lethal-(2)-denticleless		448	0.261466	0.082073	0.07773	0.041372	0.050147	0.234323	0.692735	1.43985	0.181593
CG33097	FBgn0053097	CG33097		832	0.366359	0.126203	0.120975	0.101586	0.072453	0.303266	0.926637	2.01748	0.181592
CG1560	FBgn0004657	myospheroid		413	0.265045	0.172196	0.238465	0.100271	0.099818	0.196449	0.387955	1.4602	0.181513
CG33123	FBgn0053123	CG33123		808	0.131782	0.04898	0.083531	0.088225	0.014228	0.077756	0.281733	0.726235	0.181459
CG11352	FBgn0027339	jim		263	0.105824	0.077558	0.033037	0.061692	0.023075	0.13884	0.143332	0.583358	0.181405
CG12975	FBgn0037061	CG12975		124	0.187811	0.047517	0.053084	0.043311	0.046066	0.158792	0.498848	1.03543	0.181385
CG8873	FBgn0031652	jetlag		170	0.253134	0.0882	0.107649	0.083491	0.0318	0.132021	0.699957	1.39625	0.181295
CG7196	FBgn0031944	CG7196		202	0.350399	0.045186	0.047535	0.026279	0.030895	0.690885	0.742552	1.93373	0.181204
CG4685	FBgn0039349	CG4685		109	0.248011	0.135427	0.08579	0.060511	0.051102	0.229638	0.558269	1.36875	0.181196
CG8001	FBgn0035268	CG8001		199	0.471857	0.166776	0.21828	0.325949	0.099818	0.516647	0.805519	2.60485	0.181146
CG10628	FBgn0032818	CG10628		386	0.21171	0.097741	0.104369	0.06061	0.057029	0.163044	0.474317	1.16882	0.181131
CG18247	FBgn0015295	Src homology 2, ankyrin repeat, tyrosine kinase		319	0.286243	0.132671	0.043924	0.146225	0.072308	0.285583	0.613373	1.58033	0.181129
CG2177	FBgn0039902	CG2177		359	0.204406	0.148377	0.140466	0.042455	0.099819	0.132596	0.360773	1.12889	0.181068
CG3989	FBgn0020513	ade5		426	0.11601	0.026266	0.033112	0.017448	0.010665	0.061003	0.376461	0.640965	0.180993
CG4866	FBgn0034232	CG4866		178	0.184464	0.098654	0.036236	0.03474	0.071774	0.125568	0.467902	1.01934	0.180965
CG14472	FBgn0011230	purity of essence		252	0.244163	0.105637	0.105971	0.11488	0.05138	0.245212	0.483207	1.35045	0.180801
CG11324	FBgn0025777	homer		317	0.093617	0.040156	0.007342	0.014626	0.00359	0.056727	0.30188	0.517938	0.180749
CG3051	FBgn0023169	SNF1A/AMP-activated protein kinase		254	0.055007	0.007039	0.003684	0.025875	0.028003	0.031995	0.153097	0.3047	0.180528
CG3223	FBgn0037538	CG3223		442	0.557563	0.126512	0.143832	0.08624	0.085077	0.694265	1.39512	3.08861	0.180522
CG17896	FBgn0023537	CG17896		523	0.076137	0.050375	0.020819	0.030226	0.01748	0.03568	0.191184	0.421901	0.180462
CG15585	FBgn0037406	Osiris 1		279	0.421717	0.137511	0.156149	0.090306	0.090883	0.299579	1.14132	2.33746	0.180417
CG5463	FBgn0039153	CG5463		526	0.23466	0.085582	0.103344	0.086422	0.019803	0.131648	0.640494	1.30195	0.180237
CG5063	FBgn0038327	Translin associated factor X		235	0.327168	0.165491	0.173625	0.208467	0.093253	0.290229	0.558268	1.8165	0.180109
CG1074	FBgn0037250	CG1074		480	0.256997	0.127134	0.181511	0.124352	0.062179	0.133615	0.541577	1.42736	0.18005
CG6966	FBgn0038286	CG6966		320	0.218013	0.1162	0.056477	0.036892	0.098994	0.197495	0.487496	1.21157	0.179943
CG6455	FBgn0019960	CG6455		573	0.262649	0.146719	0.07591	0.113295	0.075088	0.228295	0.558174	1.46013	0.179881
CG8680	FBgn0031684	CG8680		126	0.293762	0.140805	0.142998	0.094937	0.044454	0.138085	0.778355	1.6334	0.179847
CG5091	FBgn0032234	CG5091		363	0.40234	0.290484	0.238465	0.289139	0.099819	0.301981	0.61594	2.23817	0.179763
CG18009	FBgn0026758	TATA box binding protein-related factor 2		210	0.089102	0.036397	0.070559	0.035907	0.010135	0.124784	0.128868	0.495752	0.179731
CG7427	FBgn0036510	CG7427		92	0.171403	0.078558	0.125892	0.062678	0.053247	0.339194	0.122808	0.95378	0.179709
CG1873	FBgn0000557	Elongation factor 1alpha100E		316	0.015975	0	0.006557	0	0.006255	0.002718	0.057446	0.088951	0.179593
CG4583	FBgn0038736	ire-1		533	0.197516	0.044493	0.034172	0.064139	0.028096	0.163584	0.567798	1.0998	0.179593
CG7429	FBgn0031979	CG7429		173	0.398298	0.268223	0.209317	0.079085	0.086032	0.359762	0.818018	2.21873	0.179516
CG14881	FBgn0038425	CG14881		314	0.379252	0.155298	0.15819	0.09216	0.07846	0.319148	0.931855	2.11436	0.179369
CG33331	FBgn0067628	CG33331		213	0.276585	0.16854	0.168861	0.128905	0.072058	0.243878	0.483437	1.54226	0.179337
CG1091	FBgn0037470	CG1091		489	0.650337	0.201519	0.238465	0.372885	0.081999	0.810738	1.27125	3.62719	0.179295
CG7172	FBgn0037102	CG7172		159	0.445013	0.314761	0.238465	0.197508	0.099819	0.603007	0.585455	2.48403	0.17915
CG7826	FBgn0002777	minibrain		202	0.075362	0.024663	0.033901	0.052359	0.025174	0.019118	0.190156	0.420733	0.179121
CG7780	FBgn0000477	Deoxyribonuclease II		367	0.437223	0.21509	0.129084	0.111514	0.099819	0.486892	0.961516	2.44114	0.179106
CG4927	FBgn0034139	CG4927		218	0.696824	0.247546	0.238466	0.142887	0.097766	0.808875	1.65894	3.89131	0.179072
CG2774	FBgn0031534	CG2774		203	0.079487	0.030251	0.015037	0.020181	0.016318	0.02459	0.258061	0.443925	0.179055
CG7099	FBgn0032517	CG7099		1007	0.645371	0.305512	0.238466	0.247615	0.099818	0.759183	1.31142	3.60738	0.178903
CG2890	FBgn0030208	Protein phosphatase 4 regulatory subunit 2-related protein		183	0.126151	0.031841	0.060185	0.028677	0.00811	0.071382	0.378942	0.705288	0.178865
CG17807	FBgn0034748	CG17807		390	0.325904	0.192662	0.170872	0.114128	0.04228	0.261604	0.715477	1.82293	0.178781
CG7033	FBgn0030086	CG7033		470	0.07384	0.035422	0.037867	0.032931	0.020824	0.045364	0.167282	0.41353	0.17856
CG9140	FBgn0031771	CG9140		474	0.049018	0.020649	0.026904	0.020715	0.0036	0.035812	0.117916	0.274614	0.178498
CG4729	FBgn0036623	CG4729		365	0.261622	0.139576	0.079855	0.059575	0.099819	0.281219	0.544899	1.46657	0.178391
CG10646	FBgn0036292	CG10646		398	0.191594	0.117937	0.089575	0.046108	0.058914	0.137985	0.433568	1.07568	0.178114
CG7007	FBgn0028662	VhaPPA1-1		205	0.09185	0.040284	0.038845	0.03692	0.012203	0.071373	0.224443	0.515918	0.178032
CG16738	FBgn0003430	sloppy paired 1		213	0.228385	0.122488	0.067388	0.017225	0.037981	0.385298	0.424994	1.28376	0.177903
CG4119	FBgn0028474	CG4119		500	0.192781	0.110655	0.12835	0.078164	0.035363	0.195052	0.34373	1.0841	0.177827
CG3523	FBgn0027571	CG3523		448	0.204363	0.098358	0.033558	0.027355	0.032028	0.118254	0.635349	1.14927	0.177821
CG7523	FBgn0038533	CG7523		189	0.265465	0.129344	0.207662	0.124007	0.099819	0.205275	0.465108	1.49668	0.177369
CG8274	FBgn0013756	Megator		1765	0.416262	0.161393	0.205358	0.295304	0.099818	0.342013	0.827098	2.34725	0.177341
CG4083	FBgn0017572	Mo25		340	0.036823	0.013632	0	0.012007	0.006496	0	0.138945	0.207903	0.177116
CG11139	FBgn0033179	p47		445	0.303904	0.095957	0.081552	0.122086	0.045743	0.291298	0.775354	1.71589	0.177111
CG4424	FBgn0038765	CG4424		395	0.405621	0.040257	0.183177	0.088148	0.005934	0.551362	1.01582	2.29032	0.177102
CG2286	FBgn0017566	NADH:ubiquinone reductase 75kD subunit precursor		643	0.096576	0.045342	0.065601	0.035057	0.008442	0.044361	0.250023	0.545402	0.177073
CG3104	FBgn0031473	CG3104		94	0.128612	0.155935	0	0.077289	0.099818	0.056147	0.209118	0.726919	0.176928
CG6356	FBgn0039178	CG6356		256	0.286883	0.078746	0.13223	0.075065	0.057767	0.192469	0.79878	1.62194	0.176876
CG4005	FBgn0034970	yorkie		555	0.360579	0.142461	0.095664	0.028587	0.093164	0.412663	0.90565	2.03877	0.176861
CG11949	FBgn0010434	coracle		274	0.070659	0.021268	0.023638	0.018077	0	0.028495	0.237415	0.399552	0.176846
CG3499	FBgn0034792	CG3499		486	0.193049	0.102662	0.132239	0.111389	0.060667	0.313084	0.178707	1.0918	0.176818
CG8816	FBgn0033754	CG8816		158	0.238782	0.055555	0.108568	0.107484	0.056422	0.174894	0.608778	1.35048	0.176812
CG11121	FBgn0003460	sine oculis		519	0.125303	0.061349	0.058543	0.064676	0.07969	0.149365	0.170256	0.709182	0.176687
CG14435	FBgn0029911	CG14435		345	0.150522	0.076	0.086775	0.100671	0.041479	0.191495	0.20524	0.852182	0.176631
CG6091	FBgn0036180	CG6091		182	0.130605	0.009316	0.02348	0.050315	0.006098	0.126616	0.392992	0.739422	0.176631
CG18315	FBgn0000109	Adenine phosphoribosyltransferase		184	0.219824	0.088024	0.136223	0.012111	0.064129	0.268538	0.455696	1.24455	0.17663
CG9936	FBgn0003415	skuld		731	0.167072	0.036614	0.055649	0.021187	0.020188	0.154833	0.491131	0.946674	0.176483
CG12113	FBgn0026679	lethal (1) G0095		290	0.265156	0.038162	0.054898	0.108557	0.018641	0.320177	0.697802	1.50339	0.176372
CG32109	FBgn0052109	CG32109		289	0.48779	0.328515	0.238466	0.373335	0.099819	0.719405	0.519187	2.76652	0.176319
CG10267	FBgn0037446	CG10267		454	0.667255	0.09355	0.147554	0.221041	0.063315	0.828897	1.76307	3.78468	0.176304
CG11198	FBgn0033246	CG11198		179	0.150974	0.011817	0.032579	0.017473	0.023622	0.113913	0.505961	0.856339	0.176302
CG11876	FBgn0039635	CG11876		350	0.08893	0.06295	0.067712	0.03629	0.024539	0.08501	0.139909	0.50534	0.175981
CG5855	FBgn0000339	cornichon		144	0.077696	0.038049	0.00753	0.030368	0	0.007605	0.280643	0.441891	0.175826
CG8749	FBgn0016978	small nuclear ribonucleoprotein 70K		166	0.070651	0.007046	0.009285	0.018251	0.008758	0.113458	0.174549	0.401998	0.17575
CG15160	FBgn0032688	CG15160		439	0.290503	0.14312	0.114256	0.092432	0.069718	0.564305	0.378652	1.65299	0.175744
CG9282	FBgn0032518	Ribosomal protein L24		158	0.070126	0.006088	0.012598	0.060753	0.005931	0.021863	0.2219	0.399259	0.17564
CG11791	FBgn0039266	CG11791		202	0.366941	0.182831	0.238467	0.129723	0.099819	0.754681	0.317449	2.08991	0.175577
CG8444	FBgn0037671	CG8444		341	0.343103	0.092497	0.126587	0.128413	0.06319	0.254787	0.94662	1.9552	0.175483
CG9415	FBgn0021872	X box binding protein-1		503	0.346579	0.113228	0.143887	0.117988	0.054789	0.454485	0.745166	1.97612	0.175383
CG12054	FBgn0039831	CG12054		251	0.111748	0.135572	0.015286	0.027193	0.044405	0.028816	0.274192	0.637212	0.17537
CG2262	FBgn0025800	Smad on X		480	0.077735	0.027035	0.013061	0.035983	0.016892	0.01318	0.25957	0.443456	0.175294
CG4660	FBgn0029839	CG4660		188	0.238474	0.137058	0.112392	0.048523	0.066024	0.423465	0.336443	1.36238	0.175042
CG2126	FBgn0039876	CG2126		288	0.225417	0.117477	0.045053	0.050269	0.047588	0.130681	0.672724	1.28921	0.174849
CG12892	FBgn0033526	Caf1-105		429	0.185132	0.079626	0.105361	0.095593	0.031761	0.219736	0.341743	1.05895	0.174826
CG14515	FBgn0039648	CG14515		155	0.203743	0.101576	0.060801	0.068702	0.024476	0.078841	0.627269	1.16541	0.174825
CG6812	FBgn0036843	CG6812		277	0.209214	0.100833	0.090517	0.079464	0.036388	0.155874	0.525561	1.19785	0.174658
CG40042	FBgn0058042	CG40042		216	0.188185	0.074423	0.205619	0.045336	0.029018	0.202455	0.333021	1.07806	0.174559
CG14750	FBgn0022027	Vacuolar protein sorting 25		157	0.272527	0.095655	0.150159	0.056466	0.033858	0.19579	0.756796	1.56125	0.174557
CG2713	FBgn0024978	CG2713		437	0.209752	0.055474	0.096799	0.129596	0.029515	0.304914	0.375834	1.20188	0.174519
CG3090	FBgn0005612	Sox box protein 14		170	0.24896	0.010895	0.118337	0.128145	0.08091	0.330574	0.508998	1.42682	0.174486
CG6554	FBgn0037834	Arginine methyltransferase 1		377	0.09347	0.020416	0.023872	0.029622	0.00756	0.085518	0.275377	0.535835	0.174438
CG10413	FBgn0032689	CG10413		437	0.132466	0.052955	0.03805	0.031904	0.022477	0.10276	0.379036	0.759648	0.174378
CG9765	FBgn0026620	transforming acidic coiled-coil protein		364	0.304719	0.128428	0.141069	0.12244	0.089594	0.312518	0.652471	1.75124	0.174002
CG8121	FBgn0037680	CG8121		257	0.098213	0.019961	0.013971	0.016473	0.012139	0.06798	0.336097	0.564834	0.173879
CG9305	FBgn0032512	CG9305		242	0.336332	0.086961	0.14178	0.102855	0.034644	0.304754	0.927219	1.93455	0.173856
CG3902	FBgn0036824	CG3902		336	0.074205	0.017273	0.047852	0.023122	0.007518	0.079682	0.177251	0.426903	0.173822
CG1309	FBgn0035519	CG1309		376	0.203784	0.115867	0.054718	0.106941	0.078968	0.157411	0.455358	1.17305	0.173722
CG6376	FBgn0011766	E2F transcription factor		422	0.28222	0.102285	0.093634	0.081598	0.043702	0.333139	0.68943	1.62601	0.173566
CG4665	FBgn0035964	Dihydropteridine reductase		198	0.140082	0.12156	0.041718	0.073695	0.02469	0.083649	0.32186	0.807254	0.173529
CG12076	FBgn0027616	YT521-B		260	0.130817	0.019604	0.023432	0.04041	0.029711	0.157382	0.353706	0.755062	0.173253
CG12058	FBgn0005639	multi sex combs		507	0.367883	0.130092	0.084531	0.373336	0.081705	0.46899	0.618256	2.12479	0.173138
CG6218	FBgn0038321	CG6218		358	0.258219	0.079742	0.10934	0.114344	0.029154	0.170011	0.731818	1.49263	0.172996
CG9776	FBgn0027866	CG9776		329	0.319755	0.189064	0.113975	0.105249	0.096227	0.356112	0.670138	1.85052	0.172792
CG4702	FBgn0037992	CG4702		345	0.111762	0.050337	0.036746	0.03927	0.0568	0.070375	0.281658	0.646948	0.172753
CG17904	FBgn0032597	CG17904		313	0.161372	0.06504	0.109945	0.042313	0.021145	0.063027	0.472067	0.934909	0.172607
CG7488	FBgn0038106	CG7488		383	0.265131	0.101265	0.176267	0.116743	0.023062	0.235028	0.618909	1.53641	0.172566
CG3724	FBgn0004654	Phosphogluconate dehydrogenase		461	0.105744	0.090405	0.040745	0.037461	0.036823	0.092261	0.20987	0.613309	0.172416
CG10803	FBgn0029666	CG10803		157	0.527319	0.289487	0.238466	0.373336	0.099819	0.828897	0.70154	3.05886	0.17239
CG9919	FBgn0030742	CG9919		377	0.223139	0.027332	0.079735	0.072459	0.022695	0.371148	0.498822	1.29533	0.172264
CG10522	FBgn0002466	sticky		939	0.360396	0.119548	0.127686	0.120445	0.081508	0.265901	1.01707	2.09255	0.172228
CG7379	FBgn0038546	CG7379		497	0.28834	0.162589	0.098926	0.086534	0.082359	0.240368	0.715157	1.67427	0.172218
CG3358	FBgn0033117	CG3358		266	0.219044	0.123837	0.126563	0.086047	0.042034	0.149726	0.525133	1.27238	0.172152
CG12141	FBgn0027084	Lysyl-tRNA synthetase		257	0.119504	0.071426	0.139034	0.070392	0.032292	0.048635	0.21336	0.694643	0.172037
CG2225	FBgn0032957	CG2225		273	0.292058	0.095237	0.170092	0.03692	0.024175	0.450164	0.630108	1.69875	0.171925
CG30045	FBgn0050045	Cuticular protein 49Aa		145	0.171064	0.210431	0.061236	0.04717	0.011866	0.077055	0.416257	0.995079	0.17191
CG17735	FBgn0037277	CG17735		1075	0.141314	0.12147	0.088946	0.089911	0.042589	0.151613	0.186683	0.822526	0.171805
CG30491	FBgn0050491	CG30491		194	0.124845	0.10372	0.078852	0.087975	0.011452	0.051735	0.268382	0.726961	0.171735
CG10579	FBgn0005640	Ecdysone-induced protein 63E		533	0.05003	0.013988	0.010197	0.020456	0.008377	0.03218	0.156602	0.29183	0.171435
CG6335	FBgn0027087	Histidyl-tRNA synthetase		455	0.116035	0.04947	0.059156	0.034002	0.019278	0.070072	0.329161	0.677174	0.171352
CG3911	FBgn0035992	CG3911		178	0.062092	0.012127	0.013187	0.024686	0.018685	0.017317	0.214353	0.362447	0.171313
CG32473	FBgn0052473	CG32473		440	0.271692	0.091194	0.077236	0.072879	0.049143	0.223861	0.801484	1.58749	0.171146
CG14231	FBgn0031060	CG14231		211	0.222719	0.084594	0.147991	0.130031	0.03232	0.248777	0.436339	1.30277	0.170958
CG9684	FBgn0037583	CG9684		62	0.661004	0.387829	0.238466	0.12305	0.029009	0.666112	1.76307	3.86854	0.170867
CG9238	FBgn0036428	CG9238		101	0.204898	0.072764	0.010069	0.048321	0.021547	0.146474	0.695555	1.19963	0.170801
CG14712	FBgn0037924	CG14712		178	0.414334	0.238433	0.238467	0.102135	0.065977	0.727914	0.639502	2.42676	0.170735
CG3780	FBgn0015818	Spliceosomal protein on the X		366	0.086094	0.009561	0.034274	0.02619	0.007676	0.13012	0.210351	0.504266	0.170731
CG7789	FBgn0039698	CG7789		299	0.192991	0.100911	0.079898	0.082902	0.077251	0.241441	0.355578	1.13097	0.170642
CG8798	FBgn0036892	CG8798		497	0.252265	0.168837	0.122415	0.164658	0.089893	0.38549	0.294805	1.47836	0.170638
CG6638	FBgn0035911	CG6638		342	0.133309	0.092281	0.031509	0.038539	0.047612	0.090626	0.347444	0.78132	0.17062
CG32191	FBgn0052191	CG32191		325	0.331019	0.163756	0.166307	0.11298	0.076807	0.293287	0.797706	1.94186	0.170465
CG17489	FBgn0064225	Ribosomal protein L5		298	0.064152	0.0487	0.007787	0.004558	0.016809	0.019537	0.21496	0.376503	0.170389
CG10223	FBgn0003732	Topoisomerase 2		1125	0.154675	0.121201	0.086312	0.083178	0.051842	0.078403	0.332647	0.908258	0.170299
CG16721	FBgn0029820	CG16721		253	0.587717	0.205256	0.238466	0.358085	0.091255	0.484727	1.49176	3.45727	0.169995
CG8390	FBgn0010633	vulcan		656	0.479634	0.310556	0.238465	0.173422	0.099819	0.580964	0.938769	2.82163	0.169985
CG11859	FBgn0039306	CG11859		462	0.131225	0.049124	0.066466	0.022006	0.036222	0.076268	0.390877	0.772188	0.169939
CG12163	FBgn0037303	CG12163		374	0.179143	0.071348	0.0953	0.03838	0.046321	0.232336	0.391534	1.05436	0.169907
CG5575	FBgn0011236	ken and barbie		359	0.33421	0.107321	0.093874	0.065338	0.054188	0.495341	0.816763	1.96704	0.169905
CG15669	FBgn0043070	Misexpression suppressor of KSR 2		357	0.061982	0.003563	0.016613	0.011707	0.005825	0.052452	0.212887	0.365029	0.1698
CG3270	FBgn0033093	CG3270		277	0.170917	0.10689	0.115111	0.138336	0.053826	0.194241	0.227432	1.00675	0.169771
CG4257	FBgn0016917	Signal-transducer and activator of transcription protein at 92E		236	0.391865	0.110189	0.19695	0.120204	0.07449	0.730299	0.68476	2.30876	0.16973
CG30372	FBgn0050372	CG30372		275	0.095158	0.0997	0.043156	0.062872	0.007843	0.083681	0.168341	0.560751	0.169697
CG3880	FBgn0035057	CG3880		329	0.208265	0.098659	0.093707	0.066778	0.028232	0.352269	0.380855	1.22876	0.169491
CG10849	FBgn0035471	Sc2		302	0.152249	0.084709	0.056176	0.037898	0.04023	0.158814	0.368394	0.89847	0.169454
CG14991	FBgn0035498	Fermitin 1		388	0.10177	0.050964	0.056206	0.028679	0.034981	0.060096	0.268218	0.600914	0.169359
CG32209	FBgn0052209	serpentine		187	0.048582	0.020739	0.009599	0	0.027639	0.00776	0.172707	0.287026	0.16926
CG9067	FBgn0033605	CG9067		139	0.150369	0.043017	0.03416	0.034911	0.029353	0.114701	0.481975	0.888486	0.169242
CG2720	FBgn0024352	Hsp70/Hsp90 organizing protein homolog		502	0.112438	0.05244	0.062124	0.060628	0.031435	0.067761	0.277888	0.664714	0.169152
CG7831	FBgn0002924	non-claret disjunctional		426	0.227635	0.128441	0.080622	0.111287	0.037407	0.232541	0.528061	1.34599	0.16912
CG1768	FBgn0011202	diaphanous		426	0.194441	0.064441	0.079829	0.046301	0.065682	0.137477	0.561633	1.1498	0.169108
CG33713	FBgn0064116	CG33713		251	0.424897	0.264354	0.238466	0.373333	0.065068	0.49747	0.649644	2.51323	0.169064
CG8428	FBgn0086676	spinster		230	0.26799	0.212791	0.091004	0.081674	0.070923	0.232712	0.628651	1.58574	0.168999
CG7176	FBgn0001248	Isocitrate dehydrogenase		415	0.082016	0.029857	0.051756	0.030453	0.010501	0.108983	0.17182	0.485386	0.168971
CG5185	FBgn0026320	Twin of m4		169	0.292732	0.147145	0.090474	0.05393	0.071321	0.180945	0.896214	1.73276	0.16894
CG14764	FBgn0033236	CG14764		92	0.252497	0.070612	0.080825	0.14113	0.055103	0.260963	0.633873	1.495	0.168894
CG2098	FBgn0024891	ferrochelatase		381	0.110646	0.04446	0.072855	0.023398	0.028863	0.052956	0.322273	0.655451	0.168809
CG7433	FBgn0036927	CG7433		429	0.185178	0.135012	0.104606	0.126694	0.033923	0.129977	0.38161	1.097	0.168804
CG31973	FBgn0051973	CG31973		366	0.227115	0.079479	0.138297	0.116052	0.047393	0.201263	0.536075	1.34567	0.168774
CG8522	FBgn0015234	Helix loop helix protein 106		350	0.232491	0.035515	0.087297	0.087145	0.046724	0.168466	0.719911	1.37755	0.168771
CG8635	FBgn0033317	CG8635		409	0.134853	0.039579	0.04929	0.052625	0.027519	0.041825	0.453443	0.799134	0.168749
CG5168	FBgn0032246	CG5168		161	0.074071	0.014873	0.031369	0.026041	0.028792	0.018685	0.245187	0.439018	0.16872
CG4215	FBgn0015546	spellchecker1		444	0.236778	0.080717	0.092114	0.061544	0.039182	0.17887	0.715531	1.40474	0.168557
CG10248	FBgn0013772	Cytochrome P450-6a8		139	0.343338	0.36927	0.238466	0.373333	0.087738	0.149593	0.475725	2.03746	0.168513
CG8284	FBgn0015321	Ubiquitin conjugating enzyme 4		199	0.06172	0.009852	0.010216	0.015733	0.019836	0.028493	0.220438	0.366288	0.168501
CG11596	FBgn0023522	CG11596		387	0.257583	0.09692	0.111119	0.037934	0.080326	0.311185	0.633675	1.52874	0.168493
CG1743	FBgn0001145	Glutamine synthetase 2		293	0.066819	0.021777	0.019321	0.016407	0.013192	0.013379	0.245758	0.396653	0.168457
CG10440	FBgn0034636	CG10440		184	0.062618	0.037387	0.015262	0.01307	0	0.055434	0.187999	0.37177	0.168432
CG5729	FBgn0027836	Dgp-1		305	0.263508	0.13461	0.085925	0.07195	0.045723	0.651206	0.312027	1.56495	0.168381
CG7713	FBgn0038545	CG7713		169	0.127361	0.045349	0.045129	0.046816	0.018263	0.135563	0.338114	0.756595	0.168334
CG1871	FBgn0011586	enhancer of rudimentary		103	0.03337	0	0.027598	0.018192	0.013511	0.061669	0.043909	0.198249	0.168324
CG6363	FBgn0027378	MRG15		466	0.234335	0.089701	0.114715	0.111727	0.050995	0.402351	0.388676	1.3925	0.168284
CG11870	FBgn0037804	CG11870		850	0.19042	0.110549	0.068296	0.068422	0.071968	0.188009	0.437742	1.13541	0.167711
CG10366	FBgn0032814	CG10366		359	0.672029	0.341519	0.238466	0.3461	0.052239	0.828901	1.52943	4.00868	0.167643
CG10960	FBgn0036316	CG10960		300	0.239956	0.166057	0.14179	0.132888	0.060307	0.18911	0.501242	1.43135	0.167643
CG31359	FBgn0013278	Heat-shock-protein-70Bb		645	0.068976	0.051845	0.125245	0.060245	0.00582	0.004622	0.09472	0.411473	0.167632
CG11654	FBgn0014455	Adenosylhomocysteinase at 13		431	0.055494	0.023558	0.031475	0.01647	0.012788	0.025893	0.165399	0.331077	0.167617
CG3978	FBgn0003117	pannier		454	0.105202	0.061781	0.061846	0.027529	0.025221	0.182623	0.163434	0.627636	0.167616
CG10225	FBgn0039110	CG10225		395	0.248592	0.122553	0.121659	0.168085	0.05225	0.316935	0.453476	1.48355	0.167566
CG6617	FBgn0030944	CG6617		229	0.105359	0.03787	0.022692	0.02627	0.017689	0.132699	0.286213	0.628792	0.167558
CG3924	FBgn0013764	Chip		607	0.109885	0.056424	0.022253	0.007936	0.000991	0.048765	0.409645	0.655899	0.167533
CG6822	FBgn0035909	ergic53		367	0.124694	0.069529	0.0572	0.037904	0.036382	0.102542	0.316367	0.744618	0.16746
CG7628	FBgn0036137	CG7628		488	0.207819	0.109808	0.096558	0.038105	0.05446	0.281012	0.454689	1.24245	0.167265
CG8003	FBgn0036096	CG8003		338	0.203438	0.06844	0.14757	0.079237	0.029237	0.172607	0.516488	1.21702	0.167161
CG17221	FBgn0031500	CG17221		366	0.291421	0.155695	0.151012	0.103303	0.043683	0.253459	0.744885	1.74346	0.167151
CG9378	FBgn0014023	Rlc1		278	0.258594	0.124741	0.13064	0.084665	0.085469	0.283257	0.580335	1.5477	0.167083
CG7507	FBgn0010349	Dynein heavy chain 64C		858	0.054576	0.01775	0.015486	0.012471	0.016524	0.027125	0.182728	0.32666	0.167073
CG16792	FBgn0000426	Developmental embryonic B		88	0.049275	0	0	0	0	0.158994	0.08671	0.294979	0.167046
CG12121	FBgn0030109	CG12121		185	0.092695	0.044826	0.015031	0.029155	0.007494	0.102222	0.263516	0.554939	0.167036
CG4764	FBgn0031310	CG4764		182	0.025391	0	0.005661	0.005635	0	0.032952	0.082392	0.152031	0.167012
CG31665	FBgn0051665	CG31665		602	0.235518	0.09286	0.046427	0.033264	0.066452	0.30062	0.635259	1.4104	0.166987
CG31884	FBgn0040070	thioredoxin-2		103	0.191346	0.141381	0.123741	0.127647	0.099819	0.207846	0.254236	1.14602	0.166966
CG17249	FBgn0035249	CG17249		471	0.362024	0.293566	0.194661	0.165086	0.078382	0.605203	0.470773	2.16969	0.166855
CG2968	FBgn0028342	lethal (1) G0230		161	0.115253	0.05663	0.043398	0.045784	0.002875	0.063722	0.363257	0.690919	0.166811
CG8231	FBgn0027329	T-cp1zeta		428	0.086126	0.023432	0.02413	0.101093	0.006125	0.062639	0.213064	0.516609	0.166714
CG1594	FBgn0004864	hopscotch		359	0.505818	0.259308	0.182589	0.118937	0.099819	0.828897	1.03907	3.03444	0.166692
CG8409	FBgn0003607	Suppressor of variegation 205		243	0.391927	0.118203	0.140792	0.12291	0.024731	0.282355	1.27041	2.35133	0.166683
CG10610	FBgn0028436	ECSIT		392	0.210577	0.095567	0.12654	0.073021	0.049394	0.178589	0.529807	1.2635	0.166662
CG4649	FBgn0022359	Sorbitol dehydrogenase-2		356	0.121122	0.108549	0.063689	0.08764	0.037825	0.060659	0.247983	0.727467	0.166498
CG15237	FBgn0033104	CG15237		127	0.336303	0.070535	0.013453	0.042525	0.096938	0.412094	1.0505	2.02235	0.166294
CG2855	FBgn0031458	anterior pharynx defective 1		239	0.1745	0.076394	0.071087	0.056927	0.033855	0.106597	0.530611	1.04997	0.166195
CG10082	FBgn0034644	CG10082		379	0.176245	0.043779	0.134302	0.189856	0.032353	0.306315	0.177808	1.06066	0.166166
CG4946	FBgn0032203	CG4946		208	0.061708	0.019707	0.057814	0.054499	0.026703	0.017345	0.133958	0.371734	0.166
CG17036	FBgn0032449	CG17036		125	0.202921	0.146565	0.154577	0.066499	0.099818	0.127777	0.42548	1.22364	0.165834
CG6105	FBgn0010612	lethal (2) 06225		99	0.105948	0.095428	0.037388	0.01888	0	0.117554	0.263766	0.638964	0.165812
CG8331	FBgn0033906	CG8331		181	0.242313	0.147821	0.148437	0.130658	0.060612	0.170136	0.561784	1.46176	0.165768
CG5482	FBgn0034368	CG5482		376	0.249441	0.090506	0.15181	0.118177	0.06592	0.252436	0.576719	1.50501	0.165741
CG8878	FBgn0027504	CG8878		582	0.309272	0.085781	0.139055	0.132965	0.037187	0.364785	0.798486	1.86753	0.165605
CG5961	FBgn0038056	CG5961		193	0.243418	0.119913	0.134373	0.104869	0.093674	0.164505	0.609473	1.47023	0.165565
CG32675	FBgn0052675	Transport and Golgi organization 5		447	0.199885	0.070903	0.093916	0.066287	0.038915	0.180304	0.557632	1.20784	0.165489
CG9680	FBgn0004556	Dead box protein 73D		403	0.289054	0.091434	0.169739	0.206258	0.055588	0.260191	0.674631	1.7469	0.165467
CG1939	FBgn0037469	CG1939		232	0.242164	0.121008	0.149591	0.125888	0.080789	0.151997	0.592561	1.464	0.165413
CG5974	FBgn0010441	pelle		453	0.332168	0.19103	0.157259	0.092971	0.099818	0.476041	0.658903	2.00819	0.165407
CG1416	FBgn0032961	CG1416		142	0.179335	0.007432	0.041028	0.071314	0.001956	0.117985	0.665377	1.08443	0.165373
CG4281	FBgn0025626	CG4281		505	0.278953	0.103572	0.155613	0.110695	0.014122	0.361787	0.662738	1.68748	0.165307
CG30423	FBgn0050423	CG30423		134	0.249519	0.041084	0.140201	0.046145	0.062427	0.074709	0.89574	1.50982	0.165264
CG5022	FBgn0032225	CG5022		207	0.136265	0.083419	0.074691	0.151024	0.060265	0.050382	0.269132	0.825178	0.165134
CG2666	FBgn0001311	krotzkopf verkehrt		214	0.057444	0.022111	0.005765	0.025376	0.005594	0.031229	0.200391	0.34791	0.165112
CG5333	FBgn0038055	toys are us		324	0.258398	0.089263	0.19957	0.094355	0.063614	0.195543	0.664921	1.56566	0.165041
CG4590	FBgn0027108	innexin 2		367	0.054392	0.04626	0.020109	0.016299	0.013616	0.011354	0.167682	0.329712	0.164968
CG3988	FBgn0028552	gamma-soluble NSF attachment protein		218	0.163771	0.11526	0.113467	0.097464	0.012463	0.167455	0.322922	0.992802	0.164958
CG10721	FBgn0032846	CG10721		433	0.229271	0.09895	0.182872	0.126632	0.05304	0.198936	0.500416	1.39012	0.164929
CG8651	FBgn0003862	trithorax		440	0.224308	0.21116	0.093411	0.026942	0.067035	0.253762	0.483468	1.36009	0.164922
CG10777	FBgn0029979	CG10777		265	0.085478	0.020526	0.053265	0.016893	0.010188	0.026189	0.305765	0.518304	0.164919
CG5784	FBgn0034282	Mapmodulin		279	0.139855	0.022992	0.039058	0.027184	0.034391	0.148241	0.436521	0.848242	0.164876
CG5706	FBgn0039175	CG5706		602	0.101867	0.04912	0.047186	0.063881	0.022318	0.073616	0.260209	0.618197	0.164781
CG1709	FBgn0028671	Vha100-1		77	0.106907	0.137392	0.052066	0.038621	0.031297	0.032998	0.249877	0.649158	0.164686
CG4080	FBgn0035983	CG4080		404	0.200558	0.162684	0.134469	0.068223	0.046581	0.287409	0.31826	1.21818	0.164637
CG12018	FBgn0027903	CG12018		397	0.264806	0.145769	0.136307	0.096784	0.048321	0.198869	0.718088	1.60894	0.164584
CG12701	FBgn0031071	CG12701		436	0.281454	0.01773	0	0	0.044615	0.490031	0.876408	1.71024	0.16457
CG9429	FBgn0005585	Calreticulin		409	0.132409	0.105126	0.070234	0.090313	0.031626	0.084127	0.290991	0.804826	0.164519
CG9633	FBgn0010173	Replication Protein A 70		325	0.217294	0.135103	0.090645	0.050383	0.072517	0.277872	0.477238	1.32105	0.164486
CG3926	FBgn0014031	Serine pyruvate aminotransferase		399	0.170389	0.067283	0.053742	0.029987	0.02999	0.133664	0.551223	1.03628	0.164424
CG1910	FBgn0022349	CG1910		113	0.183813	0.107184	0.117461	0.109151	0.046903	0.116656	0.436836	1.118	0.164412
CG3936	FBgn0004647	Notch		1280	0.202934	0.111425	0.071984	0.085835	0.076369	0.162634	0.523422	1.2346	0.164372
CG5714	FBgn0000543	ecdysoneless		504	0.334263	0.156306	0.238467	0.259017	0.06712	0.34725	0.631341	2.03376	0.164357
CG9212	FBgn0030724	Nipsnap		286	0.107948	0.049786	0.035113	0.072065	0.029686	0.069712	0.292549	0.656859	0.16434
CG13139	FBgn0032230	CG13139		259	0.054124	0.032823	0.027408	0.027985	0.034134	0.03892	0.11399	0.329384	0.164319
CG13025	FBgn0036660	CG13025		90	0.457422	0.235075	0.208613	0.373336	0.099819	0.390108	1.0194	2.78377	0.164317
CG6494	FBgn0001168	hairy		422	0.177665	0.104698	0.034286	0.046937	0.036606	0.159936	0.521108	1.08124	0.164317
CG6647	FBgn0004363	porin		281	0.0782	0	0.003419	0.040471	0.003255	0.057706	0.293105	0.476156	0.164232
CG33979	FBgn0028388	capulet		440	0.114313	0.101186	0.036199	0.049909	0.048288	0.042947	0.303652	0.696494	0.164126
CG12252	FBgn0035026	CG12252		926	0.261473	0.151916	0.142949	0.130016	0.027312	0.305903	0.57548	1.59505	0.163928
CG9060	FBgn0030096	Zpr1		407	0.210993	0.082384	0.128573	0.139007	0.035792	0.190746	0.500267	1.28776	0.163845
CG15427	FBgn0010473	turtle		489	0.041055	0.012815	0.004392	0	0.011596	0.014131	0.166584	0.250573	0.163844
CG8024	FBgn0002567	lightoid		262	0.11593	0.111079	0.064637	0.072605	0.011163	0.203774	0.128762	0.70795	0.163755
CG6013	FBgn0038675	CG6013		218	0.173386	0.094198	0.071633	0.072974	0.049101	0.105822	0.491859	1.05897	0.16373
CG13345	FBgn0086356	tumbleweed		351	0.309828	0.145042	0.063167	0.05587	0.056502	0.369943	0.89207	1.89242	0.16372
CG31637	FBgn0051637	CG31637		196	0.161143	0.05628	0.081099	0.07988	0.088968	0.182598	0.334704	0.984672	0.163651
CG11180	FBgn0034528	CG11180		196	0.243099	0.114871	0.233805	0.110206	0.040379	0.106689	0.637214	1.48626	0.163564
CG5099	FBgn0011666	musashi		828	0.152669	0.125309	0.091654	0.076075	0.087033	0.126631	0.274051	0.933422	0.163558
CG18572	FBgn0003189	rudimentary		448	0.221831	0.179406	0.179756	0.043939	0.099819	0.284473	0.3472	1.35642	0.163541
CG7490	FBgn0000100	Ribosomal protein LP0		318	0.043118	0.011409	0.008197	0.010058	0.012766	0.042028	0.136164	0.26374	0.163487
CG11059	FBgn0039928	calsyntenin-1		785	0.159625	0.100756	0.154112	0.072302	0.054522	0.116697	0.31857	0.976584	0.163452
CG32528	FBgn0052528	CG32528		368	0.094177	0.019621	0.023924	0.006078	0.001829	0.078191	0.352681	0.576501	0.16336
CG8266	FBgn0033339	sec31		564	0.165488	0.069112	0.048084	0.027809	0.026507	0.159453	0.516821	1.01327	0.16332
CG15002	FBgn0011653	masquerade		408	0.108872	0.182183	0.034921	0.050341	0.099818	0.137265	0.053502	0.666902	0.16325
CG9858	FBgn0000326	cricklet		320	0.334529	0.14989	0.202812	0.07778	0.099818	0.293173	0.891413	2.04941	0.163231
CG3891	FBgn0035993	CG3891		220	0.179951	0.161759	0.090527	0.073969	0.030197	0.379582	0.186522	1.10251	0.16322
CG6969	FBgn0039005	CG6969		366	0.38698	0.160125	0.180328	0.160958	0.076171	0.246943	1.15995	2.37146	0.163182
CG2915	FBgn0033241	CG2915		249	0.227145	0.03612	0.099857	0.040471	0.015685	0.154927	0.817989	1.39219	0.163156
CG18350	FBgn0003659	Sex lethal		302	0.160609	0.034506	0.047007	0.046042	0.022909	0.161061	0.512727	0.984861	0.163078
CG5111	FBgn0039343	CG5111		441	0.464612	0.370324	0.238466	0.290678	0.099819	0.463183	0.923196	2.85028	0.163006
CG6603	FBgn0026418	Hsc70Cb		350	0.120179	0.058164	0.019874	0.046691	0.021541	0.114669	0.356196	0.737314	0.162996
CG4619	FBgn0032166	CG4619		186	0.482554	0.1612	0.213757	0.097782	0.084675	0.289958	1.63073	2.96066	0.162989
CG11739	FBgn0037239	CG11739		321	0.145894	0.079442	0.136489	0.097839	0.062301	0.094759	0.278661	0.895385	0.16294
CG6349	FBgn0004493	DNA polymerase alpha 180kD		272	0.285686	0.098036	0.09544	0.096035	0.067276	0.305808	0.805167	1.75345	0.162928
CG1407	FBgn0033474	CG1407		237	0.18232	0.120222	0.07008	0.044522	0.063354	0.237294	0.401489	1.11928	0.16289
CG9947	FBgn0030752	CG9947		360	0.206468	0.153883	0.118906	0.107495	0.084311	0.217801	0.379048	1.26791	0.162841
CG4070	FBgn0011837	Tis11 homolog		246	0.165189	0.04641	0.106078	0.023019	0.067406	0.510688	0.095696	1.01449	0.16283
CG14103	FBgn0036908	CG14103		350	0.560745	0.339575	0.238466	0.367862	0.099819	0.757251	1.08005	3.44377	0.162829
CG2168	FBgn0017545	Ribosomal protein S3A		269	0.073855	0.002596	0.011526	0.003729	0	0.034553	0.327467	0.453726	0.162774
CG30147	FBgn0050147	Hillarin		158	0.061932	0.01783	0.018954	0.044745	0	0.006035	0.231004	0.3805	0.162765
CG3353	FBgn0038869	CG3353		360	0.266795	0.065978	0.097374	0.0603	0.047761	0.17281	0.928136	1.63915	0.162764
CG1474	FBgn0023506	Es2		450	0.267922	0.159106	0.145376	0.110963	0.059779	0.276051	0.627026	1.64622	0.16275
CG7439	FBgn0087035	Argonaute 2		256	0.396257	0.524664	0.238468	0.270154	0.099819	0.221211	0.684268	2.43484	0.162745
CG8340	FBgn0010339	upstream of RpIII128		368	0.026253	0.003936	0.002812	0.010689	0.003186	0.014577	0.099923	0.161376	0.162682
CG7125	FBgn0038603	Protein Kinase D		286	0.248777	0.054442	0.05449	0.066095	0.042413	0.257891	0.805252	1.52936	0.162667
CG3530	FBgn0028497	CG3530		239	0.127891	0.043079	0.0384	0.076205	0.040284	0.117098	0.34354	0.786497	0.162608
CG8776	FBgn0033764	CG8776		229	0.152857	0.076502	0.064226	0.010248	0.017974	0.167778	0.450671	0.940256	0.16257
CG5939	FBgn0003149	Paramyosin		357	0.077614	0.015502	0.029874	0.010494	0.013571	0.027416	0.303354	0.477825	0.162432
CG9484	FBgn0002431	hyperplastic discs		421	0.17741	0.080184	0.045078	0.044419	0.057554	0.098725	0.589023	1.09239	0.162405
CG4278	FBgn0014092	CG4278		135	0.248074	0.196362	0.14227	0.143227	0.042597	0.262917	0.492701	1.52815	0.162336
CG9177	FBgn0030719	eIF5		214	0.057163	0.010191	0.02656	0.017232	0.011116	0.05708	0.172899	0.352241	0.162284
CG17337	FBgn0033035	CG17337		395	0.140119	0.073852	0.069131	0.023377	0.017873	0.14869	0.391385	0.864427	0.162095
CG3335	FBgn0036018	CG3335		497	0.315837	0.122139	0.15663	0.174442	0.056562	0.226845	0.896687	1.94914	0.162039
CG18578	FBgn0040259	Ugt86Da		271	0.305237	0.14402	0.117786	0.069133	0.04042	0.268925	0.938311	1.88383	0.16203
CG32156	FBgn0005536	Myosin binding subunit		416	0.189879	0.087254	0.068778	0.089481	0.002864	0.349938	0.384252	1.17245	0.161951
CG9126	FBgn0045073	Stromal interaction molecule		157	0.096245	0.082765	0.030229	0.056773	0.012936	0.014617	0.300991	0.594556	0.161877
CG33719	FBgn0027540	PFTAIRE-interacting factor 1A		390	0.384934	0.139844	0.22508	0.183627	0.082702	0.316849	1.04519	2.37823	0.161857
CG3458	FBgn0026015	Topoisomerase 3beta		424	0.138634	0.061418	0.068129	0.033746	0.030186	0.114149	0.410498	0.85676	0.161812
CG7036	FBgn0035106	rhinoceros		497	0.10274	0.033862	0.057331	0.081272	0.025241	0.034419	0.300157	0.635022	0.16179
CG1342	FBgn0039795	CG1342		650	0.411573	0.141439	0.19648	0.14336	0.093091	0.42186	1.13715	2.54495	0.161722
CG2249	FBgn0040773	CG2249		71	0.157772	0.022961	0	0	0.009292	0.299261	0.486343	0.975629	0.161713
CG1890	FBgn0039869	CG1890		108	0.210485	0.124569	0.238467	0.103913	0.05851	0.144064	0.421786	1.30179	0.161688
CG7920	FBgn0039737	CG7920		434	0.106164	0.076899	0.064806	0.042593	0.025732	0.108631	0.231869	0.656694	0.161664
CG4606	FBgn0026616	alpha-Man-IIb		249	0.084306	0.048905	0.030142	0.045122	0.019912	0.042754	0.250499	0.52164	0.161617
CG1078	FBgn0037255	CG1078		681	0.243858	0.077847	0.107699	0.093267	0.052646	0.410339	0.523718	1.50937	0.161562
CG3842	FBgn0029866	CG3842		320	0.230313	0.113856	0.137637	0.032636	0.022509	0.192895	0.696075	1.42592	0.161519
CG33208	FBgn0053208	MICAL		408	0.137278	0.024954	0.048852	0.058527	0	0.152956	0.427387	0.849954	0.161512
CG9953	FBgn0035726	CG9953		168	0.202889	0.13544	0.13995	0.073956	0.03553	0.12642	0.542646	1.25683	0.161429
CG3633	FBgn0034727	mitochondrial ribosomal protein S29		377	0.210345	0.081651	0.062075	0.054174	0.044788	0.162187	0.687895	1.30312	0.161417
CG9648	FBgn0017578	Max		173	0.233504	0.084905	0.130211	0.105291	0.033384	0.241814	0.617838	1.44695	0.161377
CG4233	FBgn0001125	Glutamate oxaloacetate transaminase 2		237	0.149136	0.112347	0.096071	0.17066	0.063402	0.134801	0.197792	0.924209	0.161366
CG8764	FBgn0011227	oxen		55	0.166501	0.039838	0.07834	0.099838	0.01178	0.233877	0.401997	1.03217	0.161311
CG9862	FBgn0034646	Rae1		351	0.060325	0.018195	0.039679	0.041011	0.0151	0.057657	0.142062	0.374029	0.161284
CG32701	FBgn0028327	lethal (1) G0320		245	0.120018	0.015792	0.017025	0.019936	0.042557	0.143954	0.38503	0.744312	0.161247
CG8893	FBgn0001092	Glyceraldehyde 3 phosphate dehydrogenase 2		332	0.039292	0.010844	0.00515	0.009131	0.003497	0.038644	0.137166	0.243724	0.161215
CG9186	FBgn0035206	CG9186		311	0.248359	0.134026	0.078195	0.109942	0.075447	0.150218	0.745512	1.5417	0.161094
CG5068	FBgn0035951	CG5068		371	0.148469	0.034989	0.026029	0.033057	0.022121	0.09245	0.565033	0.922148	0.161003
CG16979	FBgn0036512	CG16979		646	0.320696	0.149917	0.125678	0.114258	0.056476	0.291057	0.934573	1.99265	0.160939
CG10535	FBgn0037926	CG10535		180	0.399533	0.228456	0.238465	0.277762	0.089468	0.415505	0.833485	2.48267	0.160928
CG3408	FBgn0036008	CG3408		346	0.369156	0.146572	0.125356	0.264536	0.070011	0.452761	0.865701	2.29409	0.160916
CG12272	FBgn0036571	CG12272		471	0.254643	0.06328	0.102889	0.086114	0.037064	0.259904	0.779304	1.5832	0.160841
CG11278	FBgn0036341	Syntaxin 13		300	0.282304	0.210733	0.118365	0.075856	0.065007	0.228219	0.77565	1.75613	0.160753
CG14028	FBgn0015031	cyclope		80	0.155238	0	0.065805	0.078942	0.038974	0.188394	0.438964	0.966317	0.160649
CG4314	FBgn0003515	scarlet		356	0.149978	0.065289	0.054356	0.030015	0.058962	0.060618	0.514401	0.933619	0.160642
CG1433	FBgn0019637	Another transcription unit		287	0.112157	0.064927	0.093644	0.054401	0	0.145147	0.228552	0.698828	0.160493
CG6598	FBgn0011768	Formaldehyde dehydrogenase		380	0.090684	0.030446	0.019746	0.026434	0.024119	0.117435	0.256431	0.565295	0.160419
CG14517	FBgn0039625	beta4GalNAcTB		223	0.270734	0.297842	0.171904	0.145393	0.09945	0.227268	0.476765	1.68936	0.160259
CG6181	FBgn0032340	CG6181		419	0.428894	0.209772	0.235811	0.12544	0.099819	0.571117	1.00611	2.67697	0.160216
CG31000	FBgn0011224	hephaestus		226	0.037163	0.005597	0.00907	0.004333	0.008199	0.020658	0.147099	0.232119	0.160103
CG7834	FBgn0039697	CG7834		253	0.060887	0.044966	0.011113	0.028276	0.013717	0.025614	0.195833	0.380406	0.160058
CG12321	FBgn0038577	CG12321		256	0.361452	0.091041	0.093152	0.078229	0.052602	0.245846	1.33661	2.25893	0.16001
CG6702	FBgn0004580	Calbindin 53E		302	0.028502	0	0.003791	0.01018	0.002883	0.023077	0.10989	0.178323	0.159834
CG7277	FBgn0031713	CG7277		353	0.290867	0.079274	0.150942	0.087715	0.056078	0.243459	0.911494	1.81983	0.159832
CG8600	FBgn0035765	CG8600		170	0.117047	0.071531	0.006363	0.018758	0.040826	0.084636	0.39318	0.732341	0.159826
CG6057	FBgn0040283	SMC1		221	0.05303	0.007694	0.01312	0.014458	0	0.043204	0.200433	0.331939	0.159758
CG5913	FBgn0039385	CG5913		478	0.290873	0.180622	0.238467	0.16142	0.071326	0.301657	0.576845	1.82121	0.159714
CG4523	FBgn0029891	PTEN-induced putative kinase 1		512	0.224055	0.113582	0.099386	0.076078	0.039087	0.261209	0.590411	1.40381	0.159605
CG7987	FBgn0038244	CG7987		841	0.279071	0.093053	0.086101	0.098456	0.034941	0.40567	0.751636	1.74893	0.159567
CG16733	FBgn0037665	CG16733		366	0.273473	0.088004	0.177085	0.070398	0.069057	0.362922	0.673085	1.71402	0.15955
CG12773	FBgn0024365	CG12773		302	0.128159	0.030968	0.044853	0.049493	0	0.141332	0.408567	0.803372	0.159526
CG10733	FBgn0061492	logjam		243	0.119007	0.047988	0.024323	0.046788	0.043787	0.045965	0.418437	0.746295	0.159464
CG32604	FBgn0026713	lethal (1) G0007		488	0.182411	0.132926	0.086623	0.105228	0.052804	0.155506	0.428436	1.14393	0.159459
CG31149	FBgn0051149	CG31149		122	0.09088	0.009992	0.040629	0.020348	0.050337	0.053388	0.304427	0.570001	0.159438
CG9436	FBgn0033101	CG9436		277	0.236373	0.045216	0.110734	0.053702	0.03651	0.235052	0.765101	1.48269	0.159422
CG6073	FBgn0039417	CG6073		370	0.284616	0.069753	0.079978	0.098733	0.064168	0.212935	0.975501	1.78568	0.159388
CG11771	FBgn0039252	CG11771		354	0.263057	0.101597	0.175037	0.100345	0.038166	0.194385	0.77801	1.6506	0.159371
CG10103	FBgn0035715	CG10103		460	0.145877	0.077875	0.058988	0.064424	0.023452	0.149971	0.394807	0.915394	0.15936
CG4663	FBgn0033812	CG4663		496	0.291514	0.109775	0.132956	0.111778	0.032458	0.3058	0.845574	1.82986	0.15931
CG8270	FBgn0035703	CG8270		417	0.21792	0.058885	0.052843	0.04489	0.023945	0.184946	0.78448	1.36791	0.159309
CG8728	FBgn0033235	CG8728		473	0.165455	0.071045	0.093881	0.098245	0.040758	0.178073	0.391316	1.03877	0.159279
CG5830	FBgn0036556	CG5830		341	0.055963	0.048479	0.033201	0.011279	0.031653	0.036504	0.134385	0.351464	0.159228
CG10585	FBgn0037044	CG10585		413	0.147166	0.084394	0.054634	0.019809	0.048238	0.159784	0.410503	0.924528	0.15918
CG3136	FBgn0033010	Atf6		269	0.491004	0.426421	0.238466	0	0.099819	0.828901	1.00001	3.08462	0.159178
CG16941	FBgn0038464	CG16941		433	0.104085	0.058911	0.049659	0.018404	0.039079	0.067555	0.316275	0.653968	0.159159
CG2746	FBgn0002607	Ribosomal protein L19		202	0.044778	0	0	0.020589	0	0.005979	0.210032	0.281378	0.159138
CG1655	FBgn0030242	sister of feo		382	0.448785	0.247924	0.238466	0.19564	0.066037	0.591605	1.03168	2.82014	0.159136
CG3733	FBgn0016132	Chromodomain-helicase-DNA-binding protein 1		800	0.26235	0.192639	0.157504	0.133674	0.083127	0.330455	0.48918	1.64893	0.159103
CG4561	FBgn0027080	Tyrosyl-tRNA synthetase		406	0.117902	0.040485	0.033022	0.033404	0.020697	0.050377	0.445407	0.741294	0.159049
CG3894	FBgn0035059	CG3894		230	0.193954	0.062656	0.086912	0.147576	0.064385	0.28126	0.384045	1.22079	0.158876
CG15102	FBgn0034405	Juvenile hormone epoxide hydrolase 2		376	0.199284	0.129134	0.107488	0.07904	0.069086	0.23561	0.43483	1.25447	0.158859
CG8247	FBgn0033348	CG8247		659	0.457327	0.255911	0.238467	0.151924	0.099819	0.544453	1.13095	2.87885	0.158857
CG3172	FBgn0038206	twinfilin		342	0.150668	0.101061	0.085818	0.040362	0.040371	0.095157	0.435538	0.948975	0.158769
CG7283	FBgn0036213	Ribosomal protein L10Ab		217	0.053034	0.03338	0.031068	0	0.015835	0.021178	0.179843	0.334338	0.158624
CG14314	FBgn0038581	CG14314		218	0.253184	0.128357	0.07876	0.062093	0.055331	0.228911	0.790197	1.59683	0.158554
CG7112	FBgn0035879	CG7112		419	0.106901	0.010975	0.019688	0.019946	0.003091	0.06038	0.453772	0.674753	0.15843
CG7219	FBgn0031973	CG7219		366	0.375314	0.260326	0.192875	0.104965	0.099819	0.403269	0.93303	2.3696	0.158387
CG6915	FBgn0035898	CG6915		262	0.305596	0.164791	0.169079	0.06764	0.099818	0.42934	0.693187	1.92945	0.158385
CG18497	FBgn0016977	split ends		703	0.240165	0.113346	0.096019	0.076483	0.074223	0.330709	0.585671	1.51662	0.158356
CG10047	FBgn0028400	Synaptotagmin IV		197	0.034468	0.005786	0.010165	0.005156	0.004827	0.012556	0.144757	0.217715	0.158317
CG18250	FBgn0034072	Dystroglycan		850	0.238401	0.11671	0.148842	0.064133	0.065033	0.251336	0.621416	1.50587	0.158314
CG33106	FBgn0043884	multiple ankyrin repeats single KH domain		1326	0.146027	0.145555	0.080093	0.04753	0.02381	0.35221	0.127163	0.922388	0.158314
CG10155	FBgn0020767	Sprouty-related protein with EVH-1 domain		460	0.129282	0.027541	0.024444	0.065674	0.022374	0.202507	0.344951	0.816773	0.158284
CG5940	FBgn0000404	Cyclin A		567	0.282519	0.16776	0.225841	0.22637	0.092077	0.421892	0.368991	1.78545	0.158234
CG8824	FBgn0045063	fused lobes		384	0.272042	0.197163	0.146223	0.127764	0.099819	0.29689	0.579461	1.71936	0.158223
CG14211	FBgn0031044	CG14211		423	0.275264	0.131644	0.049584	0.062943	0.06357	0.255541	0.90173	1.74028	0.158173
CG5921	FBgn0029835	CG5921		551	0.258597	0.125455	0.07	0.077701	0.046598	0.269175	0.788281	1.63581	0.158085
CG12795	FBgn0031535	CG12795		219	0.212524	0.108307	0.134495	0.087715	0.08293	0.260401	0.458812	1.34518	0.157989
CG10253	FBgn0033983	CG10253		283	0.231399	0.081702	0.125699	0.099222	0.053449	0.197397	0.676803	1.46567	0.157879
CG1877	FBgn0015509	lin-19-like		609	0.119954	0.082121	0.014738	0.044995	0.0132	0.151112	0.333671	0.759791	0.157878
CG12212	FBgn0003053	pebbled		284	0.228314	0.229472	0.088733	0.077743	0.099818	0.172266	0.550521	1.44687	0.157799
CG6692	FBgn0013770	Cysteine proteinase-1		352	0.123463	0.063216	0.045507	0.045477	0.041372	0.121084	0.342365	0.782484	0.157783
CG11375	FBgn0039227	polybromo		477	0.148846	0.059601	0.08487	0.035212	0.032373	0.137888	0.444676	0.943466	0.157765
CG5553	FBgn0011425	DNAprim		434	0.230324	0.093344	0.106962	0.078176	0.039051	0.23487	0.678187	1.46091	0.157657
CG4463	FBgn0001224	Heat shock protein 23		180	0.276524	0.076836	0.090501	0.116189	0.083263	0.251676	0.859484	1.75447	0.157611
CG33956	FBgn0001297	kayak		192	0.371611	0.211888	0.238467	0.260019	0.099819	0.715085	0.461042	2.35793	0.1576
CG11156	FBgn0002878	mutagen-sensitive 101		640	0.316425	0.211988	0.125996	0.057333	0.099819	0.335049	0.861668	2.00828	0.15756
CG3135	FBgn0003390	shifted		279	0.178941	0.091522	0.086107	0.034198	0.062462	0.236627	0.445896	1.13575	0.157553
CG4241	FBgn0067783	alternative testis transcripts open reading frame A		251	0.196676	0.115025	0.122962	0.062648	0.045054	0.236209	0.469918	1.24849	0.157531
CG4603	FBgn0035593	CG4603		386	0.18588	0.090363	0.107852	0.090142	0.06481	0.154564	0.486789	1.1804	0.157472
CG3203	FBgn0029897	Ribosomal protein L17		184	0.047046	0.022188	0.018095	0.010127	0.024197	0.020939	0.156382	0.298974	0.157358
CG4947	FBgn0031321	tRNA-guanine transglycosylase		401	0.10958	0.057864	0.057272	0.034407	0.037224	0.117142	0.28318	0.696669	0.157291
CG8111	FBgn0035825	CG8111		278	0.243972	0.092673	0.150541	0.110977	0.034052	0.32338	0.596336	1.55193	0.157205
CG1511	FBgn0025936	Eph receptor tyrosine kinase		780	0.06689	0.056351	0.044703	0.016411	0.028413	0.055111	0.157644	0.425523	0.157195
CG34378	FBgn0085407	PDGF- and VEGF-related factor 3		153	0.418631	0.524664	0.111622	0.14579	0.099819	0.281412	1.084	2.66593	0.15703
CG32032	FBgn0043806	CG32032		326	0.363468	0.178917	0.148503	0.133831	0.085895	0.409731	0.995293	2.31564	0.156962
CG1907	FBgn0039674	CG1907		308	0.181713	0.190028	0.068754	0.087689	0.041265	0.12407	0.464273	1.15779	0.156948
CG12298	FBgn0003545	subito		162	0.212842	0.174508	0.226265	0.109044	0.099819	0.184967	0.349077	1.35652	0.156903
CG5193	FBgn0004915	Transcription factor IIB		316	0.018519	0	0	0	0.002469	0.012883	0.084231	0.118102	0.156805
CG6876	FBgn0036487	CG6876		466	0.073236	0.027431	0.027994	0.031349	0.008344	0.048921	0.249801	0.467076	0.156797
CG9946	FBgn0004925	eIF-2alpha		333	0.081769	0.017377	0.048668	0.026318	0.020051	0.061588	0.265739	0.52151	0.156793
CG11986	FBgn0037656	CG11986		382	0.231714	0.116879	0.110748	0.133309	0.049018	0.340767	0.496687	1.47912	0.156656
CG33932	FBgn0066303	CG33932		146	0.169895	0.037719	0.118081	0.039758	0.007098	0.20553	0.50675	1.08483	0.15661
CG8400	FBgn0034068	caspar		418	0.192177	0.073908	0.163242	0.097521	0.058641	0.252625	0.389627	1.22774	0.156529
CG8947	FBgn0028967	26-29kD-proteinase		487	0.115487	0.048256	0.066274	0.056667	0.027088	0.092145	0.331934	0.737851	0.156518
CG11190	FBgn0030035	CG11190		653	0.300836	0.144031	0.13789	0.123667	0.095333	0.402212	0.718178	1.92215	0.15651
CG6020	FBgn0037001	CG6020		419	0.128178	0.072739	0.044961	0.045657	0.045666	0.132918	0.348932	0.819051	0.156496
CG32627	FBgn0052627	CG32627		262	0.262557	0.26667	0.08716	0.07521	0.099819	0.527576	0.359019	1.67801	0.156469
CG4611	FBgn0035591	CG4611		395	0.23322	0.082908	0.129768	0.064129	0.055169	0.171425	0.754555	1.49117	0.1564
CG9867	FBgn0031421	CG9867		417	0.24075	0.136948	0.238466	0.071883	0.051468	0.218593	0.581306	1.53941	0.156391
CG2503	FBgn0010750	antimeros		646	0.119765	0.077944	0.05221	0.094762	0.042417	0.123737	0.255589	0.766424	0.156265
CG6131	FBgn0039480	Cuticular protein 97Ea		288	0.141144	0.100907	0.090676	0.051193	0.030569	0.036932	0.452126	0.903547	0.156211
CG2145	FBgn0030251	CG2145		526	0.280738	0.196607	0.189533	0.058095	0.099819	0.316478	0.658485	1.79975	0.155987
CG31728	FBgn0051728	CG31728		183	0.087484	0.034196	0.024779	0	0.016907	0.036327	0.361665	0.561358	0.155844
CG5517	FBgn0001247	Insulin degrading metalloproteinase		714	0.22361	0.053413	0.034192	0.053206	0.031942	0.177322	0.86132	1.435	0.155825
CG12230	FBgn0000257	carnation		457	0.225675	0.127383	0.146107	0.132674	0.049173	0.141562	0.625704	1.44828	0.155823
CG14039	FBgn0028572	quick-to-court		115	0.120717	0.038302	0.008059	0.026667	0.026163	0.084329	0.470783	0.77502	0.15576
CG3107	FBgn0033005	CG3107		379	0.260726	0.105873	0.238467	0.096413	0.060583	0.155217	0.757294	1.67457	0.155697
CG8064	FBgn0038597	CG8064		250	0.177678	0.083311	0.022843	0.045045	0.04983	0.180068	0.582535	1.14131	0.155679
CG8625	FBgn0011604	Imitation SWI		973	0.051258	0.011026	0.014801	0.022724	0.009053	0.045849	0.174604	0.329315	0.15565
CG8280	FBgn0000556	Elongation factor 1alpha48D		463	0.015242	0.001186	0.005947	0.012854	0.00949	0.006233	0.04701	0.097962	0.155591
CG5505	FBgn0035633	Ubiquitin specific protease 36		270	0.127732	0.052999	0.107893	0.039759	0.005703	0.209116	0.278016	0.821218	0.15554
CG15736	FBgn0043001	Chrac-16		118	0.277211	0.053126	0.224895	0.083633	0.054323	0.351998	0.737457	1.78264	0.155506
CG8740	FBgn0027585	CG8740		253	0.173797	0.069324	0.051739	0.047393	0.028907	0.170336	0.577283	1.11878	0.155345
CG11199	FBgn0046704	Liprin-alpha		286	0.034212	0.00798	0	0.007144	0.006812	0.018177	0.145936	0.220261	0.155325
CG11734	FBgn0031107	HERC2		185	0.318756	0.071361	0.091267	0.082623	0.016316	0.193434	1.27896	2.05271	0.155285
CG10527	FBgn0034583	CG10527		304	0.128568	0.070364	0.057674	0.036331	0.015724	0.055692	0.463626	0.827979	0.155279
CG12390	FBgn0015582	defective in the avoidance of repellents		455	0.2077	0.140437	0.139048	0.097141	0.053547	0.195172	0.504602	1.33765	0.155273
CG31176	FBgn0051176	CG31176		126	0.16407	0.127775	0.092492	0.084002	0.032032	0.205887	0.350537	1.0568	0.155252
CG4364	FBgn0032138	CG4364		426	0.157429	0.037159	0.049384	0.042472	0.028431	0.103134	0.596249	1.01426	0.155216
CG7756	FBgn0001217	Heat shock protein cognate 2		321	0.098747	0.039518	0.118251	0.07864	0.024532	0.094882	0.181791	0.636361	0.155175
CG14722	FBgn0037943	CG14722		525	0.22994	0.087037	0.098993	0.080174	0.030349	0.206783	0.749823	1.4831	0.15504
CG2040	FBgn0010114	hikaru genki		717	0.186627	0.080115	0.130573	0.106699	0.022425	0.245023	0.432795	1.20426	0.154973
CG9710	FBgn0021768	nudC		349	0.193379	0.070459	0.139376	0.082609	0.011816	0.106151	0.645191	1.24898	0.154829
CG6654	FBgn0038301	CG6654		237	0.371815	0.072382	0.06989	0.057077	0.040378	0.362616	1.4282	2.40236	0.154771
CG11793	FBgn0003462	Superoxide dismutase		153	0.138743	0.05843	0.058112	0.077071	0.055149	0.036839	0.472983	0.897327	0.154618
CG1017	FBgn0035294	CG1017		463	0.136935	0.058216	0.060682	0.071228	0.036459	0.090021	0.432117	0.885658	0.154614
CG3265	FBgn0027066	Eb1		423	0.132944	0.12612	0.091408	0.087063	0.048781	0.073971	0.300512	0.860799	0.154443
CG4467	FBgn0039064	CG4467		187	0.120101	0.038652	0.014196	0.016859	0.029337	0.145992	0.412941	0.778078	0.154356
CG7861	FBgn0033055	CG7861		88	0.315315	0.087367	0.067634	0.186028	0.092775	0.24034	1.05395	2.04341	0.154308
CG6769	FBgn0030878	CG6769		359	0.177998	0.112881	0.083311	0.085009	0.030726	0.145812	0.518316	1.15405	0.154237
CG11881	FBgn0039638	dim gamma-tubulin 6		233	0.309406	0.290173	0.238466	0.274555	0.066851	0.8289	0	2.00835	0.15406
CG11980	FBgn0037652	CG11980		338	0.275543	0.124996	0.224611	0.14264	0.084139	0.19608	0.744045	1.79205	0.153758
CG9613	FBgn0037574	Coenzyme Q biosynthesis protein 2		256	0.178779	0.11105	0.043299	0.100982	0.037599	0.186842	0.504477	1.16303	0.153719
CG4164	FBgn0031256	CG4164		176	0.102156	0.019325	0.09977	0.070669	0.014246	0.102352	0.256156	0.664674	0.153693
CG10268	FBgn0032811	CG10268		168	0.223283	0.160551	0.157473	0.080519	0.067956	0.191115	0.572353	1.45325	0.153644
CG8314	FBgn0034057	CG8314		243	0.09277	0.068686	0.010203	0.028546	0.001224	0.044139	0.358296	0.603864	0.153627
CG3717	FBgn0013432	bcn92		86	0.213132	0.108914	0.066534	0.083982	0.076312	0.194506	0.644521	1.3879	0.153564
CG17271	FBgn0038829	CG17271		281	0.118518	0.06212	0.062159	0.040104	0.015685	0.13324	0.340182	0.772008	0.153519
CG34126	FBgn0083962	CG34126		488	0.107792	0.044016	0.015815	0.04161	0.020411	0.113962	0.35909	0.702696	0.153398
CG1591	FBgn0029133	REG		259	0.121913	0.056698	0.07455	0.110785	0.03258	0.077744	0.321006	0.795276	0.153296
CG3957	FBgn0034876	wing morphogenesis defect		268	0.077678	0.03224	0.029047	0.036696	0.027832	0.019983	0.283405	0.506881	0.153247
CG30084	FBgn0083919	CG30084		315	0.139761	0	0.238465	0.053805	0.022143	0.195916	0.26199	0.91208	0.153233
CG12283	FBgn0015399	kekkon-1		318	0.261574	0.125959	0.102003	0.030522	0.042163	0.166626	0.979546	1.70839	0.153111
CG9752	FBgn0034614	CG9752		350	0.211365	0.193134	0.154089	0.096107	0.099818	0.137629	0.488472	1.38061	0.153095
CG8927	FBgn0038405	CG8927		406	0.229216	0.102484	0.094588	0.090142	0.038305	0.217898	0.724616	1.49725	0.153091
CG34407	FBgn0085436	Not1		778	0.233694	0.075882	0.094366	0.096507	0.042041	0.255474	0.730696	1.52866	0.152875
CG18397	FBgn0032723	short spindle 3		127	0.170547	0.068376	0.069052	0.215503	0.013801	0.578378	0	1.11566	0.152867
CG1435	FBgn0026144	sarcoplasmic calcium-binding protein		321	0.189481	0.127789	0.035896	0.055424	0.059744	0.174594	0.597111	1.24004	0.152802
CG1794	FBgn0033438	Matrix metalloproteinase 2		254	0.217103	0.13791	0.155134	0.078292	0.099818	0.237016	0.495784	1.42106	0.152776
CG5786	FBgn0010770	peter pan		303	0.151294	0.077711	0.031333	0.085613	0.031985	0.117107	0.495939	0.990982	0.152671
CG5942	FBgn0000212	brahma		491	0.125532	0.077299	0.063682	0.072741	0.05963	0.115708	0.307944	0.822536	0.152616
CG9206	FBgn0001108	Glued		432	0.107731	0.060057	0.079605	0.062519	0.013179	0.063016	0.319877	0.705984	0.152597
CG9554	FBgn0000320	eyes absent		681	0.108843	0.023045	0.039047	0.028935	0.022403	0.134754	0.356322	0.713349	0.15258
CG5412	FBgn0038806	CG5412		243	0.178259	0.095896	0.082634	0.065433	0.02025	0.129457	0.597858	1.16979	0.152386
CG4141	FBgn0015279	Pi3K92E		389	0.36045	0.169989	0.180551	0.122339	0.065965	0.279012	1.18756	2.36586	0.152354
CG14724	FBgn0019624	Cytochrome c oxidase subunit Va		155	0.137527	0.029092	0.059988	0.059196	0.019827	0.24061	0.356452	0.902692	0.152352
CG9739	FBgn0016797	frizzled 2		477	0.065314	0.038517	0.031855	0.026539	0.022418	0.00551	0.238564	0.428717	0.152348
CG9738	FBgn0024326	MAP kinase kinase 4		279	0.128824	0.081428	0.073708	0.010274	0.058391	0.155835	0.337183	0.845643	0.152339
CG14228	FBgn0086384	Merlin		416	0.110963	0.011625	0.021462	0.011928	0.0167	0.05195	0.504036	0.728664	0.152283
CG9626	FBgn0037565	CG9626		287	0.352342	0.251172	0.238466	0.112587	0.083227	0.828901	0.448011	2.31471	0.152219
CG5384	FBgn0032216	CG5384		421	0.159311	0.098606	0.076519	0.069121	0.054188	0.145972	0.443251	1.04697	0.152164
CG9044	FBgn0031752	CG9044		338	0.203479	0.081475	0.055327	0.051487	0.050973	0.133392	0.762103	1.33824	0.15205
CG9796	FBgn0038149	CG9796		248	0.241422	0.086744	0.092129	0.047888	0.05089	0.313094	0.756423	1.58859	0.151973
CG3221	FBgn0034569	dim gamma-tubulin 3		284	0.477482	0.193005	0.238468	0.270435	0.099818	0.303405	1.55975	3.14236	0.15195
CG5640	FBgn0032207	CG5640		467	0.070414	0.028212	0.038519	0.018116	0.013246	0.044972	0.249941	0.46342	0.151944
CG6463	FBgn0047038	CG6463		124	0.118292	0.058607	0.036732	0.048532	0.012074	0.106734	0.398838	0.779809	0.151694
CG4406	FBgn0023545	CG4406		361	0.100429	0.039809	0.047562	0.093906	0.031291	0.10206	0.24705	0.662107	0.151681
CG1244	FBgn0035357	CG1244		286	0.205973	0.114306	0.134582	0.077703	0.082332	0.654207	0.089141	1.35824	0.151647
CG8536	FBgn0027538	beta4GalNAcTA		423	0.245276	0.085544	0.079905	0.036444	0.023441	0.358029	0.789428	1.61807	0.151586
CG8291	FBgn0034049	CG8291		404	0.162881	0.059658	0.076493	0.043029	0.027452	0.474639	0.230649	1.0748	0.151545
CG3198	FBgn0029887	CG3198		221	0.169803	0.085851	0.107392	0.100005	0.045537	0.164929	0.447374	1.12089	0.151489
CG3903	FBgn0001987	Gliotactin		466	0.070107	0.027609	0.017525	0.021212	0.013393	0.03635	0.276617	0.462813	0.15148
CG2224	FBgn0039773	CG2224		390	0.198907	0.082979	0.048108	0.046936	0.061605	0.136726	0.737943	1.3132	0.151467
CG9066	FBgn0030703	CG9066		177	0.161501	0.150467	0.070466	0.098336	0.056862	0.1271	0.40181	1.06654	0.151425
CG14312	FBgn0038596	CG14312		77	0.096703	0.034556	0.039419	0.011555	0	0.025879	0.430682	0.638794	0.151384
CG31997	FBgn0051997	CG31997		155	0.167377	0.053545	0.148444	0.098531	0.099818	0.104314	0.433703	1.10573	0.151372
CG5946	FBgn0036211	CG5946		330	0.126539	0.022987	0.04659	0.050079	0.013355	0.113107	0.463854	0.836511	0.15127
CG4908	FBgn0032195	CG4908		420	0.117692	0.106357	0.109516	0.072597	0.044852	0.12686	0.200215	0.778089	0.151258
CG1583	FBgn0030013	CG1583		169	0.301713	0.117017	0.170945	0.151071	0.099818	0.291343	0.863993	1.9959	0.151166
CG4621	FBgn0032321	YL-1		262	0.181364	0.064884	0.089496	0.126804	0.029837	0.173087	0.534334	1.19981	0.151161
CG7288	FBgn0030969	CG7288		425	0.07073	0.029423	0.050104	0.027267	0.006399	0.072605	0.211397	0.467925	0.151157
CG1240	FBgn0035370	CG1240		288	0.19494	0.074004	0.028176	0.052323	0.045304	0.208864	0.687019	1.29063	0.151043
CG6341	FBgn0028737	Elongation factor 1 beta		227	0.069768	0.020684	0.059903	0.034914	0.006705	0.059075	0.21095	0.461999	0.151013
CG12269	FBgn0038665	CG12269		113	0.329087	0.12696	0.064543	0.017466	0.09039	0.182921	1.36787	2.17924	0.15101
CG10071	FBgn0016726	Ribosomal protein L29		76	0.117914	0.05814	0.027896	0.036195	0.04486	0.071216	0.424669	0.78089	0.151
CG12267	FBgn0038057	CG12267		437	0.276319	0.113659	0.121852	0.147254	0.070121	0.277824	0.823197	1.83023	0.150975
CG10898	FBgn0037911	CG10898		362	0.159071	0.104925	0.055004	0.076856	0.025949	0.171196	0.460641	1.05364	0.150973
CG3337	FBgn0038871	CG3337		192	0.179598	0.094982	0.104462	0.056152	0.038916	0.138491	0.577011	1.18961	0.150972
CG6944	FBgn0002525	Lamin		214	0.184029	0.092148	0.083406	0.174518	0.079172	0.188753	0.417254	1.21928	0.150933
CG5414	FBgn0036569	CG5414		74	0.245951	0.121429	0.088827	0	0.099818	0.17376	0.899876	1.62966	0.150922
CG4572	FBgn0038738	CG4572		280	0.185703	0.160606	0.071325	0.060272	0.029432	0.120506	0.602715	1.23056	0.150909
CG13849	FBgn0038964	Nop56		525	0.090312	0.04944	0.009707	0.037213	0.027943	0.054879	0.329094	0.598588	0.150875
CG8778	FBgn0033761	CG8778		280	0.140717	0.043524	0.110199	0.08956	0.032422	0.108052	0.408736	0.93321	0.150788
CG4584	FBgn0013349	Deoxyuridine triphosphatase		153	0.087546	0.111869	0.029547	0.006689	0.065842	0.053319	0.225808	0.58062	0.15078
CG1093	FBgn0004879	pollux		255	0.166318	0.069887	0.026435	0.074873	0.032436	0.161373	0.57175	1.10307	0.150777
CG5645	FBgn0036254	CG5645		256	0.254891	0.061865	0.091903	0.083634	0.027777	0.271418	0.899373	1.69086	0.150746
CG12737	FBgn0025864	Calmodulin-binding protein related to a Rab3 GDP/GTP exchange protein		417	0.115555	0.043879	0.0481	0.030522	0.018832	0.136883	0.372818	0.766589	0.150739
CG31232	FBgn0051232	kokopelli		263	0.164636	0.045985	0.091341	0.053485	0.037718	0.236378	0.462726	1.09227	0.150728
CG5659	FBgn0017418	ariadne		494	0.084438	0.027984	0.051879	0.04126	0.034603	0.071292	0.248768	0.560224	0.150722
CG2759	FBgn0003996	white		421	0.169751	0.043485	0.012727	0.051672	0.019355	0.165172	0.664418	1.12658	0.150678
CG8825	FBgn0031506	glaikit		463	0.241839	0.115645	0.097186	0.107494	0.051678	0.142338	0.848928	1.60511	0.150668
CG4012	FBgn0023081	genghis khan		809	0.12504	0.109004	0.018692	0.062219	0.06724	0.218371	0.229377	0.829943	0.150661
CG3425	FBgn0017482	Type III alcohol dehydrogenase		355	0.149964	0.099575	0.07115	0.066864	0.046982	0.101242	0.459771	0.995548	0.150635
CG5490	FBgn0003717	Toll		623	0.3508	0.231467	0.238467	0.112759	0.081893	0.276117	1.03818	2.32968	0.150578
CG5823	FBgn0038515	CG5823		169	0.269097	0.260154	0.238467	0.230974	0.006727	0.529312	0.254451	1.78918	0.150402
CG4658	FBgn0032170	CG4658		179	0.291832	0.056687	0.191517	0.035953	0.031154	0.223574	1.10995	1.94067	0.150377
CG2146	FBgn0015933	dilute class unconventional myosin		865	0.164438	0.061157	0.071783	0.074039	0.034954	0.167386	0.519801	1.09356	0.15037
CG10990	FBgn0030520	CG10990		283	0.128874	0.028221	0.072502	0.030393	0.011861	0.048002	0.53789	0.857743	0.150248
CG8567	FBgn0013799	Deformed epidermal autoregulatory factor-1		392	0.12193	0.037099	0.044844	0.080376	0.00854	0.070119	0.448629	0.811537	0.150246
CG7067	FBgn0024945	Nitrilase and fragile histidine triad fusion protein		493	0.221817	0.151647	0.163918	0.108713	0.071929	0.24845	0.510614	1.47709	0.150172
CG8295	FBgn0034051	Myelodysplasia/myeloid leukemia factor		197	0.125844	0.091274	0.015793	0.044294	0.060646	0.140233	0.359942	0.838026	0.150167
CG7838	FBgn0025458	Bub1-related kinase		460	0.344591	0.174214	0.202855	0.086686	0.0822	0.360673	1.04413	2.29535	0.150126
CG5748	FBgn0001222	Heat shock factor		425	0.150886	0.113404	0.113688	0.136913	0.099818	0.18436	0.206116	1.00518	0.150108
CG14162	FBgn0040823	dpr6		185	0.064977	0.04245	0.032435	0.054908	0.010999	0	0.227113	0.432882	0.150103
CG1263	FBgn0024939	Ribosomal protein L8		256	0.032483	0	0.007988	0	0.003853	0.00669	0.1654	0.216414	0.150097
CG10447	FBgn0032816	CG10447		156	0.1573	0.079118	0.055942	0.123696	0	0.14234	0.489896	1.04829	0.150054
CG3947	FBgn0037019	CG3947		357	0.290065	0.085757	0.134507	0.12967	0.059773	0.288375	0.949194	1.93734	0.149723
CG5201	FBgn0020493	Daughters against dpp		562	0.488256	0.198789	0.238466	0.232498	0.099819	0.790789	1.21336	3.26197	0.149681
CG2910	FBgn0027548	spenito		334	0.081029	0.023562	0.033384	0.079031	0.017157	0.122774	0.184558	0.541495	0.149639
CG5931	FBgn0036548	CG5931		407	0.039233	0.018365	0.012634	0.022783	0.007171	0.030565	0.131652	0.262403	0.149514
CG8676	FBgn0010229	Hormone receptor-like in 39		130	0.055584	0.022415	0.02159	0.003093	0.006403	0.053921	0.208852	0.371858	0.149476
CG5520	FBgn0039562	Glycoprotein 93		699	0.076739	0.044967	0.04875	0.042984	0.023177	0.031598	0.245329	0.513544	0.14943
CG7740	FBgn0026189	prominin-like		291	0.360244	0.265844	0.23181	0.250942	0.099819	0.828897	0.375643	2.4132	0.149281
CG9354	FBgn0037686	Ribosomal protein L34b		171	0.119033	0.037409	0.194958	0.066661	0.03065	0.066855	0.282395	0.797961	0.149171
CG8063	FBgn0038105	yellow-f2		238	0.29293	0.185645	0.238467	0.163329	0.068732	0.317364	0.698223	1.96469	0.149097
CG31057	FBgn0051057	tau		398	0.112251	0.01618	0.034834	0.03468	0.014318	0.125361	0.415428	0.753052	0.149061
CG12244	FBgn0015763	licorne		353	0.121145	0.051586	0.052635	0.019798	0.039429	0.142281	0.386581	0.813455	0.148926
CG5188	FBgn0032247	CG5188		312	0.252351	0.18411	0.238467	0.23792	0.059712	0.249807	0.472276	1.69464	0.148911
CG4237	FBgn0020655	GTPase-activating protein 69C		530	0.174351	0.084529	0.062215	0.068448	0.025978	0.10877	0.648068	1.17236	0.148718
CG5190	FBgn0034351	CG5190		407	0.260108	0.124574	0.174548	0.149766	0.068798	0.267694	0.70379	1.74928	0.148694
CG8532	FBgn0028582	liquid facets		413	0.083138	0.062343	0.051844	0.031733	0.020443	0.057046	0.252775	0.559322	0.148641
CG6547	FBgn0037833	mitochondrial ribosomal protein L37		387	0.320388	0.22404	0.238467	0.257922	0.099819	0.250344	0.76455	2.15553	0.148635
CG40160	FBgn0058160	CG40160		429	0.251614	0.127169	0.237864	0.084809	0.067459	0.171482	0.752895	1.69329	0.148595
CG7673	FBgn0000551	Ecdysone-dependent gene 78E		132	0.210533	0.045043	0.076675	0.05952	0.029927	0.255001	0.741343	1.41804	0.148467
CG33113	FBgn0053113	Rtnl1		201	0.086157	0.039907	0.061208	0.000291	0	0.058429	0.334341	0.580333	0.148461
CG4475	FBgn0020415	Imaginal disc growth factor 2		385	0.228925	0.100462	0.131789	0.09434	0.078151	0.209659	0.699558	1.54288	0.148375
CG3209	FBgn0034971	CG3209		222	0.301763	0.306225	0.116358	0.108571	0.075323	0.318752	0.809925	2.03692	0.148147
CG7878	FBgn0037549	CG7878		637	0.317931	0.262546	0.238468	0.325553	0.079906	0.443367	0.479992	2.14776	0.148029
CG5657	FBgn0038042	Sarcoglycan beta		379	0.310744	0.17683	0.163882	0.130082	0.054103	0.28816	0.977015	2.10082	0.147916
CG5991	FBgn0026576	CG5991		268	0.303365	0.221235	0.207559	0.141733	0.064489	0.305571	0.807778	2.05173	0.147858
CG9705	FBgn0036661	CG9705		144	0.114055	0.073879	0.068468	0.051663	0.003921	0.085192	0.374756	0.771934	0.147752
CG4897	FBgn0005593	Ribosomal protein L7		253	0.107402	0.00799	0.011255	0.026806	0.026123	0.093814	0.453949	0.727339	0.147664
CG8200	FBgn0024754	flotillin		379	0.029848	0.02879	0.016712	0.01881	0.01083	0.013967	0.083205	0.202162	0.147644
CG3689	FBgn0035987	CG3689		204	0.042442	0.015782	0.009458	0.027454	0.003142	0.062131	0.127132	0.287541	0.147603
CG8967	FBgn0004839	off-track		147	0.361861	0.108517	0.140319	0.095956	0.079883	0.828901	0.836331	2.45177	0.147592
CG6821	FBgn0002564	Larval serum protein 1 gamma		378	0.251061	0.073658	0.238465	0.065402	0.020935	0.155916	0.896011	1.70145	0.147557
CG11205	FBgn0003082	photorepair		386	0.148233	0.110955	0.08973	0.074671	0.072978	0.124671	0.383514	1.00475	0.147532
CG11331	FBgn0028990	Serpin-27A		485	0.298385	0.143169	0.10362	0.047303	0.085616	0.284403	1.06016	2.02265	0.147522
CG17654	FBgn0000579	Enolase		467	0.060493	0.023684	0.056297	0.039032	0.020476	0.08545	0.124639	0.410071	0.147518
CG1707	FBgn0033162	CG1707		176	0.110231	0.014163	0.099769	0.123049	0.028757	0.057322	0.314275	0.747566	0.147453
CG3534	FBgn0038463	CG3534		331	0.179485	0.134641	0.170567	0.12359	0.060788	0.184154	0.364099	1.21732	0.147442
CG31731	FBgn0028539	CG31731		273	0.325128	0.306896	0.238465	0.257725	0.099819	0.490814	0.487655	2.2065	0.14735
CG3799	FBgn0027593	Ephexin		604	0.327338	0.181958	0.158678	0.130056	0.099819	0.290204	1.03447	2.22252	0.147282
CG1155	FBgn0040279	Osiris 14		296	0.163162	0.058505	0.084164	0.03795	0.02462	0.13096	0.609129	1.10849	0.147193
CG14372	FBgn0038156	CG14372		239	0.100908	0.065815	0.024956	0.010328	0.043916	0.08893	0.350806	0.685659	0.147169
CG34403	FBgn0085432	pangolin		316	0.082152	0.024449	0.052044	0.040562	0.039368	0.036627	0.283185	0.558387	0.147124
CG7962	FBgn0010350	CDP diglyceride synthetase		67	0.225654	0.235533	0.17156	0.168146	0.053798	0.174504	0.505819	1.53501	0.147005
CG9578	FBgn0031094	CG9578		278	0.206882	0.101511	0.137328	0.096002	0.035336	0.231093	0.599935	1.40809	0.146924
CG17332	FBgn0027779	Vacuolar H[+]-ATPase SFD subunit		165	0.087191	0.023688	0.013476	0.008534	0.032734	0.178663	0.249274	0.59356	0.146895
CG15435	FBgn0031608	CG15435		249	0.390007	0.136374	0.176941	0.157251	0.057414	0.656395	1.08096	2.65535	0.146876
CG18809	FBgn0042132	CG18809		203	0.199265	0.092651	0.068365	0.059558	0.089919	0.146056	0.702352	1.35817	0.146716
CG2174	FBgn0030252	unconventional myosin class XV		713	0.055638	0.016395	0.015165	0.017661	0.00164	0.085884	0.187014	0.379397	0.146648
CG8983	FBgn0033663	ERp60		482	0.115795	0.052424	0.065975	0.069493	0.020181	0.061199	0.404646	0.789713	0.146629
CG6014	FBgn0027542	CG6014		280	0.352962	0.183185	0.238468	0.121609	0.035838	0.32807	1.14827	2.4084	0.146555
CG14998	FBgn0035500	CG14998		1003	0.176401	0.143721	0.085023	0.083287	0.060261	0.260023	0.394949	1.20366	0.146553
CG14816	FBgn0023517	CG14816		291	0.217395	0.056103	0.163779	0.126209	0.0451	0.149494	0.725518	1.4836	0.146532
CG2813	FBgn0031268	CG2813		138	0.212119	0.075359	0.076661	0.043376	0.053863	0.211757	0.774661	1.4478	0.146512
CG9104	FBgn0030800	CG9104		384	0.102208	0.007934	0.014473	0.006321	0.011411	0.056518	0.498829	0.697694	0.146494
CG9945	FBgn0034527	CG9945		349	0.523034	0.137695	0.137585	0.136484	0.066485	0.80636	1.76307	3.57071	0.146479
CG17691	FBgn0039993	CG17691		142	0.195415	0.161086	0.202316	0.088677	0.099818	0.105008	0.482265	1.33458	0.146424
CG4063	FBgn0023444	ebi		635	0.100841	0.112064	0.080972	0.10118	0.043944	0.152737	0.097286	0.689024	0.146353
CG14100	FBgn0036889	CG14100		327	0.365151	0.197162	0.142035	0.109145	0.04394	0.36047	1.27764	2.49554	0.146321
CG10802	FBgn0029664	CG10802		445	0.220762	0.081094	0.161088	0.12684	0.04502	0.188951	0.685034	1.50879	0.146317
CG1448	FBgn0028373	innexin 3		392	0.10268	0.027663	0.027678	0.040346	0.021372	0.096112	0.386751	0.702602	0.146142
CG7162	FBgn0037109	Mediator complex subunit 1		559	0.248461	0.144614	0.097388	0.091979	0.048396	0.72477	0.34503	1.70064	0.146099
CG5802	FBgn0038863	CG5802		346	0.160798	0.101042	0.073523	0.085899	0.090127	0.096115	0.493215	1.10072	0.146085
CG10105	FBgn0033935	SAPK-interacting protein 1		478	0.289007	0.16316	0.10422	0.069254	0.092038	0.305176	0.956023	1.97888	0.146046
CG6418	FBgn0036104	CG6418		276	0.233602	0.188236	0.16769	0.118512	0.068537	0.218722	0.604624	1.59992	0.146008
CG5820	FBgn0013272	Gp150		466	0.302135	0.288192	0.238466	0.209215	0.099819	0.554808	0.379042	2.07168	0.145841
CG4758	FBgn0011584	Translocation protein 1		262	0.198023	0.106459	0.11698	0.041118	0.069298	0.190598	0.635474	1.35795	0.145825
CG6847	FBgn0030884	CG6847		335	0.114493	0.015231	0.074135	0.054693	0.004566	0.0323	0.489864	0.785282	0.145799
CG18278	FBgn0033836	CG18278		379	0.272057	0.264907	0.238467	0.182989	0.099819	0.21758	0.591259	1.86708	0.145713
CG8974	FBgn0030693	CG8974		273	0.189592	0.066591	0.12572	0.063513	0.099818	0.25587	0.500178	1.30128	0.145696
CG4445	FBgn0027558	polypeptide GalNAc transferase 3		188	0.177384	0.069342	0.02931	0.043009	0.013752	0.125965	0.758735	1.2175	0.145696
CG6383	FBgn0086905	crumbs		818	0.184395	0.077709	0.078034	0.049274	0.040494	0.1681	0.668149	1.26615	0.145634
CG10602	FBgn0032721	CG10602		449	0.170858	0.060872	0.082608	0.039382	0.045509	0.131911	0.643169	1.17431	0.145497
CG17342	FBgn0017581	Lk6		694	0.104773	0.074175	0.065046	0.041726	0.046381	0.173133	0.21504	0.720274	0.145463
CG2789	FBgn0031263	CG2789		175	0.158832	0.132327	0.075124	0.070956	0.021483	0.121603	0.512232	1.09256	0.145376
CG11513	FBgn0041164	armitage		365	0.347001	0.253313	0.238466	0.373333	0.091843	0.277588	0.80625	2.38779	0.145323
CG1822	FBgn0014133	bifocal		822	0.264554	0.105154	0.155699	0.104459	0	0.576948	0.613645	1.82046	0.145323
CG9829	FBgn0086371	poly		251	0.242358	0.068662	0.084505	0.019876	0.061012	0.446582	0.7456	1.6686	0.145247
CG12070	FBgn0000416	Saposin-related		406	0.224038	0.099548	0.190663	0.075457	0.045895	0.203454	0.704169	1.54322	0.145175
CG30069	FBgn0050069	CG30069		1777	0.229807	0.147461	0.099028	0.137372	0.090302	0.210916	0.669004	1.58389	0.14509
CG13748	FBgn0033355	CG13748		112	0.17685	0.099226	0.103207	0.116507	0.001401	0.323156	0.398609	1.21896	0.145083
CG11561	FBgn0003444	smoothened		671	0.203665	0.137806	0.088405	0.043162	0.095157	0.246735	0.588929	1.40386	0.145075
CG8432	FBgn0026378	Rab escort protein		296	0.331268	0.151459	0.173193	0.29499	0.099819	0.355921	0.877526	2.28418	0.145027
CG3224	FBgn0029885	CG3224		170	0.146173	0.102728	0.118531	0.080849	0.049312	0.115004	0.396372	1.00897	0.144874
CG8789	FBgn0036896	wallenda		727	0.326731	0.135926	0.082163	0.097032	0.092101	0.31156	1.21027	2.25578	0.144841
CG10601	FBgn0014343	mirror		373	0.130161	0.14871	0.062435	0.08635	0.099818	0.147613	0.223648	0.898735	0.144827
CG6213	FBgn0026753	Vacuolar H[+] ATPase G-subunit		117	0.061627	0.024499	0.068245	0.025342	0	0.024748	0.221135	0.425596	0.144802
CG30497	FBgn0050497	CG30497		187	0.073335	0.012613	0.007037	0.015146	0.03399	0.02795	0.3364	0.506471	0.144796
CG17052	FBgn0031097	obstructor-A		247	0.11794	0.064071	0.007468	0.049334	0.063327	0.080526	0.432247	0.814913	0.144727
CG8991	FBgn0033654	Sine oculis-binding protein		204	0.603739	0.52466	0.238467	0.347167	0.099819	0.828899	1.53147	4.17422	0.144635
CG4035	FBgn0015218	Eukaryotic initiation factor 4E		252	0.175186	0.163785	0.076066	0.00944	0.036039	0.121448	0.629765	1.21173	0.144575
CG31855	FBgn0051855	CG31855		113	0.182765	0.085853	0.072392	0.036998	0	0.473497	0.412946	1.26445	0.144541
CG9917	FBgn0030740	CG9917		133	0.364507	0.31402	0.231684	0.095853	0.031282	0.310526	1.17466	2.52253	0.1445
CG17759	FBgn0004435	G protein alpha49B		408	0.026978	0.017614	0.012527	0.028883	0.00311	0	0.098094	0.187206	0.144109
CG1109	FBgn0046222	CG1109		434	0.075338	0.123259	0.006904	0.007381	0.009107	0.050853	0.250064	0.522906	0.144076
CG32067	FBgn0010762	simjang		130	0.098349	0.063564	0.036424	0.010167	0	0.044178	0.430379	0.683061	0.143983
CG6988	FBgn0014002	Protein disulfide isomerase		503	0.102702	0.030467	0.034755	0.033187	0.009121	0.10217	0.400912	0.713314	0.143979
CG15154	FBgn0041184	Suppressor of cytokine signaling at 36E		106	0.108103	0.023553	0.038676	0.021097	0.008284	0.058143	0.493687	0.751543	0.143841
CG7154	FBgn0031947	CG7154		433	0.243242	0.096688	0.100466	0.086716	0.098209	0.290116	0.775892	1.69133	0.143817
CG7188	FBgn0035871	CG7188		238	0.215843	0.064726	0.039928	0.102657	0.037485	0.199132	0.841246	1.50102	0.143798
CG6375	FBgn0025140	pitchoune		453	0.215092	0.102926	0.084833	0.061944	0.076093	0.296843	0.659594	1.49733	0.143651
CG5546	FBgn0036761	Mediator complex subunit 19		231	0.079789	0.01004	0.01569	0.011594	0.019319	0.080749	0.338309	0.55549	0.143637
CG4926	FBgn0010407	Ror		422	0.216331	0.158273	0.081283	0.311077	0.080367	0.213216	0.445739	1.50629	0.143619
CG5694	FBgn0032197	CG5694		259	0.376074	0.200094	0.161547	0.147803	0.087997	0.537502	1.10804	2.61905	0.143592
CG8223	FBgn0037624	CG8223		502	0.270609	0.111579	0.078189	0.155602	0.03199	0.27255	0.964795	1.88531	0.143535
CG7123	FBgn0002527	Laminin B1		665	0.182217	0.090748	0.116773	0.04485	0.057599	0.117971	0.65974	1.2699	0.143489
CG6195	FBgn0038723	CG6195		363	0.019776	0	0.016787	0.00751	0.003162	0.028138	0.062498	0.137871	0.143438
CG7997	FBgn0034117	CG7997		276	0.180077	0.133655	0.114577	0.130822	0.057002	0.123272	0.516591	1.256	0.143374
CG9159	FBgn0028419	Kruppel homolog 2		274	0.188884	0.08214	0.067678	0.089051	0.016937	0.211156	0.663266	1.31911	0.14319
CG3556	FBgn0029708	CG3556		390	0.128186	0.048877	0.053159	0.003577	0.039182	0.088114	0.534232	0.895327	0.143172
CG4792	FBgn0039016	Dicer-1		156	0.294993	0.147092	0.100489	0.06978	0.099819	0.666422	0.682483	2.06108	0.143126
CG33214	FBgn0053214	CG33214		435	0.289568	0.10905	0.121425	0.057028	0.080827	0.346518	1.0192	2.02361	0.143095
CG1100	FBgn0028690	Rpn5		478	0.096884	0.036027	0.024227	0.038192	0.024217	0.080434	0.377331	0.677312	0.143042
CG32068	FBgn0052068	CG32068		148	0.139864	0.169556	0.118666	0.071454	0.04341	0.160285	0.274639	0.977874	0.143029
CG4230	FBgn0031683	CG4230		302	0.304328	0.130337	0.151599	0.239621	0.036399	0.262018	1.00357	2.12788	0.14302
CG4972	FBgn0032217	CG4972		384	0.262408	0.357148	0.238465	0.193798	0.099819	0.395028	0.289198	1.83586	0.142934
CG18815	FBgn0042138	CG18815		214	0.12543	0.038797	0.010544	0.023564	0.022369	0.069396	0.587708	0.877808	0.14289
CG5753	FBgn0003520	staufen		521	0.300096	0.112935	0.14948	0.135612	0.05769	0.307016	1.03875	2.10158	0.142795
CG31132	FBgn0011785	BRWD3		450	0.109504	0.024056	0.063437	0.084071	0.023656	0.080657	0.381962	0.767343	0.142705
CG10236	FBgn0002526	Laminin A		410	0.216502	0.134975	0.090054	0.053973	0.099819	0.189891	0.732204	1.51742	0.142678
CG11164	FBgn0030507	CG11164		279	0.335226	0.162909	0.238467	0.197325	0.096871	0.346662	0.9731	2.35056	0.142615
CG1994	FBgn0027330	lethal (1) G0020		455	0.192503	0.124795	0.077133	0.097622	0.048413	0.259773	0.549989	1.35023	0.142571
CG6512	FBgn0036702	CG6512		379	0.19681	0.135881	0.179551	0.114683	0.066073	0.181277	0.507513	1.38179	0.142431
CG9054	FBgn0015075	Dead-box-1		400	0.108916	0.094538	0.074823	0.034507	0.042019	0.095864	0.314034	0.764701	0.14243
CG31641	FBgn0051641	stathmin		249	0.096815	0.052025	0.031514	0.029489	0.028258	0.055265	0.386618	0.679984	0.142378
CG5119	FBgn0003031	polyA-binding protein		670	0.089867	0.027356	0.073477	0.030315	0.009803	0.070311	0.330807	0.631936	0.142209
CG6401	FBgn0034270	CG6401		444	0.175999	0.140005	0.11895	0.078933	0.08076	0.408995	0.234022	1.23766	0.142203
CG9769	FBgn0037270	CG9769		280	0.060426	0.002756	0.007061	0.024858	0.010802	0.039145	0.279917	0.424965	0.142191
CG17521	FBgn0024733	Qm		217	0.034646	0.007279	0.010703	0.012436	0.003766	0.012354	0.162595	0.243779	0.142121
CG13850	FBgn0038961	CG13850		367	0.246021	0.131294	0.145585	0.100046	0.072285	0.222727	0.815071	1.73303	0.14196
CG10576	FBgn0035630	CG10576		326	0.122278	0.023518	0.054133	0.046635	0.011546	0.075263	0.528261	0.861634	0.141914
CG10978	FBgn0037374	jagunal		186	0.113417	0.050407	0.026577	0.026268	0.023549	0.065627	0.494062	0.799907	0.141788
CG7823	FBgn0036921	RhoGDI		200	0.080732	0.047821	0.040557	0.029672	0.04586	0.048713	0.27666	0.570015	0.141631
CG6568	FBgn0034210	CG6568		107	0.410208	0.209179	0.238396	0.125676	0.099819	0.740534	1.07265	2.89646	0.141624
CG9805	FBgn0037249	eIF3-S10		705	0.111758	0.079373	0.057146	0.026482	0.054789	0.099916	0.36075	0.790214	0.141428
CG8735	FBgn0033309	CG8735		338	0.272299	0.137261	0.178533	0.206043	0.037813	0.460044	0.633938	1.92593	0.141386
CG10465	FBgn0033017	CG10465		224	0.078009	0.02013	0.074514	0.013692	0.032626	0.017685	0.315304	0.55196	0.141331
CG5599	FBgn0030612	CG5599		488	0.16002	0.130865	0.116401	0.089339	0.044842	0.131141	0.460542	1.13315	0.141217
CG34379	FBgn0085408	CG34379		413	0.263965	0.153093	0.186132	0.144193	0.066643	0.272545	0.782726	1.8693	0.141211
CG1386	FBgn0026268	antdh		252	0.218097	0.178045	0.151039	0.078197	0.099818	0.281494	0.538006	1.5447	0.141191
CG1049	FBgn0041342	CTP:phosphocholine cytidylyltransferase 1		241	0.164317	0.097266	0.107319	0.040936	0.041082	0.175642	0.537274	1.16384	0.141186
CG1796	FBgn0030365	Transport and Golgi organization 4		519	0.079339	0.04849	0.080856	0.07993	0.010649	0.079777	0.183503	0.562544	0.141036
CG11064	FBgn0087002	Retinoid- and fatty acid-binding glycoprotein		393	0.283945	0.169228	0.18472	0.105941	0.099818	0.226396	0.943841	2.01389	0.140993
CG6859	FBgn0036484	CG6859		380	0.24012	0.118693	0.086218	0.106354	0.039696	0.253387	0.860408	1.70488	0.140843
CG1150	FBgn0037411	Osiris 3		300	0.285221	0.274942	0.054474	0.051733	0.099819	0.421839	0.837127	2.02515	0.140839
CG31224	FBgn0051224	CG31224		627	0.298678	0.059828	0.033474	0.045601	0.047336	0.524455	1.11401	2.12338	0.140661
CG7597	FBgn0037093	CG7597		486	0.13635	0.103355	0.128816	0.058739	0.055167	0.239945	0.247189	0.969561	0.140631
CG8887	FBgn0005386	absent, small, or homeotic discs 1		738	0.191517	0.100553	0.090303	0.120525	0.0466	0.201441	0.611016	1.36196	0.140619
CG1848	FBgn0041203	LIM-kinase1		904	0.144571	0.052304	0.099074	0.065931	0.021989	0.355776	0.288554	1.0282	0.140606
CG17765	FBgn0033529	CG17765		203	0.10094	0.029409	0.017099	0.018599	0.015477	0.016456	0.520107	0.718087	0.140568
CG3567	FBgn0033121	Cyp6u1		134	0.332146	0.221281	0.19048	0.128343	0.064997	0.232182	1.19389	2.36332	0.140542
CG7533	FBgn0036165	charybde		387	0.248573	0.212776	0.064398	0.076347	0.099818	0.630198	0.436931	1.76904	0.140513
CG5235	FBgn0036565	CG5235		212	0.168994	0.179975	0.238465	0.079138	0.099818	0.107391	0.329163	1.20294	0.140484
CG7592	FBgn0039685	Odorant-binding protein 99b		170	0.285836	0.269301	0.203563	0.165434	0.099819	0.257885	0.752994	2.03483	0.140472
CG4190	FBgn0001229	Heat shock gene 67Bc		184	0.220693	0.169975	0.107535	0.078623	0.022792	0.34187	0.630271	1.57176	0.140411
CG1427	FBgn0037347	CG1427		71	0.339371	0.437147	0.238465	0.172448	0.099819	0.475738	0.654023	2.41701	0.140409
CG9355	FBgn0004511	dusky		575	0.119414	0.080308	0.073043	0.073495	0.048053	0.112596	0.344084	0.850993	0.140323
CG1539	FBgn0082582	tropomodulin		361	0.069135	0.00549	0.020054	0.022003	0.014384	0.064554	0.297362	0.492982	0.140238
CG5247	FBgn0011774	Inverted repeat-binding protein		427	0.40524	0.137459	0.139877	0.160976	0.099818	0.3421	1.6046	2.89007	0.140218
CG13603	FBgn0039135	CG13603		185	0.138186	0.050904	0.042294	0.015864	0.018636	0.134688	0.585189	0.985761	0.140182
CG2556	FBgn0030396	CG2556		552	0.261828	0.282338	0.195395	0.068053	0.099819	0.543026	0.417827	1.86829	0.140143
CG9134	FBgn0035199	CG9134		449	0.244517	0.16897	0.134578	0.042866	0.086543	0.202619	0.866222	1.74632	0.140019
CG9358	FBgn0035089	Pherokine 3		120	0.163904	0.103783	0.182506	0.115901	0.063213	0.079927	0.461572	1.17081	0.139992
CG1866	FBgn0039581	Moca-cyp		548	0.166999	0.170254	0.154386	0.0988	0.087457	0.183348	0.33189	1.19313	0.139967
CG33094	FBgn0053094	Syndapin		267	0.113543	0.115597	0.049337	0.088579	0.073728	0.074499	0.29712	0.812403	0.139762
CG5721	FBgn0034315	CG5721		447	0.186668	0.150968	0.127658	0.090819	0.060625	0.145817	0.573175	1.33573	0.13975
CG2061	FBgn0027498	CG2061		292	0.170567	0.040246	0.062234	0.063263	0.020504	0.111994	0.752906	1.22171	0.139613
CG14788	FBgn0028274	lethal (1) G0431		396	0.114116	0.072306	0.039994	0.063185	0.024961	0.147123	0.356266	0.817951	0.139514
CG3757	FBgn0004034	yellow		122	0.342425	0.524661	0.173852	0.373336	0.099819	0.828902	0.113546	2.45654	0.139393
CG1966	FBgn0027620	ATP-dependent chromatin assembly factor large subunit		547	0.329879	0.170955	0.238467	0.177974	0.099819	0.341397	1.00818	2.36667	0.139385
CG7085	FBgn0010704	lethal (2) s5379		298	0.04997	0.004593	0.010953	0.080863	0	0.014107	0.198086	0.358572	0.139358
CG10315	FBgn0034858	eIF2B-delta		399	0.188033	0.085141	0.093815	0.080947	0.036801	0.148159	0.717487	1.35038	0.139244
CG12008	FBgn0004167	karst		335	0.068538	0.025988	0.031862	0.032764	0.004819	0.016661	0.311655	0.492287	0.139224
CG2091	FBgn0037372	CG2091		350	0.222163	0.129881	0.127115	0.094653	0.055068	0.16707	0.800823	1.59677	0.139132
CG6878	FBgn0036488	CG6878		83	0.04841	0	0.064956	0.017438	0.04125	0.055953	0.120097	0.348104	0.139068
CG31289	FBgn0024558	Diphthamide methyltransferase		289	0.087511	0.008679	0.039981	0.007282	0.022992	0.04144	0.422107	0.629992	0.138908
CG14762	FBgn0033250	CG14762		206	0.096228	0.036954	0.099458	0.065223	0.066821	0.061624	0.266549	0.692857	0.138886
CG1685	FBgn0015527	penguin		409	0.30005	0.123021	0.093012	0.054393	0.088728	0.240848	1.26074	2.16079	0.138861
CG5655	FBgn0011305	Repressor splicing factor 1		230	0.131674	0.105786	0.063786	0.076514	0.020832	0.050135	0.5	0.948727	0.13879
CG6126	FBgn0038407	CG6126		204	0.079005	0.08147	0.010183	0.015002	0.016865	0.060314	0.306411	0.56925	0.138788
CG1059	FBgn0087013	Karyopherin beta 3		648	0.091777	0.054429	0.050531	0.050969	0.029461	0.072471	0.31167	0.661308	0.138781
CG7038	FBgn0029718	mitochondrial ribosomal protein L30		185	0.198584	0.062572	0.157328	0.083005	0.042865	0.117425	0.769632	1.43141	0.138733
CG7671	FBgn0038609	CG7671		374	0.427111	0.172213	0.227474	0.180965	0.085918	0.34523	1.64053	3.07944	0.138698
CG18473	FBgn0037683	CG18473		303	0.152644	0.097298	0.069639	0.069132	0.022006	0.146501	0.544283	1.1015	0.138578
CG18525	FBgn0028984	Serine protease inhibitor 5		342	0.281806	0.216933	0.238467	0.155076	0.099818	0.20179	0.84064	2.03453	0.138512
CG2865	FBgn0023526	CG2865		414	0.155205	0.076613	0.125795	0.098925	0.079505	0.176225	0.409593	1.12186	0.138346
CG17912	FBgn0032600	CG17912		399	0.135375	0.080216	0.066943	0.074863	0.078284	0.16792	0.375218	0.978819	0.138304
CG6707	FBgn0036058	CG6707		170	0.109	0.072289	0.117882	0.035093	0.057257	0.095183	0.301564	0.788268	0.138278
CG5658	FBgn0004387	Kinesin-like protein at 98A		377	0.057603	0.032227	0.013219	0.028184	0.008909	0.033833	0.242754	0.416729	0.138227
CG9773	FBgn0037609	CG9773		275	0.089392	0.033688	0.027927	0.061027	0.008534	0.076081	0.350221	0.64687	0.138192
CG1782	FBgn0023143	Ubiquitin activating enzyme 1		381	0.103025	0.026419	0.027517	0.052023	0.019889	0.088381	0.42839	0.745644	0.138169
CG6137	FBgn0000146	aubergine		365	0.208908	0.068602	0.189941	0.054515	0.031978	0.184146	0.77458	1.51267	0.138105
CG2534	FBgn0000340	canoe		245	0.059246	0.065476	0.008417	0.030921	0.011392	0.026673	0.227031	0.429156	0.138052
CG3195	FBgn0034968	Ribosomal protein L12		165	0.037296	0	0.030024	0.016929	0.013391	0.065973	0.106785	0.270398	0.13793
CG12775	FBgn0032987	Ribosomal protein L21		162	0.073643	0.020554	0.008945	0	0.038378	0.039696	0.352769	0.533985	0.137912
CG14641	FBgn0037220	CG14641		408	0.072375	0.015358	0.021871	0.0155	0	0.095442	0.304471	0.525017	0.137853
CG1218	FBgn0037377	CG1218		448	0.290193	0.170342	0.215556	0.18062	0.068697	0.258623	0.921719	2.10575	0.13781
CG5935	FBgn0026533	Dek		683	0.280199	0.148286	0.146568	0.129378	0.05896	0.243291	1.02882	2.0355	0.137656
CG4466	FBgn0001226	Heat shock protein 27		259	0.23312	0.130801	0.145519	0.056176	0.080725	0.209948	0.838381	1.69467	0.137561
CG6755	FBgn0039066	Elongin A		204	0.182154	0.098221	0.165343	0.283102	0.071001	0.524867	0	1.32469	0.137507
CG5445	FBgn0030838	CG5445		302	0.301812	0.063947	0.127259	0.040586	0.031139	0.460266	1.16993	2.19494	0.137504
CG5880	FBgn0039489	CG5880		370	0.166374	0.099677	0.071709	0.092702	0.031765	0.174883	0.573075	1.21019	0.137478
CG1780	FBgn0026415	Imaginal disc growth factor 4		439	0.145696	0.10911	0.050637	0.038456	0.061964	0.065786	0.588511	1.06016	0.137428
CG2957	FBgn0037529	mitochondrial ribosomal protein S9		399	0.160226	0.107161	0.057773	0.071086	0.033102	0.141511	0.595146	1.166	0.137415
CG14066	FBgn0040108	La related protein		1161	0.209098	0.138119	0.161685	0.095684	0.045795	0.313375	0.562097	1.52585	0.137037
CG12567	FBgn0039958	CG12567		349	0.109193	0.078494	0.108419	0.074891	0.078755	0.076368	0.271148	0.797268	0.136959
CG31619	FBgn0051619	CG31619		989	0.156812	0.075642	0.114169	0.045607	0.029337	0.237029	0.486659	1.14525	0.136923
CG10341	FBgn0032701	CG10341		294	0.300197	0.101102	0.1055	0.092508	0.093704	0.532258	0.968879	2.19415	0.136817
CG6995	FBgn0039229	CG6995		282	0.318734	0.202186	0.228634	0.260174	0.044441	0.593048	0.682432	2.32965	0.136816
CG31075	FBgn0051075	CG31075		478	0.099973	0.046048	0.041009	0.038534	0.033524	0.071345	0.40045	0.730883	0.136784
CG11880	FBgn0039637	CG11880		144	0.216378	0.132843	0.169021	0.090201	0.069062	0.1549	0.750271	1.58268	0.136717
CG1697	FBgn0030318	rhomboid-4		263	0.120469	0.140754	0.030516	0.010162	0.004822	0.126739	0.447784	0.881246	0.136703
CG12369	FBgn0010238	Lachesin		367	0.092063	0.053538	0.029532	0.022417	0.012832	0.079381	0.383913	0.673676	0.136658
CG6169	FBgn0036534	Decapping protein 2		317	0.14471	0.059141	0.050389	0.066999	0.043126	0.202207	0.492485	1.05906	0.13664
CG1495	FBgn0016126	Calcium/calmodulin-dependent protein kinase I		214	0.063074	0.027418	0.02753	0.025271	0.006322	0.04189	0.270397	0.461902	0.136553
CG30077	FBgn0050077	CG30077		119	0.07683	0.025053	0.070778	0.049388	0.038899	0.027802	0.274156	0.562906	0.136488
CG2835	FBgn0001123	G protein salpha 60A		250	0.016133	0	0.010049	0	0.002421	0.015926	0.073843	0.118372	0.136291
CG11081	FBgn0025741	plexin A		441	0.130099	0.027493	0.056237	0.034785	0.043512	0.087644	0.575416	0.955186	0.136203
CG3422	FBgn0004066	Proteasome 28kD subunit 1		246	0.069764	0.018137	0.066809	0.050684	0.015776	0.085994	0.205228	0.512392	0.136154
CG8996	FBgn0010516	walrus		330	0.061221	0.02085	0.02553	0.031922	0.016917	0.024628	0.269065	0.450133	0.136006
CG6223	FBgn0008635	beta-coatomer protein		444	0.085785	0.079009	0.055879	0.056573	0.017847	0.056783	0.27933	0.631206	0.135907
CG9446	FBgn0033109	coro		362	0.105313	0.108052	0.052768	0.056815	0.055049	0.089908	0.307029	0.774934	0.135899
CG15189	FBgn0037429	Osiris 19		281	0.182784	0.108129	0.100025	0.086075	0.052504	0.223917	0.592241	1.34567	0.135831
CG4452	FBgn0035981	CG4452		443	0.211334	0.099682	0.062619	0.051732	0.048548	0.195484	0.886874	1.55627	0.135795
CG6395	FBgn0004179	Cysteine string protein		245	0.075	0.028103	0.032346	0.021174	0.02989	0.03041	0.335664	0.552587	0.135725
CG8801	FBgn0028473	CG8801		347	0.069431	0.010084	0.046394	0.06719	0.005075	0.043598	0.269993	0.511765	0.13567
CG3584	FBgn0022984	quaking related 58E-3		335	0.22784	0.021757	0.036041	0.029443	0.016733	0.261095	1.08888	1.68179	0.135475
CG7375	FBgn0035853	CG7375		182	0.050447	0.022517	0.054242	0.040263	0.010614	0.083871	0.110769	0.372723	0.135347
CG2206	FBgn0027280	lethal (1) G0193		332	0.268263	0.114709	0.091779	0.100185	0.085997	0.231509	1.08974	1.98219	0.135337
CG1081	FBgn0041191	Rheb		109	0.054745	0	0.09508	0.058427	0.01426	0	0.182032	0.404544	0.135325
CG1721	FBgn0014869	Phosphoglyceromutase		255	0.045557	0.009194	0.012018	0.020327	0.014382	0.099024	0.13627	0.336772	0.135275
CG1418	FBgn0033468	CG1418		106	0.217383	0.142066	0.238468	0.245744	0.093606	0.28774	0.382229	1.60724	0.135253
CG6965	FBgn0037960	methuselah-like 5		368	0.131099	0.117805	0.057357	0.029395	0.048511	0.076956	0.508226	0.969349	0.135244
CG1009	FBgn0035226	Puromycin sensitive aminopeptidase		373	0.143764	0.074649	0.087807	0.086168	0.057125	0.122897	0.490603	1.06301	0.135242
CG32136	FBgn0043550	Tetraspanin 68C		324	0.235267	0.182618	0.193283	0.137163	0.083804	0.228947	0.678552	1.73963	0.135239
CG5567	FBgn0036760	CG5567		326	0.193771	0.144217	0.148591	0.231917	0.079396	0.136557	0.498617	1.43307	0.135214
CG2924	FBgn0023528	CG2924		119	0.036565	0	0.008459	0.008271	0	0.041576	0.17629	0.271161	0.134846
CG2446	FBgn0030328	CG2446		620	0.146932	0.08337	0.129544	0.079709	0.081633	0.27965	0.290358	1.0912	0.134652
CG8286	FBgn0037718	P58IPK		300	0.171076	0.099338	0.148954	0.114434	0.052496	0.133409	0.554738	1.27445	0.134236
CG14414	FBgn0030571	CG14414		114	0.257579	0.150171	0.128537	0.047973	0	0.227112	1.10771	1.91909	0.13422
CG13366	FBgn0025633	CG13366		251	0.106893	0.040969	0.068262	0.033153	0.019987	0.048139	0.479033	0.796436	0.134214
CG15743	FBgn0030465	CG15743		359	0.171895	0.119113	0.046349	0.065272	0.042307	0.196047	0.639973	1.28096	0.134193
CG8239	FBgn0030683	CG8239		201	0.168486	0.142394	0.125745	0.204145	0.099818	0.128999	0.386818	1.2564	0.134102
CG5003	FBgn0039554	CG5003		322	0.331831	0.077946	0.193296	0.100858	0.044438	0.597589	1.12924	2.4752	0.134062
CG10161	FBgn0040227	Eukaryotic initiation factor 3 p66 subunit		509	0.057874	0.011952	0.013715	0.021152	0.013368	0.040067	0.273705	0.431833	0.134019
CG32810	FBgn0025394	CG32810		215	0.043934	0.006134	0.025176	0.066178	0.004408	0	0.182224	0.328054	0.133923
CG16932	FBgn0035060	Eps-15		280	0.091832	0.029432	0.052132	0.029235	0.022134	0.086229	0.374899	0.685893	0.133887
CG32300	FBgn0015360	peptide O-xylosyltransferase		269	0.406054	0.18079	0.188341	0.110586	0.099818	0.516085	1.53119	3.03287	0.133884
CG8174	FBgn0026370	SRPK		675	0.234025	0.168762	0.238465	0.192755	0.054267	0.339765	0.520842	1.74888	0.133814
CG3705	FBgn0023129	astray		116	0.142681	0.106902	0.096322	0.077928	0.047725	0.159351	0.435424	1.06633	0.133805
CG8882	FBgn0015834	Trip1		326	0.065215	0.0061	0.017853	0.031386	0.002078	0.060296	0.304461	0.487389	0.133805
CG7808	FBgn0039713	Ribosomal protein S8		172	0.068223	0.021646	0.011866	0.024099	0.004977	0.019663	0.35947	0.509944	0.133785
CG3829	FBgn0035091	CG3829		292	0.269612	0.079275	0.089213	0.078741	0.044613	0.285708	1.16898	2.01614	0.133727
CG6072	FBgn0086370	sarah		122	0.203986	0.069588	0.067343	0.122056	0.058416	0.28094	0.723111	1.52544	0.133723
CG11820	FBgn0039270	CG11820		153	0.338894	0.23542	0.238467	0.18744	0.099819	0.406518	1.02796	2.53452	0.133711
CG6871	FBgn0000261	Catalase		461	0.081414	0.058225	0.053587	0.029417	0.014885	0.07209	0.299544	0.609162	0.133649
CG3460	FBgn0023542	Nonsense-mediated mRNA 3		241	0.076221	0.054025	0.03818	0.009946	0.024673	0.042854	0.32443	0.570329	0.133644
CG12772	FBgn0030055	CG12772		308	0.326058	0.173311	0.19877	0.151065	0.062825	0.439848	1.08845	2.44033	0.133612
CG4654	FBgn0011763	DP transcription factor		257	0.18713	0.113718	0.105444	0.140453	0.059401	0.487222	0.308724	1.40209	0.133465
CG4303	FBgn0025463	Brahma associated protein 60kD		547	0.068429	0.026591	0.038443	0.015991	0.01829	0.040541	0.305214	0.513499	0.13326
CG14997	FBgn0035515	CG14997		459	0.155021	0.117492	0.238467	0.137167	0.099818	0.11623	0.299531	1.16373	0.133211
CG11895	FBgn0024836	starry night		1452	0.104235	0.038255	0.061669	0.035715	0.031521	0.060652	0.451128	0.783175	0.133093
CG4353	FBgn0010303	hemipterous		443	0.154512	0.120995	0.132687	0.059554	0.034866	0.169363	0.489111	1.16109	0.133075
CG9124	FBgn0022023	Eukaryotic initiation factor 3 p40 subunit		337	0.056808	0.003362	0.028239	0.021053	0.000122	0.086626	0.231255	0.427465	0.132895
CG6637	FBgn0038908	CG6637		248	0.082835	0.061875	0.024275	0.037492	0.023976	0.053563	0.3393	0.623316	0.132894
CG4307	FBgn0016691	Oligomycin sensitivity-conferring protein		213	0.129002	0.078085	0.060397	0.150126	0.024145	0.083449	0.445897	0.971101	0.132841
CG31064	FBgn0051064	CG31064		403	0.074912	0.138369	0.014827	0.012534	0.015941	0.044623	0.262979	0.564185	0.132779
CG31523	FBgn0051523	CG31523		382	0.079874	0.07255	0.081138	0.06174	0.054411	0.111161	0.141587	0.602461	0.13258
CG4001	FBgn0003071	Phosphofructokinase		156	0.053378	0.035545	0.06651	0.048276	0	0.069694	0.129225	0.402628	0.132574
CG17309	FBgn0086903	C-terminal Src kinase		275	0.201764	0.286873	0.115188	0.081561	0.099819	0.330451	0.408132	1.52379	0.132409
CG12314	FBgn0032389	CG12314		164	0.49673	0.457303	0.238467	0.373336	0.099819	0.702448	1.38773	3.75584	0.132256
CG31605	FBgn0011219	Basigin		246	0.243404	0.146484	0.174806	0.120076	0.067531	0.154833	0.933497	1.84063	0.132239
CG1676	FBgn0031114	cactin		190	0.212321	0.049278	0.075463	0.060818	0.048174	0.500257	0.659816	1.60613	0.132194
CG7262	FBgn0038274	CG7262		264	0.247962	0.209654	0.238468	0.216847	0.084265	0.622378	0.256449	1.87602	0.132174
CG3832	FBgn0019948	Peptidylglycine-alpha-hydroxylating monooxygenase		113	0.136708	0.085538	0.16914	0.097215	0.099818	0.209124	0.236917	1.03446	0.132154
CG11822	FBgn0031261	nicotinic acetylcholine receptor beta 21C		224	0.275918	0.199097	0.238467	0.148859	0.099818	0.271419	0.856169	2.08975	0.132034
CG14521	FBgn0039617	CG14521		230	0.059042	0.010585	0.000292	0.017121	0.013381	0.029126	0.31794	0.447487	0.131941
CG8582	FBgn0035772	Sh3beta		168	0.13697	0.033762	0.116676	0.123953	0.023982	0.074039	0.529009	1.03839	0.131906
CG15081	FBgn0010551	lethal (2) 03709		241	0.038843	0.009656	0.00646	0.047435	0	0.079713	0.112624	0.294731	0.131791
CG3305	FBgn0032949	CG3305		344	0.308979	0.156563	0.238465	0.199392	0.099819	0.256381	1.08486	2.34446	0.131791
CG4521	FBgn0030766	methuselah-like 1		465	0.226215	0.226344	0.238466	0.136827	0.084142	0.382662	0.42254	1.7172	0.131735
CG33555	FBgn0053555	bitesize		1157	0.35153	0.418278	0.238467	0	0.099819	0.828901	0.732205	2.6692	0.131699
CG32394	FBgn0052394	CG32394		949	0.265998	0.209803	0.142306	0.084852	0.070769	0.450526	0.795812	2.02007	0.131678
CG10672	FBgn0035588	CG10672		238	0.131978	0.082471	0.103597	0.052372	0.036841	0.108666	0.486596	1.00252	0.131646
CG1484	FBgn0000709	flightless I		714	0.092089	0.063992	0.074461	0.034667	0.036661	0.098267	0.299536	0.699673	0.131617
CG33249	FBgn0053249	CG33249		156	0.154414	0.111805	0.004552	0.05509	0.099819	0.197639	0.550678	1.174	0.131528
CG9265	FBgn0032910	CG9265		237	0.079071	0.006696	0.02184	0.011536	0.019425	0.035619	0.427143	0.60133	0.131494
CG5428	FBgn0034887	CG5428		315	0.252438	0.047066	0.091703	0.060142	0.03498	0.276348	1.15724	1.91992	0.131484
CG1454	FBgn0005642	wings down		443	0.178633	0.050692	0.036979	0.043587	0.042339	0.232382	0.774019	1.35863	0.13148
CG8929	FBgn0034504	CG8929		559	0.170047	0.102619	0.079985	0.062184	0.048567	0.206147	0.623802	1.29335	0.131478
CG16963	FBgn0005664	Cyrstallin		116	0.3065	0.146753	0.14074	0.090126	0.061242	0.383496	1.20291	2.33177	0.131445
CG1168	FBgn0041707	7B2		297	0.190408	0.165148	0.115579	0.070134	0.099819	0.366203	0.443269	1.45056	0.131265
CG10198	FBgn0039120	Nup98		561	0.279026	0.217487	0.238467	0.251726	0.093309	0.313484	0.736056	2.12955	0.131025
CG8202	FBgn0037622	CG8202		272	0.210519	0.114559	0.111267	0.112059	0.033403	0.265396	0.760174	1.60738	0.130971
CG9218	FBgn0003435	smooth		420	0.067355	0.053607	0.020623	0.005744	0.015497	0	0.351712	0.514538	0.130904
CG8545	FBgn0033741	CG8545		273	0.37585	0.290139	0.217005	0.178476	0.099819	0.547959	1.1627	2.87195	0.130869
CG3083	FBgn0031479	Peroxiredoxin 6005		225	0.118814	0.112771	0.054337	0.111153	0.03699	0.108889	0.365367	0.908321	0.130806
CG8014	FBgn0015477	Receptor mediated endocytosis 8		644	0.065505	0.047096	0.026688	0.017427	0.012202	0.023339	0.308678	0.500935	0.130765
CG32555	FBgn0026375	RhoGAPp190		1204	0.129793	0.023181	0.018963	0.014247	0.006995	0.102468	0.696943	0.99259	0.130762
CG8804	FBgn0016078	wunen		411	0.195125	0.227515	0.143814	0.126128	0.099819	0.149136	0.5509	1.49244	0.130743
CG1647	FBgn0039602	CG1647		662	0.369984	0.230699	0.238468	0.181183	0.099818	0.752867	0.958157	2.83118	0.130682
CG4952	FBgn0005677	dachshund		617	0.13282	0.127073	0.124765	0.082987	0.076529	0.27456	0.197932	1.01667	0.130643
CG2852	FBgn0034753	CG2852		207	0.065125	0.067621	0.05721	0.009222	0.037769	0.054697	0.207593	0.499237	0.130449
CG7138	FBgn0031951	r2d2		296	0.419198	0.222581	0.238465	0.242681	0.075561	0.389853	1.62542	3.21376	0.130438
CG31692	FBgn0032820	fructose-1,6-bisphosphatase		342	0.056561	0.020799	0.048625	0.027909	0.007839	0.021528	0.250446	0.433707	0.130413
CG5803	FBgn0000636	Fasciclin 3		611	0.253649	0.049142	0.079369	0.080119	0.025907	0.19924	1.25784	1.94526	0.130393
CG9425	FBgn0036451	CG9425		466	0.169711	0.079355	0.080992	0.072184	0.036379	0.181243	0.68216	1.30202	0.130344
CG8638	FBgn0035736	Cuticular protein 65Eb		160	0.231335	0.169203	0.147709	0.172059	0.050007	0.238887	0.767213	1.77641	0.130226
CG11999	FBgn0037312	CG11999		197	0.102704	0.056977	0.079139	0.064618	0.032798	0.051904	0.400614	0.788754	0.13021
CG4858	FBgn0037011	CG4858		245	0.081602	0.048007	0.126604	0.06484	0.008506	0.055246	0.242264	0.627069	0.130132
CG17958	FBgn0003512	Serendipity delta		442	0.414213	0.097375	0.155826	0.127721	0.040121	0.585678	1.76307	3.184	0.130092
CG8547	FBgn0033919	CG8547		128	0.217913	0.050715	0.047904	0.032956	0.024538	0.27431	1.02737	1.67571	0.130042
CG4404	FBgn0030432	CG4404		173	0.36204	0.043012	0.098504	0.027267	0.058544	0.432155	1.76306	2.78458	0.130016
CG2922	FBgn0037346	extra bases		423	0.061115	0.013883	0.025142	0.016727	0.010032	0.058579	0.284939	0.470417	0.129917
CG17077	FBgn0003118	pointed		538	0.142628	0.12468	0.144649	0.068769	0.023516	0.226259	0.367508	1.09801	0.129897
CG4162	FBgn0002524	lace		177	0.19998	0.270265	0.222756	0.165164	0.099818	0.340198	0.242083	1.54026	0.129835
CG32742	FBgn0028360	lethal (1) G0148		242	0.244929	0.088899	0.163809	0.128426	0.029869	0.173534	1.05743	1.88689	0.129806
CG5044	FBgn0038326	CG5044		233	0.108799	0.034613	0.051715	0.077321	0.025163	0.111816	0.428925	0.838352	0.129777
CG8361	FBgn0002633	E(spl) region transcript m7		235	0.2155	0.118324	0.167197	0.300084	0.052308	0.135915	0.674019	1.66335	0.129558
CG6174	FBgn0011745	Actin-related protein 87C		376	0.026555	0.007552	0.008328	0.010858	0.00187	0.007072	0.142899	0.205134	0.129452
CG6719	FBgn0037893	CG6719		197	0.097716	0.015019	0.036936	0.004823	0.003689	0.074257	0.522962	0.755402	0.129356
CG4078	FBgn0029798	CG4078		380	0.272772	0.215521	0.19673	0.110311	0.071226	0.418657	0.823616	2.10883	0.129347
CG32171	FBgn0036672	Limpet		121	0.020313	0.023954	0	0.008974	0	0	0.103821	0.157062	0.129331
CG11840	FBgn0031260	Signal peptide protease		382	0.08407	0.039299	0.048191	0.037679	0.018926	0.129912	0.291979	0.650056	0.129327
CG10417	FBgn0033021	CG10417		214	0.195521	0.135818	0.187848	0.140399	0.029329	0.120461	0.702879	1.51226	0.129291
CG4264	FBgn0001219	Heat shock protein cognate 4		656	0.028204	0	0.009487	0.025073	0.004031	0.007865	0.143494	0.218154	0.129285
CG4954	FBgn0034258	eIF3-S8		425	0.078039	0.032026	0.04571	0.015909	0.003914	0.070012	0.358126	0.603736	0.12926
CG2264	FBgn0033478	CG2264		336	0.213725	0.174575	0.238465	0.142392	0.099819	0.306046	0.478608	1.65363	0.129246
CG3634	FBgn0037026	CG3634		213	0.051446	0	0.060056	0.011271	0.005542	0.090179	0.179567	0.398061	0.129241
CG8192	FBgn0034030	CG8192		255	0.180512	0.08168	0.096429	0.060519	0.03639	0.142939	0.798549	1.39702	0.129212
CG14064	FBgn0039584	beat-VI		183	0.14625	0.029474	0.238467	0.035723	0.006995	0.072059	0.603435	1.1324	0.12915
CG1587	FBgn0024811	Crk		278	0.134466	0.135696	0.090882	0.117779	0.037272	0.127215	0.398631	1.04194	0.129053
CG1973	FBgn0039692	CG1973		77	0.068593	0	0.045569	0.013576	0	0.106625	0.297196	0.531559	0.129041
CG10191	FBgn0036354	CG10191		203	0.160812	0.072026	0.120813	0.073182	0.047245	0.16024	0.612437	1.24675	0.128984
CG18410	FBgn0039226	CG18410		118	0.116225	0.055367	0.068994	0.052514	0.020158	0.113322	0.475394	0.901974	0.128856
CG7319	FBgn0036197	Mitochondrial Transcription Factor B1		389	0.128306	0.089035	0.105345	0.039552	0.040091	0.118565	0.474951	0.995845	0.128841
CG15096	FBgn0034394	CG15096		383	0.158025	0.147802	0.116012	0.095892	0.064363	0.183445	0.461581	1.22712	0.128777
CG5604	FBgn0032208	CG5604		582	0.128315	0.175884	0.07358	0.082273	0.099818	0.140567	0.296133	0.99657	0.128757
CG5683	FBgn0005694	Adult enhancer factor 1		114	0.048907	0	0.009703	0.009189	0	0.043182	0.268946	0.379927	0.128727
CG12099	FBgn0035232	CG12099		213	0.23339	0.108312	0.154117	0.045672	0.071381	0.361111	0.839096	1.81308	0.128726
CG3732	FBgn0034750	CG3732		361	0.214823	0.205532	0.138159	0.088219	0.084236	0.289481	0.650116	1.67057	0.128593
CG14989	FBgn0035495	CG14989		224	0.32636	0.52466	0.238466	0.116064	0.099819	0.75537	0.477849	2.53859	0.12856
CG18124	FBgn0028530	mitochondrial transcription termination factor		422	0.380476	0.158345	0.238466	0.14289	0.076455	0.4114	1.5521	2.96013	0.128534
CG8166	FBgn0034013	unc-5		398	0.107925	0.083848	0.045728	0.06195	0.002448	0.53778	0	0.839679	0.128531
CG13920	FBgn0025712	CG13920		141	0.091852	0.065442	0.014807	0.043254	0.065534	0.028818	0.405028	0.714735	0.128512
CG13220	FBgn0033608	CG13220		145	0.172797	0.040655	0.057753	0.213062	0.015127	0.155352	0.690316	1.34506	0.128468
CG8729	FBgn0023171	ribonuclease H1		344	0.281918	0.266081	0.238467	0.12813	0.099437	0.386578	0.794489	2.1951	0.128431
CG2054	FBgn0022702	Chitinase 2		376	0.165068	0.096594	0.115145	0.06974	0.088359	0.099198	0.651287	1.28539	0.128419
CG1553	FBgn0033224	CG1553		305	0.223125	0.145733	0.196701	0.061059	0.085904	0.2532	0.772624	1.73835	0.128355
CG2675	FBgn0024994	Csat		364	0.098	0.103508	0.045712	0.060356	0.036061	0.072757	0.34771	0.764104	0.128255
CG12792	FBgn0022288	lethal (2) 09851		430	0.101729	0.041068	0.106906	0.06717	0.035872	0.057943	0.38252	0.793208	0.12825
CG8949	FBgn0030812	CG8949		897	0.13799	0.055641	0.073854	0.074975	0.032588	0.258144	0.442932	1.07612	0.128229
CG4760	FBgn0011206	boule		199	0.046375	0.027257	0.021355	0.026857	0.00894	0.033719	0.197189	0.361692	0.128217
CG3428	FBgn0036005	pallbearer		144	0.154779	0.096305	0.151318	0.373333	0.042115	0.133387	0.256078	1.20732	0.128201
CG5484	FBgn0039450	CG5484		365	0.233538	0.154414	0.158965	0.180368	0.053655	0.322703	0.718043	1.82169	0.128199
CG14650	FBgn0037252	CG14650		208	0.082523	0.056809	0.021379	0.044664	0.017393	0.190143	0.23095	0.643861	0.128169
CG31302	FBgn0051302	CG31302		895	0.127953	0.083148	0.061106	0.063296	0.02455	0.132155	0.506532	0.99874	0.128114
CG10897	FBgn0033636	toutatis		447	0.185325	0.099897	0.18327	0.10124	0.08392	0.39577	0.397972	1.44739	0.12804
CG5537	FBgn0035639	CG5537		216	0.071892	0.147955	0.071496	0.038327	0.009526	0.077413	0.145216	0.561825	0.127962
CG14711	FBgn0037922	CG14711		390	0.370841	0.155971	0.238465	0.161103	0.057074	0.521372	1.39394	2.89877	0.127931
CG11237	FBgn0034452	Oseg6		466	0.096844	0.04557	0.020219	0.015846	0.018055	0.090805	0.469677	0.757016	0.127929
CG11306	FBgn0037108	CG11306		371	0.163769	0.224897	0.129553	0.119442	0.099818	0.111702	0.431299	1.28048	0.127897
CG2904	FBgn0000542	echinus		658	0.078532	0.06324	0.042662	0.094952	0.025899	0.048351	0.261131	0.614767	0.127743
CG8306	FBgn0034142	CG8306		309	0.190654	0.066858	0.064097	0.092467	0.034319	0.149594	0.895617	1.49361	0.127647
CG7830	FBgn0032015	CG7830		334	0.069708	0.037102	0.045247	0.029115	0.02106	0.096442	0.247883	0.546557	0.12754
CG8258	FBgn0033342	CG8258		399	0.074463	0.067209	0.030375	0.048922	0.021389	0.068593	0.273311	0.584262	0.127448
CG13322	FBgn0033784	CG13322		235	0.117581	0.057675	0.060524	0.024367	0.032567	0.215953	0.414252	0.922919	0.127401
CG10624	FBgn0010894	sinuous		247	0.094998	0.083729	0.049179	0.046272	0.005221	0.076549	0.389877	0.745825	0.127373
CG1640	FBgn0030478	CG1640		375	0.135009	0.218315	0.10892	0.063725	0.024909	0.097771	0.412205	1.06085	0.127264
CG14792	FBgn0003517	stubarista		291	0.071352	0.008542	0.024519	0.010777	0.009434	0.073378	0.362881	0.560883	0.127214
CG33522	FBgn0053522	scaf6		248	0.240434	0.20716	0.114413	0.147853	0.078943	0.196724	0.906241	1.89177	0.127095
CG7728	FBgn0036686	CG7728		471	0.08795	0.041677	0.039732	0.054736	0.032685	0.06503	0.370544	0.692354	0.12703
CG2238	FBgn0000559	Elongation factor 2b		824	0.019162	0.003885	0.015984	0.01238	0.003527	0.00947	0.086546	0.150954	0.126939
CG4600	FBgn0040064	yippee interacting protein 2		397	0.055653	0.018697	0.013151	0.025901	0.012962	0.025841	0.286283	0.438488	0.12692
CG11804	FBgn0029092	ced-6		399	0.14594	0.093549	0.068644	0.070571	0.033705	0.220088	0.517502	1.15	0.126904
CG4057	FBgn0041582	tamo		439	0.292059	0.172419	0.238467	0.192925	0.055786	0.65394	0.695948	2.30154	0.126897
CG1817	FBgn0004370	Protein tyrosine phosphatase 10D		744	0.079399	0.05713	0.017537	0.011093	0.023378	0.076509	0.361137	0.626183	0.126798
CG14621	FBgn0031183	CG14621		368	0.110205	0.074842	0.06161	0.048302	0.024115	0.20245	0.34787	0.869394	0.126761
CG1299	FBgn0035501	CG1299		238	0.16842	0.236846	0.101497	0.099794	0.064515	0.101963	0.55662	1.32966	0.126664
CG6518	FBgn0004784	inactivation no afterpotential C		295	0.153292	0.070739	0.086067	0.091177	0.037113	0.122012	0.650292	1.21069	0.126615
CG16901	FBgn0086897	squid		390	0.090731	0.070333	0.080726	0.034511	0.011925	0.103233	0.32528	0.716739	0.126589
CG15117	FBgn0034417	CG15117		246	0.078208	0.076052	0.077791	0.076745	0.06132	0.066924	0.18081	0.61785	0.126581
CG8127	FBgn0000568	Ecdysone-induced protein 75B		775	0.129364	0.121246	0.050977	0.06781	0.044311	0.113333	0.495804	1.02285	0.126475
CG11522	FBgn0039857	Ribosomal protein L6		262	0.146132	0.029068	0.041341	0.061302	0.014282	0.097572	0.766131	1.15583	0.126431
CG4920	FBgn0000533	easter		283	0.209265	0.115592	0.06803	0.098964	0.042791	0.17031	0.950626	1.65558	0.1264
CG32018	FBgn0011642	Zyx102EF		203	0.06358	0.099691	0.051195	0.033007	0.041994	0.043661	0.170096	0.503224	0.126345
CG3157	FBgn0004176	gamma-Tubulin at 23C		262	0.04422	0.0413	0.022775	0.034007	0.029231	0.052984	0.12555	0.350067	0.126319
CG31301	FBgn0051301	CG31301		230	0.274796	0.092706	0.193311	0.141481	0.047514	0.351302	1.07666	2.17777	0.126182
CG13109	FBgn0041092	taiman		560	0.218483	0.078305	0.072672	0.068862	0.048091	0.184168	1.06106	1.73164	0.126171
CG6222	FBgn0003575	suppressor of sable		495	0.298777	0.217186	0.142406	0.136806	0.099819	0.691206	0.784361	2.37056	0.126036
CG7293	FBgn0004381	Kinesin-like protein at 68D		386	0.069122	0.035321	0.014377	0.013323	0.020303	0.011706	0.384542	0.548694	0.125975
CG17593	FBgn0031544	CG17593		304	0.090522	0.02816	0.023455	0.029783	0.03245	0.081508	0.433538	0.719416	0.125827
CG6038	FBgn0036198	CG6038		148	0.12491	0.092047	0.147562	0.071126	0.047434	0.14729	0.362391	0.99276	0.125821
CG10622	FBgn0029118	Sucb		307	0.08372	0.055979	0.05405	0.061754	0.005709	0.072798	0.331664	0.665674	0.125767
CG30404	FBgn0050404	Transport and Golgi organization		318	0.148547	0.052374	0.047878	0.050606	0.022088	0.0892	0.770709	1.1814	0.125738
CG31072	FBgn0051072	lysosomal enzyme receptor protein		429	0.337302	0.191426	0.200454	0.087497	0.099819	0.295536	1.4728	2.68484	0.125632
CG10743	FBgn0036376	CG10743		213	0.177558	0.190266	0.100832	0.04392	0.099818	0.349007	0.452669	1.41407	0.125565
CG1542	FBgn0039828	CG1542		327	0.14936	0.039039	0.072284	0.04699	0.02164	0.099898	0.760918	1.19013	0.125499
CG9031	FBgn0028546	icarus		285	0.053702	0.015678	0.038169	0.025681	0.016759	0.046962	0.230979	0.42793	0.125492
CG5461	FBgn0010460	bunched		182	0.158017	0.165182	0.198281	0.115657	0.099818	0.4594	0.06412	1.26048	0.125363
CG11390	FBgn0011695	Ejaculatory bulb protein III		128	0.155647	0.101712	0.153973	0.125212	0.069619	0.094218	0.542064	1.24245	0.125275
CG9373	FBgn0037701	Hrp59		741	0.137519	0.10112	0.087525	0.046351	0.046966	0.106024	0.57336	1.09886	0.125146
CG8963	FBgn0034181	CG8963		476	0.315365	0.128921	0.12224	0.091482	0.039628	0.40089	1.42238	2.52091	0.1251
CG7011	FBgn0036489	CG7011		385	0.133209	0.036814	0.021124	0.024657	0.014717	0.118497	0.715907	1.06492	0.125088
CG14199	FBgn0040890	CG14199		71	0.103075	0.309557	0.06247	0.047443	0.017665	0.099923	0.183893	0.824026	0.125087
CG4334	FBgn0038312	CG4334		389	0.204955	0.120123	0.080184	0.093945	0.040772	0.170668	0.92874	1.63939	0.125019
CG10561	FBgn0002036	CG10561		419	0.288549	0.15273	0.153499	0.106917	0.099818	0.367159	1.13972	2.30839	0.125
CG9828	FBgn0032474	DnaJ homolog		148	0.307554	0.123659	0.176269	0.167253	0.083362	0.374777	1.22871	2.46158	0.124942
CG6671	FBgn0026611	Argonaute-1		157	0.106915	0.036991	0.03375	0.060287	0.021953	0.019853	0.576165	0.855914	0.124913
CG12781	FBgn0034797	nahoda		174	0.124048	0.062184	0.098593	0.046828	0.056743	0.101867	0.503214	0.993477	0.124862
CG9062	FBgn0033607	CG9062		394	0.095553	0.017596	0.014628	0.028596	0.017403	0.005147	0.58636	0.765283	0.12486
CG8707	FBgn0033272	CG8707		375	0.051562	0.03269	0.030523	0.0187	0.002837	0.045517	0.231453	0.413282	0.124762
CG3520	FBgn0034859	CG3520		370	0.305487	0.036521	0.101176	0.054779	0.028126	0.312976	1.61165	2.45072	0.124652
CG15110	FBgn0027535	brother of tout-velu		445	0.062216	0.0561	0.059615	0.026826	0.01969	0.055968	0.218957	0.499372	0.124588
CG31048	FBgn0051048	CG31048		719	0.115431	0.044608	0.028458	0.031853	0.03935	0.063064	0.606043	0.928807	0.124279
CG7788	FBgn0019972	Ice		338	0.110702	0.091906	0.023764	0.033733	0.052506	0.072284	0.506505	0.8914	0.124189
CG4380	FBgn0003964	ultraspiracle		400	0.102086	0.105932	0.071397	0.060948	0.032587	0.164149	0.28578	0.822879	0.12406
CG1753	FBgn0031148	CG1753		492	0.15459	0.132147	0.094725	0.084188	0.027662	0.112368	0.641118	1.2468	0.12399
CG1943	FBgn0037468	CG1943		144	0.197445	0.108263	0.096553	0.082942	0.028506	0.182829	0.896176	1.59271	0.123968
CG8507	FBgn0037756	CG8507		365	0.127822	0.071372	0.077572	0.028732	0.017092	0.085537	0.623008	1.03113	0.123962
CG30089	FBgn0050089	CG30089		492	0.129201	0.12253	0.082711	0.094635	0.046878	0.225975	0.340614	1.04254	0.123929
CG5405	FBgn0020647	Krueppel target at 95D		322	0.126116	0.070658	0.129053	0.142815	0.034177	0.11858	0.396419	1.01782	0.123908
CG5469	FBgn0034372	GDI interacting protein 3		341	0.152328	0.111226	0.14264	0.097974	0.089288	0.155237	0.480698	1.22939	0.123905
CG9543	FBgn0027496	epsilonCOP		299	0.215109	0.01569	0.03808	0.036888	0.054716	0.117139	1.25976	1.73738	0.123812
CG9231	FBgn0036887	CG9231		110	0.200368	0.227972	0.238467	0.07526	0.092026	0.140757	0.644481	1.61933	0.123735
CG7207	FBgn0027569	CG7207		272	0.099306	0.064539	0.033938	0.010649	0.051028	0.101733	0.44168	0.802873	0.123688
CG31753	FBgn0045852	hamlet		180	0.097059	0.146022	0.133206	0.019479	0.099818	0.136003	0.153172	0.784759	0.12368
CG12734	FBgn0035411	CG12734		463	0.119048	0.039611	0.03871	0.041558	0.035528	0.195457	0.492729	0.962641	0.123668
CG7048	FBgn0038976	CG7048		162	0.15219	0.033425	0.117022	0.037279	0.024029	0.147197	0.720811	1.23195	0.123536
CG7672	FBgn0004618	glass		576	0.118083	0.05914	0.066184	0.071564	0.031731	0.11325	0.496449	0.956401	0.123466
CG6842	FBgn0027605	CG6842		443	0.029685	0.003088	0.013547	0.023278	0.003345	0.024673	0.142966	0.240582	0.123388
CG12449	FBgn0027341	Glutamine:fructose-6-phosphate aminotransferase 1		407	0.024793	0.009091	0.00849	0.002042	0.001914	0.014203	0.140536	0.201069	0.123306
CG3522	FBgn0035028	Start1		405	0.180124	0.133423	0.101944	0.05279	0.070248	0.204296	0.718472	1.4613	0.123263
CG13284	FBgn0032614	CG13284		341	0.190282	0.142549	0.166858	0.260319	0.099818	0.189933	0.49413	1.54389	0.123248
CG6424	FBgn0028494	CG6424		253	0.172975	0.050998	0.041696	0.07178	0.042295	0.132882	0.891584	1.40421	0.123183
CG5186	FBgn0026173	scruin like at the midline		538	0.295154	0.167454	0.156731	0.11793	0.08324	0.289771	1.28638	2.39665	0.123152
CG1044	FBgn0016794	daughter of sevenless		454	0.109728	0.068125	0.018184	0.041803	0.040986	0.132266	0.480771	0.891863	0.123032
CG5320	FBgn0001098	Glutamate dehydrogenase		570	0.029695	0.021167	0.007538	0.005623	0.015737	0.033549	0.128067	0.241376	0.123024
CG4651	FBgn0011272	Ribosomal protein L13		219	0.092276	0.039526	0.052834	0.031004	0.031723	0.077772	0.425455	0.75059	0.122938
CG7971	FBgn0035253	CG7971		1804	0.25204	0.157933	0.162847	0.11028	0.05645	0.744753	0.567451	2.05175	0.122841
CG32226	FBgn0052226	CG32226		415	0.136697	0.06872	0.054232	0.026688	0.041779	0.115259	0.669861	1.11324	0.122792
CG5020	FBgn0020503	CLIP-190		267	0.074191	0.033204	0.082173	0.046033	0.014905	0.047839	0.306897	0.605242	0.122581
CG5994	FBgn0017430	Negative elongation factor E		289	0.078936	0.029609	0.025006	0.024964	0.010851	0.097642	0.377007	0.644015	0.122569
CG8683	FBgn0031985	CG8683		834	0.06605	0.03802	0.007974	0.023428	0.017687	0.035979	0.349749	0.538887	0.122567
CG6202	FBgn0019925	Surfeit 4		270	0.034419	0.02852	0.012491	0	0.007032	0.049836	0.148762	0.28106	0.122461
CG3839	FBgn0002561	lethal of scute		193	0.125452	0.084907	0.158451	0.093028	0.046431	0.181854	0.334582	1.0247	0.122427
CG15811	FBgn0004574	Ras opposite		307	0.036873	0.011884	0.023848	0	0.00277	0.021782	0.204508	0.301665	0.122232
CG1531	FBgn0029985	CG1531		962	0.127857	0.074518	0.074519	0.065278	0.016282	0.126226	0.562602	1.04728	0.122085
CG1951	FBgn0039623	CG1951		695	0.230178	0.075745	0.062735	0.057929	0.047029	0.176401	1.23879	1.88881	0.121864
CG2310	FBgn0039665	CG2310		251	0.157824	0.035174	0.114564	0.078736	0.028806	0.102583	0.777429	1.29512	0.121861
CG2263	FBgn0030007	CG2263		499	0.103681	0.078214	0.081846	0.107969	0.022844	0.057978	0.399132	0.851664	0.121739
CG2083	FBgn0035376	CG2083		601	0.209121	0.134289	0.08872	0.0913	0.036435	0.523452	0.635037	1.71835	0.121698
CG17508	FBgn0039970	CG17508		335	0.176531	0.156935	0.238467	0.114373	0.080113	0.203382	0.48077	1.45057	0.121698
CG12389	FBgn0025373	Farnesyl pyrophosphate synthase		362	0.098622	0.051843	0.029303	0.051162	0.023772	0.116911	0.439021	0.810634	0.12166
CG12817	FBgn0037798	CG12817		72	0.114775	0.0684	0.024696	0	0.06072	0.427253	0.247914	0.943758	0.121615
CG17273	FBgn0027493	CG17273		184	0.056607	0.023553	0	0.046137	0	0.033532	0.305701	0.46553	0.121597
CG11146	FBgn0030397	CG11146		818	0.104981	0.114527	0.076291	0.053175	0.047767	0.149045	0.318679	0.864465	0.12144
CG32029	FBgn0052029	Cuticular protein 66D		335	0.125054	0.059478	0.078955	0.100387	0.023384	0.134714	0.508945	1.03092	0.121304
CG6662	FBgn0035907	CG6662		257	0.241191	0.450039	0.238465	0.291023	0.099819	0.208112	0.459873	1.98852	0.121292
CG17914	FBgn0032601	yellow-b		378	0.144728	0.180091	0.114029	0.110317	0.09542	0.218333	0.330604	1.19352	0.121261
CG10072	FBgn0010851	sugarless		120	0.047296	0.01449	0.021095	0.021771	0.02533	0.014737	0.245549	0.390268	0.121189
CG2051	FBgn0037376	CG2051		159	0.21782	0.058973	0.074768	0.123634	0.040306	0.189932	1.09238	1.79781	0.121159
CG10840	FBgn0026259	eIF5B		666	0.198245	0.171434	0.214903	0.158497	0.087109	0.253719	0.553026	1.63693	0.121108
CG6151	FBgn0036533	CG6151		185	0.136043	0.113393	0.121713	0.041122	0.046916	0.247957	0.418374	1.12552	0.120871
CG1004	FBgn0004635	rhomboid		425	0.13237	0.062677	0.062482	0.067018	0.033792	0.194752	0.542556	1.09565	0.120814
CG33486	FBgn0041607	asparagine synthetase		213	0.195715	0.134478	0.138749	0.086186	0.024711	0.169869	0.87118	1.62089	0.120746
CG5383	FBgn0038948	phosphatidylserine receptor		340	0.083887	0.06986	0.073339	0.036723	0.017286	0.10333	0.310375	0.6948	0.120735
CG5206	FBgn0023097	bonus		643	0.12186	0.07402	0.042368	0.065922	0.032038	0.097061	0.57725	1.01052	0.120591
CG4817	FBgn0010278	Structure specific recognition protein		571	0.072737	0.017245	0.020841	0.043603	0.015653	0.084594	0.348535	0.603208	0.120584
CG3074	FBgn0034709	CG3074		347	0.151686	0.058264	0.109311	0.104117	0.027139	0.082059	0.726144	1.25872	0.120508
CG6192	FBgn0032341	CG6192		547	0.135706	0.12683	0.099194	0.094874	0.06043	0.244238	0.365175	1.12645	0.120473
CG1977	FBgn0003470	α Spectrin		1979	0.021384	0.006076	0.007093	0.006456	0.001894	0.011799	0.123054	0.177756	0.1203
CG9603	FBgn0040529	CG9603		89	0.147604	0.082673	0.068389	0.074791	0.022441	0.148303	0.684276	1.22848	0.120152
CG9209	FBgn0003969	vacuolar peduncle		543	0.03545	0.005133	0.036613	0.026757	0.009425	0.011996	0.169825	0.295199	0.120088
CG11367	FBgn0037185	CG11367		175	0.095353	0.087531	0.082899	0.028233	0.050481	0.065859	0.384621	0.794977	0.119944
CG18000	FBgn0003654	short wing		670	0.044203	0.038439	0.026768	0.016481	0.025293	0.014426	0.202966	0.368576	0.119929
CG11276	FBgn0011284	Ribosomal protein S4		261	0.046248	0.005765	0.018837	0.012126	0.010794	0.018949	0.273212	0.385931	0.119835
CG12598	FBgn0026086	Adenosine deaminase acting on RNA		304	0.082158	0.047311	0.042551	0.041901	0.02147	0.073651	0.376797	0.685839	0.119792
CG6766	FBgn0032398	CG6766		438	0.285825	0.113086	0.224366	0.208083	0.066961	0.255303	1.23362	2.38725	0.11973
CG6348	FBgn0003267	rough		337	0.136058	0.145771	0.150394	0.095658	0.060368	0.368787	0.180668	1.1377	0.11959
CG6746	FBgn0032394	CG6746		220	0.104097	0.06439	0.052541	0.034215	0.031334	0.112532	0.471436	0.870545	0.119577
CG6287	FBgn0032350	CG6287		128	0.061138	0	0.063769	0.031167	0.01554	0.142578	0.197613	0.511805	0.119456
CG2674	FBgn0005278	Minute (2) 21AB		418	0.038718	0.021528	0.018984	0.038533	0.00322	0.018097	0.185232	0.324312	0.119385
CG2041	FBgn0039907	legless		557	0.24458	0.316565	0.238466	0.192848	0.099819	0.627987	0.330682	2.05095	0.119252
CG31037	FBgn0000247	claret		513	0.240635	0.080282	0.083643	0.060039	0.046338	0.207773	1.30231	2.02102	0.119066
CG10051	FBgn0034437	CG10051		165	0.395196	0.238944	0.202199	0.163562	0.099818	0.493776	1.72644	3.31993	0.119037
CG6118	FBgn0038339	CG6118		291	0.133663	0.07775	0.122351	0.031904	0.064539	0.222571	0.470405	1.12318	0.119004
CG10215	FBgn0028434	Ercc1		65	0.089103	0.057292	0.072458	0.070968	0.041546	0.021006	0.396622	0.748995	0.118963
CG5758	FBgn0032666	CG5758		107	0.108542	0.024974	0.047098	0.019173	0.04211	0.089175	0.58166	0.912732	0.11892
CG1839	FBgn0030555	F box and leucine-rich-repeat gene 4		491	0.328202	0.143872	0.13667	0.116165	0.073747	0.329709	1.6316	2.75996	0.118915
CG10830	FBgn0038839	CG10830		115	0.149949	0.045674	0.044739	0.041489	0.059624	0.05725	0.86243	1.26116	0.118898
CG5625	FBgn0034708	CG5625		115	0.105737	0.052934	0.028334	0.076871	0.059285	0.134427	0.431897	0.889485	0.118874
CG18273	FBgn0029525	CG18273		476	0.414149	0.177806	0.238467	0.373336	0.099819	0.493032	1.69117	3.48778	0.118743
CG12207	FBgn0038220	CG12207		324	0.142395	0.127624	0.111883	0.062245	0.075109	0.136457	0.543479	1.19919	0.118742
CG9712	FBgn0036666	tumor suppressor protein 101		436	0.112812	0.056894	0.100777	0.082894	0.015507	0.097206	0.483984	0.950074	0.11874
CG18076	FBgn0013733	short stop		3673	0.123613	0.327214	0.018691	0.03371	0.019952	0.074456	0.443685	1.04132	0.118708
CG10944	FBgn0004922	Ribosomal protein S6		247	0.069608	0.002154	0.020255	0.012329	0.007782	0.053338	0.421125	0.586591	0.118665
CG2471	FBgn0030357	Sclp		172	0.128529	0.080454	0.119007	0.292389	0.037911	0.19907	0.225985	1.08335	0.118641
CG4122	FBgn0004648	silver		287	0.151998	0.12379	0.096506	0.087709	0.068563	0.115981	0.636697	1.28124	0.118633
CG2023	FBgn0037383	CG2023		143	0.126652	0.027479	0.079865	0.025771	0.04923	0.08447	0.674255	1.06772	0.118619
CG2791	FBgn0037533	CG2791		482	0.255514	0.210762	0.213867	0.168201	0.099819	0.248432	0.959701	2.1563	0.118497
CG7991	FBgn0035260	CG7991		371	0.1955	0.234645	0.238466	0.167238	0.099819	0.549811	0.165294	1.65077	0.118429
CG6513	FBgn0061515	endosulfine		132	0.065612	0.02372	0.075635	0.089869	0.024712	0.07779	0.196911	0.554249	0.11838
CG9412	FBgn0015778	rasputin		569	0.124757	0.140645	0.073535	0.08782	0.085725	0.304683	0.236712	1.05388	0.118379
CG12301	FBgn0036514	CG12301		181	0.181775	0.051519	0.077812	0.06285	0.02454	0.112228	1.027	1.53773	0.11821
CG10343	FBgn0032703	CG10343		230	0.16506	0.066607	0.149811	0.130738	0.020168	0.179123	0.685332	1.39684	0.118167
CG31122	FBgn0051122	CG31122		262	0.144608	0.105563	0.086082	0.161177	0.059635	0.20582	0.462074	1.22496	0.118051
CG1607	FBgn0039844	CG1607		304	0.030486	0.022321	0.024411	0.020807	0.010883	0.036395	0.11307	0.258373	0.117992
CG5977	FBgn0039141	spastin		338	0.119747	0.12378	0.09009	0.099981	0.04384	0.178781	0.358923	1.01514	0.117961
CG18262	FBgn0030012	CG18262		210	0.287487	0.018145	0.066061	0.060795	0.004959	0.23784	1.76307	2.43835	0.117902
CG3811	FBgn0032123	Organic anion transporting polypeptide 30B		629	0.110378	0.091243	0.039507	0.072709	0.049602	0.143766	0.429122	0.936327	0.117884
CG40378	FBgn0058378	CG40378		165	0.092673	0.028516	0.238467	0.005007	0.027325	0.027866	0.366571	0.786425	0.117841
CG3246	FBgn0031538	CG3246		335	0.19517	0.145361	0.18418	0.114547	0.099818	0.199861	0.718758	1.65769	0.117736
CG6757	FBgn0040475	SH3PX1		430	0.147111	0.104698	0.08737	0.058918	0.026196	0.217432	0.608355	1.25008	0.117681
CG7414	FBgn0037135	CG7414		692	0.183962	0.085539	0.0949	0.073986	0.03835	0.17482	0.911701	1.56326	0.117679
CG8548	FBgn0024889	karyopherin alpha1		368	0.10559	0.03991	0.109206	0.084382	0.029762	0.149804	0.379113	0.897767	0.117614
CG4896	FBgn0031319	CG4896		267	0.174861	0.26793	0.238467	0.157431	0.099818	0.17453	0.37437	1.48741	0.117561
CG15009	FBgn0001257	Ecdysone-inducible gene L2		292	0.244085	0.163297	0.188597	0.073455	0.03067	0.187114	1.18987	2.07709	0.117513
CG6446	FBgn0016059	Sema-1b		454	0.187568	0.199035	0.119197	0.085876	0.099819	0.396792	0.508429	1.59672	0.117471
CG32227	FBgn0052227	golden goal		135	0.09277	0.041157	0.038629	0.046363	0.035692	0.320518	0.214725	0.789854	0.117452
[truncated: 606 more rows]
