# Supplementary material for: Genomic analysis of a sexually-selected character: EST sequencing and microarray analysis of eye-antennal imaginal discs in the stalk-eyed fly Teleopsis dalmanni (Diopsidae)
Source: BMC Genomics. 2009 Aug 5;10:361. doi: 10.1186/1471-2164-10-361 (PMC2737001; doi:10.1186/1471-2164-10-361)
Supplement: Additional file 5 — Selection line gene expression values. Normalized intensity values and log ratios are presented for each microarray oligonucleotide probe for all eight replicate hybridizations. [file 1471-2164-10-361-S5.xls]

## Sheet: Sheet1
ProbeID	FBID	GeneName	Cgcode	N	Exp_score (dExp)	Obs_score(d)	tdist Prob	Ave_LR	Ind. Hybs:	Med_Int_H1	Med_Int_L1	LR1 (H/L)	Med_Int_H2	Med_Int_L2	LR2 (H/L)	Med_Int_H3	Med_Int_L3	LR 3 (H/L)	Med_Int_H4	Med_Int_L4	LR 4 (H/L)	Med_Int_H5	Med_Int_L5	LR 5 (H/L)	Med_Int_H6	Med_Int_L6	LR 6 (H/L)	Med_Int_H7	Med_Int_L7	LR 7 (H/L)	Med_Int_H8	Med_Int_L8	LR 8 (H/L)
3531582:5	FBgn0028871dupA	Cuticular protein 35B_dupA	CG3818	1																											140	170	-0.280108
3531582:6	FBgn0003884	alpha-Tubulin at 84B	CG1913	8	-0.791799	-2.15489	0.0681198	-0.25529		21910	23985	-0.130543	9859	12457	-0.337443	16903	21959	-0.377533	8162	9561	-0.228239	28527	31722	-0.153156	6946	9273	-0.416854	27783	31600	-0.185722	12041	13955	-0.212827
3531583:1	FBgn0053525	CoRest	CG33525	8	0.00428579	2.09687	0.0742132	0.241232		13740	12397	0.148391	8849	7183	0.300928	13453	10794	0.317698	8055	6551	0.298169	20250	19187	0.0777928	8280	6636	0.319317	23758	21366	0.153097	12433	9998	0.314463
3531584:1	FBgn0036198	CG6038	CG6038	8	-0.148762	-0.628253	0.549779	-0.14987		357	200	0.835924	234	222	0.0759489	344	502	-0.545279	171	223	-0.383047	185	211	-0.189718	231	325	-0.492547	378	488	-0.368495	251	275	-0.131744
3531585:3	FBgn0037780	CG3925	CG3925	8	-0.429371	-0.783943	0.458774	-0.146817		232	181	0.358135	205	201	0.0284284	193	279	-0.531664	139	156	-0.166461	185	216	-0.223506	145	177	-0.287696	298	414	-0.474318	307	282	0.122543
3531588:1	FBgn0011745	Actin-related protein 87C	CG6174	8	0.551891	0.0453614	0.965086	0.00699985		5107	4651	0.134935	3868	4191	-0.115707	5938	5362	0.147206	2570	2717	-0.0802462	6221	5101	0.286366	3290	2993	0.136495	9577	10118	-0.0792784	3706	4802	-0.373773
3531590:2	FBgn0085432	pangolin	CG34403	8	0.115585	0.496798	0.634552	0.0615249		693	713	-0.0410467	566	567	-0.00254668	580	592	-0.0295443	543	493	0.139365	1031	1106	-0.101307	624	566	0.140744	1093	1002	0.125411	1359	1134	0.261125
3531591:1	FBgn0037174	CG14457	CG14457	1																											168	183	-0.123382
3531592:1	FBgn0033428	Updo	CG1818	8	0.28373	-1.89964	0.099259	-0.255619		1434	1863	-0.377583	1000	1370	-0.454176	1195	1544	-0.369662	1050	1244	-0.244597	2506	2792	-0.155913	1272	1338	-0.0729794	3166	3987	-0.332642	2399	2462	-0.0373976
3531595:2	FBgn0014027	Ribosomal protein S12	CG11271	3									12047	15544	-0.367684				24259	24164	0.00566079				18929	19439	-0.0383558
3531596:1	FBgn0033482	CG1371	CG1371	8	0.325751	2.74252	0.0288132	0.407335		475	301	0.658164	394	276	0.513527	346	293	0.239871	353	241	0.550635	570	442	0.366916	331	238	0.47587	674	653	0.0456656	548	413	0.408034
3531597:1	NA	X-17	NA	8	0.683932	0.720862	0.494359	0.127958		27363	21240	0.365443	12347	10673	0.210195	17055	15758	0.11411	15384	13348	0.204807	41044	40910	0.0047178	10062	10380	-0.0448893	24814	17097	0.537411	12839	16571	-0.368128
3531600:1	FBgn0030431	CG4407	CG4407	8	-0.709903	-0.515035	0.622389	-0.0728538		3127	3442	-0.138468	2063	2744	-0.411537	3725	3639	0.0336984	2076	2187	-0.0751468	5772	5124	0.171801	2926	2830	0.0481277	7701	8457	-0.1351	4609	4859	-0.0762057
3531601:2	FBgn0029113	Smt3 activating enzyme 2	CG7528	8	0.490742	-0.469481	0.652998	-0.072234		1367	1397	-0.0313188	879	925	-0.0735902	1070	1203	-0.169026	819	888	-0.116696	1491	1702	-0.190951	807	805	0.00357989	2525	3240	-0.35971	1735	1352	0.359841
3531602:1	FBgn0034742	CG4294	CG4294	8	-1.03189	2.67587	0.0317288	0.536838		404	281	0.523785	665	320	1.05528	438	237	0.886044	392	268	0.548621	764	768	-0.00753367	502	406	0.306208	484	304	0.670936	510	411	0.311359
3531603:4	NA	ORF-43	NA	8	0.18214	1.53436	0.168813	0.391282		554	718	-0.374098	1482	788	0.911278	870	494	0.816504	705	456	0.628589	1186	1516	-0.354166	895	645	0.472589	838	630	0.411598	1194	778	0.617961
3531604:1	FBgn0031681	polypeptide GalNAc transferase 5	CG31651	8	0.615758	-0.796205	0.452065	-0.148116		334	266	0.328422	251	273	-0.121214	233	352	-0.595245	189	238	-0.332575	260	308	-0.244419	190	244	-0.360882	282	254	0.150867	291	293	-0.00988151
3531605:1	NA	ORF-122	NA	7	0.602797	-2.23929	0.0664117	-0.469708		114	116	-0.025091	133	143	-0.104589	148	254	-0.779231	114	174	-0.610053	156	234	-0.584963	105	220	-1.06711				154	167	-0.116918
3531606:1	NA	ORF-156	NA	8	-0.828992	3.41359	0.0112328	0.713652		2475	1696	0.545292	3908	2275	0.780564	3782	1552	1.28502	2198	1274	0.786826	6202	4153	0.57858	3333	2452	0.442862	4254	1950	1.12535	2873	2563	0.164725
3531607:1	FBgn0038301	CG6654	CG6654	8	-0.723763	-4.9558	0.0016454	-0.636414		576	948	-0.718818	429	602	-0.488786	844	1236	-0.550364	459	760	-0.727505	721	1106	-0.61728	369	507	-0.458365	796	1449	-0.864217	479	760	-0.665974
3531609:1	FBgn0028991	sequoia	CG32904	8	0.215756	2.53962	0.0386852	0.365664		391	294	0.411352	387	305	0.343524	326	231	0.496979	317	237	0.419596	619	587	0.0765789	368	340	0.114171	562	397	0.501431	676	458	0.561676
3531610:1	FBgn0029133	REG	CG1591	8	-0.411663	-1.73886	0.125617	-0.198421		3913	4527	-0.21028	3395	3838	-0.176943	3915	4531	-0.210817	2123	2240	-0.0773944	4694	5537	-0.238287	2437	2658	-0.125235	5979	7869	-0.396276	3237	3597	-0.152137
3531612:2	FBgn0015834	Trip1	CG8882	8	-5.42101e-20	-1.51805	0.172793	-0.301468		1894	1519	0.318314	909	1303	-0.519485	1425	2196	-0.623916	799	1081	-0.436099	1682	1589	0.0820586	893	1291	-0.531757	3484	4789	-0.45898	1523	1801	-0.241882
3531614:2	FBgn0031183	CG14621	CG14621	1																											148	189	-0.352789
3531615:1	FBgn0013746	alien	CG9556	8	-0.247244	0.592892	0.571902	0.093732		2373	2982	-0.329568	2349	2181	0.107057	2535	2058	0.300743	2462	2134	0.206271	5464	5287	0.0475082	2895	2211	0.388864	5993	6041	-0.011509	4625	4497	0.0404905
3531616:1	FBgn0034569	dim gamma-tubulin 3	CG3221	8	-0.376589	0.209487	0.840035	0.0372571		538	516	0.0602351	589	456	0.369234	594	567	0.0671142	521	475	0.133356	749	963	-0.36257	509	599	-0.23489	1186	1315	-0.148959	961	721	0.414537
3531617:2	FBgn0003360	stress-sensitive B	CG16944	6	-0.826438	-0.0354041	0.973127	0.0239487		38958	41377	-0.0869094	23926	22499	0.0887183	47852	44362	0.109255	20816	20252	0.0396285				20776	21587	-0.0552448				22592	21849	0.0482447
3531618:1	FBgn0037252	CG14650	CG14650	8	-0.667031	-0.436026	0.675949	-0.0584923		204	206	-0.0140752	194	206	-0.0865877	214	200	0.0976108	167	170	-0.0256866	277	252	0.136462	170	195	-0.197939	260	268	-0.0437214	238	300	-0.334001
3531619:1	FBgn0035032	CG4692	CG4692	8	0.179173	0.39282	0.70614	0.06024		17165	13128	0.386823	6008	6292	-0.0666339	11647	13615	-0.225239	6586	7172	-0.122973	21045	17511	0.265216	4570	4644	-0.0231738	26902	24753	0.12011	11893	10735	0.14779
3531620:1	FBgn0051352	CG31352	CG31352	8	-0.512941	-0.101196	0.922232	-0.0171534		4246	5364	-0.337205	3396	4024	-0.244794	6442	5563	0.211646	2818	3104	-0.139457	9718	9823	-0.0155043	3334	3427	-0.0396921	9384	6848	0.45452	4971	5064	-0.0267413
3531625:1	FBgn0036677	CG13023	CG13023	2																								133	106	0.327362	156	208	-0.415037
3531626:1	FBgn0031600	CG3652	CG3652	8	-0.296152	1.02575	0.339143	0.11907		7091	5772	0.296918	3947	3687	0.0983091	6301	6261	0.00918771	3630	3467	0.0662817	8659	8279	0.0647439	3131	2979	0.0717954	11754	11038	0.090673	6866	5755	0.254654
3531627:4	FBgn0015222	Ferritin 1 heavy chain homologue	CG2216	8	0.916265	0.48774	0.640639	0.078134		19787	20099	-0.0225708	13190	14445	-0.131126	24705	21707	0.186643	9256	8617	0.103203	26252	19457	0.432138	16166	13699	0.238892	31860	29496	0.111227	12627	15474	-0.293334
3531628:2	FBgn0032688	CG15160	CG15160	7	-0.287913	-0.0650927	0.94992	-0.0106807		358	368	-0.0397462	327	271	0.270998	360	375	-0.0588937	302	303	-0.00476924	587	759	-0.370739	319	305	0.0647472	564	564		533	510	0.0636383
3531630:1	FBgn0000486	Diphenol oxidase A2	CG10484	8	0.589681	0.207307	0.841672	0.0312269		1552	1672	-0.107446	1341	1270	0.0784807	1195	1234	-0.0463318	1020	967	0.0769814	1923	1954	-0.0230717	1169	875	0.41792	2161	2594	-0.263479	1685	1554	0.116762
3531631:1	FBgn0052579	CG32579	CG32579	8	-0.999355	0.00694663	0.994651	0.0012467		801	1094	-0.449739	1112	979	0.183776	1222	1101	0.15043	929	809	0.199539	2127	1903	0.160544	1841	1511	0.284986	3088	3875	-0.327524	1489	1701	-0.192039
3531632:1	FBgn0000108	beta amyloid protein precursor-like	CG7727	8	-0.200614	3.32504	0.012677	0.636533		7107	5338	0.412941	7978	5478	0.542378	9540	5460	0.805088	5843	4318	0.436346	15793	11839	0.415738	7640	5562	0.457969	12590	5012	1.32882	11263	6967	0.692982
3531633:1	FBgn0033179	p47	CG11139	8	0.276903	-1.40303	0.203372	-0.157602		2235	2642	-0.241356	1583	1848	-0.223304	1736	2027	-0.223579	1475	1615	-0.130819	3527	3548	-0.00856443	1526	1565	-0.0364077	4624	5250	-0.183176	2707	3139	-0.21361
3531634:2	FBgn0003721	Tropomyosin 1	CG4898	8	-0.806859	2.00167	0.085409	0.385842		1841	1786	0.0437575	1977	1584	0.319741	2455	1352	0.860628	1691	1333	0.3432	3092	2113	0.549248	2137	1365	0.646686	3233	2371	0.447378	1918	2090	-0.1239
3531636:2	FBgn0003943	Ubiquitin-63E	CG11624	8	0.300334	-1.43843	0.19348	-0.172991		20728	22435	-0.11417	10859	12793	-0.236463	14852	18163	-0.290345	7287	8761	-0.265771	27004	26544	0.0247873	8841	9250	-0.0652438	25961	29250	-0.172091	11305	13581	-0.264629
3531636:3	FBgn0016701	Rab-protein 4	CG4921	8	0.645163	1.11105	0.303244	0.187082		679	515	0.398839	712	657	0.115984	478	454	0.0743183	385	341	0.175087	720	461	0.64323	407	344	0.24262	658	647	0.0243219	450	509	-0.177741
3531638:1	FBgn0004556	Dead box protein 73D	CG9680	8	-0.155317	-2.7366	0.0290605	-0.497314		138	223	-0.692375	169	198	-0.228477	135	197	-0.545236	139	187	-0.427953	159	269	-0.758579	132	214	-0.697073	207	334	-0.690217	288	276	0.0614005
3531640:1	FBgn0015610	Chromatin assembly factor 1 subunit	CG4236	8	1.00765	-2.03753	0.0810082	-0.228276		14261	15648	-0.133903	7865	9558	-0.281262	14352	16672	-0.216175	6794	8002	-0.236099	21100	24581	-0.220301	6637	8835	-0.412699	25375	28952	-0.190255	11464	12593	-0.135511
3531641:3	FBgn0000117	armadillo	CG11579	8	0.600422	-0.134614	0.896706	-0.0193202		3511	3372	0.0582775	3368	3634	-0.109666	3612	3589	0.00921597	1868	1997	-0.0963399	4639	3991	0.217064	2235	2297	-0.039476	4841	4327	0.161938	2297	2939	-0.355575
3531642:1	FBgn0028871dupC	Cuticular protein 35B_dupC	CG3818	1																											172	189	-0.135978
3531643:1	FBgn0037529	mitochondrial ribosomal protein S9	CG2957	8	-0.44582	-0.111742	0.914164	-0.0173848		1508	1834	-0.282357	1617	1677	-0.052563	1703	1994	-0.227587	1281	1165	0.136941	2369	2628	-0.149687	1508	1316	0.196477	2800	2950	-0.0752881	2488	2000	0.314986
3531644:1	FBgn0030724	Nipsnap	CG9212	8	0.361122	-0.855915	0.420375	-0.109172		1148	1252	-0.125112	1040	1224	-0.23502	1201	1302	-0.116493	856	874	-0.0300225	1471	1328	0.147542	895	927	-0.0506817	2127	2435	-0.195102	1144	1378	-0.268489
3531645:2	FBgn0050011	gemini	CG30011	8	1.47789	-0.804666	0.447476	-0.114806		1739	1783	-0.0360488	1292	1582	-0.292144	1481	1917	-0.372279	1091	1249	-0.195122	1740	1869	-0.103179	1279	1212	0.0776266	2816	3113	-0.144658	1895	1711	0.147358
3531646:1	FBgn0036341	Syntaxin 13	CG11278	8	0.257747	0.830384	0.433726	0.155213		734	684	0.101784	884	870	0.023031	784	772	0.0222528	565	490	0.205469	793	496	0.676981	554	390	0.506412	928	965	-0.0564041	558	658	-0.237822
3531647:1	FBgn0011817	nemo	CG7892	8	0.402462	-3.065	0.0181949	-0.521419		713	750	-0.0729885	582	946	-0.700821	453	760	-0.746488	352	620	-0.816693	574	853	-0.571495	302	386	-0.354052	815	1232	-0.59613	595	739	-0.312685
3531648:1	NA	X-18	NA	8	-0.426959	1.93841	0.0937537	0.240194		3561	2966	0.263764	3665	2879	0.348245	4488	3690	0.282452	2597	2279	0.188445	5990	4803	0.31862	2711	2330	0.218495	5646	4481	0.333408	3849	3935	-0.03188
3531649:1	FBgn0036897	CG8786	CG8786	8	0.814292	-0.443434	0.670834	-0.0629884		301	343	-0.188445	297	334	-0.169385	315	340	-0.110183	238	242	-0.0240455	439	363	0.274251	295	274	0.106539	572	676	-0.241008	388	431	-0.151631
3531652:1	FBgn0030703	CG9066	CG9066	8	0.982914	1.45534	0.188907	0.247453		5450	4434	0.297647	3853	3240	0.249988	4092	3787	0.111751	3220	2683	0.263214	6547	4024	0.702204	2174	1663	0.386564	6727	6009	0.162838	3262	3733	-0.194579
3531658:1	FBgn0010341	Cdc42	CG12530	8	-0.755389	-0.569055	0.587105	-0.0615827		10758	10407	0.0478556	6624	6663	-0.00846922	8747	9814	-0.166053	4719	5252	-0.154386	12990	13089	-0.0109534	5391	5493	-0.0270414	14644	16041	-0.131454	7284	7500	-0.0421597
3531659:4	NA	ORF-163	NA	8	-0.255128	1.67477	0.137889	0.244282		15348	14370	0.0949906	14320	9804	0.546589	17479	14472	0.272358	10385	8104	0.357795	28820	27599	0.0624543	9833	8720	0.173304	16836	12625	0.415266	11529	11280	0.0315003
3531660:1	FBgn0051125	CG31125	CG31125	8	0.585132	1.02995	0.337299	0.189739		766	903	-0.237382	1177	772	0.608442	737	661	0.157014	854	650	0.393796	1663	1622	0.0360143	826	633	0.383936	1710	1908	-0.158065	1688	1339	0.334159
3531662:1	FBgn0033669	CG8979	CG8979	8	-0.149793	-0.335257	0.747254	-0.0483744		2580	2413	0.0965432	1744	1963	-0.17066	1893	2459	-0.377397	1384	1398	-0.0145204	2766	2520	0.134377	1231	1266	-0.0404466	3338	3729	-0.159805	2030	1836	0.144914
3531666:2	FBgn0002921	Na pump alpha subunit	CG5670	8	0.304829	1.54284	0.166776	0.21237		195	163	0.258602	190	164	0.212304	142	151	-0.0886576	145	123	0.237395	190	134	0.503766	136	119	0.192645	217	196	0.146841	212	180	0.236067
3531667:3	FBgn0028509	centaurin gamma 1A	CG31811	1																											207	221	-0.0944156
3531669:2	FBgn0027081	Threonyl-tRNA synthetase	CG5353	8	-0.101495	1.80106	0.114706	0.246256		13935	11876	0.230664	12137	10896	0.155613	19319	14484	0.41556	8549	7328	0.222336	20336	14542	0.48381	8415	7952	0.0816455	27677	21736	0.348601	11186	10942	0.0318178
3531672:1	FBgn0052789	CG32789	CG32789	8	-0.986645	-0.423457	0.684669	-0.0573976		3764	3902	-0.0519471	2129	2483	-0.221908	2765	2870	-0.0537713	2151	2451	-0.188363	6586	6642	-0.0122152	2382	2376	0.00363858	7390	6168	0.260772	3944	4516	-0.195386
3531675:1	FBgn0027567	CG8108	CG8108	8	0.770781	1.70816	0.131361	0.369711		5529	3737	0.565138	5770	3162	0.867734	4313	4275	0.0127673	3769	2608	0.531238	8083	8290	-0.0364813	3145	3557	-0.177601	4307	2621	0.716566	4947	3551	0.478329
3531676:1	FBgn0037707	RNA-binding protein S1	CG16788	8	0.106669	-1.64186	0.144623	-0.243533		492	702	-0.512813	414	492	-0.249028	347	482	-0.474097	346	398	-0.201996	629	711	-0.17679	342	341	0.00422459	562	708	-0.333179	628	630	-0.00458727
3531677:1	FBgn0026562	BM-40-SPARC	CG6378	8	-1.24447	0.0907209	0.930256	0.0135321		2004	2166	-0.112151	1955	2296	-0.231954	2473	2207	0.164176	1441	1425	0.0161084	3650	2760	0.403228	1691	1785	-0.0780474	4506	4705	-0.0623474	2505	2489	0.00924437
3531680:2	FBgn0026144	sarcoplasmic calcium-binding protein	CG1435	8	0.631137	1.94004	0.0935302	0.47625		370	442	-0.256521	625	455	0.45799	1103	504	1.12994	700	391	0.840186	497	346	0.522474	679	374	0.860373	444	370	0.263034	385	387	-0.00747512
3531682:1	FBgn0023212	Elongin B	CG4204	8	0.0194501	0.0686686	0.947174	0.0117031		2640	2016	0.389042	1947	2382	-0.290921	2630	2233	0.23608	1356	1516	-0.160913	3284	2807	0.226425	1403	1544	-0.138158	3579	3389	0.0786969	1754	2081	-0.246628
3531683:2	FBgn0026170	smt3	CG4494	6	-0.318395	0.266167	0.800738	0.0184498		41863	39044	0.100575	17149	15908	0.108372	36733	35498	0.049339	18019	17818	0.0161835				14859	14202	0.0652429				18293	21440	-0.229013
3531685:1	FBgn0014343	mirror	CG10601	8	0.545427	-2.73158	0.0292718	-0.477746		471	560	-0.2497	362	423	-0.224668	386	714	-0.887323	339	458	-0.434062	695	1136	-0.708878	309	524	-0.76196	435	530	-0.284977	684	825	-0.270398
3531687:2	FBgn0052580	CG32580	CG32580	8	0.776193	1.84415	0.107687	0.306968		1144	1142	0.0025244	1637	1152	0.506914	1231	811	0.602057	920	713	0.367732	2082	2075	0.00485873	1317	947	0.475819	1392	1035	0.427528	1665	1588	0.0683113
3531689:1	FBgn0010226	Glutathione S transferase S1	CG8938	6	0.151903	0.306041	0.771906	0.0383715		48051	44619	0.106908	17858	20511	-0.199827	44602	40762	0.129884	20832	20182	0.0457322				17623	18765	-0.0905848				27736	23516	0.238117
3531692:1	FBgn0020392	N-myristoyl transferase	CG7436	8	0.2682	-0.21892	0.832959	-0.0308384		7484	8327	-0.153987	3233	3375	-0.062014	5157	5923	-0.199796	3680	4094	-0.153805	8739	9464	-0.114982	3265	2674	0.288084	10424	10483	-0.00814265	6037	5411	0.157937
3531693:1	FBgn0033624	CG12384	CG12384	8	-0.413984	-1.79113	0.116386	-0.388707		986	943	0.0643299	564	882	-0.645083	663	908	-0.453683	477	706	-0.565679	1222	1041	0.231274	450	721	-0.680074	1442	1647	-0.191769	645	1178	-0.868968
3531694:1	FBgn0024807	DISCO Interacting Protein 1	CG17686	8	0.315288	0.348994	0.737356	0.0482033		8196	8843	-0.109616	5900	5696	0.0507658	6669	7463	-0.162285	4507	4201	0.101435	11887	11119	0.0963576	4934	4331	0.188058	10133	10827	-0.0955722	7737	6213	0.316484
3531695:1	NA	ORF-16	NA	8	-0.350835	0.830581	0.433622	0.160769		150	110	0.447459	161	110	0.549557	121	108	0.163976	118	119	-0.0121747	161	197	-0.291135	140	158	-0.174498	158	110	0.522421	221	209	0.0805434
3531696:1	FBgn0026192	par-6	CG5884	8	-1.38858	-2.71131	0.0301419	-0.516228		241	270	-0.163926	183	280	-0.613583	191	321	-0.749001	155	219	-0.498663	228	312	-0.452512	168	246	-0.550197	323	665	-1.04182	329	343	-0.060121
3531697:3	NA	ORF-139	NA	8	0.117444	2.37968	0.0489052	0.440749		3754	3738	0.00616208	5775	3172	0.864428	4044	2713	0.575894	4037	2749	0.554377	7853	7795	0.0106949	3638	2499	0.541795	6159	4681	0.395879	4998	3351	0.576759
3531698:1	FBgn0086129	something that sticks like glue	CG3231	8	-0.377642	-0.861462	0.417513	-0.134909		564	525	0.103378	510	486	0.0695409	463	564	-0.284683	404	457	-0.177839	834	1072	-0.362186	443	584	-0.398662	795	718	0.146971	818	924	-0.175792
3531699:2	FBgn0031453	CG9894	CG9894	8	-0.553451	1.07343	0.318683	0.167631		9894	7066	0.48566	6601	5596	0.238289	9719	8615	0.173957	4758	4589	0.0521755	15701	12214	0.362321	5075	5968	-0.23384	20779	19110	0.120798	8082	7326	0.141687
3531700:2	FBgn0023444	ebi	CG4063	8	0.111287	-1.12013	0.299612	-0.155144		1889	2476	-0.390389	1010	1292	-0.355251	1491	1665	-0.159242	1572	1676	-0.0924209	3181	3312	-0.0582223	1062	1021	0.0568009	3897	4634	-0.249894	2712	2698	0.00746683
3531701:2	FBgn0003612	Suppressor of variegation 2-10	CG8068	8	0.980952	0.223617	0.829441	0.0393484		267	264	0.0163018	214	203	0.0761311	194	181	0.100067	213	215	-0.0134832	396	490	-0.307281	238	221	0.106915	417	495	-0.247381	499	333	0.583518
3531703:3	FBgn0011758	BarH1	CG5529	8	0.492132	-0.214601	0.836196	-0.033673		197	153	0.364664	147	150	-0.0291463	128	142	-0.149747	123	144	-0.22741	151	160	-0.0835234	133	165	-0.31104	173	155	0.158504	174	173	0.00831527
3531707:2	FBgn0038039	CG5196	CG5196	8	-0.28373	-0.771379	0.465719	-0.0940272		3176	3307	-0.0583121	2454	2847	-0.214307	3116	3242	-0.0571889	1798	2014	-0.163671	4310	3928	0.133893	2162	2263	-0.0658701	5528	6534	-0.241209	3290	3491	-0.0855528
3531708:3	FBgn0043364	cabut	CG4427	8	-0.0392938	-1.0731	0.31882	-0.182829		362	554	-0.613896	457	597	-0.385537	754	724	0.0585748	409	463	-0.178911	872	910	-0.0615384	642	572	0.166558	1214	1539	-0.342225	1066	1147	-0.105658
3531709:2	FBgn0030854	CG8289	CG8289	8	0.526005	-0.320905	0.75765	-0.0400287		6625	6906	-0.0599299	4303	5001	-0.216874	4772	4483	0.0901295	3354	3918	-0.224235	11815	10964	0.107845	3589	3695	-0.0419924	13766	13561	0.0216458	6812	6797	0.00318031
3531710:1	FBgn0015790	Rab-protein 11	CG5771	8	0.485387	-1.12922	0.296013	-0.183009		833	1263	-0.600466	1280	1284	-0.00450139	1273	1211	0.0720336	1037	1066	-0.0397915	2559	3019	-0.238491	1253	1269	-0.0183057	2413	3196	-0.405439	1958	2295	-0.229113
3531712:1	FBgn0026084	ciboulot	CG4944	8	-0.813018	1.87639	0.102709	0.216095		33131	29294	0.177577	20979	16687	0.330221	30015	26686	0.169601	17513	14588	0.263644	45034	38291	0.234009	18243	14278	0.353549	43500	39579	0.13628	20640	19746	0.0638825
3531714:3	FBgn0021825	Dynamitin	CG8269	8	0.440199	-2.2141	0.0624186	-0.274419		604	814	-0.43048	566	684	-0.273194	516	625	-0.276485	431	512	-0.248456	1061	1209	-0.18839	553	574	-0.0537713	1057	1295	-0.292977	823	1110	-0.431595
3531717:3	FBgn0014163	failed axon connections	CG4609	8	0.150302	1.10815	0.304415	0.133955		12737	10855	0.230666	6277	5064	0.309798	9743	8884	0.133157	6486	5904	0.135636	18349	18712	-0.0282623	5364	4813	0.156373	18092	18365	-0.021607	10096	9062	0.155882
3531721:3	FBgn0033342	CG8258	CG8258	8	-0.316878	-0.926555	0.38499	-0.136436		295	319	-0.112841	265	298	-0.16932	203	277	-0.448406	204	224	-0.13493	300	279	0.104697	217	216	0.00666373	428	548	-0.356565	378	373	0.0192106
3531723:2	FBgn0015933	dilute class unconventional myosin	CG2146	8	0.12555	1.64476	0.144018	0.334312		398	427	-0.101468	788	474	0.733309	559	358	0.642889	535	354	0.59579	746	852	-0.191678	615	473	0.378746	564	407	0.470666	861	778	0.146243
3531724:1	FBgn0052394	CG32394	CG32394	8	0.092425	1.10864	0.304217	0.186413		566	433	0.386435	617	453	0.445759	603	536	0.169925	451	420	0.102738	977	1164	-0.252661	592	607	-0.0360993	648	472	0.457207	820	705	0.218001
3531726:1	FBgn0024558	Diphthamide methyltransferase	CG31289	8	-0.00709048	-2.93539	0.0218562	-0.378375		297	442	-0.573583	252	350	-0.473931	325	392	-0.270414	269	362	-0.428384	465	566	-0.283571	281	368	-0.389136	712	981	-0.462376	452	500	-0.145605
3531727:2	FBgn0030520	CG10990	CG10990	8	0.804467	1.38507	0.208564	0.301412		6643	8815	-0.408126	7795	5931	0.394274	9036	5157	0.809152	9106	5790	0.653254	19239	18857	0.0289336	8431	6262	0.42908	16102	11926	0.43313	10823	10299	0.0715962
3531728:1	FBgn0026250	Eukaryotic initiation factor 1A	CG8053	8	-0.223069	0.469591	0.652923	0.0728151		3643	2955	0.301969	1768	1839	-0.0568032	2719	2230	0.286032	1729	1976	-0.192645	5260	4478	0.232208	1810	1694	0.0955558	5242	4720	0.15133	2836	3338	-0.235126
3531729:1	FBgn0005694	Adult enhancer factor 1	CG5683	8	-0.513565	-1.49516	0.178524	-0.234069		250	361	-0.530071	245	300	-0.292181	197	232	-0.235929	206	258	-0.324727	452	545	-0.269933	305	337	-0.143939	414	354	0.225881	301	371	-0.301656
3531730:1	NA	X-6	NA	8	-0.187506	-0.115105	0.911594	-0.0288653		3307	2270	0.542831	1833	1824	0.00710106	2781	3496	-0.330101	1756	1878	-0.0969042	4469	6581	-0.558355	1850	2996	-0.695512	3902	3054	0.353514	4516	3092	0.546505
3531731:2	FBgn0035889	monkey king protein	CG7163	8	-1.35496	-0.564761	0.589867	-0.0706208		183	215	-0.232493	243	254	-0.0638722	256	242	0.0811368	217	210	0.0473057	313	307	0.027924	226	229	-0.0190248	378	442	-0.22566	293	332	-0.180283
3531732:2	FBgn0004399	pipsqueak	CG2368	8	-0.657459	0.272937	0.792778	0.0388767		316	276	0.195256	203	240	-0.241555	233	238	-0.0306316	172	194	-0.173648	328	300	0.128733	224	208	0.106915	427	408	0.0656669	418	349	0.260276
3531732:5	FBgn0086451	lethal (2) k09022	CG10805	0
3531733:1	FBgn0039970	CG17508	CG17508	8	-0.358828	-0.829553	0.434165	-0.108924		2795	3598	-0.364347	2087	2485	-0.251815	4179	4415	-0.0792557	2405	2282	0.0757381	5201	5095	0.0297069	2626	2710	-0.0454259	7294	8043	-0.141024	4306	4599	-0.0949719
3531736:1	FBgn0040918	Longevity assurance gene 1	CG3576	8	0.731514	-1.19352	0.27154	-0.124338		7748	8411	-0.118453	5186	5777	-0.155698	7882	8882	-0.172323	4397	4821	-0.132813	12348	13989	-0.180015	4818	4967	-0.0439404	13757	15673	-0.188115	7315	7332	-0.00334892
3531737:1	FBgn0050193	CG30193	CG30193	8	0.394662	-0.178529	0.863364	-0.0303324		1188	1025	0.212911	1146	1234	-0.106735	1062	1092	-0.0401891	753	775	-0.0415464	1579	1167	0.436207	826	930	-0.171089	1711	1878	-0.134357	866	1141	-0.39786
3531739:2	NA	ORF-28	NA	8	0.211189	-0.146671	0.887527	-0.0246159		264	354	-0.423211	408	351	0.217098	278	239	0.218074	278	243	0.194129	553	673	-0.283327	385	432	-0.166173	424	395	0.102212	584	607	-0.0557281
3531740:3	FBgn0053936	CG33936	CG33936	8	0.607293	-1.22009	0.261936	-0.144949		1781	1667	0.0954334	1093	1221	-0.15977	1195	1399	-0.227385	928	1050	-0.178193	2563	2951	-0.20337	916	1017	-0.1509	2294	2441	-0.0896069	1502	1781	-0.245803
3531741:3	FBgn0015765	Mpk2	CG5475	8	0.362363	-0.79302	0.453801	-0.102074		479	537	-0.164896	436	455	-0.0615384	400	442	-0.144046	446	430	0.0527071	778	766	0.0224258	396	392	0.0146468	840	952	-0.180572	598	765	-0.355314
3531742:2	FBgn0004583	expanded	CG4114	8	0.143892	0.458767	0.660306	0.0781213		275	197	0.481236	198	207	-0.0641303	294	291	0.014797	222	227	-0.0321326	431	348	0.308601	262	321	-0.293006	363	299	0.279824	401	421	-0.070218
3531743:1	FBgn0051665	CG31665	CG31665	8	0.224567	5.52757	0.000880493	0.893454		346	191	0.857199	379	211	0.844955	309	156	0.986061	364	173	1.07317	364	195	0.900464	412	248	0.732304	312	130	1.26303	288	205	0.490445
3531744:1	FBgn0052133	CG32133	CG32133	8	-0.0254382	0.650285	0.536259	0.130616		2375	2628	-0.146038	3352	2722	0.300355	2926	1910	0.615357	1993	1844	0.112103	6175	7213	-0.22416	2930	2913	0.00839496	2543	1687	0.592071	2418	2803	-0.213157
3531745:2	FBgn0004586	grainy head	CG5058	1																											166	185	-0.156342
3531746:1	FBgn0037657	hyrax	CG11990	8	-1.27509	0.941298	0.377893	0.132538		126	145	-0.202629	184	161	0.192645	133	124	0.101086	133	119	0.160465	177	153	0.210218	164	129	0.346325	171	143	0.257981	249	250	-0.00578235
3531747:2	FBgn0036642	CG4169	CG4169	8	-0.181178	-1.08966	0.311948	-0.136534		552	655	-0.246827	513	591	-0.204199	458	557	-0.28233	374	398	-0.0897302	646	644	0.00447348	434	419	0.0507448	877	1045	-0.252854	708	744	-0.0715533
3531749:1	FBgn0052855	CG32855	CG32855	1												184	159	0.210679													132	132
3531750:2	FBgn0039635	CG11876	CG11876	8	-0.25053	-1.952	0.0918969	-0.274215		3869	5063	-0.388032	2881	3602	-0.322229	4080	5205	-0.351329	2310	2910	-0.333126	6556	9049	-0.464943	2875	3157	-0.134992	9219	11145	-0.273714	5811	5518	0.074641
3531751:1	FBgn0013591	Mi-2	CG8103	8	0.112732	-0.894474	0.400776	-0.166703		410	376	0.124891	367	418	-0.187723	297	358	-0.269497	262	292	-0.156402	563	825	-0.551259	356	495	-0.475551	300	232	0.370838	436	497	-0.188918
3531752:1	FBgn0011766	E2F transcription factor	CG6376	8	-0.195052	0.674391	0.521704	0.13976		1012	1022	-0.0141859	1445	961	0.588461	957	899	0.0901978	902	713	0.339225	1680	2394	-0.510962	1108	1107	0.00130266	1460	1405	0.0553982	1802	1215	0.568643
3531753:2	FBgn0001145	Glutamine synthetase 2	CG1743	8	-0.972946	-1.8452	0.107522	-0.335326		134	178	-0.409644	161	234	-0.539448	172	229	-0.412939	138	153	-0.148863	186	259	-0.477649	156	251	-0.686141	386	460	-0.253033	320	270	0.245112
3531754:2	FBgn0040007	Ribosomal protein L38	CG18001	8	0.417069	2.13888	0.0697497	0.372113		8346	5787	0.528269	8290	7933	0.0635056	37256	31712	0.232444	14084	13608	0.0496021	19774	11240	0.814963	12335	10233	0.269529	15684	10730	0.547643	10786	7782	0.470947
3531755:1	FBgn0031921	CG6630	CG6630	4	-0.705964	-0.512549	0.643618	-0.0695715					128	133	-0.0552824	116	125	-0.107803							130	119	0.12755				191	226	-0.24275
3531755:3	FBgn0031919	CG15819	CG15819	8	-0.204701	2.49645	0.0412057	0.359652		500	373	0.422752	596	440	0.437809	532	498	0.0952805	400	302	0.405451	593	470	0.335371	424	391	0.116896	752	563	0.417598	820	524	0.646057
3531756:2	FBgn0033915	CG8485	CG8485	8	0.106182	-0.267658	0.796678	-0.0424988		2559	2854	-0.157405	2755	2568	0.101407	3151	2967	0.0868048	2248	2209	0.0252486	5128	6982	-0.445244	2858	2811	0.0239225	6036	7071	-0.228321	4876	4090	0.253597
3531757:1	FBgn0032721	CG10602	CG10602	8	0.428182	-2.86737	0.0240825	-0.422679		816	1137	-0.478591	621	982	-0.66113	744	1104	-0.569366	608	801	-0.397731	1431	1551	-0.116175	821	948	-0.207505	1836	2752	-0.583914	1115	1438	-0.36702
3531758:4	FBgn0030060	CG2004	CG2004	8	-0.511477	-2.02072	0.0830424	-0.321654		1713	2448	-0.515078	1630	2238	-0.457338	1920	2514	-0.388878	1330	1448	-0.122635	2509	3347	-0.415756	1296	1584	-0.289507	3389	4831	-0.511462	2425	2220	0.127425
3531759:1	FBgn0037383	CG2023	CG2023	8	-0.0273657	-0.837158	0.430155	-0.105437		148	140	0.0801703	163	168	-0.0435893	131	136	-0.0540398	115	125	-0.120294	150	182	-0.278976	128	126	0.0227201	175	204	-0.221214	175	205	-0.228269
3531760:1	FBgn0034210	CG6568	CG6568	8	0.13943	-1.42564	0.197003	-0.213769		509	488	0.0607845	443	567	-0.356042	430	481	-0.1617	265	353	-0.413676	560	521	0.104143	318	400	-0.330973	600	733	-0.288851	453	567	-0.323838
3531762:2	FBgn0039920	CG11360	CG11360	6	-0.19911	-0.0258825	0.980352	-0.0331371					163	145	0.168819	112	116	-0.0506261				142	107	0.40828	104	110	-0.08092	123	168	-0.449803	187	214	-0.194573
3531763:1	FBgn0039923	Mediator complex subunit 26	CG1793	8	-0.464164	0.312747	0.763585	0.0658159		1422	1890	-0.410465	2277	1655	0.460303	2151	1567	0.457002	1576	1352	0.221172	3617	5221	-0.529533	2203	1886	0.22414	2895	2914	-0.00943753	2647	2447	0.113344
3531764:1	FBgn0036334	CG11267	CG11267	8	-0.482141	-1.26617	0.24596	-0.165068		26942	26438	0.0272439	7531	9320	-0.307489	17267	22789	-0.40032	9132	10866	-0.250818	28063	29350	-0.0646913	6868	7368	-0.101383	38762	41867	-0.111171	13984	15112	-0.111918
3531765:3	FBgn0026263	bip1	CG7574	8	0.236221	-2.50725	0.0405595	-0.372975		604	697	-0.20661	621	693	-0.158262	460	574	-0.319417	382	554	-0.536313	803	1281	-0.673799	472	644	-0.448274	999	1402	-0.48893	764	849	-0.152192
3531766:2	FBgn0038659	endophilin A	CG14296	8	0.286872	-0.419503	0.687423	-0.0610076		274	323	-0.237358	296	357	-0.270327	295	311	-0.0761996	341	320	0.0916998	508	428	0.247218	326	314	0.0541074	493	580	-0.234465	405	423	-0.0627358
3531767:2	FBgn0011704	Ribonucleoside diphosphate reductase small subunit	CG8975	8	-0.09056	-2.8214	0.0257216	-0.434004		1700	2198	-0.370657	1029	1777	-0.788201	1620	2240	-0.467505	885	1241	-0.487754	2129	2255	-0.0829515	831	1256	-0.595916	3360	4182	-0.315732	1292	1662	-0.363314
3531768:1	FBgn0002527	Laminin B1	CG7123	8	0.0972183	-2.07177	0.0770155	-0.458077		227	369	-0.700929	218	310	-0.50794	231	331	-0.518938	188	248	-0.399607	318	648	-1.02697	200	329	-0.718088	256	254	0.0113153	424	370	0.196539
3531769:1	NA	ORF-126	NA	1																											178	216	-0.279154
3531772:1	FBgn0035471	Sc2	CG10849	8	0.249949	-2.92423	0.0222058	-0.422336		2588	3078	-0.250156	1155	1731	-0.583713	2385	3439	-0.528	1352	1896	-0.487864	3308	3528	-0.0928913	1011	1576	-0.640485	4401	5893	-0.421171	2440	3163	-0.374412
3531773:1	FBgn0052190	NUCB1	CG32190	4	1.3802	2.14783	0.120956	0.430419		190	110	0.788496										166	118	0.492396	128	119	0.105182				212	168	0.335603
3531774:1	FBgn0000173	bendless	CG18319	8	-0.256185	5.26747	0.00116382	0.790889		2012	1028	0.96879	2336	1541	0.600173	2371	1319	0.846051	1721	1054	0.707372	3604	1625	1.14916	2424	1389	0.803343	3846	2364	0.702129	2432	1661	0.550091
3531775:1	FBgn0031143	CG1532	CG1532	8	-0.0461786	-3.718	0.00747576	-0.584618		153	271	-0.824761	194	321	-0.726517	185	246	-0.411133	158	199	-0.332844	231	319	-0.465664	161	235	-0.5456	267	510	-0.933658	280	379	-0.436771
3531778:1	FBgn0015283	Proteasome 54kD subunit	CG7619	8	0.77944	0.433738	0.677532	0.0533412		5618	5460	0.0411557	4035	3638	0.149423	4050	4239	-0.0658021	2951	2695	0.130919	7171	7248	-0.0154086	2962	2592	0.192506	6821	7553	-0.147067	5241	4753	0.141004
3531779:2	FBgn0024732	Rep1	CG8357	8	-0.135477	0.996638	0.352137	0.168948		265	207	0.356362	201	231	-0.200697	178	164	0.118181	177	185	-0.0637759	267	199	0.424071	242	172	0.492598	409	343	0.253892	295	301	-0.0290485
3531780:2	FBgn0039153	CG5463	CG5463	7	-0.99697	-0.287595	0.783332	-0.0602111		132	127	0.0557094	135	126	0.0995357	116	121	-0.0608822				139	155	-0.157183	131	125	0.0676387	131	173	-0.401205	228	232	-0.025091
3531781:1	FBgn0035951	CG5068	CG5068	1																											186	202	-0.119053
3531782:3	FBgn0003031	polyA-binding protein	CG5119	8	0.440805	1.54261	0.166832	0.175939		17450	15071	0.211452	13859	10796	0.360326	15938	14379	0.148507	7902	7307	0.112939	26502	24466	0.115323	12953	11636	0.154691	22979	22092	0.056792	12453	10490	0.247479
3531783:1	FBgn0051005	CG31005	CG31005	8	-0.216251	-1.19729	0.270161	-0.169109		150	167	-0.154886	160	171	-0.0959244	152	172	-0.178337	115	124	-0.108706	167	250	-0.58208	133	140	-0.0740006	195	211	-0.113769	283	292	-0.0451663
3531785:1	FBgn0040623	Spase 12-subunit	CG11500	8	-0.416412	-0.713773	0.498469	-0.0879456		16113	14930	0.110011	7373	8563	-0.215865	12445	14258	-0.196205	6819	7666	-0.168914	19400	19255	0.0108235	5429	6208	-0.193442	21432	21782	-0.0233699	9188	9359	-0.0266035
3531786:1	FBgn0041713	yellow-c	CG4182	8	-0.573058	5.88193	0.000610526	0.853913		691	422	0.711443	798	467	0.772966	786	495	0.667101	679	404	0.749056	1333	615	1.11602	979	443	1.144	1737	1019	0.769444	1666	892	0.901273
3531787:1	FBgn0034968	Ribosomal protein L12	CG3195	4	-0.179173	-1.37408	0.263082	-0.245606					19344	22194	-0.198284	48462	57222	-0.239716	18966	23144	-0.287223				19912	23798	-0.257202
3531788:1	FBgn0002733	E(spl) region transcript mbeta	CG14548	8	-0.221015	-0.17924	0.862827	-0.0250978		11666	12233	-0.0684683	9481	9187	0.0454454	13461	13383	0.00838404	7037	7244	-0.041826	19768	21209	-0.10151	6764	7961	-0.235073	21755	17280	0.332244	10855	11961	-0.139978
3531790:1	FBgn0053100	4EHP	CG33100	8	0.305942	1.41016	0.201344	0.174138		1484	1441	0.0424208	1073	1043	0.0409109	1542	1226	0.330844	1218	1092	0.157541	3485	2917	0.256673	1461	1204	0.279121	4223	3544	0.25289	3123	3053	0.032705
3531792:1	FBgn0032169	CG4709	CG4709	8	0.550376	-1.64628	0.143702	-0.234189		528	544	-0.0430687	536	571	-0.0912577	580	752	-0.37468	417	453	-0.119464	739	841	-0.186531	453	615	-0.441075	1057	1488	-0.493399	724	789	-0.124036
3531793:1	FBgn0030551	CG11674	CG11674	8	0.12652	-1.69792	0.133332	-0.253425		1734	2164	-0.319597	1242	1453	-0.22637	1571	2243	-0.513746	1006	1238	-0.299381	2282	2742	-0.26493	1042	1192	-0.194029	3117	4033	-0.371695	2161	1931	0.162351
3531794:1	FBgn0050101	CG30101	CG30101	1																											166	187	-0.171855
3531797:1	FBgn0085416	futsch	CG34387	7	-0.0374528	-1.55764	0.163278	-0.369918		155	170	-0.133267	134	195	-0.541241	146	195	-0.417506	143	163	-0.188857	248	403	-0.70044	152	270	-0.828888	148	127	0.220769	209	209
3531801:1	FBgn0028398	TBP-associated factor 10	CG2859	8	-0.703125	-1.44449	0.191831	-0.236058		1650	1562	0.0790716	1027	1511	-0.557067	1463	1835	-0.32685	879	1185	-0.430952	2176	2030	0.100199	1072	1371	-0.354924	3069	3377	-0.137974	1646	1971	-0.259963
3531803:1	FBgn0015808	Sterol carrier protein X-related thiolase	CG17320	8	0.0166168	2.71637	0.0299221	0.411672		298	252	0.241889	231	190	0.281893	191	152	0.329501	241	178	0.437156	374	230	0.701404	270	183	0.561116	520	477	0.124522	495	323	0.615894
3531804:1	FBgn0011661	Moesin	CG10701	8	-0.504166	0.966083	0.366185	0.149432		2141	2073	0.0465647	1762	1570	0.166449	1789	1710	0.0651571	1357	1205	0.171388	2663	2657	0.0032542	1379	1275	0.113125	3436	3464	-0.0117089	2915	1869	0.641229
3531806:3	FBgn0004145	Vacuolar H[+] ATPase 16kD subunit	CG3161	8	-0.0851033	1.5798	0.158163	0.301869		11554	11718	-0.020334	9709	8169	0.249163	13421	7135	0.911507	10208	7485	0.447626	13931	11346	0.296115	13784	10825	0.348628	19074	15390	0.309614	13045	14249	-0.127364
3531807:1	FBgn0015000	beta subunit of type I geranylgeranyl transferase	CG3469	8	0.0480763	1.23226	0.257632	0.152862		1035	1040	-0.00695276	918	861	0.0924809	965	791	0.286851	806	682	0.241008	1631	1351	0.271729	846	708	0.256908	1849	1833	0.0125384	1297	1237	0.068333
3531808:1	FBgn0032820	fructose-1,6-bisphosphatase	CG31692	8	0.029688	-0.106787	0.917954	-0.0195857		1215	1817	-0.580602	1213	1322	-0.124143	1663	1559	0.0931672	1147	1141	0.0075666	2332	2130	0.130714	1421	1042	0.447551	2631	2621	0.00549389	2208	2427	-0.136434
3531810:1	FBgn0053199	CG33199	CG33199	8	-0.0249446	2.83305	0.0252952	0.33762		3522	2745	0.359589	4920	3699	0.411523	5160	4294	0.265049	3116	2379	0.38934	6678	4684	0.511675	3409	2698	0.337458	8488	6989	0.280339	4416	3991	0.14599
3531811:2	FBgn0030740	CG9917	CG9917	8	0.809183	1.45562	0.188834	0.247757		378	269	0.49078	271	232	0.224168	221	241	-0.124987	256	225	0.186219	375	278	0.431806	251	175	0.520332	481	519	-0.109698	476	370	0.363436
3531812:1	FBgn0028688	Rpn7	CG5378	8	-0.469939	-0.648071	0.537608	-0.078753		8729	8959	-0.0375213	5162	5965	-0.208592	7669	7978	-0.0569887	4065	4715	-0.214002	12060	13464	-0.158877	5557	5205	0.0944081	14173	15305	-0.110858	8102	7759	0.0624074
3531813:1	FBgn0028419	Kruppel homolog 2	CG9159	8	0.415796	-0.474299	0.649726	-0.0602977		5229	4962	0.0756133	2900	3207	-0.145171	4229	4536	-0.101104	2911	3222	-0.146442	7454	6601	0.17533	2392	2441	-0.0292549	8206	8647	-0.0755205	4167	4907	-0.235832
3531814:1	FBgn0035422	Ribosomal protein L28	CG12740	2												42919	60740	-0.50103							19142	22915	-0.259551
3531815:1	FBgn0027526	CG6697	CG6697	8	-0.311312	-0.160574	0.876965	-0.0255621		794	830	-0.0639723	757	849	-0.165471	726	856	-0.237641	577	538	0.100965	1001	724	0.46738	520	542	-0.0597812	1372	1531	-0.158194	797	847	-0.0877822
3531816:1	FBgn0037687	CG8132	CG8132	8	-0.113675	0.565917	0.589123	0.0851223		2081	1916	0.119179	2239	2131	0.0713239	2177	2698	-0.309549	1527	1354	0.173472	3071	2371	0.373213	1836	1600	0.198494	4264	4360	-0.0321207	2718	2559	0.0869653
3531818:1	FBgn0004880	scratch	CG1130	3												132	104	0.343954				159	110	0.531523							238	253	-0.0881758
3531819:1	FBgn0038464	CG16941	CG16941	8	1.58429	2.17014	0.066603	0.391062		573	471	0.282808	754	474	0.669677	474	430	0.14055	488	374	0.383843	669	677	-0.0171496	534	434	0.299145	720	504	0.514573	1107	612	0.855052
3531820:2	FBgn0024291	Sir2	CG5216	8	-0.505497	-0.528076	0.613767	-0.125696		306	308	-0.0093987	259	275	-0.0864795	214	309	-0.529996	231	266	-0.203533	458	779	-0.766276	325	375	-0.206451	544	525	0.0512892	870	519	0.745281
3531821:2	FBgn0011211	bellwether	CG3612	8	0.435344	1.31986	0.228406	0.230731		22018	26047	-0.242434	15476	12379	0.322138	29625	19836	0.578694	15034	10986	0.452563	26077	25802	0.015295	14590	11018	0.405118	26511	24908	0.0899819	17390	14884	0.224496
3531823:2	FBgn0000551	Ecdysone-dependent gene 78E	CG7673	1																											169	194	-0.199033
3531824:1	FBgn0040877	CG12994	CG12994	7	-0.352463	-1.64916	0.143102	-0.35885		330	641	-0.957858	239	358	-0.582949	382	445	-0.220233	346	402	-0.216423	802	802		406	479	-0.238546	897	940	-0.0675528	583	683	-0.22839
3531825:1	FBgn0033842	CG5970	CG5970	8	-0.744887	-0.962761	0.367738	-0.120908		1283	1712	-0.416162	1369	1477	-0.109547	1722	1889	-0.133538	1138	1193	-0.0680935	2764	2965	-0.101274	1429	1450	-0.021047	3063	3314	-0.113628	2536	2543	-0.00397672
3531827:3	FBgn0002576	lozenge	CG1689	7	-0.43004	0.724828	0.49584	0.124914		129	107	0.26976	151	115	0.392915				109	101	0.109973	135	156	-0.208587	113	118	-0.0624641	151	142	0.0886576	179	147	0.284143
3531833:2	FBgn0010256	RNA-binding protein 2	CG4429	8	-0.592728	0.389833	0.70825	0.0569615		4178	3473	0.26663	3387	3384	0.00127842	3675	3337	0.139193	2017	2239	-0.150643	6483	6909	-0.0918153	2817	3190	-0.179397	6127	5059	0.276329	4480	3916	0.194118
3531834:1	FBgn0039122	off-schedule	CG10192	8	0.0316014	0.181466	0.861145	0.0431161		706	805	-0.189321	1259	745	0.756966	713	844	-0.243341	578	538	0.103463	1059	1665	-0.65282	556	619	-0.154855	753	562	0.42208	1495	1212	0.302756
3531836:2	NA	X-39	NA	1																											240	327	-0.446256
3531838:1	FBgn0030926	persephone	CG6367	8	0.719777	1.96221	0.0905243	0.293268		203	182	0.157541	266	208	0.354843	153	162	-0.0824622	182	130	0.485427	397	281	0.498569	215	165	0.381871	257	226	0.185446	264	205	0.364914
3531839:2	FBgn0030435	CG4645	CG4645	8	0.789362	0.97536	0.361875	0.11113		2700	2451	0.139589	2214	2230	-0.0103885	3113	2943	0.081018	1914	1799	0.0893956	4875	3920	0.314549	2361	2144	0.139093	6407	6147	0.0597665	3994	3789	0.0760172
3531840:1	FBgn0000146	aubergine	CG6137	8	0.342283	-0.94574	0.375774	-0.181222		8871	9656	-0.122329	5381	5849	-0.120316	8404	8211	0.0335182	6500	6842	-0.0739784	21857	21474	0.0255044	3076	4953	-0.687247	14338	12950	0.146892	6142	9650	-0.65182
3531841:1	FBgn0003117	pannier	CG3978	8	0.0422083	-0.202953	0.844945	-0.0522339		648	385	0.751135	340	387	-0.186799	493	561	-0.186413	305	494	-0.695702	1249	873	0.51672	237	359	-0.599097	295	272	0.117108	245	269	-0.134824
3531842:1	FBgn0015379	dodo	CG17051	8	-0.374298	-1.31598	0.229636	-0.174564		2058	2217	-0.107366	1828	2174	-0.250086	2531	2818	-0.154964	1308	1637	-0.323692	3547	3299	0.104571	1634	1860	-0.186895	4332	4673	-0.109316	2091	2700	-0.368766
3531845:2	FBgn0022355	Transferrin 1	CG6186	8	0.124172	4.57012	0.00257375	0.708219		5367	4404	0.285301	10310	6663	0.629801	12573	7528	0.73999	7436	3752	0.986867	17949	10069	0.833983	9583	5742	0.738924	15370	8535	0.848654	11220	7391	0.602231
3531846:3	FBgn0029002	miple2	CG18321	8	0.0919723	-0.293073	0.777964	-0.0366389		803	866	-0.108967	1014	989	0.0360152	976	936	0.0603726	637	659	-0.0489851	1210	1166	0.0534393	768	706	0.121438	1347	1511	-0.165754	986	1165	-0.24067
3531848:1	FBgn0032515	loquacious	CG6866	8	0.102578	3.51943	0.00973517	0.391438		265	185	0.518467	241	197	0.290838	225	167	0.430077	201	154	0.384265	379	281	0.431628	263	192	0.453956	393	330	0.252063	433	335	0.370206
3531849:1	FBgn0011712	Soluble NSF attachment protein	CG6625	8	-0.555637	0.187573	0.856533	0.0326338		785	711	0.142843	618	643	-0.0572119	851	829	0.037787	534	506	0.0777024	1100	804	0.452236	716	611	0.228787	1408	1865	-0.405528	875	1016	-0.215545
3531850:2	FBgn0028697	Ribosomal protein L15	CG17420	0
3531852:1	FBgn0030251	CG2145	CG2145	8	0.464794	-1.89277	0.100266	-0.301358		1059	1546	-0.545838	1051	1523	-0.535153	1467	1599	-0.124301	909	1162	-0.354258	2686	2625	0.0331419	918	1233	-0.425607	2968	3081	-0.0539076	1577	2088	-0.404939
3531855:1	FBgn0037922	CG14711	CG14711	8	-0.414563	-0.768679	0.467221	-0.119788		1562	2118	-0.439308	1698	2012	-0.244794	2325	2412	-0.0529992	1329	1414	-0.089441	3193	3720	-0.22039	2082	1824	0.190864	3723	4429	-0.250515	3225	2910	0.14828
3531856:1	FBgn0032660	elfless	CG15150	8	0.426288	0.108561	0.916597	0.0139147		34244	30584	0.163074	13412	15698	-0.227056	29185	28712	0.0235732	13320	13873	-0.0586857	41296	36808	0.165983	12507	11945	0.0663289	31545	29932	0.0757227	18155	19426	-0.0976219
3531857:1	FBgn0038946	CG7077	CG7077	8	-0.121234	5.45624	0.000949661	0.919037		1772	1114	0.669629	2697	1293	1.06063	2341	1392	0.749966	1654	806	1.03711	2820	1425	0.984733	2481	941	1.39866	2860	1742	0.715271	2912	1748	0.736305
3531858:1	FBgn0023213	eukaryotic translation initiation factor 4G	CG10811	8	-0.836565	0.169744	0.870013	0.0344398		2441	2309	0.0802041	2375	1896	0.324969	1816	1554	0.224778	1595	1615	-0.0179777	4361	6756	-0.63151	1968	2298	-0.223649	3261	2327	0.486843	2518	2463	0.0318617
3531860:1	FBgn0031086	CG9571	CG9571	8	0.130595	2.23433	0.060583	0.443234		406	196	1.05063	406	228	0.832446	292	259	0.173016	295	230	0.359081	426	316	0.430929	276	265	0.0586759	563	457	0.300941	438	346	0.340159
3531863:1	FBgn0069242	eclair	CG33104	8	0.515583	-0.0372797	0.971303	-0.00512395		7131	7159	-0.00565368	5440	5535	-0.0249767	6730	7837	-0.219695	3882	3704	0.067716	8727	7382	0.241474	3986	3552	0.16631	10709	12255	-0.194547	5246	5513	-0.0716198
3531864:2	FBgn0013983	immune deficiency	CG5576	1																											159	192	-0.27208
3531865:1	FBgn0024733	Qm	CG17521	0
3531866:2	NA	ORF-159	NA	1																											187	152	0.298967
3531867:1	FBgn0010238	Lachesin	CG12369	8	-0.318968	1.44765	0.190976	0.220078		764	643	0.248754	785	575	0.449131	575	544	0.0799553	644	575	0.163499	1214	1066	0.187561	725	486	0.577025	1519	1559	-0.0374991	1163	1091	0.0922
3531867:2	FBgn0033740	dim gamma-tubulin 5	CG8828	1																											231	265	-0.1981
3531868:2	FBgn0002781	modifier of mdg4	CG32491	8	0.35823	-0.594272	0.571029	-0.0882417		1597	2130	-0.415489	1932	1985	-0.0390439	2318	2412	-0.0573493	1427	1433	-0.00605327	3339	3861	-0.209558	1817	1770	0.0378091	3578	4198	-0.230549	3615	3116	0.2143
3531869:2	FBgn0036389	short spindle 2	CG9028	7	0.0383832	-0.490398	0.641269	-0.0758875		127	136	-0.0987782	137	136	0.0105692				114	104	0.13245	149	177	-0.248437	110	129	-0.229868	147	151	-0.0387324	242	252	-0.0584167
3531870:1	FBgn0040070	thioredoxin-2	CG31884	8	0.640938	-2.44483	0.044443	-0.339525		11656	13157	-0.174758	5556	8074	-0.539237	11249	14962	-0.411506	5034	6616	-0.394254	14113	14847	-0.0731468	4054	5749	-0.503965	18448	21470	-0.218858	6870	9068	-0.400474
3531871:1	FBgn0032816	CG10447	CG10447	8	-1.08251	2.93214	0.0219573	0.553556		862	380	1.18169	463	368	0.331306	437	364	0.263695	412	327	0.333354	887	640	0.470862	488	355	0.459062	1163	778	0.580009	972	555	0.808469
3531872:3	FBgn0086779	steppke	CG11628	8	0.626273	2.22553	0.0613747	0.374609		1492	1013	0.558613	1170	781	0.583114	1037	983	0.0771526	1008	775	0.379227	1588	1528	0.0555664	920	626	0.555471	1842	1675	0.137112	1978	1260	0.650619
3531873:1	FBgn0026427	Su(var)2-HP2	CG12864	8	0.736633	-0.261526	0.801215	-0.0603369		519	443	0.228428	592	494	0.261086	498	493	0.0145581	485	494	-0.0265263	879	1593	-0.857811	485	720	-0.570012	475	415	0.194816	476	394	0.272766
3531875:1	FBgn0041629	Hexosaminidase 2	CG1787	8	-0.290634	0.243255	0.814783	0.0399658		1124	1441	-0.358428	1658	1736	-0.0663229	1855	1967	-0.0845778	1214	951	0.352251	2447	2139	0.194078	1366	1316	0.053798	2455	2596	-0.0805674	2051	1655	0.309496
3531877:1	FBgn0022786	Hira	CG12153	8	-0.106669	1.30892	0.23189	0.18733		517	463	0.159152	587	571	0.0398698	511	462	0.14543	422	379	0.155045	853	685	0.316442	480	420	0.192645	845	582	0.537932	652	674	-0.0478766
3531879:1	FBgn0034230	CG4853	CG4853	8	0.208728	1.86146	0.104987	0.401003		1102	1207	-0.131301	1448	1023	0.501255	1559	865	0.849849	1319	930	0.504142	2707	2014	0.426631	1292	680	0.925999	2352	2119	0.150504	2106	2134	-0.0190547
3531880:3	FBgn0033906	CG8331	CG8331	8	0.09386	-0.333969	0.748185	-0.0678575		6282	5768	0.123153	3385	4709	-0.476265	6714	5985	0.165821	2602	3582	-0.461144	8756	6902	0.343257	3855	4142	-0.103597	12852	10479	0.294492	4958	6673	-0.428577
3531882:1	FBgn0034430	Myb-interacting protein 40	CG15119	8	-0.029688	-0.882068	0.407007	-0.150657		304	492	-0.694587	413	419	-0.0208085	419	445	-0.0868551	361	375	-0.0548918	669	791	-0.241671	492	446	0.141615	884	1058	-0.259221	908	901	0.0111652
3531883:1	FBgn0046704	Liprin-alpha	CG11199	8	-0.162804	-0.742216	0.482113	-0.134017		167	134	0.317615	147	142	0.0499252	137	203	-0.567304	118	114	0.049753	163	199	-0.287896	126	135	-0.0995357	139	185	-0.41244	147	160	-0.122256
3531884:1	FBgn0024250	brinker	CG9653	8	-0.0575997	-0.703952	0.5042	-0.123296		186	149	0.31999	149	177	-0.248437	160	186	-0.217231	125	154	-0.301002	171	201	-0.233199	160	173	-0.1127	291	395	-0.440834	305	257	0.247041
3531887:1	FBgn0038106	CG7488	CG7488	8	0.427538	0.118736	0.90882	0.0132338		2557	2828	-0.14533	2276	2184	0.0595277	2690	2614	0.041347	1842	1645	0.163185	4110	4161	-0.0177919	1792	1746	0.0375171	4765	4790	-0.00754944	3142	3197	-0.0250356
3531888:2	FBgn0035281	Cuticular protein 62Bc	CG1919	1																											174	200	-0.200913
3531889:1	FBgn0025638	Roc1a	CG16982	8	1.40789	-1.3677	0.213694	-0.177272		15531	14261	0.123076	7379	9038	-0.292578	12026	14975	-0.316399	5437	6375	-0.229615	17146	19333	-0.173193	6247	7367	-0.237914	24944	28503	-0.192421	10235	10963	-0.0991315
3531890:1	FBgn0037652	CG11980	CG11980	8	0.115145	0.0467689	0.964004	0.00692847		4366	5298	-0.279136	4200	4190	0.00343908	6466	5989	0.110558	3410	3154	0.112589	7988	9074	-0.183904	4484	4429	0.0178053	11936	12499	-0.0664932	6991	5521	0.340569
3531891:1	FBgn0035992	CG3911	CG3911	8	1.15781	-1.13039	0.295552	-0.157093		2444	2507	-0.0367177	1779	2124	-0.255717	2012	2755	-0.453422	1291	1471	-0.188308	2543	2741	-0.108171	1234	1263	-0.0335122	3486	4153	-0.252581	2393	2277	0.0716861
3531892:1	FBgn0011740	alpha Mannosidase II	CG18802	8	0.598792	-1.90249	0.0988441	-0.332731		163	139	0.229787	119	154	-0.371969	115	150	-0.383329	119	157	-0.399803	144	195	-0.437405	114	186	-0.706269	181	239	-0.401021	225	257	-0.191843
3531893:1	FBgn0023520	CG3857	CG3857	8	-0.519679	0.332596	0.749178	0.0445574		227	233	-0.0376377	214	204	0.0690416	188	190	-0.0152668	225	193	0.221324	290	278	0.060968	258	210	0.296982	427	470	-0.138425	388	416	-0.100527
3531896:1	FBgn0004419	maternal expression at 31B	CG4916	8	-0.541302	-0.448613	0.667269	-0.0488864		5043	5165	-0.0344861	3765	3758	0.0026848	3825	4012	-0.0688619	2857	2890	-0.0165685	6294	5987	0.0721439	2500	2611	-0.0626744	7850	8259	-0.0732745	3758	4347	-0.210055
3531900:1	FBgn0027565	CG5498	CG5498	8	0.144877	0.604539	0.564558	0.0791309		304	326	-0.100801	345	325	0.0861566	362	326	0.151118	293	251	0.223213	391	367	0.0913885	333	276	0.270854	554	609	-0.136556	523	506	0.0476736
3531901:1	FBgn0002622	Ribosomal protein S3	CG6779	4	0.25151	0.588498	0.597569	0.113096					15266	15525	-0.0242712	38801	30978	0.32485	24038	23488	0.033393				6726	6196	0.118412
3531902:1	FBgn0005386	absent, small, or homeotic discs 1	CG8887	8	-0.374838	-0.0445194	0.965734	-0.0101494		248	249	-0.00580562	416	296	0.490986	254	350	-0.462526	287	291	-0.0199684	324	444	-0.454566	299	390	-0.383329	348	225	0.629162	386	354	0.124851
3531903:1	FBgn0086710	Ribosomal protein L30	CG10652	1									15728	21301	-0.437586
3531905:3	FBgn0035246	CG13928	CG13928	8	0.3293	-1.85976	0.105249	-0.266905		22632	21433	0.0785303	11138	14561	-0.386619	18410	23797	-0.37029	7680	9655	-0.33017	27904	29926	-0.100928	8436	11451	-0.440843	34048	39221	-0.204056	11012	14339	-0.380868
3531906:1	FBgn0037344	CG2926	CG2926	8	-0.278034	-0.392433	0.706414	-0.0412971		269	271	-0.0106867	367	356	0.0439028	281	292	-0.0553982	268	280	-0.0631938	426	456	-0.0981804	285	318	-0.158065	252	243	0.0524674	345	355	-0.0412227
3531907:1	FBgn0035987	CG3689	CG3689	8	-0.909657	-1.05548	0.326265	-0.131843		5409	5785	-0.0969551	3686	4054	-0.13729	4414	5478	-0.311563	3206	3427	-0.0961718	7985	7478	0.0946399	3452	3588	-0.0557474	8869	10563	-0.252176	4842	5560	-0.199482
3531908:2	FBgn0010633	vulcan	CG8390	8	-0.625382	-0.334659	0.747686	-0.049278		381	499	-0.389249	491	481	0.0296861	427	401	0.0906338	368	362	0.0237161	608	593	0.0360392	474	419	0.177937	731	790	-0.111981	542	645	-0.251006
3531909:1	FBgn0036259	CG9760	CG9760	8	-0.212749	-0.346884	0.738873	-0.0511782		129	159	-0.301656	186	154	0.272372	119	127	-0.0938669	115	108	0.0906025	152	172	-0.178337	143	135	0.0830557	133	155	-0.220842	186	194	-0.060754
3531910:1	FBgn0033529	CG17765	CG17765	8	0.0403189	-0.506723	0.627917	-0.0668824		8264	8215	0.00857968	4583	5183	-0.177495	6690	7851	-0.23087	4206	4258	-0.0177271	9828	8462	0.215899	2930	3355	-0.195412	12404	12555	-0.0174566	5300	5762	-0.120577
3531911:2	FBgn0036597	CG4962	CG4962	1																											207	275	-0.409801
3531912:2	FBgn0013969	GTP-binding-protein	CG5519	8	-0.870924	-0.716418	0.496933	-0.129136		2139	3153	-0.559789	2412	2387	0.0150313	3102	2857	0.118698	1774	2012	-0.181624	4507	6469	-0.521375	2880	2523	0.190929	5782	6385	-0.143118	3533	3417	0.0481635
3531913:1	FBgn0034231	CG11419	CG11419	8	-0.597265	2.18897	0.0647771	0.302596		1554	1389	0.16194	1444	1240	0.219731	2152	1547	0.476205	1323	1087	0.283461	3077	2099	0.551822	1910	1536	0.314394	4750	3691	0.363916	2411	2330	0.0493017
3531914:4	FBgn0051224	CG31224	CG31224	8	-0.274785	1.3232	0.227352	0.203446		1855	1606	0.207947	2147	1452	0.564281	1843	1611	0.1941	1307	1046	0.321376	3418	3881	-0.183276	1557	1355	0.200476	1683	1459	0.206055	1803	1663	0.116611
3531915:1	FBgn0028967	26-29kD-proteinase	CG8947	8	-1.17463	-0.534332	0.609655	-0.0847189		626	642	-0.0364106	635	742	-0.224663	607	762	-0.328094	421	396	0.0883198	804	813	-0.0160599	539	594	-0.140178	961	1213	-0.335971	815	655	0.315305
3531916:3	FBgn0010105	commissureless	CG17943	8	-0.336486	-0.760447	0.471819	-0.137525		207	168	0.30117	159	158	0.00910221	145	172	-0.246356	134	121	0.147226	157	212	-0.4333	130	134	-0.0437214	156	216	-0.469485	212	273	-0.364837
3531917:3	FBgn0001248	Isocitrate dehydrogenase	CG7176	8	-0.799716	-0.267998	0.796426	-0.0326081		9964	11583	-0.217212	5143	5652	-0.136151	8690	8155	0.0916713	3734	3802	-0.0260366	12837	11663	0.138369	5046	4984	0.0178361	15227	15649	-0.0394387	6672	7101	-0.0899029
3531918:1	FBgn0033235	CG8728	CG8728	8	-0.225997	-0.883014	0.40653	-0.15102		394	621	-0.656398	573	682	-0.251237	479	436	0.135698	390	420	-0.106915	750	870	-0.214125	543	481	0.174915	859	946	-0.139182	798	886	-0.150918
3531921:2	FBgn0085427	CG34398	CG34398	8	0.232075	0.60856	0.562035	0.127468		446	426	0.0661903	699	466	0.584963	551	403	0.451272	625	504	0.310432	1022	1510	-0.563153	666	718	-0.108462	622	507	0.294929	524	530	-0.0164255
3531923:1	FBgn0035878	CG7182	CG7182	8	0.379984	-1.51717	0.17301	-0.197645		331	425	-0.360632	369	431	-0.224067	396	398	-0.007268	312	328	-0.0721498	535	587	-0.133822	334	399	-0.256541	600	798	-0.411426	505	547	-0.115257
3531928:1	FBgn0026077	Gasp	CG10287	8	0.308614	-0.928608	0.383995	-0.13357		19983	22824	-0.191778	16100	18560	-0.205136	29919	37562	-0.328212	13961	15870	-0.1849	27786	26155	0.0872714	15816	16989	-0.103216	17762	15760	0.172527	17074	21242	-0.315119
3531930:3	FBgn0029891	PTEN-induced putative kinase 1	CG4523	8	-0.382929	-1.21237	0.264696	-0.156668		2237	2855	-0.351925	1722	2044	-0.24731	2572	2986	-0.215324	1478	1597	-0.111718	3253	3658	-0.169284	1776	1680	0.0801703	4290	5015	-0.225272	3059	3086	-0.012678
3531931:1	FBgn0039359	Ribosomal protein L27	CG4759	0
3531932:3	FBgn0039562	Glycoprotein 93	CG5520	8	0.362961	-0.374196	0.719336	-0.0774277		530	568	-0.0998986	573	527	0.120732	342	486	-0.50696	277	301	-0.119878	422	494	-0.227268	360	331	0.121166	540	759	-0.49114	634	423	0.583825
3531934:2	FBgn0035238	CG12104	CG12104	8	0.992869	0.510329	0.625515	0.0812668		362	296	0.290393	314	350	-0.15659	339	322	0.0742246	252	246	0.0347654	473	336	0.493379	288	319	-0.147488	572	524	0.126448	434	454	-0.0649973
3531935:2	FBgn0035073	CG16896	CG16896	1																											239	200	0.257011
3531936:2	FBgn0039261	CG6422	CG6422	8	-0.49146	-0.11736	0.909871	-0.0176176		772	781	-0.0167217	835	673	0.31117	777	755	0.041438	682	618	0.142165	1125	1333	-0.244752	572	558	0.03575	1161	1273	-0.132864	883	1070	-0.277125
3531937:1	NA	ORF-130	NA	1																											139	164	-0.238611
3531938:1	FBgn0026150	Aminopeptidase P	CG6291	8	-0.700402	0.236452	0.819852	0.0286408		159	163	-0.0358452	141	147	-0.060121	217	238	-0.133267	219	186	0.235628	272	270	0.0106472	200	183	0.128156	399	381	0.0665977	335	331	0.0173299
3531939:1	FBgn0030521	CG10992	CG10992	8	-0.217259	1.63283	0.146523	0.24364		8320	6587	0.336962	6170	4923	0.325733	7217	7316	-0.0196558	4086	3101	0.397956	7795	6976	0.160149	4223	3279	0.365012	9039	9442	-0.0629293	6379	4683	0.445897
3531940:2	FBgn0028665	VhaAC39	CG2934	8	-0.584401	-0.273684	0.792227	-0.0397414		164	154	0.0907655	165	161	0.0354053	246	266	-0.112768	127	114	0.155795	210	185	0.182864	150	168	-0.163499	196	247	-0.333657	165	186	-0.172837
3531941:1	FBgn0035769	CTCF	CG8591	8	-0.137908	11.6719	7.65693e-06	1.86065		649	232	1.48409	1480	393	1.913	865	229	1.91735	1401	289	2.27732	1661	451	1.88085	1152	313	1.87991	1146	321	1.83596	1556	480	1.69674
3531945:1	FBgn0037240	Contactin	CG1084	8	-0.228472	1.64665	0.143623	0.276649		2279	1744	0.386001	1656	1476	0.16601	3547	2568	0.465954	2440	2321	0.0721346	4104	2955	0.473873	1193	1064	0.165096	3591	2349	0.612339	2464	2693	-0.128212
3531947:3	FBgn0005593	Ribosomal protein L7	CG4897	7	0.337619	-0.670278	0.527622	-0.121666		43944	44108	-0.00537415	16248	19775	-0.283416	34038	38201	-0.166464	16482	18820	-0.191375	46595	35228	0.403453	18647	20652	-0.147338				16010	22040	-0.461151
3531949:3	FBgn0000340	canoe	CG2534	8	0.831286	0.899122	0.39846	0.194951		965	887	0.121595	1478	938	0.655986	1224	1292	-0.0780025	1007	806	0.321212	1814	2466	-0.442998	1126	1183	-0.0712432	1227	935	0.392097	1442	912	0.660965
3531951:2	FBgn0028938dup	CG16886_dup	CG16886	2						121	101	0.260652																			134	189	-0.496153
3531957:2	FBgn0029814	CG15765	CG15765	8	0.253537	2.90377	0.0228625	0.519678		1416	1150	0.300187	1381	967	0.514126	1219	836	0.544123	1365	947	0.527465	2699	2446	0.142001	1323	1048	0.336174	2835	1390	1.02826	3540	2083	0.765087
3531958:2	FBgn0030366	ubiquitin-specific protease 7	CG1490	8	0.695817	1.02284	0.340423	0.153659		144	157	-0.124696	215	148	0.538739	169	159	0.0879965	160	138	0.213404	204	209	-0.0349338	168	148	0.182864	201	174	0.208108	222	199	0.157791
3531959:2	FBgn0030719	eIF5	CG9177	8	0.478245	-0.682466	0.516885	-0.141905		775	590	0.393481	516	510	0.0168738	407	694	-0.769907	433	481	-0.15167	646	657	-0.0243592	425	583	-0.456033	1069	1293	-0.27446	669	611	0.130834
3531960:1	FBgn0037141	DNApol-eta	CG7143	8	-0.565091	1.37362	0.211935	0.309842		422	513	-0.281716	866	538	0.686761	600	380	0.658963	573	368	0.638829	885	1088	-0.297929	697	468	0.57465	719	637	0.174698	849	678	0.324479
3531961:1	FBgn0001225	Heat shock protein 26	CG4183	4	-0.0894887	-0.35941	0.743098	-0.0507373		49794	50213	-0.012089				52981	53280	-0.00811901	18296	20857	-0.189003				26551	26436	0.0062623
3531962:1	FBgn0038834	Ribosomal protein S30	CG15697	0
3531963:1	FBgn0085451	CG34422	CG34422	8	0.886807	0.589642	0.573962	0.125666		206	175	0.235289	378	251	0.590699	216	221	-0.0330151	213	173	0.300081	379	568	-0.583693	265	302	-0.188556	140	115	0.283793	301	228	0.40073
3531965:2	FBgn0003964	ultraspiracle	CG4380	8	-1.00765	-2.31813	0.0535419	-0.224257		5155	6413	-0.315027	3320	3792	-0.191776	4580	5213	-0.186766	2973	3533	-0.248974	8140	9336	-0.197776	3147	3553	-0.175061	9872	11700	-0.245094	4973	5847	-0.23358
3531968:1	FBgn0028546	icarus	CG9031	7	0.0443606	-1.64957	0.150125	-0.238662		103	138	-0.422024	144	166	-0.205114	109	154	-0.498602				157	159	-0.0182622	121	149	-0.300305	175	193	-0.141246	214	227	-0.0850815
3531969:1	FBgn0004915	Transcription factor IIB	CG5193	8	0.189011	-1.11522	0.301575	-0.167986		226	236	-0.0624641	192	234	-0.285402	203	206	-0.0211646	150	180	-0.263034	233	200	0.22033	158	206	-0.38272	199	237	-0.252119	201	247	-0.297316
3531970:1	FBgn0015818	Spliceosomal protein on the X	CG3780	8	0.582171	-4.75978	0.00205998	-0.773862		1832	2613	-0.512288	1101	2089	-0.923998	1907	3407	-0.837197	949	1839	-0.954441	1954	3281	-0.747705	1101	2321	-1.07593	1826	2369	-0.375591	1185	2012	-0.763743
3531971:1	FBgn0024832	AP-50	CG7057	8	-0.421372	0.877789	0.409173	0.183982		802	477	0.749613	397	363	0.129169	471	609	-0.370715	379	345	0.135601	633	496	0.351865	377	346	0.123792	1024	1169	-0.191059	739	507	0.543589
3531972:1	FBgn0032202	CG18619	CG18619	8	-0.437744	-1.7981	0.115204	-0.281237		1449	1857	-0.357916	1119	1458	-0.381781	1156	1439	-0.315925	863	1181	-0.452577	2864	2854	0.00504616	1132	1182	-0.0623561	3784	3994	-0.0779222	1998	3042	-0.606464
3531973:2	FBgn0024753	flotillin 2	CG32593	8	0.302611	-1.96141	0.0906318	-0.228936		3263	4125	-0.338195	3296	3859	-0.227511	2896	3299	-0.187967	2205	2542	-0.205185	5982	7390	-0.304946	2674	3187	-0.2532	5799	7159	-0.303954	4640	4674	-0.0105329
3531974:5	FBgn0043070	Misexpression suppressor of KSR 2	CG15669	8	0.10466	0.180745	0.86169	0.0297737		2280	2975	-0.383856	1661	1638	0.0201167	2179	1968	0.146936	2387	2382	0.00302515	6388	6387	0.000225862	2574	1839	0.485091	7172	7219	-0.00942352	5741	5837	-0.023925
3531975:3	FBgn0000472	diminutive	CG10798	8	1.44537	-0.855117	0.420787	-0.152401		162	171	-0.0780025	152	199	-0.388697	189	200	-0.0816138	132	147	-0.155278	203	239	-0.235531	145	217	-0.581642	254	266	-0.0665977	333	258	0.368151
3531978:3	FBgn0037852	CG6608	CG6608	8	0.0827042	0.330623	0.750605	0.0541455		139	185	-0.41244	186	198	-0.0901978	157	130	0.272253	150	134	0.16273	188	175	0.103378	159	134	0.246794	233	198	0.23483	233	247	-0.0841811
3531979:3	FBgn0010406	Ribonuclease X25	CG8194	8	0.163752	-0.320975	0.7576	-0.0482213		147	141	0.060121	145	160	-0.142019	127	148	-0.220769	124	118	0.0715533	166	139	0.256098	116	112	0.0506261	167	216	-0.371183	155	165	-0.0901978
3531982:1	FBgn0003401	shutdown	CG4735	8	0.944081	2.38574	0.0484712	0.280528		269	260	0.0490945	366	293	0.320943	378	307	0.300148	240	189	0.344648	414	317	0.385148	306	245	0.32075	543	468	0.214444	446	360	0.309047
3531983:2	FBgn0030731	CG3415	CG3415	8	-0.0580953	-0.250408	0.809463	-0.0420082		4131	5703	-0.46523	4719	4778	-0.0179257	5433	5503	-0.0184693	3110	3220	-0.0501461	4692	4063	0.207658	3868	3040	0.347516	5107	5691	-0.156206	3278	3722	-0.183262
3531986:1	FBgn0030878	CG6769	CG6769	8	0.00473332	-0.725546	0.491655	-0.0931413		1721	2091	-0.280946	1245	1371	-0.139083	1391	1549	-0.155215	1188	1227	-0.0466004	2536	2629	-0.0519594	1174	1155	0.0235396	2917	3419	-0.229089	2240	2041	0.134223
3531987:1	FBgn0046214	CG11844	CG11844	8	-0.431259	-0.181098	0.861423	-0.0255799		22277	25764	-0.209802	6994	8182	-0.226336	26828	26494	0.0180738	9824	10536	-0.100945	18459	17235	0.0989831	12005	12496	-0.057831	23131	18730	0.304477	11459	11710	-0.0312599
3531988:1	FBgn0004873	hu li tai shao	CG9325	8	0.191053	-1.39386	0.206008	-0.194044		2945	3260	-0.146604	2290	2857	-0.319153	2894	2926	-0.0158648	1638	2102	-0.359827	5034	5942	-0.239243	2086	2685	-0.364183	4374	4086	0.098264	3523	4063	-0.205741
3531989:1	FBgn0002732	E(spl) region transcript malpha	CG8337	8	-0.873578	-1.53843	0.167834	-0.190248		5846	7018	-0.26361	3956	4216	-0.0918324	5370	6042	-0.170104	3734	4195	-0.167949	11414	11143	0.0346668	4005	4986	-0.316081	12578	14530	-0.208132	5868	7422	-0.338939
3531990:2	FBgn0004511	dusky	CG9355	0
3531991:1	FBgn0040851	CG12626	CG12626	8	-1.07465	-0.465523	0.655693	-0.0872226		232	341	-0.555647	294	321	-0.126757	231	274	-0.246283	192	201	-0.0660892	359	370	-0.0435414	331	248	0.416491	421	517	-0.296344	600	515	0.22039
3531991:2	FBgn0030256	CG15204	CG15204	8	0.0524491	-1.10989	0.303715	-0.162215		823	1108	-0.428994	914	1016	-0.152634	795	914	-0.201239	578	693	-0.261786	1543	1662	-0.107182	885	757	0.225384	1643	1935	-0.236001	1587	1743	-0.13527
3531993:1	FBgn0086694	Bre1	CG10542	8	0.292268	1.9581	0.0910741	0.350837		337	233	0.532419	253	222	0.188578	195	182	0.0995357	173	163	0.0859001	316	306	0.0463929	271	196	0.467439	315	206	0.612707	424	248	0.773724
3531994:2	FBgn0020655	GTPase-activating protein 69C	CG4237	8	0.933882	-0.126769	0.902687	-0.0176066		340	308	0.142604	302	345	-0.192048	303	300	0.0143553	261	269	-0.0435564	507	415	0.288874	247	253	-0.0346263	548	612	-0.159356	452	504	-0.157101
3531995:2	FBgn0022238	lola like	CG5738	8	-0.066073	-1.46702	0.185807	-0.198044		2374	3114	-0.391449	1829	2084	-0.1883	1981	2177	-0.136113	1604	1999	-0.317604	4621	5636	-0.286467	2112	2029	0.057841	5551	5661	-0.0283092	3739	4584	-0.293955
3532002:1	FBgn0013733	short stop	CG18076	8	-0.0448188	-0.297585	0.774658	-0.0571609		217	168	0.369234	185	168	0.139064	153	154	-0.0093987	152	166	-0.127112	242	368	-0.604699	217	288	-0.408374	159	145	0.132974	259	250	0.051024
3532006:1	FBgn0021768	nudC	CG9710	8	1.25417	-1.22165	0.26138	-0.131682		664	753	-0.181467	704	838	-0.251375	820	879	-0.100239	646	730	-0.176362	1213	1287	-0.0854325	688	713	-0.0514935	1659	1689	-0.0258554	1031	1169	-0.181231
3532007:1	FBgn0028433	G protein gamma30A	CG3694	8	-0.663504	-3.08432	0.0177077	-0.440657		7998	9691	-0.277006	3919	6198	-0.661317	6325	9250	-0.548388	3175	4683	-0.560676	12560	14414	-0.198634	3310	4442	-0.424378	16368	19564	-0.257323	6361	9625	-0.597533
3532008:1	FBgn0031711	CG6907	CG6907	7	0.840618	-3.23992	0.0176886	-0.577781		128	175	-0.451211	119	177	-0.572788	121	200	-0.724993				122	220	-0.850622	107	192	-0.843496	154	231	-0.584963	175	177	-0.0163944
3532009:2	FBgn0010235	Kinesin light chain	CG5433	8	0.651187	0.344044	0.740916	0.0589637		1167	1453	-0.31623	1197	1088	0.137745	1380	1097	0.331105	1174	1064	0.141934	2380	2482	-0.0605415	1390	1010	0.46073	2071	2191	-0.0812619	1811	1998	-0.14177
3532010:1	FBgn0037470	CG1091	CG1091	8	-0.825152	-0.380578	0.714802	-0.0452639		1812	2196	-0.277295	2009	2067	-0.0410608	2579	2554	0.0140532	1381	1431	-0.0513104	3069	3156	-0.0403286	1887	1776	0.0874628	3939	4186	-0.0877429	2953	2884	0.0341102
3532011:1	FBgn0000320	eyes absent	CG9554	8	-0.570229	1.06515	0.322162	0.194237		1051	1156	-0.137379	1151	1193	-0.0517062	1166	850	0.456033	1430	1380	0.0513469	5686	4298	0.403749	1296	1218	0.0895516	5499	3405	0.691514	3498	3377	0.0507881
3532013:2	FBgn0028938	CG16886	CG16886	0
3532015:1	FBgn0044419	Pmi	CG33718	8	0.0254382	-1.13722	0.292872	-0.204349		3249	4508	-0.472492	1889	1999	-0.0816558	2519	3418	-0.440301	2420	2505	-0.0498036	4754	6578	-0.468507	1702	1809	-0.0879614	6024	7719	-0.357692	5121	4092	0.323619
3532016:3	FBgn0013334	Synapse-associated protein 47kD	CG8884	8	-0.367497	-0.482393	0.644246	-0.0879107		1299	1532	-0.238015	1239	1303	-0.0726609	1583	2097	-0.405666	1153	1067	0.111832	1917	2371	-0.306645	1075	1261	-0.230232	2829	2958	-0.0643299	1724	1217	0.502431
3532017:1	FBgn0051439	CG31439	CG31439	8	0.709903	1.74648	0.12423	0.398738		2866	2741	0.0643363	4423	2774	0.673057	4594	2548	0.850386	2757	1974	0.481977	4537	5044	-0.15283	3861	3110	0.31206	4026	2039	0.981485	2159	2190	-0.0205676
3532019:1	FBgn0037262	Mediator complex subunit 31	CG1057	8	0.726838	-0.504048	0.629702	-0.0550006		5438	6028	-0.148603	5268	5408	-0.0378398	6486	6920	-0.093443	4253	4230	0.00782319	10728	11242	-0.0675176	4920	5102	-0.0524046	13296	14709	-0.145707	7744	7237	0.0976872
3532020:1	FBgn0033101	CG9436	CG9436	8	-0.747074	-1.33777	0.222796	-0.304013		300	550	-0.874469	352	528	-0.584963	659	582	0.179259	368	298	0.304393	726	804	-0.147226	406	454	-0.161213	603	857	-0.507137	465	725	-0.64075
3532022:2	FBgn0015019	Cctgamma	CG8977	8	0.0325089	0.540274	0.605763	0.0776259		474	426	0.154034	373	376	-0.011557	324	343	-0.0822148	323	308	0.0686038	519	456	0.186701	390	310	0.331206	825	966	-0.227629	628	546	0.201864
3532027:3	FBgn0061354	CG4844	CG4844	8	-1.50209	-2.07742	0.076376	-0.281596		6230	6805	-0.127363	3168	4023	-0.344699	4026	4923	-0.290191	2953	4252	-0.52596	8201	9222	-0.16928	2897	3063	-0.0803857	9019	10816	-0.262128	4256	5825	-0.45276
3532028:1	FBgn0030086	CG7033	CG7033	8	0.206229	-2.02496	0.0825245	-0.248664		2035	2456	-0.271282	1111	1457	-0.391142	1113	1382	-0.312304	1178	1420	-0.269551	2761	2802	-0.0212661	944	1037	-0.135557	2616	3081	-0.236036	1671	2133	-0.352172
3532029:3	FBgn0039480	Cuticular protein 97Ea	CG6131	1																											144	204	-0.5025
3532030:1	FBgn0038950	CG5382	CG5382	8	-0.615758	-0.947153	0.375102	-0.137675		639	702	-0.135655	643	776	-0.271238	559	636	-0.186178	459	541	-0.237134	994	919	0.113181	598	541	0.144517	1088	1198	-0.138949	783	1026	-0.389947
3532032:1	FBgn0033942	Cuticular protein 51A	CG10112	0																					114	114
3532033:2	FBgn0001086	fizzy	CG4274	2																								117	143	-0.289507	195	229	-0.231873
3532034:1	FBgn0005410	strawberry notch	CG1903	8	0.0684543	2.57482	0.0367486	0.646171		464	391	0.246956	816	422	0.951326	558	329	0.762178	567	253	1.16421	630	801	-0.34645	503	324	0.634565	440	244	0.850622	772	412	0.905957
3532035:1	FBgn0011744	Actin-related protein 66B	CG7558	8	-0.165653	0.423059	0.684946	0.0731588		278	257	0.113317	309	246	0.328949	215	282	-0.391359	205	183	0.16378	298	282	0.0796172	235	223	0.075617	389	446	-0.197274	398	299	0.412623
3532038:1	FBgn0004569	argos	CG4531	8	0.429371	1.96985	0.0895106	0.349075		603	604	-0.00239055	778	528	0.559232	593	399	0.571643	635	462	0.458864	908	846	0.102035	770	454	0.762166	715	632	0.178019	861	769	0.16303
3532039:1	FBgn0034313	CG5726	CG5726	4	-0.157283	0.528126	0.625354	0.0684651					121	110	0.137504							134	132	0.0216951	107	107		161	147	0.131245	173	175	-0.0165829
3532041:2	FBgn0027889	ballchen	CG6386	8	-0.349115	7.3642	0.000154051	1.00717		1441	767	0.909772	1519	689	1.14055	1611	686	1.23168	1919	864	1.15125	3651	1815	1.00832	1410	835	0.755847	3722	1891	0.976929	2783	1509	0.883048
3532045:2	FBgn0030683	CG8239	CG8239	8	1.34715	-0.404332	0.698037	-0.0661165		251	266	-0.0837389	254	268	-0.0774045	176	232	-0.398549	186	177	0.0715533	269	223	0.270562	182	179	0.0239789	377	500	-0.407364	308	293	0.0720297
3532046:4	FBgn0030608	Lipid storage droplet-2	CG9057	4	0.346875	-0.95417	0.41039	-0.16198		107	140	-0.387816													121	131	-0.11456	142	138	0.0412227	246	280	-0.186769
3532047:1	FBgn0030341	p24-related-1	CG1967	8	0.327576	-2.65093	0.0328973	-0.370217		540	633	-0.229246	320	477	-0.575917	368	523	-0.507105	297	436	-0.553865	637	689	-0.113211	331	392	-0.244022	907	1171	-0.368567	575	743	-0.3698
3532048:1	FBgn0053978	CG33978	CG33978	8	-0.103661	1.82233	0.111188	0.418235		473	428	0.144229	652	316	1.04495	483	319	0.598467	587	419	0.48641	614	788	-0.359957	390	336	0.215013	446	314	0.506279	594	363	0.710493
3532049:2	FBgn0036509	CG7739	CG7739	8	-0.542017	-0.44071	0.672712	-0.066792		198	178	0.153623	208	212	-0.0274807	159	204	-0.359542	160	181	-0.177918	211	194	0.121186	154	161	-0.0641303	397	493	-0.312449	365	333	0.132374
3532050:1	FBgn0016726	Ribosomal protein L29	CG10071	8	-0.119808	-1.6706	0.138726	-0.273932		28988	28567	0.0211063	10458	15590	-0.576014	17187	22019	-0.357431	14303	18298	-0.355368	45272	51039	-0.172981	10992	14769	-0.426118	43767	40747	0.10315	18292	24606	-0.427797
3532051:1	FBgn0023529	CG2918	CG2918	8	0.0392938	3.47944	0.0102741	0.58466		1648	1245	0.404571	1879	965	0.961364	1259	875	0.524923	1373	803	0.77386	2291	2007	0.190937	1116	706	0.660597	2069	1553	0.413876	2464	1468	0.74715
3532052:1	FBgn0011837	Tis11 homolog	CG4070	8	0.378236	2.71112	0.0301503	0.40834		298	208	0.518729	312	191	0.707973	377	259	0.541612	301	214	0.492153	346	323	0.0992379	245	200	0.292782	441	382	0.207206	419	316	0.407026
3532054:1	FBgn0037613	Cyclin-dependent kinase subunit 85A	CG9790	8	-0.845916	-1.61636	0.15005	-0.29934		137	135	0.0212165	128	175	-0.451211	133	180	-0.436571	120	169	-0.493989	138	123	0.16601	108	181	-0.744958	202	227	-0.168337	200	244	-0.286881
3532055:2	FBgn0035236	CG12004	CG12004	8	0.392231	-1.08215	0.31505	-0.215294		906	766	0.242167	409	449	-0.134615	600	1014	-0.757023	478	553	-0.210269	727	872	-0.262373	451	552	-0.291541	1194	1708	-0.516505	902	781	0.207805
3532056:1	FBgn0011715	Snf5-related 1	CG1064	8	-0.494885	0.698328	0.5075	0.0940318		1349	1152	0.22775	1321	1356	-0.0377267	1482	1238	0.259534	926	1027	-0.149352	2473	2168	0.189897	1241	1066	0.219296	3262	3080	0.0828264	2207	2269	-0.03997
3532057:3	FBgn0020238	14-3-3epsilon	CG31196	8	-0.43901	-0.932662	0.382038	-0.133769		2935	2445	0.263526	1709	1961	-0.198437	1852	2263	-0.289152	1468	1660	-0.177331	3386	4097	-0.274986	1476	1723	-0.22323	3104	3361	-0.114762	1928	2004	-0.0557775
3532058:1	FBgn0035158	CG13895	CG13895	8	0.6246	0.232628	0.822705	0.0468594		285	333	-0.22456	345	252	0.453173	258	237	0.122484	292	243	0.265012	448	616	-0.459432	383	283	0.436542	514	632	-0.298156	576	545	0.0798126
3532059:1	FBgn0035160	CG13897	CG13897	8	-0.114133	0.454798	0.663023	0.0568667		395	380	0.0558532	340	297	0.195072	290	280	0.0506261	290	278	0.060968	523	505	0.0505276	336	331	0.02163	652	748	-0.198166	605	520	0.218424
3532060:1	FBgn0029664	CG10802	CG10802	8	-0.0127666	-0.210897	0.838976	-0.0373181		1317	1820	-0.466683	1458	1400	0.0585639	1586	1763	-0.15264	1328	1228	0.112945	2516	2734	-0.119881	1573	1400	0.168092	3223	3933	-0.287226	2992	2286	0.388285
3532064:3	FBgn0025716	Brahma associated protein 55kD	CG6546	8	-0.33704	0.335203	0.747294	0.0365025		2107	2224	-0.0779665	1508	1448	0.0585748	1901	1870	0.0237203	1602	1514	0.0815089	3840	3670	0.0653262	1478	1473	0.00488884	4311	4450	-0.0457828	2450	2160	0.18175
3532065:2	FBgn0010762	simjang	CG32067	7	-0.295634	-0.252461	0.807937	-0.0539489		326	326		390	353	0.143806	354	364	-0.0401891	275	293	-0.091469	582	890	-0.612786	394	439	-0.156025	501	363	0.464841	620	658	-0.0858194
3532068:1	FBgn0035025	origami	CG11416	8	-0.1758	-0.388753	0.709013	-0.0951066		585	942	-0.68729	1189	888	0.421117	1013	706	0.520894	662	579	0.193268	1471	2252	-0.61441	1106	1037	0.0929355	1190	1546	-0.377579	1098	1361	-0.309789
3532069:1	FBgn0001149	Glutathione S transferase D1	CG10045	8	-0.548283	-0.732082	0.487899	-0.0892691		8689	8695	-0.000995878	5714	6817	-0.254636	7766	8380	-0.109779	4416	4965	-0.169054	11239	10196	0.14051	4366	4694	-0.104506	13659	14947	-0.130004	6128	6503	-0.0856891
3532070:1	FBgn0010379	Akt1	CG4006	8	0.57756	0.265876	0.797996	0.0358501		1251	1010	0.308726	624	659	-0.0787324	668	631	0.0822081	623	687	-0.141078	1343	1411	-0.0712587	665	704	-0.0822211	1670	1523	0.132932	1465	1333	0.136224
3532072:3	NA	ORF-132	NA	8	-0.209672	-0.273053	0.792693	-0.0390587		11517	11553	-0.00450256	6669	6244	0.0949999	13080	13137	-0.00627331	8119	8196	-0.0136179	21812	24376	-0.160339	6013	7422	-0.303723	18868	15694	0.265728	9655	10974	-0.184741
3532073:2	FBgn0029807	CG3108	CG3108	5	0.0438241	0.925973	0.40687	0.120803								193	117	0.722092	163	137	0.250696	187	201	-0.104157	152	166	-0.127112				230	253	-0.137504
3532076:3	FBgn0028399	TMS1	CG4672	8	-0.237278	0.64884	0.537139	0.102971		1501	1146	0.389317	1159	1091	0.0872295	1290	1335	-0.0494687	863	861	0.00334732	1909	1384	0.463973	1048	954	0.135578	2123	2163	-0.0269293	1315	1489	-0.179281
3532077:1	FBgn0035287	CG13937	CG13937	1																											139	195	-0.488389
3532078:1	NA	ORF-101	NA	8	0.633587	-1.17891	0.276949	-0.192947		745	697	0.0960818	495	667	-0.430258	667	727	-0.124269	432	613	-0.504856	1328	1378	-0.0533207	670	844	-0.333082	1015	938	0.11382	1039	1286	-0.307695
3532079:1	FBgn0030809	CG9086	CG9086	8	0.504833	1.78868	0.116803	0.405772		1552	1113	0.479675	1342	1078	0.316027	845	654	0.369661	1073	869	0.304222	2178	1157	0.912615	741	665	0.156119	1356	675	1.0064	709	872	-0.298543
3532081:1	FBgn0027343	frizzled 3	CG16785	8	-0.0600101	-2.69768	0.0307421	-0.536132		116	159	-0.454902	118	131	-0.15078	124	224	-0.853159	116	160	-0.463947	144	215	-0.578268	117	241	-1.04252	196	318	-0.698173	180	186	-0.0473057
3532082:1	FBgn0015477	Receptor mediated endocytosis 8	CG8014	8	0.209672	0.884774	0.405643	0.139104		195	162	0.26748	174	170	0.0335526	154	149	0.047618	159	132	0.268489	154	177	-0.200819	123	126	-0.0347654	186	157	0.244538	220	157	0.486739
3532083:3	FBgn0000083	Annexin IX	CG5730	8	-0.570873	-0.207612	0.841442	-0.0304332		2720	3138	-0.206239	1997	2135	-0.0964017	3236	2778	0.220165	2576	2726	-0.081653	7745	6617	0.227088	2549	3150	-0.30542	10116	9971	0.0208288	4984	5060	-0.0218333
3532084:2	FBgn0011747	Ankyrin	CG1651	8	-0.09865	0.85036	0.423254	0.166272		400	292	0.454032	241	267	-0.147807	314	328	-0.0629313	228	237	-0.0558532	456	432	0.0780025	304	331	-0.12276	711	482	0.560816	772	500	0.626673
3532087:1	FBgn0039828	CG1542	CG1542	8	-0.00521859	0.903833	0.396122	0.159416		3116	3643	-0.225432	5026	3845	0.386427	5116	3713	0.462431	3394	2620	0.37342	6847	7919	-0.209846	3862	3289	0.231699	7300	7321	-0.00414426	5104	4260	0.260775
3532088:1	FBgn0034925	CG5339	CG5339	8	-0.493548	-2.78902	0.0269462	-0.353909		2280	2963	-0.378025	1541	2123	-0.462238	2552	3023	-0.244353	1519	1948	-0.358872	3856	4245	-0.13866	1438	1732	-0.268375	5033	6811	-0.436448	2579	3761	-0.544305
3532089:1	FBgn0038294	Myofilin	CG6803	8	-0.604314	-1.77274	0.119557	-0.281569		198	284	-0.52039	154	238	-0.628031	275	272	0.015825	224	233	-0.0568312	334	409	-0.292253	300	328	-0.128733	453	554	-0.290375	402	513	-0.351763
3532090:1	FBgn0037137	Nopp140	CG7421	8	0.568762	0.720187	0.494749	0.101101		6226	6766	-0.119998	5322	4127	0.366875	5851	4803	0.284747	4492	4040	0.153003	12372	13033	-0.0750905	4693	4665	0.00863338	11138	10825	0.0411232	6491	5852	0.149511
3532091:1	FBgn0052230	CG32230	CG32230	8	-0.087552	0.323167	0.756008	0.0417685		8346	9119	-0.127791	5172	5121	0.0142967	7489	6998	0.0978304	5173	4743	0.125201	13240	13132	0.0118165	6095	5133	0.247824	15767	17680	-0.16521	8449	7720	0.13018
3532097:1	FBgn0037582	CG7331	CG7331	7	0.109256	-2.40853	0.0526792	-0.348285		143	142	0.0101242	120	158	-0.39689	109	158	-0.535596				118	153	-0.374745	104	145	-0.479469	177	249	-0.492396	177	199	-0.169019
3532098:1	FBgn0030054	Caf1-180	CG12109	8	-0.227027	1.53421	0.168849	0.28164		3268	3733	-0.191928	4569	3383	0.433575	5012	2976	0.752012	3159	2359	0.421293	7555	6833	0.144913	3034	2789	0.121473	6233	4518	0.464242	4803	4458	0.107539
3532100:1	FBgn0002643	mastermind	CG8118	8	-0.517551	3.78611	0.00683749	0.539096		253	147	0.783321	361	221	0.707952	184	145	0.343653	195	135	0.530515	277	173	0.679114	226	158	0.516398	262	190	0.463567	254	208	0.288245
3532103:2	FBgn0020309	crooked legs	CG14938	8	0.287401	0.973476	0.362747	0.174737		713	476	0.582941	788	558	0.497931	665	667	-0.00433242	477	422	0.176746	826	879	-0.0897214	589	584	0.0122993	1149	1280	-0.155765	1007	775	0.377795
3532104:2	FBgn0037834	Arginine methyltransferase 1	CG6554	8	0.377642	-0.346281	0.739307	-0.0517791		2771	3228	-0.220234	2862	3099	-0.114779	3408	3010	0.179162	1934	2111	-0.126339	5241	4345	0.270486	2371	2586	-0.125227	5841	5750	0.0226534	2964	3649	-0.299956
3532105:1	FBgn0030328	CG2446	CG2446	8	-0.267691	1.06593	0.321833	0.186275		18242	20667	-0.180065	14176	11657	0.282254	25132	15877	0.662587	13196	10514	0.327789	34805	34265	0.0225589	12193	9915	0.298368	30016	27045	0.15037	14622	15388	-0.0736651
3532106:2	FBgn0034789	PIP5K59B	CG3682	5	-0.0793851	1.18996	0.29986	0.172133					141	132	0.0951572							125	116	0.107803	116	110	0.0766213	158	146	0.113956	282	204	0.467126
3532110:1	FBgn0013981	Histone H4 replacement	CG3379	0
3532111:1	FBgn0050022	CG30022	CG30022	8	0.295634	2.32011	0.0533855	0.365828		125	119	0.0709665	239	158	0.597086	196	134	0.548621	160	119	0.42711	226	174	0.377235	207	155	0.417363	272	273	-0.0052943	321	228	0.493539
3532112:1	FBgn0030552	mitochondrial ribosomal protein L38	CG15871	8	-1.18241	-0.132043	0.898666	-0.0181506		1571	1952	-0.31327	1588	1587	0.000908784	1530	1610	-0.073529	1350	1299	0.055558	2986	3151	-0.0775956	1560	1531	0.0270717	3406	3478	-0.0301795	2995	2491	0.265831
3532114:1	NA	ORF-100	NA	6	0.0885611	-0.216654	0.83704	-0.0430167					178	144	0.305808	129	125	0.045443				144	240	-0.736966	134	141	-0.0734622	160	129	0.310701	228	246	-0.109624
3532115:2	FBgn0005564	Shaker cognate l	CG9262	8	0.0204514	0.892152	0.401937	0.122455		452	462	-0.0315701	483	455	0.0861566	376	396	-0.0747678	362	347	0.061054	678	578	0.230216	434	325	0.417255	822	787	0.0627748	826	705	0.228519
3532116:6	FBgn0051363	Jupiter	CG31363	8	-0.546888	1.14649	0.289268	0.211771		20412	21882	-0.100327	15276	12846	0.249948	25772	15901	0.696687	12286	11323	0.117759	39409	33893	0.217538	17364	12163	0.5136	33966	29448	0.205922	16784	19373	-0.206961
3532117:1	FBgn0053097	CG33097	CG33097	8	0.354099	1.10266	0.306635	0.22221		1348	979	0.46144	2031	1475	0.461475	1898	1431	0.407456	1229	1001	0.296043	2666	2882	-0.112394	1283	1464	-0.190394	1101	694	0.665807	1322	1531	-0.211752
3532118:3	FBgn0052649	CG32649	CG32649	8	0.00186629	0.276491	0.790156	0.0372608		218	243	-0.156628	187	188	-0.00769439	177	186	-0.0715533	185	162	0.191531	368	322	0.192645	222	202	0.136204	440	491	-0.15822	481	427	0.171801
3532119:2	FBgn0030653	CG7860	CG7860	8	0.61195	-1.3327	0.224372	-0.174215		141	174	-0.303392	199	223	-0.164275	190	188	0.0152668	146	184	-0.333737	177	205	-0.211875	212	203	0.0625845	290	342	-0.237943	303	353	-0.22035
3532120:2	FBgn0035087	CG2765	CG2765	8	0.364174	0.420556	0.686689	0.0502328		1158	1023	0.178829	771	780	-0.0167433	1150	1009	0.188708	925	847	0.127091	2033	2068	-0.024626	963	1017	-0.078712	3426	3599	-0.071071	1972	1842	0.0983865
3532121:2	FBgn0031985	CG8683	CG8683	0
3532122:1	FBgn0086902	kismet	CG3696	8	-0.788437	0.133403	0.897629	0.0275283		325	237	0.455553	319	306	0.0600248	297	287	0.0494122	222	257	-0.211209	585	747	-0.352672	371	461	-0.313348	264	170	0.635003	448	481	-0.102538
3532124:2	NA	ORF-128	NA	8	0.496172	0.822682	0.437812	0.169365		4626	2792	0.728466	1987	1784	0.155476	3315	3904	-0.235944	1807	1902	-0.0739207	4326	3960	0.127533	1816	2166	-0.254269	5927	4431	0.41967	4189	2987	0.487909
3532125:2	FBgn0034499	Cuticular protein 56F	CG9036	1																											139	181	-0.380905
3532128:1	FBgn0010621	T-complex Chaperonin 5	CG8439	8	-0.724673	-1.13824	0.292474	-0.168665		334	403	-0.270932	335	409	-0.28794	300	375	-0.321928	219	238	-0.120031	376	355	0.0829136	293	285	0.0399387	526	718	-0.448921	447	454	-0.0224175
3532133:1	FBgn0033162	CG1707	CG1707	8	0.702223	1.10815	0.304414	0.15618		1469	1102	0.41471	909	789	0.204255	873	923	-0.080349	891	775	0.201229	1949	1530	0.349202	907	860	0.0767659	2739	2544	0.106551	1436	1459	-0.0229241
3532135:1	FBgn0010422	RNA polymerase II elongation factor	CG3710	8	-0.559851	-0.760801	0.471621	-0.109477		3540	4740	-0.421138	2586	2902	-0.166325	2529	2794	-0.143765	2191	2246	-0.0357684	5984	7230	-0.272885	2288	2186	0.0657937	7068	7193	-0.0252916	3862	3545	0.123563
3532136:1	FBgn0039110	CG10225	CG10225	8	0.0745836	-0.797656	0.451276	-0.111711		551	630	-0.1933	598	626	-0.0660172	442	479	-0.115979	443	490	-0.145475	915	791	0.210094	434	453	-0.061816	960	1044	-0.121015	610	805	-0.40018
3532138:1	FBgn0004868	GDP dissociation inhibitor	CG4422	8	0.690318	0.492827	0.637216	0.0510446		14296	14460	-0.016456	10084	10007	0.0110585	15322	14093	0.120626	7346	7101	0.0489367	20992	20322	0.0467972	8943	7962	0.167628	22902	23268	-0.0228736	12085	11652	0.0526399
3532141:1	FBgn0038535	aluminum tubes	CG18212	8	-0.0499169	2.10477	0.073353	0.373652		2662	2020	0.398155	1979	1630	0.2799	1567	1153	0.442613	1480	1486	-0.00583694	3551	2379	0.57787	2001	1263	0.663867	3145	1989	0.661017	3072	3133	-0.0283666
3532146:3	FBgn0015777	nervana 2	CG9261	8	0.841934	-0.937314	0.379801	-0.222579		597	721	-0.272268	721	640	0.171927	665	602	0.143591	610	592	0.0432121	1358	2637	-0.957414	645	848	-0.394765	1330	2206	-0.730007	1018	877	0.215089
3532147:1	FBgn0040075	reptin	CG9750	8	0.906543	-1.40928	0.201595	-0.174682		2941	3593	-0.288882	2384	2649	-0.152064	2581	2936	-0.185922	2133	2358	-0.14468	5137	6149	-0.259426	1996	2538	-0.34658	5712	5823	-0.0277666	4414	4390	0.00786569
3532148:1	FBgn0024320	Niemann-Pick Type C-1	CG5722	8	0.355263	1.6511	0.142701	0.262298		8900	6121	0.540038	6110	5252	0.218305	7316	7373	-0.0111967	3997	4095	-0.0349459	11056	10066	0.135339	5592	4464	0.325027	13151	9335	0.494451	8884	6588	0.431369
3532149:1	FBgn0003512	Serendipity delta	CG17958	8	0.237278	1.06073	0.324036	0.228982		671	839	-0.322358	1453	1023	0.506229	1191	796	0.581333	858	626	0.454815	1460	1159	0.333088	1069	717	0.576217	1271	1256	0.0171276	1026	1276	-0.314598
3532150:2	FBgn0016792	dalmatian	CG8374	8	-0.258239	3.06772	0.0181255	0.665642		923	877	0.0737538	1547	814	0.926372	1080	585	0.884523	1614	814	0.98754	2096	1950	0.104165	1408	678	1.05429	1834	1223	0.584569	1850	1131	0.709926
3532151:1	FBgn0020240	Macroglobulin complement-related	CG7586	8	0.42072	1.84686	0.107261	0.335898		457	293	0.641294	358	305	0.23115	316	331	-0.0669067	245	229	0.0974342	409	363	0.172131	316	218	0.535596	632	510	0.309427	662	389	0.767061
3532152:1	FBgn0020623	Peptidyl-alpha-hydroxyglycine-alpha-amidating lyase	CG5472	8	0.618849	-1.31045	0.231403	-0.1981		3171	3008	0.0761333	1806	2199	-0.28405	2090	2926	-0.485427	1467	1778	-0.277386	3602	4252	-0.239343	1310	1672	-0.352008	4008	4280	-0.0947283	2978	2833	0.0720132
3532153:2	FBgn0010602	lesswright	CG3018	8	-0.120307	-3.61378	0.00858087	-0.520251		2043	2477	-0.277905	1320	1972	-0.579122	1847	3057	-0.726933	1011	1519	-0.587339	2525	3153	-0.320442	989	1652	-0.740171	3118	4632	-0.571014	1702	2183	-0.359081
3532155:1	FBgn0034176	CG9000	CG9000	8	0.160354	0.73666	0.48528	0.0893141		17841	16983	0.0711052	8213	8125	0.0155415	10844	11059	-0.0283239	9090	8325	0.12683	9479	7567	0.325013	7667	7764	-0.0181379	10647	9544	0.157781	5723	5472	0.0647034
3532156:1	FBgn0039132	AP-1sigma	CG5864	8	0.141491	-1.2455	0.253018	-0.176639		2922	3235	-0.14681	2072	2492	-0.26628	2704	3105	-0.199498	1937	2225	-0.199981	4275	3634	0.234366	1864	2248	-0.27024	5202	6218	-0.257384	2713	3357	-0.307283
3532158:1	FBgn0039697	CG7834	CG7834	8	-0.682969	-0.906563	0.394772	-0.147929		4168	4321	-0.05201	2650	3626	-0.452387	5069	5408	-0.093394	2227	2867	-0.36444	5679	4672	0.281597	2530	2896	-0.194924	9523	9547	-0.00363133	3693	4560	-0.304241
3532159:2	FBgn0039688	Kuzbanian-like	CG1964	8	-0.335945	3.10675	0.0171593	0.617546		356	299	0.251732	487	330	0.561456	518	298	0.79764	438	298	0.555619	836	776	0.107446	798	474	0.751502	611	269	1.18357	1036	624	0.731406
3532160:1	FBgn0031633	CG2976	CG2976	8	0.315869	-1.67017	0.138813	-0.226964		778	1056	-0.440768	553	680	-0.298255	665	760	-0.192645	629	783	-0.315952	1578	1827	-0.211379	809	878	-0.118081	2157	2685	-0.315896	1841	1745	0.0772626
3532161:1	FBgn0024804	Dead box protein 80	CG17023	8	-0.77944	-0.404299	0.69806	-0.0557201		24601	21978	0.162657	7646	9213	-0.268966	15429	15862	-0.0399301	9533	10823	-0.183098	31541	30144	0.0653575	8444	8641	-0.0332717	37948	35463	0.0977093	14224	16871	-0.246218
3532164:2	FBgn0051203	CG31203	CG31203	8	-0.434176	1.56168	0.162334	0.283553		570	515	0.146389	810	576	0.491853	734	560	0.390353	619	457	0.437745	1236	1152	0.101538	392	479	-0.289172	873	573	0.607447	769	590	0.382269
3532166:1	FBgn0000017	Abl tyrosine kinase	CG4032	8	-0.123227	0.137679	0.89437	0.0190495		256	243	0.0751875	277	295	-0.090829	202	192	0.073249	286	271	0.0777223	234	230	0.0248747	146	135	0.113009	319	276	0.208888	222	279	-0.329705
3532167:2	FBgn0036263	thoc6	CG5632	8	-0.538017	-0.863116	0.416663	-0.144828		493	489	0.0117532	472	478	-0.0182238	422	604	-0.517306	333	323	0.043988	467	510	-0.127075	353	368	-0.0600376	722	1057	-0.549905	506	486	0.0581811
3532168:1	FBgn0035297	CG5691	CG5691	8	-0.096768	-1.02324	0.340247	-0.143313		139	147	-0.0807313	158	169	-0.0970987	147	200	-0.444184	116	134	-0.208108	187	182	0.0390998	164	178	-0.118181	254	312	-0.296718	347	333	0.0594135
3532169:1	FBgn0052458	CG32458	CG32458	4	0.792923	-0.353315	0.747222	-0.111623								112	121	-0.111508				121	156	-0.366539	104	121	-0.218424				132	111	0.249978
3532170:5	FBgn0027111	miple	CG1221	8	-0.0292005	0.324528	0.755021	0.0410603		5374	5305	0.0186436	3328	3614	-0.118941	4635	4095	0.178706	3207	3532	-0.139261	11208	10511	0.0926289	3569	3032	0.23525	10005	9946	0.00853283	6802	6557	0.0529231
3532172:1	FBgn0004867	string of pearls	CG5920	7	-0.810486	-1.38949	0.214052	-0.148569		46132	55270	-0.260729	22598	26979	-0.255642	50947	51829	-0.0247624	20630	22779	-0.142961	41005	45030	-0.135087	20043	20861	-0.0577099				20729	23210	-0.163096
3532174:2	FBgn0038722	Nup58	CG7360	8	-0.443268	-1.41262	0.20065	-0.165026		3249	3881	-0.256433	3038	3478	-0.195136	3859	4665	-0.27365	2100	2346	-0.159814	5054	5772	-0.191646	2986	3062	-0.0362601	6894	8045	-0.222751	4872	4820	0.015481
3532175:1	FBgn0003134	Protein phosphatase 1alpha at 96A	CG6593	8	0.560698	-0.171445	0.868725	-0.0233229		13146	11210	0.229838	8081	7723	0.0653725	13187	14312	-0.118109	5393	5516	-0.0325344	14967	16045	-0.100339	5738	6864	-0.258502	20447	21993	-0.105155	8844	8066	0.132846
3532176:1	FBgn0040395	Unc-76	CG3981	8	-0.586672	-0.317142	0.760386	-0.0489355		462	475	-0.0400347	418	463	-0.147509	378	413	-0.127756	307	323	-0.0732955	578	671	-0.215243	459	358	0.358535	637	779	-0.29033	631	571	0.144149
3532177:1	FBgn0031629	CG3244	CG3244	8	-0.0320577	-1.91368	0.0972301	-0.43072		1022	2429	-1.24897	1320	2066	-0.646302	4253	3780	0.170095	1469	1865	-0.344341	3436	4231	-0.300269	2439	2779	-0.188276	5832	7526	-0.367893	1955	2803	-0.519803
3532179:1	FBgn0014870	P-element somatic inhibitor	CG8912	3									125	134	-0.100305										102	126	-0.304855				213	293	-0.460047
3532180:1	FBgn0011836	TBP-associated factor 2	CG6711	8	0.152841	-1.37521	0.211464	-0.230278		352	425	-0.271887	384	444	-0.209453	403	453	-0.168731	285	316	-0.148963	507	796	-0.650783	450	542	-0.268368	661	848	-0.359414	930	790	0.235378
3532183:1	FBgn0000451	ectodermal	CG6611	8	0.889675	0.690722	0.511986	0.113053		164	199	-0.279073	231	175	0.400538	213	196	0.12	167	131	0.350281	173	157	0.140007	151	123	0.29589	184	194	-0.0763509	212	219	-0.0468666
3532184:3	NA	X-15	NA	8	0.912925	-6.80671	0.000251668	-1.60924		1386	3196	-1.20534	294	1643	-2.48244	808	2158	-1.41727	655	2047	-1.64394	2349	5057	-1.10624	553	1494	-1.43383	2353	7316	-1.63655	994	3836	-1.94828
3532185:1	FBgn0028327	lethal (1) G0320	CG32701	8	-0.0957678	-0.154968	0.88122	-0.0307084		697	541	0.36553	448	547	-0.288042	422	601	-0.510122	353	404	-0.194687	677	502	0.431468	399	365	0.128492	1154	1371	-0.248585	652	621	0.0702787
3532186:3	FBgn0026415	Imaginal disc growth factor 4	CG1780	8	0.135985	-1.14093	0.291426	-0.18088		8068	9619	-0.253676	6214	8047	-0.372929	12586	14081	-0.16193	5775	4958	0.220063	15576	16894	-0.117186	4883	7071	-0.534146	17263	18924	-0.132534	8092	8641	-0.094702
3532187:2	FBgn0030365	Transport and Golgi organization 4	CG1796	8	0.216251	2.52608	0.0394581	0.300835		3142	2718	0.209138	2243	1858	0.271679	3208	2765	0.214395	2362	1913	0.304172	4879	3989	0.290558	1676	1418	0.241165	5519	4409	0.323955	3764	2568	0.551621
3532188:1	FBgn0032870	CG2608	CG2608	8	-0.467964	1.04906	0.329016	0.311445		250	408	-0.706641	553	351	0.655808	647	352	0.87819	351	219	0.68054	551	532	0.0506261	614	287	1.09719	460	457	0.0094397	524	591	-0.173591
3532189:4	FBgn0002525	Lamin	CG6944	8	0.972946	-9.44401	3.11541e-05	-1.39297		201	515	-1.35738	155	381	-1.29752	176	440	-1.32193	117	318	-1.44252	225	686	-1.60828	130	425	-1.70895	202	437	-1.11328	208	510	-1.29391
3532194:1	FBgn0028694	Rpn11	CG18174	8	0.20419	-1.01573	0.343571	-0.135802		2430	2734	-0.170057	1742	2081	-0.256532	2050	2351	-0.197651	1411	1597	-0.178646	3233	3756	-0.216324	1980	1786	0.148768	3621	4348	-0.263964	2659	2572	0.0479931
3532195:2	NA	ORF-22	NA	8	0.781967	2.5574	0.0376941	0.408034		188	126	0.577309	182	139	0.388854	134	113	0.24591	131	102	0.360998	168	163	0.0435893	169	128	0.400879	196	112	0.807355	259	191	0.439379
3532196:1	FBgn0030930	UDP-N-acetyl-alpha-D-galactosamine:polypeptide N-acetylgalactosaminyltransferase 2	CG6394	2									137	123	0.155518													109	113	-0.0519946	250	250
3532197:1	FBgn0014868	Oligosaccharyltransferase 48kD subunit	CG9022	8	0.908038	1.98101	0.088051	0.238033		4813	4134	0.219398	3362	3085	0.124049	4468	3694	0.274445	2971	2206	0.429516	6874	5529	0.314131	2916	2373	0.297279	8526	7970	0.0972893	4826	4355	0.148155
3532200:1	NA	X-19	NA	8	0.171304	0.824798	0.436687	0.139804		7185	7922	-0.140877	6943	5105	0.443648	7228	6019	0.264073	6363	5114	0.315255	16770	18139	-0.113212	6176	6229	-0.0123278	11981	8817	0.442389	8607	9101	-0.0805146
3532202:1	FBgn0034558	CG9236	CG9236	2																								112	127	-0.18133	110	129	-0.229868
3532204:1	FBgn0032858	CG10949	CG10949	8	0.300911	0.925032	0.385729	0.123849		528	505	0.0642545	604	510	0.244051	583	535	0.123957	543	465	0.223721	1027	872	0.236036	751	688	0.126404	1158	1345	-0.215971	907	796	0.188334
3532207:1	FBgn0003870	tramtrack	CG1856	8	0.395782	1.73404	0.126504	0.271783		721	703	0.0364746	761	536	0.505663	672	555	0.275973	692	616	0.167842	1302	1182	0.139499	881	595	0.566252	1420	1402	0.0184046	1454	1054	0.464152
3532208:1	FBgn0021750	Seryl-tRNA synthetase	CG4938	8	0.0929162	1.44313	0.192198	0.195351		922	668	0.464919	815	701	0.217386	706	675	0.0647807	588	549	0.09901	972	755	0.36448	612	563	0.120397	1449	1440	0.00898878	1055	904	0.222848
3532210:1	FBgn0028982	Spt6	CG12225	8	0.245126	1.24881	0.251876	0.213053		314	303	0.0514468	267	221	0.272793	254	239	0.0878179	260	230	0.176878	452	529	-0.226945	299	249	0.264	416	287	0.535533	507	348	0.542898
3532213:2	FBgn0037655	CG11984	CG11984	5	-1.81338	-0.334425	0.754859	0.016421		124	106	0.226276	101	110	-0.123148							110	111	-0.0130562				137	136	0.0105692	232	235	-0.018536
3532214:1	FBgn0035260	CG7991	CG7991	8	0.369778	1.01663	0.343171	0.24195		1021	1205	-0.23905	1808	1139	0.666627	1112	884	0.331039	1049	919	0.190878	2738	3524	-0.364091	1490	1405	0.0847422	1609	804	1.0009	2083	1734	0.264559
3532216:2	FBgn0022201	milton	CG13777	8	0.278566	-0.200556	0.846748	-0.0482368		446	303	0.557726	144	204	-0.5025	245	243	0.0118254	111	142	-0.355331	428	324	0.401617	182	287	-0.657112	330	257	0.360698	212	244	-0.202817
3532218:2	FBgn0027866	CG9776	CG9776	8	-0.412859	0.12745	0.902168	0.0261641		5777	4333	0.414954	5339	4511	0.243122	6415	6338	0.0174216	4653	4540	0.0354689	13966	15516	-0.151838	4155	6157	-0.567379	8162	5847	0.481226	6114	7340	-0.263664
3532219:1	FBgn0010433	atonal	CG7508	8	0.263031	-1.87364	0.103125	-0.241674		642	654	-0.0267173	498	666	-0.419376	712	881	-0.307265	490	565	-0.205469	819	917	-0.163058	430	533	-0.309799	1023	1339	-0.38835	734	794	-0.113359
3532220:1	NA	X-20	NA	8	-0.0438241	6.09385	0.00049407	1.10122		1093	498	1.13408	1128	617	0.870425	1162	504	1.20511	837	466	0.844898	1612	784	1.03993	1726	712	1.27748	2506	799	1.64912	2004	1160	0.788758
3532221:1	FBgn0030122	CG16892	CG16892	8	-0.453221	-1.21921	0.262249	-0.1426		2931	3388	-0.209041	2045	2199	-0.104747	2911	3313	-0.186623	1912	1997	-0.0627518	4378	4906	-0.164275	1885	2357	-0.322387	5747	6214	-0.112713	3276	3227	0.0217418
3532223:2	FBgn0026758	TATA box binding protein-related factor 2	CG18009	7	0.36526	0.656105	0.532722	0.118002		232	257	-0.147644	211	216	-0.0337883	220	206	0.0948592	187	187		268	276	-0.0424353	211	193	0.128642	334	232	0.525723	404	328	0.300659
3532227:1	FBgn0033663	ERp60	CG8983	8	1.05679	-0.951467	0.373055	-0.110619		14850	15367	-0.0493726	7075	7793	-0.139449	9383	10974	-0.225968	5382	5929	-0.139646	14170	14100	0.0071446	4669	4581	0.027451	14875	17730	-0.253303	6912	7469	-0.111812
3532228:1	FBgn0003598	Suppressor of variegation 3-7	CG8599	8	0.333625	1.72442	0.128288	0.332528		425	303	0.488145	491	321	0.61315	304	222	0.453512	341	233	0.549442	486	532	-0.13047	395	323	0.290318	487	553	-0.183358	526	352	0.579487
3532229:1	FBgn0032222	CG5037	CG5037	8	0.264119	0.903893	0.396093	0.135835		3201	3649	-0.188978	3391	3035	0.160014	3811	3692	0.0457671	3132	2599	0.269128	6017	5668	0.0862046	3060	2273	0.428934	7378	7481	-0.0200013	5474	4429	0.305614
3532230:1	FBgn0037220	CG14641	CG14641	8	-0.582908	-0.894347	0.40084	-0.118459		499	635	-0.347717	417	478	-0.196963	409	428	-0.06551	432	430	0.00669465	846	888	-0.069902	369	454	-0.299071	908	933	-0.0391848	876	838	0.0639806
3532231:1	NA	ORF-135	NA	8	0.366442	0.746747	0.479541	0.141345		4489	2853	0.653914	2632	2519	0.0633084	4126	4626	-0.165021	1872	1848	0.0186157	4802	3603	0.414437	2108	2516	-0.255257	6652	5204	0.354167	3241	3138	0.0465937
3532232:1	FBgn0045035	telomere fusion	CG6535	8	0.590403	0.410551	0.693678	0.0623243		262	224	0.226068	313	271	0.20787	270	251	0.105272	220	203	0.116024	339	428	-0.336326	280	276	0.0207586	367	396	-0.10972	412	342	0.268648
3532233:1	NA	ORF-26	NA	8	-0.220508	1.73843	0.125695	0.391159		1886	2048	-0.118886	3967	2415	0.716025	3011	1914	0.653652	2211	1618	0.450487	4652	5542	-0.252556	3366	2309	0.543767	3976	3396	0.227481	4562	2429	0.909304
3532234:3	FBgn0061359	CG33671	CG33671	8	-0.455756	1.25838	0.2486	0.161014		1062	1093	-0.0415096	1263	1139	0.149087	1337	1077	0.311981	909	876	0.0533494	1607	1410	0.188675	845	680	0.313417	1735	1436	0.27288	1200	1167	0.0402298
3532235:2	FBgn0032196	CG5708	CG5708	8	0.775053	-2.52578	0.0394754	-0.393515		804	922	-0.197571	760	968	-0.349008	818	1354	-0.727055	582	766	-0.396325	1278	1608	-0.33138	788	1125	-0.513657	1979	2954	-0.577898	1307	1358	-0.0552243
3532236:1	FBgn0040773	CG2249	CG2249	8	-0.680306	-0.707662	0.50203	-0.0840285		28325	27454	0.0450596	11790	13813	-0.228463	21269	22530	-0.0830951	12996	14455	-0.153501	36815	35839	0.0387633	11675	12839	-0.13711	33541	32899	0.027882	18865	21398	-0.181764
3532237:1	FBgn0011217	effete	CG7425	8	0.0793851	-0.344109	0.74087	-0.0563382		36994	35177	0.0726589	12533	16408	-0.388668	25656	23559	0.123018	14739	17101	-0.214442	40572	34474	0.234976	15783	16885	-0.0973707	42165	38000	0.150047	16562	20832	-0.330924
3532238:1	FBgn0004922	Ribosomal protein S6	CG10944	1																					17098	19237	-0.170056
3532241:1	FBgn0036501	CG7272	CG7272	8	0.923904	-3.77418	0.00694488	-0.430409		610	913	-0.581806	582	734	-0.334761	729	980	-0.426863	513	684	-0.415037	1115	1542	-0.467759	616	867	-0.493102	1390	1902	-0.452432	1159	1399	-0.271515
3532244:1	FBgn0033313	Cirl	CG8639	8	-0.653956	1.01899	0.342128	0.158109		6174	4589	0.428026	2871	2451	0.228183	6226	6772	-0.121276	3745	3436	0.124236	6015	6401	-0.0897326	3750	3628	0.0477161	6632	4885	0.441085	3657	3169	0.206633
3532245:1	FBgn0030866	CG15816	CG15816	8	-0.263552	-1.98391	0.0876746	-0.466477		6560	5733	0.194406	2615	3740	-0.516227	4747	7386	-0.637777	2595	3876	-0.578834	8151	12781	-0.648952	2145	4491	-1.06606	5131	4507	0.187073	3887	6165	-0.665444
3532249:1	FBgn0085423	CG34394	CG34394	8	0.433602	-2.31186	0.0540385	-0.346173		131	166	-0.341616	167	166	0.00866486	206	285	-0.468318	141	190	-0.430304	199	282	-0.502927	180	217	-0.269698	250	377	-0.592636	244	275	-0.17255
3532251:2	FBgn0039471	CG6295	CG6295	1																											160	189	-0.240314
3532252:1	FBgn0039678	Odorant-binding protein 99a	CG18111	6	-0.475578	2.12327	0.0871443	0.257256		45896	39353	0.221895	16784	14615	0.199637	36191	33387	0.116345	22375	18278	0.291779				22744	17327	0.392464				29472	23586	0.321414
3532253:1	FBgn0023097	bonus	CG5206	8	0.836565	-1.37932	0.210251	-0.290546		535	496	0.109199	551	537	0.0371302	518	652	-0.33192	389	475	-0.288157	791	1424	-0.8482	447	689	-0.624229	752	1089	-0.534199	722	648	0.156005
3532259:2	FBgn0003471	beta Spectrin	CG5870	8	-0.661735	0.759994	0.472073	0.117611		12291	11043	0.15447	11659	9708	0.264198	14502	12778	0.18259	7628	7543	0.0161664	25272	23861	0.0828853	8837	9906	-0.164746	15514	10970	0.500007	9332	9965	-0.0946835
3532263:1	FBgn0034311	Mediator complex subunit 9	CG5134	8	-0.111287	-1.85823	0.105486	-0.250019		2753	3635	-0.400951	2041	2627	-0.36414	2698	3701	-0.456025	1765	1969	-0.157795	3948	4475	-0.180766	2058	2146	-0.0604071	4851	6020	-0.311481	3286	3446	-0.0685902
3532264:2	FBgn0030529	Chloride intracellular channel	CG10997	8	0.194036	1.5013	0.176972	0.287697		1018	838	0.280715	971	934	0.0560487	1047	799	0.389994	898	748	0.263677	2006	1075	0.899985	934	691	0.434737	1967	1773	0.149804	1065	1201	-0.173383
3532267:3	FBgn0015625	Cyclin B3	CG5814	8	0.33197	0.619856	0.554985	0.10577		311	272	0.193308	346	374	-0.112266	268	221	0.278187	250	242	0.046921	399	264	0.595851	202	220	-0.123148	406	370	0.133954	294	330	-0.16665
3532268:2	FBgn0003742	transformer 2	CG10128	8	0.0890046	-1.43463	0.19452	-0.184214		1157	1233	-0.0917839	994	1160	-0.222807	1111	1376	-0.308622	657	772	-0.232707	1405	1317	0.0933148	732	835	-0.189933	1888	2389	-0.339548	969	1099	-0.181623
3532269:2	FBgn0034277	CG6370	CG6370	7	0.155317	0.0622101	0.952135	0.00906703		295	295		263	278	-0.0800221	261	269	-0.0435564	204	221	-0.115477	363	313	0.213807	277	244	0.183005	619	685	-0.146165	453	437	0.0518778
3532270:2	FBgn0025639	Suv4-20	CG13363	4	0.190048	-0.780961	0.478461	-0.0678854		139	108	0.364054	125	140	-0.163499							117	126	-0.106915				113	113		184	237	-0.365181
3532273:2	FBgn0015795	Rab-protein 7	CG5915	8	0.578289	-0.510641	0.625307	-0.0593449		6105	5814	0.0704602	4861	4578	0.0865357	6205	6753	-0.122097	3333	3452	-0.0506111	7933	8402	-0.0828662	3679	3818	-0.0535034	9640	11273	-0.225766	4951	5295	-0.0969107
3532274:1	FBgn0039680	CAP-D2 condensin subunit	CG1911	8	-0.418269	0.0758726	0.941643	0.0162317		372	281	0.404732	239	248	-0.0533295	304	361	-0.247928	227	229	-0.0126553	395	468	-0.244656	280	419	-0.581523	648	482	0.426961	710	524	0.438252
3532275:1	FBgn0034961	CG3163	CG3163	8	-0.0538685	-0.119932	0.907907	-0.0195851		930	1218	-0.389212	1097	1021	0.103581	1065	900	0.242857	812	838	-0.0454705	2024	2174	-0.103143	1099	888	0.30756	1852	2190	-0.241847	1519	1552	-0.0310067
3532277:1	FBgn0010894	sinuous	CG10624	8	-0.0452665	2.88848	0.0233669	0.538011		270	230	0.231326	532	277	0.94154	458	274	0.741172	324	226	0.519671	467	332	0.492239	509	276	0.882997	585	543	0.107484	522	399	0.387661
3532278:1	FBgn0037843	CG4511	CG4511	8	-0.436538	1.39011	0.207097	0.235419		13015	14894	-0.194556	10163	7282	0.48092	12182	10882	0.162807	9399	6660	0.496985	22137	20092	0.139839	8774	6363	0.463528	21002	20958	0.00302567	12435	9887	0.330802
3532279:2	FBgn0038220	CG12207	CG12207	8	0.292865	-0.327546	0.752833	-0.046626		459	385	0.253636	460	449	0.0349184	416	469	-0.173004	299	336	-0.168316	492	527	-0.0991446	368	390	-0.0837684	686	828	-0.271422	676	616	0.134093
3532280:1	FBgn0000352	costa	CG1708	8	0.23571	2.25709	0.0585822	0.36967		738	683	0.111735	779	601	0.374258	716	471	0.604233	629	510	0.302563	1175	1205	-0.0363724	904	584	0.630354	1284	945	0.442259	1686	1169	0.52833
3532282:3	NA	ORF-165	NA	8	0.698564	-0.433843	0.677459	-0.0981134		2583	1754	0.558399	1575	1639	-0.057464	1789	1997	-0.158681	960	1158	-0.270529	3061	2626	0.221136	851	1324	-0.637672	2897	2579	0.167748	1397	2129	-0.607844
3532283:1	FBgn0027496	epsilonCOP	CG9543	8	0.382929	-0.455091	0.662822	-0.0541732		8604	9001	-0.0650778	4566	5114	-0.163521	6687	7563	-0.1776	4240	4583	-0.112228	10465	10853	-0.0525216	3871	3613	0.0995091	13449	14190	-0.0773757	7478	6903	0.115429
3532284:3	FBgn0052100	CG32100	CG32100	8	-0.211722	-0.681322	0.517566	-0.120733		922	1068	-0.212073	1328	1120	0.245756	1196	1296	-0.115848	934	922	0.0186558	1900	2998	-0.658001	1257	1385	-0.139901	1425	1673	-0.231476	1495	1369	0.127023
3532287:3	FBgn0033812	CG4663	CG4663	8	0.158332	0.288868	0.781049	0.0651802		531	821	-0.62867	754	617	0.289294	852	643	0.406035	841	703	0.258581	1530	1502	0.0266468	819	529	0.630596	1344	1579	-0.232478	1200	1406	-0.228562
3532289:1	FBgn0032144	CG17633	CG17633	1																											121	137	-0.179169
3532290:1	FBgn0012036	Aldehyde dehydrogenase	CG3752	8	0.103661	-2.71362	0.0300413	-0.540415		554	1248	-1.17166	647	1082	-0.741863	1040	1366	-0.393374	693	740	-0.0946699	1630	2367	-0.538188	680	1092	-0.683366	1943	2723	-0.486911	1362	1579	-0.213284
3532296:1	FBgn0024326	MAP kinase kinase 4	CG9738	8	0.183595	-1.18839	0.273432	-0.196082		327	363	-0.150679	307	393	-0.356291	384	392	-0.0297473	257	334	-0.37808	609	500	0.284514	285	352	-0.304614	745	841	-0.174865	486	668	-0.458892
3532297:1	FBgn0083950	CG34114	CG34114	1																											154	231	-0.584963
3532299:2	FBgn0014029	Septin-2	CG4173	8	1.14777	0.507568	0.627354	0.0782372		1808	1759	0.0396392	1862	1501	0.310929	1821	1798	0.0183379	1238	1056	0.229401	2568	3144	-0.291956	1544	1365	0.177772	2758	3004	-0.123262	2163	1800	0.265037
3532300:2	FBgn0039924	CG17471	CG17471	8	-0.847298	-0.035017	0.973044	-0.00537321		1537	1670	-0.119731	1528	1299	0.234243	1609	1650	-0.0363017	1361	1351	0.0106394	2751	3197	-0.216763	1473	1314	0.164792	3109	3867	-0.314764	2935	2494	0.234899
3532301:2	FBgn0029823	CG3011	CG3011	8	-0.0166168	-0.715663	0.497371	-0.106799		673	727	-0.111349	623	599	0.0566762	554	701	-0.339528	451	462	-0.0347654	794	757	0.0688457	455	511	-0.167457	1175	1579	-0.42635	720	672	0.0995357
3532303:2	FBgn0036533	CG6151	CG6151	8	-0.0721591	-0.158136	0.878815	-0.02131		280	250	0.163499	285	282	0.0152668	211	256	-0.278901	190	181	0.0700097	299	268	0.157912	197	203	-0.0432841	416	457	-0.135611	313	340	-0.119372
3532304:1	FBgn0044510	mitochondrial ribosomal protein S5	CG40049	8	-0.739725	0.303995	0.769969	0.0467088		2608	3195	-0.292872	3274	2947	0.151807	3636	3204	0.182478	2173	1924	0.175579	5213	5594	-0.101766	2997	2451	0.290149	5520	6227	-0.173869	4092	3708	0.142165
3532305:2	FBgn0058191	CG40191	CG40191	8	-0.24099	-0.520315	0.618891	-0.0612685		179	192	-0.101147	181	188	-0.054743	145	163	-0.168819	150	151	-0.00958605	218	248	-0.186012	193	197	-0.0295948	339	361	-0.0907136	313	282	0.150467
3532306:2	NA	ORF-161	NA	8	-0.495505	1.2329	0.257409	0.229631		4191	4800	-0.19574	5199	4434	0.229625	6079	3706	0.713971	3986	3525	0.177318	11625	11642	-0.00210821	5266	4743	0.150908	11264	7387	0.608659	7379	6630	0.154416
3532309:2	FBgn0032340	CG6181	CG6181	3						200	123	0.701342																104	133	-0.354843	111	160	-0.527512
3532310:2	NA	ORF-1	NA	8	-0.598792	4.48173	0.00286034	0.697336		1393	976	0.513242	1164	630	0.885667	1812	999	0.859026	1611	897	0.844777	3515	2860	0.29751	1669	1059	0.656281	3161	1714	0.883014	3403	2185	0.639174
3532312:3	FBgn0052278	CG32278	CG32278	8	-0.129117	-0.669257	0.524783	-0.096589		3789	3820	-0.0117555	3138	3852	-0.295762	3644	3327	0.131301	2493	3045	-0.288559	8531	8304	0.0389084	3460	3789	-0.131045	8416	7942	0.0836323	4201	5170	-0.299431
3532314:1	FBgn0039698	CG7789	CG7789	7	-0.203595	0.0820983	0.936867	0.0138585		211	214	-0.0203678	220	257	-0.224265	223	200	0.157044	177	180	-0.0242475	330	269	0.29486	199	199		375	334	0.167042	266	317	-0.253057
3532315:1	FBgn0032781	CG9987	CG9987	8	-0.28586	0.802386	0.448709	0.102179		529	525	0.0109503	562	520	0.112059	394	414	-0.0714351	376	361	0.0587338	660	675	-0.0324215	480	403	0.252255	739	639	0.209758	760	627	0.277534
3532316:1	FBgn0035765	CG8600	CG8600	8	0.448323	-1.22099	0.261615	-0.216507		1070	997	0.101945	784	1038	-0.404881	1052	1233	-0.229038	610	810	-0.409113	1130	952	0.247289	550	678	-0.301854	1413	1583	-0.1639	659	980	-0.572503
3532317:2	FBgn0014269	proliferation disrupter	CG18608	8	0.242017	0.0289994	0.977675	0.00539295		193	143	0.432586	140	136	0.0418202	139	151	-0.119464	112	116	-0.0506261	137	155	-0.178092	119	135	-0.181998	227	293	-0.368208	235	170	0.467126
3532319:1	FBgn0000618	enhancer of yellow 2	CG15191	8	0.660894	-0.620342	0.554683	-0.102557		901	1282	-0.508797	1092	982	0.153178	1003	1051	-0.0674411	745	812	-0.124239	1252	1362	-0.121492	834	689	0.275543	1397	1572	-0.170269	1067	1275	-0.256937
3532321:2	FBgn0027055	COP9 complex homolog subunit 3	CG18332	8	0.170792	0.752688	0.476182	0.0936848		261	259	0.0110977	234	249	-0.0896372	249	229	0.120798	222	197	0.172364	357	313	0.189761	241	204	0.240464	746	780	-0.0642985	543	483	0.168929
3532323:1	FBgn0023477	Tal	CG2827	8	-1.7578	0.63468	0.545814	0.0819445		2825	3015	-0.0939071	2553	2754	-0.109335	3577	3455	0.0500644	2053	1890	0.119347	4864	4288	0.181838	2611	2407	0.117366	7030	6647	0.0808213	3886	3136	0.30936
3532324:1	FBgn0040817	CG14132	CG14132	8	0.55412	1.3749	0.211555	0.236094		1101	721	0.610743	946	664	0.510657	761	768	-0.0132099	619	506	0.290802	1739	1443	0.269187	771	713	0.112829	1180	971	0.281244	493	556	-0.173497
3532326:1	FBgn0036614	CG4925	CG4925	8	-0.391095	1.94922	0.0922735	0.308978		196	195	0.00737953	358	258	0.472589	250	175	0.514573	221	156	0.5025	296	286	0.049582	274	201	0.44698	230	217	0.0839388	276	210	0.394279
3532327:2	FBgn0039830	CG1746	CG1746	8	-0.221585	1.20955	0.265711	0.158885		14725	14265	0.0457879	10579	9938	0.0901758	19053	14947	0.350162	14028	12042	0.220234	19663	15115	0.379502	10156	9329	0.122538	914	926	-0.018818	11434	10806	0.0814976
3532329:2	FBgn0003321	small bristles	CG1664	2																								194	212	-0.128008	127	159	-0.324198
3532331:1	FBgn0011701	reversed polarity	CG31240	8	0.509508	-0.154008	0.881949	-0.0212377		1107	1174	-0.0847772	1211	1181	0.0361899	1027	1199	-0.223395	938	778	0.269818	1992	1944	0.0351894	911	939	-0.0436741	2077	2426	-0.224078	1980	1893	0.064826
3532332:1	FBgn0036211	CG5946	CG5946	8	0.528072	-0.905639	0.395229	-0.138903		1052	1288	-0.291998	940	1114	-0.245017	1358	1594	-0.231168	1436	1316	0.125896	3527	3084	0.193639	929	1089	-0.229253	5097	5285	-0.0522551	2385	3106	-0.381069
3532333:1	FBgn0013948	Eip93F	CG18389	7	0.0175345	1.29576	0.24267	0.195412		159	139	0.193942	219	175	0.323576	126	123	0.0347654	131	122	0.102686	193	167	0.208753	187	135	0.470079				257	251	0.034081
3532334:3	FBgn0020767	Sprouty-related protein with EVH-1 domain	CG10155	8	0.830161	-1.19652	0.270441	-0.269072		418	326	0.358631	310	385	-0.31259	399	467	-0.227034	270	324	-0.263034	652	989	-0.601099	383	772	-1.01126	879	960	-0.127171	612	599	0.0309756
3532336:2	FBgn0001124	Glutamate oxaloacetate transaminase 1	CG8430	7	-0.00140249	1.06894	0.320568	0.216444		195	204	-0.065095	297	249	0.254317	300	224	0.421464	194	194		292	241	0.276935	329	203	0.696608	310	314	-0.0184963	308	319	-0.0506261
3532337:2	FBgn0030205	CG17255	CG17255	8	0.253043	-0.0709009	0.94546	-0.011248		2400	2650	-0.142958	2711	2341	0.2117	2061	1874	0.137224	2109	2189	-0.0537129	6000	7173	-0.257614	2255	2280	-0.0159064	2259	1805	0.323685	2172	2660	-0.292402
3532338:1	FBgn0001942	Eukaryotic initiation factor 4a	CG9075	8	-0.420075	-0.534569	0.609499	-0.0837956		22660	19789	0.195449	8315	10384	-0.320574	27376	29103	-0.0882562	13953	15765	-0.17615	39849	33969	0.230325	15446	17413	-0.172932	43260	43022	0.00795907	15015	19087	-0.346186
3532339:3	FBgn0028373	innexin 3	CG1448	5	0.826438	3.80575	0.0190094	0.727456		119	103	0.208317										201	114	0.818162	248	113	1.13402	235	105	1.16227	291	234	0.314511
3532341:1	NA	ORF-19	NA	8	-0.595742	0.990692	0.354837	0.212066		244	209	0.223378	420	290	0.534336	313	247	0.341652	378	257	0.556618	637	799	-0.326902	421	506	-0.265317	359	229	0.648636	452	457	-0.0158714
3532342:1	FBgn0034753	CG2852	CG2852	5	1.25907	2.41235	0.0733679	0.298436					21444	18647	0.20163	49439	44435	0.153953	25786	20486	0.33195				27132	21571	0.330902				29467	21219	0.473744
3532345:1	FBgn0037718	P58IPK	CG8286	8	-0.138895	0.166733	0.872294	0.0336633		996	1020	-0.0343515	1306	963	0.439547	1099	1290	-0.23118	849	783	0.116752	1237	1662	-0.426075	930	860	0.112894	1667	2003	-0.264908	1815	1234	0.556627
3532346:3	FBgn0002528	Laminin B2	CG3322	8	0.532956	-0.166325	0.872604	-0.0314108		335	320	0.0660892	365	321	0.185323	255	268	-0.0717358	280	273	0.0365259	527	824	-0.644841	366	451	-0.301284	402	338	0.250172	635	542	0.228464
3532348:2	FBgn0037414	Osiris 7	CG1153	1																											191	218	-0.190755
3532349:2	FBgn0038964	Nop56	CG13849	8	-0.544045	-1.01838	0.342397	-0.138535		4113	4973	-0.273925	3086	3737	-0.276143	4073	4808	-0.239345	2550	2811	-0.140586	6112	6443	-0.0760881	2628	2827	-0.105307	9196	10567	-0.200487	4984	4328	0.203604
3532351:1	FBgn0052479	CG32479	CG32479	5	1.38858	0.51478	0.633845	0.0715193		121	122	-0.0118741	141	125	0.173767							142	140	0.0204641	122	116	0.0727563				175	163	0.102483
3532353:1	FBgn0061515	endosulfine	CG6513	8	-0.742754	0.110582	0.915052	0.0133146		3515	3079	0.191063	2092	2181	-0.0601069	2232	2395	-0.101689	2040	2016	0.0170735	4275	3826	0.160088	1832	1782	0.0399222	5986	6109	-0.029344	3455	3730	-0.11049
3532354:1	FBgn0016917	Signal-transducer and activator of transcription protein at 92E	CG4257	8	0.10419	0.454499	0.663228	0.0729048		682	803	-0.235628	711	667	0.0921628	693	631	0.135215	618	514	0.265838	937	930	0.0108183	637	461	0.466527	1109	1250	-0.172669	970	956	0.0209741
3532355:2	FBgn0005776	Protein phosphatase 2A at 29B	CG17291	8	-1.53359	-0.166333	0.872598	-0.0258316		6749	6052	0.157262	5754	6339	-0.13969	5525	5125	0.108422	4556	5380	-0.239838	13994	11573	0.274046	3825	4093	-0.0976989	11465	10909	0.0717175	6461	8183	-0.340872
3532357:1	FBgn0033073	bicoid-interacting protein 3	CG8276	8	0.141956	-0.334441	0.747844	-0.0549845		2506	3097	-0.305485	1268	1210	0.0675477	1485	1397	0.0881309	2042	2252	-0.141224	7168	7729	-0.108711	1512	1857	-0.296516	3743	2813	0.412085	3659	4076	-0.155705
3532358:1	FBgn0036666	tumor suppressor protein 101	CG9712	8	-0.815526	0.136491	0.895276	0.0179256		1823	1989	-0.125729	1149	1177	-0.0347355	1406	1549	-0.139741	1255	1181	0.0876784	2343	2206	0.0869242	1139	931	0.290915	2254	2392	-0.0857299	2126	2034	0.0638219
3532361:1	FBgn0030616	Ribosomal protein L37a	CG9091	8	-0.471252	-1.8233	0.11103	-0.284395		30823	28311	0.122645	10921	16527	-0.59772	30629	40509	-0.403344	11268	15034	-0.415997	29006	32984	-0.185415	13946	17207	-0.303144	40323	45377	-0.170358	13557	16945	-0.321822
3532363:1	FBgn0064225	Ribosomal protein L5	CG17489	1																					23493	23179	0.0194126
3532368:2	FBgn0040337	CG3021	CG3021	8	0.167261	-1.6623	0.140406	-0.218602		16579	19671	-0.246713	7908	10107	-0.35397	17369	18772	-0.112068	8720	10630	-0.285742	33655	35543	-0.0787446	11410	11620	-0.0263113	36441	41685	-0.193966	15185	20762	-0.451299
3532370:1	FBgn0039286	distal antenna	CG11849	8	-0.702223	1.17025	0.280195	0.206511		1360	1636	-0.266566	2108	1749	0.269345	2556	2015	0.343108	1755	1412	0.313731	3895	4205	-0.110482	2278	1807	0.334171	3941	2631	0.582951	3227	2837	0.185827
3532371:2	FBgn0030726	CG9216	CG9216	8	-0.760636	0.826052	0.436021	0.184086		1301	1455	-0.161398	2174	1276	0.768724	1698	1662	0.0309161	1485	1136	0.3865	2704	3880	-0.520962	1914	1747	0.131711	2104	1598	0.396867	2954	2177	0.440328
3532372:1	FBgn0010333	Rac1	CG2248	8	-0.78064	0.392532	0.706344	0.0588019		4186	4406	-0.0738972	3749	4232	-0.174834	5367	4395	0.288253	2659	2899	-0.124672	7232	6286	0.202252	3984	3273	0.283604	9009	7983	0.174436	4808	5170	-0.104727
3532373:3	FBgn0034644	CG10082	CG10082	7	0.401169	-0.889414	0.403309	-0.140569		366	341	0.102072	341	337	0.0170231	335	416	-0.312422	301	380	-0.336236	455	507	-0.156119	313	371	-0.245257	801	831	-0.0530462	621	621
3532375:1	FBgn0015321	Ubiquitin conjugating enzyme 4	CG8284	8	0.760636	0.657015	0.53217	0.113155		1763	1285	0.456264	1277	1289	-0.0134937	1344	1433	-0.0925055	982	955	0.0402223	2169	1455	0.576011	1053	1128	-0.0992616	2718	2841	-0.0638534	1511	1408	0.101856
3532376:1	FBgn0024889	karyopherin alpha1	CG8548	8	0.917918	1.03695	0.334245	0.11782		193	179	0.108641	240	229	0.0676868	209	188	0.15277	155	152	0.0281969	269	266	0.0161799	213	176	0.275278	390	333	0.227952	381	364	0.0658525
3532379:3	FBgn0037260	CG12586	CG12586	8	0.739725	-2.10303	0.0735417	-0.437312		261	307	-0.234189	178	274	-0.622299	218	279	-0.355937	218	299	-0.455817	396	585	-0.562936	172	355	-1.04541	294	251	0.228129	336	459	-0.450033
3532380:1	NA	X-21	NA	7	0.445206	-0.732705	0.487542	-0.12816		165	234	-0.504043	260	257	0.0167433	269	270	-0.00535323	208	189	0.138197	288	302	-0.0684797	250	250		279	317	-0.184218	283	346	-0.28997
3532381:1	FBgn0028325	lethal (1) G0334	CG7010	7	0.222617	-0.157622	0.879205	-0.0322667		128	128		172	143	0.266393	106	162	-0.61193	118	106	0.154723	116	109	0.0897967	119	131	-0.138605	171	191	-0.159576	159	141	0.173332
3532382:1	FBgn0036686	CG7728	CG7728	8	-0.059048	0.76755	0.467849	0.120295		159	201	-0.338169	217	200	0.117695	201	158	0.347271	182	144	0.33787	248	217	0.192645	198	190	0.059501	255	224	0.186999	352	338	0.0585522
3532383:1	FBgn0029939	CG9650	CG9650	8	0.157868	0.926956	0.384796	0.199311		1987	1275	0.640095	1084	1045	0.0528618	1298	1422	-0.131631	879	920	-0.0657707	2106	2370	-0.170382	1138	1145	-0.00884704	2962	2128	0.477073	2929	1681	0.801088
3532384:3	FBgn0033233	CG15835	CG15835	8	-0.120782	2.64248	0.0333032	0.387316		222	146	0.604591	226	155	0.544055	191	172	0.151164	188	157	0.259968	230	175	0.394279	178	152	0.227806	315	260	0.27684	402	258	0.639824
3532386:2	FBgn0032949	CG3305	CG3305	7	-0.0344639	-1.27026	0.244583	-0.21108		158	158		140	172	-0.296982	127	176	-0.470747	124	132	-0.0901978	159	183	-0.202817	146	138	0.0813001	194	247	-0.348454	247	274	-0.149665
3532388:3	FBgn0061200	Nup153	CG4453	2																					104	110	-0.08092				236	213	0.147933
3532389:1	FBgn0013764	Chip	CG3924	8	0.50353	-0.107488	0.917418	-0.016481		3968	4647	-0.227888	3840	4066	-0.0825039	3874	4494	-0.214176	2684	2555	0.0710614	5956	5651	0.0758376	2798	2380	0.233434	7061	8390	-0.248798	4988	4162	0.261185
3532390:1	FBgn0003891	tudor	CG9450	8	0.478937	1.56803	0.16086	0.388258		249	287	-0.204905	504	379	0.411226	503	236	1.09177	327	249	0.393145	812	550	0.562048	563	405	0.475213	550	330	0.736966	608	780	-0.359403
3532393:2	FBgn0036824	CG3902	CG3902	8	0.0282583	-1.56165	0.162341	-0.27933		273	297	-0.121562	196	267	-0.445986	268	353	-0.397435	205	213	-0.0552295	329	282	0.222392	207	325	-0.650809	580	801	-0.465749	346	432	-0.320259
3532394:1	FBgn0032407	CG5325	CG5325	8	0.0467347	-0.527224	0.614329	-0.108676		1644	1287	0.353198	744	1102	-0.56675	1067	1133	-0.0865877	847	1103	-0.380999	2065	1532	0.430725	799	968	-0.276812	3210	3204	0.00269915	1559	1980	-0.34488
3532397:2	FBgn0004903dup	Ribonuclear protein at 97D_dup	CG6354	8	-0.381796	0.662923	0.528597	0.105303		1206	900	0.422233	870	904	-0.0553074	688	760	-0.143591	542	559	-0.0445554	964	913	0.0784183	612	564	0.117836	1309	1300	0.00995347	1082	788	0.457433
3532400:1	FBgn0035944	CG5021	CG5021	8	-0.284743	-1.56257	0.162126	-0.174158		13125	14214	-0.114995	7122	8448	-0.246327	9252	11621	-0.328897	7693	8922	-0.213821	19214	21687	-0.174673	6684	7412	-0.149151	25063	25908	-0.0478385	11720	12715	-0.117559
3532402:1	FBgn0053715	Muscle-specific protein 300	CG33715	8	0.400657	-0.00225868	0.998261	-0.000573973		1927	1546	0.317816	1851	1877	-0.0201238	3614	2557	0.499144	1705	1680	0.0213105	5413	6794	-0.327833	1747	2677	-0.615738	2461	1504	0.71044	1240	1866	-0.589609
3532404:2	FBgn0050497	CG30497	CG30497	3												324	270	0.263034										128	131	-0.033423	208	190	0.130584
3532406:1	FBgn0038609	CG7671	CG7671	8	-0.827643	0.0640229	0.950742	0.0145076		1058	1879	-0.828625	1994	1579	0.336654	1819	1470	0.307329	1518	1211	0.325973	2661	2778	-0.0620781	1631	1280	0.349613	2504	3006	-0.26361	2191	2267	-0.0491949
3532408:2	FBgn0039890	CG2316	CG2316	8	-0.543284	-0.100048	0.923111	-0.0160796		145	148	-0.0295443	182	179	0.0239789	141	151	-0.0988534	137	133	0.0427496	162	171	-0.0780025	181	139	0.380905	196	266	-0.440573	230	219	0.070703
3532409:2	FBgn0002567	lightoid	CG8024	8	-1.14073	1.10026	0.307609	0.133711		244	216	0.17585	270	229	0.237612	242	233	0.0546771	235	201	0.225465	265	269	-0.0216138	230	220	0.0641303	334	271	0.301555	319	312	0.0320104
3532410:1	FBgn0015269	Neurofibromin 1	CG8318	8	-0.0698032	-0.0277737	0.978618	-0.0049768		440	522	-0.246546	720	639	0.172181	650	750	-0.206451	585	524	0.15887	927	1121	-0.274145	642	770	-0.262285	967	697	0.472357	1214	1097	0.146205
3532411:1	FBgn0024227	IplI-aurora-like kinase	CG6620	8	0.747074	3.24085	0.0142363	0.422848		525	461	0.187551	661	508	0.379822	546	372	0.553598	481	323	0.574503	855	566	0.595122	453	361	0.327512	841	635	0.405349	635	495	0.359328
3532412:3	FBgn0050404	Transport and Golgi organization	CG30404	8	-0.313023	-0.14423	0.889384	-0.0319522		1334	1177	0.180644	974	1282	-0.396403	1369	1094	0.32351	1087	1295	-0.2526	2116	1466	0.529455	1125	1205	-0.0991081	3292	2998	0.134964	1268	2026	-0.676079
3532413:1	FBgn0030355	papillote	CG2467	7	0.353575	0.525283	0.618223	0.0601082		119	121	-0.0240455	186	150	0.31034				137	116	0.240051	129	142	-0.13852	115	133	-0.209792	123	101	0.284303	171	176	-0.0415791
3532414:1	FBgn0035089	Pherokine 3	CG9358	8	-0.392231	-0.550473	0.599114	-0.111531		2584	3396	-0.39423	2248	3016	-0.423994	5736	4087	0.489003	2136	2979	-0.479916	4764	4075	0.225373	2809	3310	-0.236775	7515	7166	0.0686051	3407	3755	-0.140311
3532417:2	NA	X-4	NA	8	0.0628568	-0.440689	0.672726	-0.0614565		13083	16034	-0.293441	8736	8898	-0.0265082	12917	11208	0.204742	7916	9033	-0.190434	25989	27621	-0.0878644	8578	8046	0.0923696	18848	18601	0.0190313	10766	12449	-0.209548
3532420:1	FBgn0004132	boca	CG30498	8	-0.522416	0.424717	0.683793	0.0644133		3602	3719	-0.0461166	3988	3411	0.225471	4189	4012	0.0622843	2067	2044	0.0161432	4676	5136	-0.13537	3024	2473	0.290196	4949	5784	-0.224931	3613	2879	0.327629
3532421:1	FBgn0019637	Another transcription unit	CG1433	8	0.140989	-0.748429	0.478588	-0.114207		695	829	-0.254359	605	668	-0.142913	510	584	-0.195471	437	530	-0.278359	1019	1228	-0.269157	565	610	-0.110558	986	983	0.00439623	1136	902	0.332763
3532422:1	FBgn0004654	Phosphogluconate dehydrogenase	CG3724	8	-1.08829	0.0190313	0.985347	0.00231721		179	208	-0.216624	191	192	-0.00753367	209	207	0.0138722	188	166	0.179549	214	217	-0.0200842	141	148	-0.069902	205	199	0.0428555	263	246	0.0964045
3532423:2	FBgn0004889	twins	CG6235	8	-0.0224159	0.118112	0.909297	0.0229244		1951	1229	0.666729	1177	1122	0.0690416	1509	1841	-0.286897	836	881	-0.0756391	1625	1805	-0.151559	1038	1257	-0.276178	2213	2305	-0.0587633	1415	1152	0.296661
3532425:3	FBgn0005630	longitudinals lacking	CG12052	8	-0.389973	2.90898	0.0226936	0.34686		5697	4225	0.431251	4050	3134	0.369917	6254	4704	0.410891	3194	2578	0.309112	8370	6441	0.377943	3735	3289	0.183459	9732	6911	0.493842	4793	4177	0.198462
3532428:1	FBgn0003205	Ras oncogene at 85D	CG9375	7	-0.127553	-0.220968	0.832445	-0.0306274		38003	34755	0.128893	17037	17523	-0.0405785	39983	38526	0.0535543	13679	14447	-0.0788072	37804	41876	-0.147585	16412	15418	0.0901354				18915	22031	-0.220004
3532429:1	FBgn0039681	CG7582	CG7582	8	-1.44537	1.13105	0.295292	0.264906		543	440	0.303449	533	436	0.289807	331	413	-0.319311	318	332	-0.0621565	547	284	0.94565	339	195	0.797811	611	651	-0.0914852	610	511	0.255486
3532432:2	FBgn0022268	KDEL receptor	CG5183	8	-0.919403	0.575298	0.583101	0.0800341		3008	2743	0.13305	2039	2143	-0.0717701	2496	2721	-0.124519	1784	1759	0.0203601	4330	3310	0.387536	2088	1811	0.205335	6260	6358	-0.0224104	3061	2831	0.112691
3532434:1	FBgn0037468	CG1943	CG1943	8	-0.252542	-0.982116	0.358761	-0.160308		4729	3972	0.25167	2644	3201	-0.275801	4013	4415	-0.137732	1943	2511	-0.369976	6392	6324	0.01543	2398	3333	-0.47499	8189	8366	-0.0308507	3243	3884	-0.260214
3532435:1	FBgn0030752	CG9947	CG9947	8	-0.713093	-0.822018	0.438165	-0.153087		476	479	-0.00906408	372	458	-0.300045	583	818	-0.488605	289	321	-0.151504	484	397	0.285868	290	372	-0.35925	704	956	-0.441435	628	532	0.239338
3532436:1	FBgn0037804	CG11870	CG11870	6	-0.20105	-0.238502	0.820959	-0.0617655		119	126	-0.0824622	182	150	0.278976				116	110	0.0766213	120	152	-0.341037	119	143	-0.265054				227	233	-0.0376377
3532438:1	FBgn0037346	extra bases	CG2922	8	0.654899	-0.0337779	0.973997	-0.00500003		19974	16202	0.301951	10398	12459	-0.260882	14001	14337	-0.0342133	8074	9264	-0.198352	26332	24290	0.116455	8710	9632	-0.145163	34686	31403	0.143451	14034	13681	0.0367526
3532439:2	FBgn0004888	Succinyl coenzyme A synthetase alpha subunit	CG1065	8	-0.600422	5.48655	0.000919556	0.717876		2929	2036	0.524671	3250	1948	0.738446	4598	2418	0.927192	2420	1662	0.542087	5571	3319	0.747188	3787	2308	0.714412	8454	4590	0.88114	5130	3229	0.667871
3532440:1	FBgn0011604	Imitation SWI	CG8625	8	-0.366442	0.361564	0.728345	0.0539073		1028	1167	-0.182964	961	1091	-0.183043	1033	951	0.119323	807	797	0.0179889	1656	1712	-0.04798	1086	892	0.283908	1855	1751	0.0832401	1906	1505	0.340785
3532442:1	FBgn0037686	Ribosomal protein L34b	CG9354	7	0.774053	-0.408202	0.697293	-0.073357		33118	35758	-0.11065	15122	16895	-0.159947	38969	37796	0.0440934	17905	18671	-0.0604367	41198	35621	0.209846	13927	15304	-0.136024				19035	23441	-0.30038
3532444:1	FBgn0034452	Oseg6	CG11237	1																											161	209	-0.376442
3532446:1	FBgn0032814	CG10366	CG10366	8	0.961828	-2.63636	0.0336009	-0.595874		418	742	-0.827916	608	669	-0.137935	485	649	-0.420234	447	517	-0.209889	990	2528	-1.3525	542	889	-0.713891	557	990	-0.829751	748	905	-0.27488
3532447:2	FBgn0035983	CG4080	CG4080	0
3532448:1	FBgn0025832	Flap endonuclease 1	CG8648	8	0.930514	0.830854	0.433478	0.107472		3492	3355	0.0577408	3873	3300	0.230985	4380	4328	0.0172304	2753	2238	0.298795	5394	4813	0.164419	2419	2664	-0.139183	6365	6133	0.0535676	3531	3125	0.176221
3532449:1	NA	X-22	NA	8	-0.623726	14.5115	1.76029e-06	1.953		2429	729	1.73637	6464	1661	1.96038	3118	679	2.19914	3154	816	1.95054	4661	1103	2.07921	2692	653	2.04352	5572	1544	1.85152	4970	1424	1.8033
3532453:1	FBgn0020641	Lcp65Ad	CG6955	5	-0.190048	1.55692	0.19448	0.339569								131	108	0.278535				201	151	0.412647	175	180	-0.040642	309	172	0.845198	306	266	0.202105
3532454:2	FBgn0034049	CG8291	CG8291	8	0.165653	-0.286594	0.78272	-0.0395785		238	259	-0.121991	213	243	-0.190103	175	179	-0.0326047	163	185	-0.182653	199	227	-0.189924	188	180	0.0627358	246	233	0.0783284	334	279	0.259583
3532455:1	NA	ORF-103	NA	8	-0.246703	0.761291	0.471347	0.149563		175	185	-0.0801703	215	143	0.588322	182	167	0.12409	161	158	0.0271361	143	176	-0.29956	157	163	-0.0541074	176	113	0.639253	225	189	0.251539
3532456:1	FBgn0039854	CG1635	CG1635	8	-0.395195	0.0557787	0.957077	0.00902838		595	552	0.108221	675	747	-0.146221	771	707	0.125021	557	528	0.0771394	1161	905	0.359378	558	665	-0.253089	1500	1371	0.129734	1003	1259	-0.327957
3532457:1	FBgn0031097	obstructor-A	CG17052	1																											186	170	0.129768
3532459:1	FBgn0028342	lethal (1) G0230	CG2968	8	-0.835296	-1.30919	0.231806	-0.167677		24773	26175	-0.0794209	11465	14943	-0.382233	21590	23839	-0.14296	8763	10737	-0.293094	28463	28639	-0.00889339	9279	10557	-0.186159	34502	34655	-0.00638352	12436	14710	-0.242275
3532461:1	FBgn0031459	CG2862	CG2862	8	0.565091	-1.70263	0.132421	-0.249506		8406	10215	-0.281198	3883	5024	-0.371665	5771	7980	-0.467567	3862	4683	-0.278085	10630	12983	-0.288482	3628	4084	-0.170808	14832	18278	-0.301395	8473	7567	0.163151
3532464:1	FBgn0030035	CG11190	CG11190	8	-1.60852	0.0955083	0.926588	0.017056		676	931	-0.461758	858	806	0.0901978	682	646	0.0782376	647	588	0.13795	1280	1314	-0.0378215	845	650	0.378512	1329	1634	-0.298067	1349	1135	0.249198
3532466:1	FBgn0038829	CG17271	CG17271	8	-0.594215	0.545131	0.602591	0.0831585		623	505	0.302949	611	572	0.0951572	575	528	0.123024	457	432	0.0811629	786	599	0.391973	501	494	0.0202996	846	911	-0.106793	519	614	-0.242504
3532467:1	FBgn0040890	CG14199	CG14199	8	-0.450723	-0.340426	0.743524	-0.0407845		4824	4490	0.103514	3052	3271	-0.0999768	4700	5010	-0.0921498	2623	3007	-0.197107	7380	7440	-0.0116818	3796	3492	0.120426	10841	10977	-0.017986	5331	5839	-0.131315
3532468:1	FBgn0035811	CG12262	CG12262	8	0.0519401	-0.102718	0.921068	-0.0155202		2333	2778	-0.25186	1682	1961	-0.221412	2341	2583	-0.141923	1677	1617	0.052563	3538	3113	0.184628	1707	1447	0.238398	4411	4924	-0.158725	3192	2829	0.174168
3532470:2	FBgn0037632	Tcp-1eta	CG8351	8	0.202088	0.486874	0.641222	0.0745909		479	426	0.169172	370	338	0.130502	329	404	-0.296268	282	280	0.0102683	514	394	0.383573	301	255	0.239266	619	612	0.0164078	428	445	-0.0561945
3532471:2	FBgn0034051	Myelodysplasia/myeloid leukemia factor	CG8295	7	-0.304312	1.05864	0.32492	0.267457		1020	549	0.893691	428	433	-0.0167562	753	805	-0.0963389	527	515	0.0332305	1010	840	0.265894	552	561	-0.0233325	2363	2363		1968	1118	0.81581
3532472:1	FBgn0004449	Tenascin major	CG5723	8	0.588916	0.641499	0.541625	0.116133		1815	1594	0.187318	1406	1344	0.0650635	1594	1330	0.261225	1284	1306	-0.0245097	3036	3131	-0.0444517	1271	1402	-0.141522	2061	1242	0.730679	2271	2442	-0.104735
3532474:1	FBgn0011573	Cdc37	CG12019	8	-0.660037	0.105979	0.918572	0.0141965		2296	2619	-0.189893	2474	2178	0.183842	2403	2456	-0.0314739	1581	1431	0.143814	3476	3887	-0.161229	1486	1419	0.0665595	3408	3606	-0.0814741	2697	2375	0.183428
3532478:2	FBgn0052352	CG32352	CG32352	1																											101	162	-0.681639
3532479:2	FBgn0051852	Two A-associated protein of 42kDa	CG31852	8	-0.759565	-0.608639	0.561986	-0.0870088		2072	2580	-0.316347	2129	2103	0.0177271	2232	2688	-0.268196	1584	1495	0.0834269	2924	3273	-0.16267	1542	1418	0.120945	3199	3765	-0.235029	2279	2180	0.0640728
3532483:1	FBgn0028692	Rpn2	CG11888	8	0.216743	0.379399	0.715639	0.055462		7561	8678	-0.198786	8330	7017	0.247462	7937	9546	-0.266303	5433	4952	0.133738	12369	11007	0.168308	5649	5183	0.124208	13418	11907	0.17236	8299	7946	0.0627087
3532484:1	FBgn0039644	CG11897	CG11897	8	0.882238	-0.175029	0.866012	-0.0539066		4595	2619	0.811049	1678	2233	-0.412241	3419	3183	0.103187	1424	2101	-0.561127	6344	4326	0.552359	1863	2864	-0.620404	4735	3196	0.567097	2072	3790	-0.871174
3532485:1	FBgn0004638	downstream of receptor kinase	CG6033	8	0.396977	1.45856	0.188048	0.205266		8376	6051	0.469088	4692	4281	0.132255	6039	5764	0.0672393	3854	3672	0.0697905	9231	8655	0.0929531	4123	3472	0.247928	11664	10879	0.100517	7334	5323	0.462361
3532486:1	FBgn0028434	Ercc1	CG10215	8	0.404259	-0.106623	0.918079	-0.0145675		745	918	-0.301254	630	713	-0.17855	516	525	-0.0249464	631	588	0.101824	1257	1184	0.0863156	605	529	0.193667	1407	1396	0.0113234	1171	1175	-0.00491968
3532487:1	FBgn0020615	selenide,water dikinase	CG8553	8	0.0189356	-2.29628	0.0552933	-0.259994		21771	25907	-0.250934	10797	14632	-0.438496	21516	25566	-0.248817	7686	9877	-0.36184	26750	30374	-0.183298	9420	10830	-0.201234	32281	36515	-0.177804	13580	15790	-0.217528
3532488:1	FBgn0039186	CG5746	CG5746	8	0.231575	0.692969	0.510659	0.0851802		614	566	0.117437	596	594	0.0048494	519	492	0.0770762	571	593	-0.0545414	1114	1133	-0.0243986	593	539	0.137747	1198	1122	0.0945552	1065	848	0.328717
3532489:2	NA	ORF-4	NA	8	-0.567288	1.26914	0.244957	0.256206		4547	5293	-0.219171	6130	4329	0.501853	6879	4098	0.747279	4774	3441	0.472371	10605	10830	-0.0302886	5666	4119	0.460036	8287	7126	0.217757	5298	5679	-0.100189
3532490:1	FBgn0031047	CG14213	CG14213	8	0.873578	0.540377	0.605695	0.0845246		1303	915	0.509993	974	936	0.0574132	1095	1228	-0.16538	719	788	-0.132204	1593	1409	0.177075	927	929	-0.00310926	2598	2541	0.0320051	1758	1530	0.200403
3532493:1	FBgn0032822	CG10466	CG10466	8	1.0668	2.56236	0.0374225	0.303098		411	337	0.28639	415	328	0.339416	482	394	0.290838	395	292	0.435884	553	415	0.414168	485	447	0.11771	737	579	0.348101	561	491	0.192278
3532496:1	FBgn0036760	CG5567	CG5567	8	0.958542	0.736455	0.485397	0.105149		1012	943	0.10188	787	782	0.00919503	1017	914	0.154054	858	676	0.343954	1349	1041	0.37392	630	683	-0.116534	1519	1541	-0.020745	954	957	-0.00452966
3532497:2	FBgn0085445	Ank2	CG34416	8	0.493548	-0.637557	0.544044	-0.11258		421	391	0.106652	307	277	0.148353	353	396	-0.165832	390	392	-0.00737953	798	1253	-0.650926	341	439	-0.364449	423	426	-0.0101958	611	593	0.0431403
3532499:2	FBgn0038195	CG3061	CG3061	8	0.000954822	-0.577817	0.58149	-0.104764		162	135	0.263034	183	182	0.0079052	122	165	-0.435585	104	117	-0.169925	152	119	0.35311	120	146	-0.282934	143	177	-0.307734	163	196	-0.265982
3532500:2	NA	X-23	NA	3																		111	110	0.0130562	125	109	0.1976				142	131	0.116324
3532502:1	FBgn0037007	CG5059	CG5059	8	0.325226	1.99742	0.0859453	0.321184		1063	839	0.341399	1561	1113	0.488017	1351	1032	0.388585	862	627	0.459222	1642	1121	0.550668	898	685	0.390611	1520	1460	0.058103	947	1020	-0.107133
3532504:1	NA	X-7	NA	8	-0.524556	0.750282	0.47754	0.151902		7052	6988	0.0131529	8787	7442	0.23968	12132	8661	0.486212	5471	4815	0.184269	17791	15718	0.17873	6807	6819	-0.00254108	9707	6277	0.62895	5079	7249	-0.513238
3532505:1	FBgn0010551	lethal (2) 03709	CG15081	8	0.0851033	0.0746108	0.942612	0.0127204		6153	7034	-0.193055	3637	3936	-0.113981	4365	3638	0.262836	4419	4872	-0.140794	13567	10395	0.384212	3222	3032	0.0876867	19397	17170	0.175943	7662	9841	-0.361084
3532507:3	FBgn0029003	mab-21	CG4746	8	-0.523146	-0.0602947	0.953606	-0.0121904		703	456	0.624491	449	437	0.0390822	432	612	-0.5025	344	390	-0.181066	586	671	-0.195412	470	421	0.158841	1048	1232	-0.233364	857	750	0.192405
3532508:1	FBgn0014362	mushroom-body expressed	CG7437	8	-0.877773	1.3356	0.223469	0.266374		637	550	0.211862	1183	739	0.678804	793	705	0.169698	647	536	0.271533	936	942	-0.00921853	813	478	0.766245	933	1122	-0.266124	941	760	0.308195
3532509:1	FBgn0034743	Ribosomal protein S16	CG4046	0
3532510:1	FBgn0038947	sar1	CG7073	8	-0.0947973	-0.657652	0.531784	-0.0904228		6439	6188	0.0573635	3909	4808	-0.298637	6304	6603	-0.0668541	3185	3534	-0.150009	8400	7271	0.208236	3159	3474	-0.13713	10257	10980	-0.0982692	4860	5732	-0.238082
3532511:2	FBgn0032848	CG10722	CG10722	8	0.122736	2.22002	0.0618751	0.454814		1609	833	0.949776	1049	678	0.629657	1087	1046	0.0554691	836	674	0.310754	1344	994	0.435215	991	918	0.110391	2688	2324	0.209923	1892	988	0.937329
3532512:1	FBgn0015279	Pi3K92E	CG4141	3																					105	106	-0.0136749	121	124	-0.0353331	166	131	0.341616
3532513:1	FBgn0030151	CG1354	CG1354	8	-0.992869	-1.39439	0.205856	-0.219482		2141	2403	-0.166552	1530	2013	-0.395816	2746	2846	-0.051604	1307	1576	-0.270008	3872	3365	0.202472	1506	1905	-0.339069	4267	5049	-0.242776	2062	2901	-0.492506
3532514:1	FBgn0039909	CG1970	CG1970	8	-0.441433	0.306496	0.768143	0.0399712		3824	4462	-0.222608	3561	3283	0.117268	3801	3776	0.00952026	2817	2497	0.173964	6920	7408	-0.0983121	3305	3016	0.132014	6614	6471	0.0315344	5144	4552	0.17639
3532516:1	FBgn0031940dup	CG7214_dup	CG7214	0
3532517:1	FBgn0038519	Peroxiredoxin 5037	CG5826	8	0.671191	-1.73784	0.125804	-0.19807		2541	3001	-0.240047	1734	2226	-0.36035	2301	2603	-0.177914	1550	1832	-0.241151	3817	3891	-0.0277018	1803	1990	-0.142369	5427	6301	-0.215426	2806	3178	-0.179604
3532518:5	NA	ORF-27	NA	7	-1.09103	0.459443	0.659844	0.13352		2160	3349	-0.632699	4217	2881	0.549647	3388	3388		2413	1907	0.339523	4815	5102	-0.0835271	3264	1716	0.927592	3531	4379	-0.310525	3491	3158	0.144629
3532520:1	FBgn0034013	unc-5	CG8166	8	-0.41046	0.12171	0.906549	0.0142005		1611	1738	-0.109472	1760	1914	-0.121015	2628	2349	0.161919	1487	1528	-0.0392399	4148	3841	0.110934	1922	1804	0.091409	3817	3808	0.00340571	3056	3023	0.0156636
3532521:2	NA	ORF-47	NA	8	-0.0755185	1.32332	0.227311	0.238417		4129	3448	0.260033	3049	2910	0.067317	4601	3659	0.330498	2514	2421	0.0543816	6414	5444	0.236557	2519	2621	-0.0572662	5896	3241	0.863298	4675	4206	0.152518
3532522:1	FBgn0030433	mitochondrial ribosomal protein L49	CG4647	8	0.649519	-3.02587	0.0192264	-0.401762		747	917	-0.295813	575	828	-0.526069	671	1019	-0.602769	463	634	-0.453471	949	1178	-0.31186	518	661	-0.351698	1272	1819	-0.516047	891	993	-0.156368
3532524:1	FBgn0034643	CG10321	CG10321	8	-0.50221	-0.250982	0.809036	-0.0493544		127	156	-0.296718	149	154	-0.047618	143	124	0.205675	133	134	-0.0108068	142	220	-0.631613	171	122	0.487115	151	160	-0.0835234	248	251	-0.0173472
3532526:1	FBgn0037469	CG1939	CG1939	8	-0.212214	-0.707129	0.502341	-0.104639		1342	1338	0.00430656	925	1095	-0.243406	991	972	0.0279287	880	1038	-0.238231	2180	1879	0.214363	861	887	-0.0429209	2782	3138	-0.173723	1489	1945	-0.385426
3532527:2	FBgn0011638	La autoantigen-like	CG10922	8	0.385889	0.327565	0.752819	0.0428082		6866	6935	-0.014426	5631	5391	0.0628382	7941	7157	0.149966	4395	4199	0.0658174	10616	9403	0.175047	3882	4351	-0.164547	10117	8719	0.214547	5061	5603	-0.146777
3532530:2	FBgn0019949	Cyclin-dependent kinase 9	CG5179	8	0.380619	-4.29602	0.0035841	-0.602738		4129	8027	-0.959068	3061	4852	-0.664577	5715	7423	-0.377249	3178	4515	-0.506607	9083	14219	-0.646579	3419	4915	-0.523617	10617	15777	-0.571447	5263	7828	-0.572758
3532532:1	FBgn0031980	Ribosomal protein L36A	CG7424	3									15515	21382	-0.462733	65733	75923	-0.207919							13522	15568	-0.203275
3532536:1	FBgn0051232	kokopelli	CG31232	8	0.206739	-1.29037	0.237906	-0.16308		633	823	-0.378687	828	920	-0.152003	807	917	-0.184353	511	552	-0.111345	1115	1053	0.0825383	713	776	-0.122155	1431	1681	-0.232296	839	968	-0.206336
3532538:1	FBgn0030484	CG1681	CG1681	8	-0.710921	-1.94206	0.0932524	-0.360074		390	536	-0.458759	360	476	-0.402965	668	840	-0.330541	420	481	-0.195648	973	812	0.26096	409	579	-0.501463	1240	1756	-0.501953	585	984	-0.750222
3532539:1	FBgn0026402	Nuclear inhibitor of Protein phosphatase 1	CG8980	8	1.02737	-1.57567	0.159106	-0.219411		3349	4445	-0.408453	2490	2666	-0.098531	3159	4319	-0.451229	2577	2615	-0.0211184	5780	6596	-0.190522	2045	2418	-0.241713	6261	7823	-0.321329	4028	4091	-0.0223899
3532540:2	FBgn0025678	CaBP1	CG5809	8	0.00332731	-0.640704	0.542113	-0.104255		365	312	0.22635	296	348	-0.23349	190	266	-0.485427	175	187	-0.0956833	275	238	0.20847	205	226	-0.140699	339	389	-0.198485	277	300	-0.115077
3532541:1	FBgn0053197	muscleblind	CG33197	8	-0.498132	3.02464	0.0192597	0.594893		2511	2619	-0.060754	3421	1984	0.786006	3171	1571	1.01325	3217	1817	0.824158	7344	5432	0.435083	3393	2326	0.54471	6570	3933	0.740263	4505	3238	0.476424
3532543:1	FBgn0051510	CG31510	CG31510	8	0.505497	-0.0308016	0.976288	-0.00556775		739	543	0.444622	355	373	-0.0713566	440	528	-0.263034	390	428	-0.134137	744	787	-0.081061	434	529	-0.285573	879	655	0.424368	824	870	-0.0783711
3532544:1	FBgn0028388	capulet	CG33979	8	0.215266	1.09851	0.308324	0.14907		258	251	0.0396837	246	225	0.128733	255	212	0.266433	237	213	0.154034	389	293	0.408869	207	178	0.217754	292	274	0.0917925	302	327	-0.114742
3532546:1	FBgn0052406	CG32406	CG32406	1																											175	176	-0.00822051
3532549:1	FBgn0010410	Ribosomal protein L27A	CG15442	8	0.479541	1.00854	0.346777	0.179543		1427	1299	0.135584	1847	1249	0.56441	1286	1134	0.18147	1366	1123	0.2826	2472	2547	-0.0431202	1266	1153	0.134885	1460	1046	0.481086	1429	1760	-0.30057
3532552:2	FBgn0020389	PAPS synthetase	CG8363	8	1.01856	4.19973	0.00403693	0.626477		1196	777	0.622231	1702	1035	0.7176	1284	912	0.493539	1088	734	0.567827	1528	923	0.727242	1190	718	0.728906	2949	1579	0.901215	1559	1308	0.253258
3532554:1	FBgn0016122	Angiotensin-converting enzyme-related	CG10593	1																								144	172	-0.25634
3532556:1	FBgn0085452	CG34423	CG34423	8	0.313602	4.96136	0.00163508	0.576511		1786	1118	0.675812	1596	1041	0.616491	1640	1188	0.465161	1409	899	0.648279	2334	1539	0.600811	1648	1126	0.549509	3282	2072	0.663551	2326	1772	0.392472
3532558:1	NA	AGAP003616	NA	8	0.240441	-1.86708	0.104124	-0.285885		125	136	-0.121679	148	172	-0.216811	130	167	-0.361336	116	146	-0.331844	190	277	-0.543887	143	214	-0.581596	169	183	-0.11482	285	288	-0.0151069
3532559:2	FBgn0004227	no on or off transient A	CG4211	8	-0.23938	1.90407	0.0986141	0.421938		1091	525	1.05526	665	500	0.411426	696	660	0.0766213	510	444	0.199938	1181	1016	0.217109	684	709	-0.0517893	1254	871	0.525793	1609	838	0.941142
3532562:1	FBgn0052109	CG32109	CG32109	8	-0.114644	-1.2732	0.243597	-0.166311		2100	2645	-0.332878	2380	2594	-0.124217	2955	3664	-0.310261	1724	1849	-0.100985	4221	4945	-0.228386	2535	2408	0.0741504	4969	5972	-0.265259	3466	3570	-0.0426524
3532564:1	FBgn0053054	CG33054	CG33054	8	-0.111748	0.441496	0.67217	0.0653855		5045	6023	-0.255628	4158	3782	0.13674	5443	5422	0.00557692	3466	3280	0.0795758	8488	8529	-0.00695194	4315	3857	0.161881	11036	11153	-0.0152145	7452	5581	0.417104
3532567:3	FBgn0001247	Insulin degrading metalloproteinase	CG5517	8	0.450723	-0.808396	0.445463	-0.143316		469	360	0.381591	207	232	-0.164494	343	412	-0.264436	225	278	-0.30516	405	444	-0.132638	255	336	-0.397964	896	1182	-0.399659	566	515	0.13623
3532568:1	FBgn0030263	CG2076	CG2076	8	0.41046	0.45591	0.662261	0.0590324		6066	6415	-0.0807038	3514	3734	-0.0876077	5784	6053	-0.0655828	3661	3212	0.188766	7641	7426	0.0411761	3514	3148	0.158679	9496	9278	0.0335061	5635	4628	0.284027
3532569:1	FBgn0003138	Protein tyrosine phosphatase 61F	CG9181	8	0.473784	-0.861031	0.417735	-0.117623		2400	2803	-0.223937	2089	2127	-0.0260075	2505	2807	-0.164218	1706	1826	-0.0980691	3623	4579	-0.337848	2325	2205	0.0764521	4091	4918	-0.265618	3311	3093	0.0982602
3532572:2	FBgn0032444	CG5525	CG5525	8	0.119808	-0.911458	0.39236	-0.115165		5053	5465	-0.113081	4514	5375	-0.251858	6513	6047	0.107103	2787	3111	-0.158665	7128	7041	0.017717	3606	3989	-0.145628	9002	9589	-0.0911348	4364	5320	-0.285775
3532573:2	FBgn0025394	CG32810	CG32810	8	-0.0330263	1.98027	0.0881472	0.381377		272	131	1.05404	176	145	0.279523	142	147	-0.0499252	156	117	0.415037	215	154	0.481406	189	162	0.222392	206	174	0.243557	286	216	0.404984
3532575:1	FBgn0029789	CG3160	CG3160	8	-0.237757	0.242425	0.815401	0.0416776		22803	20887	0.126618	10118	10504	-0.0540147	16711	14699	0.18508	10376	10854	-0.0649764	30034	27562	0.123916	9645	9671	-0.00388384	18433	13372	0.463076	12785	17373	-0.442395
3532576:3	FBgn0028684	Tat-binding protein-1	CG10370	8	-0.714913	-0.200755	0.846598	-0.0326977		321	393	-0.291956	280	301	-0.104337	227	256	-0.173452	216	230	-0.0906025	391	385	0.0223102	301	219	0.458833	567	644	-0.183712	516	481	0.101334
3532577:2	FBgn0027538	beta4GalNAcTA	CG8536	8	1.05918	1.35834	0.216507	0.185551		522	493	0.0824622	510	445	0.196692	512	472	0.117357	445	329	0.435718	688	615	0.161822	376	338	0.153709	769	797	-0.0515961	729	557	0.388241
3532579:2	FBgn0004364	18 wheeler	CG8896	8	-0.325226	0.360453	0.729139	0.0615796		6456	7968	-0.303577	6689	5300	0.335798	7815	7575	0.045	5745	4972	0.208481	13903	15891	-0.192814	6704	5874	0.190679	8069	6237	0.371538	7047	7887	-0.162467
3532580:3	FBgn0036901	LDLa domain containing chitin binding protein 1	CG8756	8	-1.4163	1.12299	0.298478	0.243708		416	335	0.312422	530	428	0.308382	273	226	0.272578	250	267	-0.0949116	467	317	0.55894	438	235	0.89827	491	476	0.0447615	505	644	-0.350777
3532582:2	FBgn0001224	Heat shock protein 23	CG4463	8	0.13203	-0.732902	0.487429	-0.152805		23670	20902	0.179419	8861	10865	-0.294147	12188	15337	-0.331555	5892	8717	-0.565074	23413	24591	-0.0708206	7879	5567	0.501112	21733	23321	-0.101742	8750	12719	-0.53963
3532583:2	FBgn0030485	CG1998	CG1998	8	-0.262487	1.43309	0.194944	0.255144		346	293	0.239871	313	261	0.262113	240	258	-0.104337	254	190	0.418829	373	236	0.660389	245	167	0.552934	475	470	0.0152668	368	369	-0.00391505
3532585:1	FBgn0052000	CG32000	CG32000	8	-0.148302	0.354166	0.733643	0.0518075		8466	7297	0.214377	6481	6033	0.103341	9791	8886	0.139922	5400	5237	0.0442188	13238	11670	0.181881	5131	6067	-0.241743	18056	15680	0.203553	7892	9263	-0.231089
3532589:1	FBgn0000416	Saposin-related	CG12070	8	0.439582	2.07938	0.0761545	0.399632		2052	1625	0.336591	3919	2223	0.817978	1389	1150	0.272413	2961	1975	0.584232	2453	2263	0.116311	2777	1572	0.820926	2409	2495	-0.0506054	1890	1536	0.299208
3532591:1	NA	ORF-72	NA	8	0.21941	1.13238	0.294768	0.179256		1205	1426	-0.242941	1290	1114	0.211622	1547	1228	0.333163	1542	1308	0.23744	3252	3074	0.0812101	1612	1171	0.461111	4491	4407	0.0272398	3642	2907	0.3252
3532592:1	FBgn0003044	Polycomblike	CG5109	8	0.398857	0.0247489	0.980946	0.00351131		204	220	-0.108934	242	232	0.0608822	230	240	-0.0614005	192	201	-0.0660892	271	330	-0.284173	286	245	0.223233	387	380	0.0263341	473	401	0.238238
3532594:3	FBgn0019972	Ice	CG7788	8	1.01637	-4.88987	0.0017735	-0.675763		356	543	-0.609075	333	476	-0.515439	289	523	-0.855741	250	361	-0.530071	529	773	-0.547201	251	455	-0.858179	596	1107	-0.893271	433	655	-0.597128
3532596:1	FBgn0040238	Bestrophin 1	CG6264	8	0.613525	-0.625636	0.551398	-0.114934		620	565	0.134017	423	491	-0.215065	564	809	-0.520445	381	422	-0.147452	615	729	-0.245332	473	484	-0.0331669	1072	1338	-0.319773	1064	791	0.427749
3532599:1	NA	ORF-52	NA	8	-0.411059	1.67691	0.137461	0.399867		278	331	-0.251746	776	418	0.892554	480	349	0.459807	464	299	0.633979	816	1034	-0.341595	713	475	0.585975	557	369	0.594057	1108	718	0.625902
3532601:1	FBgn0036643	Syntaxin 8	CG4109	8	0.0249446	-1.25863	0.248513	-0.151047		248	311	-0.326574	230	284	-0.304257	231	255	-0.142604	248	255	-0.0401571	460	487	-0.0822879	278	293	-0.0758158	536	609	-0.184209	486	504	-0.0524674
3532602:1	FBgn0022935	D19A	CG10269	8	-0.499453	-1.19573	0.270732	-0.191734		189	198	-0.0671142	178	187	-0.071161	186	196	-0.075551	111	138	-0.314109	148	230	-0.636037	169	196	-0.21383	202	244	-0.272526	245	226	0.116459
3532604:1	FBgn0031549	Spindly	CG15415	8	0.310218	-4.30696	0.00353626	-0.602455		212	354	-0.739685	184	309	-0.747901	199	255	-0.357729	215	292	-0.441632	345	569	-0.721832	205	344	-0.746785	389	610	-0.649039	339	452	-0.415037
3532605:1	FBgn0035500	CG14998	CG14998	8	-0.289511	-0.854535	0.421089	-0.115495		165	145	0.186413	123	135	-0.134301	144	161	-0.160992	113	130	-0.202189	131	160	-0.288505	116	136	-0.229482	145	159	-0.132974	192	187	0.038068
3532606:1	FBgn0039579	CG14065	CG14065	8	0.349681	1.47282	0.184283	0.224075		864	577	0.58246	515	488	0.0776913	668	591	0.17669	541	518	0.0626765	1148	914	0.328857	507	517	-0.0281785	759	572	0.408085	642	565	0.184322
3532610:1	FBgn0038471	CG5220	CG5220	8	-0.685756	-1.9522	0.0918692	-0.265452		2242	2460	-0.133872	1535	2145	-0.482739	2082	2657	-0.351828	1323	1738	-0.393615	3445	3444	0.00041884	1621	1883	-0.216149	5196	5959	-0.197669	2605	3316	-0.348161
3532611:1	NA	X-24	NA	8	0.759565	4.42865	0.00304923	0.739262		6496	4151	0.646093	6171	3854	0.679148	10364	5160	1.00614	5659	3090	0.87294	13782	8997	0.615269	6218	4551	0.450267	15674	7100	1.14248	8422	5948	0.501758
3532612:1	FBgn0039043	CG17121	CG17121	8	-0.296655	0.113922	0.912498	0.0277629		6203	4579	0.437934	4954	4649	0.0916734	6442	6275	0.0378932	3359	3307	0.0225088	9127	6780	0.428855	2559	3877	-0.599361	5288	3720	0.50742	2378	3876	-0.70482
3532615:1	FBgn0030234	CG15211	CG15211	8	1.46708	1.75605	0.122507	0.244423		353	281	0.329098	414	348	0.250543	359	377	-0.0705807	238	219	0.120031	355	288	0.30175	371	262	0.501852	548	466	0.233846	485	397	0.288846
3532616:1	FBgn0029175	Ext2	CG8433	8	-0.314667	-0.527348	0.614247	-0.0634387		1183	1169	0.0171751	1406	1478	-0.0720497	1831	1854	-0.0180095	924	977	-0.0804657	1660	1616	0.038756	919	901	0.0285378	1349	1462	-0.116053	755	933	-0.3054
3532619:3	NA	X-8	NA	8	0.150811	2.28111	0.0565439	0.436278		12008	11030	0.122563	11612	6592	0.816828	15008	10592	0.502757	9538	5105	0.901776	19371	17389	0.155723	9068	7319	0.309138	16957	11375	0.576014	9238	8587	0.105426
3532622:1	FBgn0030007	CG2263	CG2263	8	0.211722	-0.444609	0.670024	-0.0655078		2385	2926	-0.294941	1835	1947	-0.0854728	2600	2779	-0.0960542	1782	1822	-0.0320256	3945	4632	-0.23161	1822	1614	0.174882	4960	5690	-0.198089	4018	3404	0.239247
3532624:3	FBgn0030790	CG4768	CG4768	8	-1.49044	-0.495484	0.635433	-0.0803752		236	193	0.290186	170	203	-0.255945	161	192	-0.254046	153	179	-0.226428	252	209	0.269921	155	161	-0.0547925	446	519	-0.218691	321	367	-0.193207
3532625:1	FBgn0030838	CG5445	CG5445	8	0.584401	-1.18492	0.274715	-0.204902		538	552	-0.0370621	429	573	-0.417557	445	578	-0.377264	347	416	-0.261648	692	559	0.307924	327	346	-0.0814814	902	1084	-0.265165	532	756	-0.50696
3532626:1	FBgn0001316	klarsicht	CG17046	8	0.597265	-0.448596	0.667281	-0.0870269		1155	1277	-0.144866	1975	1376	0.521372	1454	1694	-0.220407	1084	1107	-0.0302905	2443	3771	-0.626293	1495	1728	-0.208958	1462	1406	0.0563467	1648	1698	-0.0431202
3532628:2	FBgn0029174	FK506-binding protein FKBP59	CG4535	8	-0.373718	1.52378	0.171385	0.185299		1232	1030	0.258358	1103	1029	0.10019	971	974	-0.00445048	770	733	0.0710452	1544	1314	0.232707	1066	840	0.343746	2076	1754	0.243158	1633	1385	0.237639
3532629:1	NA	AGAP005746	NA	8	-0.0349287	7.72319	0.000114051	0.880553		392	202	0.956498	573	327	0.809245	357	195	0.87245	327	186	0.813988	531	273	0.959811	501	247	1.0203	749	451	0.731838	786	427	0.880293
3532630:1	FBgn0029897	Ribosomal protein L17	CG3203	5	-0.421994	-1.19329	0.298693	-0.192482		44622	47502	-0.0902331	12431	16040	-0.367732	32895	37516	-0.189638	18822	21137	-0.167351				21800	24146	-0.147456
3532632:1	FBgn0035772	Sh3beta	CG8582	8	0.559851	-1.00781	0.347104	-0.200489		1541	1336	0.205947	1031	1333	-0.370632	1081	1167	-0.110438	836	1104	-0.401165	1840	1501	0.293782	632	847	-0.422437	1682	1811	-0.106609	854	1380	-0.69236
3532633:2	FBgn0027544	CG2217	CG2217	8	-0.786295	2.43606	0.0450184	0.43604		922	582	0.663748	801	526	0.606739	587	434	0.435665	610	469	0.379221	1334	1274	0.0663934	678	652	0.0564133	947	522	0.859315	1083	809	0.420822
3532636:1	FBgn0034723	CG13506	CG13506	8	0.297647	0.356478	0.731986	0.0550983		279	254	0.135437	285	262	0.121395	330	308	0.0995357	253	216	0.228106	411	468	-0.18737	326	322	0.0178113	566	699	-0.30449	386	307	0.330362
3532639:1	FBgn0037967	CG3281	CG3281	8	0.61725	0.462848	0.657518	0.081898		235	275	-0.226771	338	275	0.297592	285	281	0.0203918	277	201	0.46269	396	381	0.0557094	287	227	0.338358	430	537	-0.320585	524	514	0.0277985
3532642:2	FBgn0021967	Pdsw	CG8844	8	-0.872239	-0.164733	0.87381	-0.0200934		3331	3524	-0.0812586	2516	2909	-0.209391	3602	3703	-0.0398964	2361	2273	0.0548004	5878	5660	0.0545233	2752	2633	0.0637729	7680	8459	-0.139381	5077	4620	0.136083
3532643:1	FBgn0035464	CG12006	CG12006	8	-1.33387	0.547053	0.601339	0.0977132		3686	2566	0.522535	2840	2722	0.0612239	3327	3513	-0.0784817	1821	1825	-0.00316554	4092	2985	0.455075	1663	1883	-0.179245	5783	4968	0.219153	2478	2877	-0.215389
3532645:1	FBgn0036340	SRm160	CG11274	8	-1.14415	0.467352	0.654447	0.0742092		15531	13418	0.210981	9725	9495	0.0345302	14113	13337	0.0815905	7824	8129	-0.0551715	23288	21519	0.113976	7527	8597	-0.191758	18566	12961	0.518486	12030	13064	-0.11896
3532649:2	FBgn0024814	Clathrin light chain	CG6948	8	-0.486743	-1.95334	0.0917153	-0.227228		5603	6471	-0.207789	4395	5377	-0.290938	5918	6868	-0.21478	2879	3364	-0.22461	7355	7658	-0.0582423	3028	3309	-0.12803	9017	11315	-0.327517	4063	5236	-0.36592
3532651:1	FBgn0025617	CG7359	CG7359	8	0.622949	1.37818	0.210586	0.244372		801	823	-0.0390902	1251	1091	0.197431	1115	755	0.562495	754	622	0.27765	1756	1120	0.648794	1075	878	0.292044	1696	1491	0.185856	1158	1303	-0.170202
3532652:1	FBgn0004587	B52	CG10851	8	0.198122	-0.00395696	0.996953	-0.000732341		17311	17682	-0.0305924	9678	11181	-0.208268	15830	15492	0.0311378	8709	9685	-0.153245	31839	26349	0.273047	8462	8957	-0.0820169	25673	17457	0.556446	11096	14564	-0.392367
3532653:3	FBgn0037619	CG8159	CG8159	8	-0.0585517	-0.606194	0.563519	-0.0917101		462	507	-0.134093	555	552	0.0078195	509	540	-0.0852938	418	394	0.0853073	825	908	-0.138298	545	526	0.0511934	877	1277	-0.54211	667	657	0.0217934
3532654:1	FBgn0001978	shuttle craft	CG3647	1																											159	199	-0.323742
3532656:2	FBgn0030166	CG15251	CG15251	2												449	403	0.155936													132	172	-0.381871
3532658:2	FBgn0015737	Hemomucin	CG3373	8	-0.65913	1.83226	0.109581	0.387772		947	475	0.995437	574	520	0.142539	547	588	-0.104275	394	393	0.00366632	819	577	0.505292	681	557	0.289977	1452	932	0.63964	1125	727	0.629898
3532659:1	FBgn0039665	CG2310	CG2310	8	0.27964	-0.701317	0.505745	-0.111179		364	410	-0.171685	322	304	0.0829894	347	421	-0.278885	367	413	-0.170362	620	490	0.339486	291	340	-0.224516	717	908	-0.340719	571	623	-0.125741
3532660:2	FBgn0026409	Mitochondrial phosphate carrier protein	CG4994	8	-1.25907	-0.536527	0.608215	-0.0706842		5208	5529	-0.0862891	3546	4038	-0.187448	6301	6755	-0.100375	3263	3383	-0.0521042	7576	6301	0.265856	2973	3140	-0.0788451	9574	10964	-0.195581	4725	5173	-0.130687
3532662:1	FBgn0038858	CG5793	CG5793	8	-0.143892	-1.01227	0.345111	-0.201564		147	260	-0.822695	260	351	-0.432959	356	377	-0.0826873	236	195	0.275313	352	386	-0.133025	284	370	-0.381634	671	699	-0.0589797	542	533	0.0241573
3532663:1	FBgn0024510	discs lost	CG32315	8	-0.14295	-0.48508	0.642431	-0.0896		232	230	0.0124909	220	208	0.08092	224	263	-0.231564	189	166	0.187203	273	427	-0.645335	205	230	-0.16601	271	319	-0.235264	475	391	0.280759
3532665:1	FBgn0064116	CG33713	CG33713	8	-0.679429	-2.03427	0.0813978	-0.243481		1938	2465	-0.347019	1607	2039	-0.343492	2027	2389	-0.237061	1382	1544	-0.159915	3298	3701	-0.166324	1548	1877	-0.278023	4205	5414	-0.364589	2618	2713	-0.051424
3532667:1	FBgn0029992	Upf2	CG2253	8	0.927313	0.183181	0.859849	0.0328034		208	242	-0.218424	291	266	0.129593	244	208	0.230298	223	187	0.254005	319	467	-0.549866	260	238	0.12755	320	305	0.0692627	403	346	0.220008
3532668:2	FBgn0086377	Syntaxin 7	CG5081	5	0.511477	-0.664508	0.542715	-0.0784495		117	115	0.0248747	103	112	-0.120854							115	108	0.0906025				159	179	-0.170933	192	223	-0.215937
3532669:2	NA	X-25	NA	8	1.12729	4.24946	0.00379568	0.61546		398	284	0.486878	430	266	0.69291	636	382	0.735454	383	249	0.621199	630	476	0.40439	493	286	0.785572	831	651	0.352191	891	496	0.845085
3532670:1	FBgn0031670	CG3887	CG3887	8	0.761673	-2.14561	0.0690596	-0.259645		3641	4066	-0.159275	2066	2754	-0.414688	3373	4104	-0.282998	2339	3002	-0.360032	6845	7103	-0.0533779	2310	2738	-0.24523	9390	11060	-0.236154	4308	5398	-0.325407
3532671:1	FBgn0023177	Protein phosphatase 19C	CG32505	8	-0.364174	1.46244	0.187018	0.202207		5916	4215	0.489089	4494	4042	0.152931	5733	4974	0.204884	2925	2626	0.15557	7448	5648	0.399113	3123	3017	0.0498179	10316	10234	0.0115135	4523	4063	0.154735
3532672:4	NA	ORF-152	NA	8	0.0721591	-1.50041	0.177194	-0.441642		143	122	0.229134	133	121	0.136419	112	111	0.0129391	113	119	-0.0746388	164	352	-1.10188	111	285	-1.3604	139	246	-0.823573	187	274	-0.551138
3532674:1	FBgn0035121	Tudor-SN	CG7008	8	0.0151902	0.812818	0.443084	0.169459		3438	4159	-0.274667	4431	3547	0.321033	4596	3358	0.452777	3293	2649	0.313955	7838	7692	0.0271268	4326	3664	0.239614	4483	2814	0.671842	3492	4595	-0.396011
3532676:1	FBgn0052447	CG32447	CG32447	8	-0.803363	-1.01959	0.34186	-0.164075		2008	2011	-0.00215381	1318	1665	-0.337172	1576	1928	-0.290838	1105	1542	-0.480756	1927	2285	-0.245838	1320	1527	-0.210162	2348	2037	0.204986	2112	2041	0.0493337
3532677:1	FBgn0010803	Tryptophanyl-tRNA synthetase	CG9735	8	-0.557793	-1.3969	0.205133	-0.219564		2323	2468	-0.0873532	1461	2126	-0.541185	2431	2817	-0.21261	1123	1424	-0.342591	2381	2072	0.200544	1336	1525	-0.190889	4289	5459	-0.347995	2182	2567	-0.234432
3532678:1	FBgn0003118	pointed	CG17077	8	-0.275856	0.256685	0.804803	0.0478273		198	170	0.219966	170	183	-0.106309	231	227	0.0252006	166	163	0.0263113	260	297	-0.191951	194	257	-0.405712	399	269	0.568783	395	333	0.24633
3532681:1	FBgn0035802	CG33275	CG33275	7	-0.435899	2.70125	0.0305837	0.539955		304	270	0.171112	356	244	0.544996	306	207	0.563901	273	187	0.545863	414	414		357	232	0.621799	410	227	0.852932	499	358	0.47908
3532682:2	FBgn0039795	CG1342	CG1342	8	0.669579	1.11359	0.302227	0.277561		616	414	0.5733	659	428	0.622668	366	408	-0.156726	385	444	-0.205701	508	436	0.2205	560	262	1.09586	721	865	-0.262701	829	658	0.333285
3532684:1	FBgn0038421	CG17931	CG17931	8	0.500117	0.125893	0.903356	0.0240749		404	459	-0.184139	628	432	0.539733	589	594	-0.0121953	511	436	0.228995	731	997	-0.447722	544	473	0.201766	724	859	-0.246668	771	713	0.112829
3532685:1	FBgn0010774	Aly	CG1101	8	0.351867	-1.52941	0.170011	-0.210324		6117	5710	0.0993335	2734	3456	-0.33809	4087	5122	-0.325665	2579	3155	-0.290828	6482	6793	-0.0676098	2135	2741	-0.360466	7984	8786	-0.138095	3744	4487	-0.261171
3532686:1	FBgn0031191	CG14617	CG14617	8	-1.05918	2.26385	0.0580008	0.345938		398	389	0.0329983	479	361	0.408027	421	356	0.241943	463	323	0.519478	802	650	0.303163	588	435	0.434801	836	750	0.156612	1138	715	0.670485
3532687:2	NA	ORF-138	NA	8	0.611092	2.07204	0.0769851	0.35329		2289	1539	0.572724	1667	1254	0.410717	1726	1880	-0.1233	1177	945	0.316728	2279	1856	0.296204	1497	1003	0.577753	3345	3027	0.144118	2985	1927	0.631374
3532690:1	FBgn0003486	spook	CG10594	8	0.467317	1.36125	0.215628	0.282147		15096	11599	0.380166	9044	8389	0.108462	10302	10577	-0.038006	7272	7762	-0.0940762	21687	13945	0.637083	9200	4849	0.923947	20893	16566	0.334794	11721	11682	0.00480837
3532691:2	FBgn0020653	Thioredoxin reductase-1	CG2151	8	0.0855632	1.51409	0.173774	0.251695		229	163	0.490476	184	162	0.183712	193	198	-0.0368996	216	165	0.388565	246	173	0.507886	190	168	0.177538	298	326	-0.12956	259	192	0.431846
3532694:1	FBgn0033897	CG8233	CG8233	8	-0.534419	-1.90931	0.0978575	-0.350794		238	332	-0.480222	234	266	-0.184918	203	245	-0.271302	219	248	-0.179409	379	633	-0.740008	225	278	-0.30516	297	499	-0.748577	362	337	0.103241
3532695:3	FBgn0000370	cryptocephal	CG8669	8	-0.00284483	-1.86241	0.104839	-0.331133		21171	23176	-0.130542	6857	10136	-0.563839	15748	19476	-0.306529	8993	11762	-0.387259	25214	25389	-0.00997856	5982	8200	-0.454996	6362	6393	-0.00701272	7207	12452	-0.788907
3532696:1	FBgn0053113	Rtnl1	CG33113	8	-0.620486	1.24305	0.253866	0.159756		9055	6805	0.412119	4541	4324	0.0706435	7843	6833	0.198886	4409	4237	0.0574083	11345	10015	0.179894	4535	4521	0.00446063	13183	10861	0.279522	6564	6231	0.0751115
3532703:1	FBgn0032817	CG10631	CG10631	8	-0.35823	0.626888	0.550623	0.119857		155	136	0.188662	183	139	0.396759	121	134	-0.147226	126	120	0.0703893	213	248	-0.219487	141	168	-0.252766	165	108	0.611435	232	187	0.311087
3532706:4	FBgn0250833	CG34461	CG34461	1																											187	222	-0.247521
3532708:1	FBgn0026089	CG14817	CG14817	8	-0.349681	0.143647	0.889827	0.0161259		11764	10573	0.153994	5062	5124	-0.017563	7767	8467	-0.124493	5290	5587	-0.0788061	14807	14330	0.0472408	4992	4899	0.0271306	18853	17609	0.0984811	9222	9076	0.0230231
3532710:2	FBgn0036298	CG10627	CG10627	8	-1.09372	-2.10657	0.0731575	-0.347619		782	836	-0.0963343	596	859	-0.527346	690	904	-0.389726	459	621	-0.436099	974	918	0.0854276	547	720	-0.396456	1334	1697	-0.347228	703	1121	-0.67319
3532714:2	FBgn0003312	shadow	CG14728	8	-0.579089	2.73888	0.028965	0.354195		10318	8819	0.226476	5948	5341	0.155295	11443	8858	0.369412	6824	5323	0.358378	16738	11010	0.604313	6411	5244	0.289882	23601	17173	0.458706	11565	8942	0.371096
3532717:1	FBgn0036258	CG5642	CG5642	8	-1.17811	1.03363	0.335694	0.116404		16881	15167	0.154465	11378	10609	0.100958	19627	16966	0.210193	8810	8351	0.0771931	23140	20458	0.177724	10943	9402	0.218969	33323	34291	-0.0413117	13295	12994	0.0330382
3532719:1	FBgn0028690	Rpn5	CG1100	8	-0.928936	0.194535	0.851282	0.0265005		1428	1184	0.270327	930	978	-0.0726037	1234	1279	-0.0516739	701	793	-0.177906	1531	1445	0.0834048	956	828	0.20738	2237	2421	-0.114038	1540	1470	0.0671142
3532721:1	FBgn0026418	Hsc70Cb	CG6603	8	0.242555	-0.309246	0.766136	-0.0609437		601	548	0.133189	458	457	0.00315343	362	440	-0.281514	329	323	0.0265534	559	822	-0.55629	369	413	-0.162521	700	810	-0.210567	671	455	0.560446
3532722:1	FBgn0061361	CG33786	CG33786	8	-0.483385	-0.201681	0.845902	-0.0268433		1190	1428	-0.263034	1074	1122	-0.0630787	1270	1430	-0.171187	875	888	-0.0212767	1647	1505	0.130077	892	820	0.12142	2010	2134	-0.0863647	1571	1427	0.138698
3532723:1	NA	X-26	NA	1																											204	242	-0.246438
3532724:1	FBgn0002593	Ribosomal protein LP1	CG4087	8	0.945828	-1.32619	0.22641	-0.175183		28800	28514	0.0143984	9845	12517	-0.346426	23131	31251	-0.434075	13553	14867	-0.133501	37000	40392	-0.126544	12893	14671	-0.186379	34864	37033	-0.0870733	18630	19993	-0.101867
3532726:1	FBgn0040227	Eukaryotic initiation factor 3 p66 subunit	CG10161	8	-0.249949	-1.22081	0.261679	-0.190918		2968	3216	-0.115776	2399	3156	-0.395664	4052	3786	0.0979598	1904	2331	-0.291916	6835	6364	0.103008	2945	3618	-0.296925	8019	8894	-0.14941	3917	5458	-0.478623
3532729:1	FBgn0047135	CG32276	CG32276	8	0.289511	1.71424	0.130203	0.245736		6225	5922	0.0719893	4292	3682	0.22116	7906	6015	0.394383	3747	3208	0.224062	11234	8390	0.421129	4727	3338	0.501941	11385	10434	0.125842	6451	6427	0.00537734
3532732:3	FBgn0027786	Mitochondrial carrier homolog 1	CG6851	8	-0.298716	-1.12761	0.296648	-0.12016		3129	3375	-0.109186	2451	2895	-0.240193	3233	3313	-0.0352647	1972	2291	-0.216318	5327	5787	-0.119492	2447	2662	-0.121496	6610	6872	-0.0560798	4195	4383	-0.0632479
3532733:1	FBgn0010350	CDP diglyceride synthetase	CG7962	8	-0.741774	0.15715	0.879563	0.0371126		197	223	-0.178848	345	228	0.597563	299	281	0.0895754	273	199	0.456133	379	602	-0.667566	284	266	0.0944647	389	527	-0.438033	486	383	0.343612
3532735:5	FBgn0040369	CG13377	CG13377	8	-0.184575	-1.17607	0.278008	-0.214616		705	1004	-0.510064	516	553	-0.0999084	515	656	-0.349123	641	805	-0.328664	1449	1201	0.270821	535	490	0.126757	1869	2319	-0.311236	1227	1754	-0.515513
3532736:2	FBgn0026061	Multiple inositol polyphosphate phosphatase 1	CG4123	1																											210	241	-0.198644
3532739:2	FBgn0053057	CG33057	CG33057	8	-0.092425	0.941663	0.377718	0.134187		245	259	-0.0801703	302	238	0.343587	264	258	0.0331669	238	208	0.194378	390	304	0.359403	230	193	0.253033	501	520	-0.053701	489	481	0.0237976
3532740:3	FBgn0086687	desat1	CG5887	8	0.947678	0.685481	0.515092	0.0935292		11107	11164	-0.00738483	10888	10116	0.1061	17373	14450	0.265777	8497	7192	0.240561	25294	24139	0.0674293	9889	10487	-0.0847055	16686	13723	0.282042	12419	13511	-0.121585
3532741:1	FBgn0024923	TER94	CG2331	8	-0.0490194	-1.16778	0.281125	-0.145586		2637	2915	-0.144598	2097	2573	-0.295125	1899	2069	-0.123694	1281	1511	-0.238233	2966	2901	0.0319683	1285	1393	-0.116427	2982	2957	0.012146	1823	2230	-0.290729
3532742:1	FBgn0033317	CG8635	CG8635	8	-0.341044	-0.916304	0.389983	-0.105748		1563	1854	-0.246323	1506	1810	-0.265268	1694	1760	-0.0551416	1158	1198	-0.0489927	2384	2386	-0.00120981	1381	1427	-0.047272	2702	2954	-0.128642	2159	2240	-0.0531355
3532745:2	FBgn0050382	CG30382	CG30382	8	0.318968	-1.09	0.311807	-0.166559		16019	15246	0.0713533	7019	8835	-0.331965	11318	12831	-0.181015	6387	8738	-0.452165	22536	24354	-0.111927	6624	7798	-0.235401	17341	15440	0.167514	10680	12779	-0.258863
3532746:1	FBgn0010342	Microtubule-associated protein 60	CG1825	8	0.0427912	0.316054	0.761177	0.0599475		1547	1924	-0.314636	2309	2025	0.189346	2870	2030	0.499571	1556	1405	0.147272	3508	3517	-0.00369659	1546	1226	0.334581	3212	3107	0.0479497	1996	2672	-0.420808
3532747:2	FBgn0031418	CG3609	CG3609	8	-1.88453	0.952189	0.372714	0.180595		200	182	0.136062	237	209	0.181384	194	207	-0.0935741	196	141	0.475158	267	156	0.775294	189	173	0.127614	371	415	-0.161692	320	319	0.00451548
3532749:1	FBgn0033912	Ribosomal protein S23	CG8415	8	0.00943063	2.20103	0.0636345	0.424754		437	218	1.00331	397	283	0.488337	476	366	0.379118	284	242	0.230884	412	284	0.536753	340	299	0.185389	781	807	-0.0472461	620	403	0.621488
3532753:1	FBgn0036302	CG10632	CG10632	8	0.653956	-0.407019	0.696152	-0.0470616		631	725	-0.200341	688	692	-0.00836347	730	816	-0.160673	581	566	0.0377361	1180	1135	0.0560946	646	633	0.0293287	889	892	-0.00486029	1035	1129	-0.125415
3532754:1	FBgn0000723	Fps oncogene analog	CG8874	8	0.191593	-1.17152	0.279718	-0.207616		618	648	-0.068387	441	498	-0.175367	509	646	-0.343869	488	504	-0.0465426	1065	897	0.247674	384	562	-0.549464	1199	1333	-0.152845	715	1063	-0.572126
3532757:1	FBgn0037019	CG3947	CG3947	8	-0.0398358	0.342486	0.742039	0.0442806		2819	2764	0.0284259	2596	2782	-0.099832	3673	3249	0.176963	1964	1927	0.0274384	4187	3552	0.237285	2432	2169	0.165113	5390	5513	-0.0325523	2968	3290	-0.148596
3532762:3	FBgn0035103	CG7047	CG7047	8	-0.473114	1.95638	0.0913053	0.425041		381	229	0.734443	213	192	0.149747	206	135	0.609685	260	218	0.254183	569	306	0.894897	271	232	0.224168	705	414	0.767992	447	526	-0.234788
3532765:1	FBgn0036197	Mitochondrial Transcription Factor B1	CG7319	8	-0.945828	-1.60319	0.152927	-0.200842		658	844	-0.359155	563	701	-0.31628	754	811	-0.105137	559	628	-0.167916	1147	1274	-0.1515	560	581	-0.0531113	1463	1885	-0.365635	1097	1166	-0.0880043
3532766:1	NA	ORF-37	NA	8	-0.484045	2.05314	0.0791628	0.404242		1111	1032	0.106416	1469	836	0.81326	1260	830	0.60224	1054	849	0.312038	1954	2160	-0.144601	1436	1100	0.384552	1687	972	0.795432	2033	1579	0.364599
3532769:2	FBgn0025360	Optix	CG18455	8	0.285314	-0.286601	0.782715	-0.0683881		614	562	0.127669	862	636	0.438661	696	888	-0.351472	495	442	0.163382	769	1262	-0.714656	513	677	-0.400197	800	1018	-0.347666	1158	798	0.537175
3532771:1	NA	ORF-148	NA	6	-0.106182	0.495715	0.637727	0.0999491					175	128	0.451211	150	150		146	113	0.369646	186	257	-0.466466	138	159	-0.204358	139	112	0.311586	252	229	0.138076
3532772:1	FBgn0030586	CG12539	CG12539	3									159	152	0.0649554										102	117	-0.197939				244	285	-0.224081
3532773:3	FBgn0036487	CG6876	CG6876	8	0.512941	-0.126945	0.902554	-0.0228182		158	200	-0.340075	183	199	-0.120925	155	167	-0.10758	131	140	-0.09586	197	152	0.374124	170	141	0.26984	268	349	-0.380994	277	238	0.218924
3532773:4	FBgn0036489	CG7011	CG7011	8	-0.500806	-0.0944022	0.927435	-0.0148453		164	149	0.138383	198	188	0.0747678	140	168	-0.263034	127	124	0.0344884	173	149	0.21546	140	145	-0.0506261	225	299	-0.41022	224	203	0.142019
3532775:1	FBgn0027532	CG7139	CG7139	8	-0.797338	0.604674	0.564473	0.084077		537	639	-0.250894	711	650	0.12941	692	577	0.262201	516	469	0.137783	1256	1141	0.138538	619	588	0.0741233	1300	1106	0.23316	1014	1051	-0.051705
3532776:1	FBgn0002626	Ribosomal protein L32	CG7939	2												53896	67633	-0.327549							25378	28234	-0.153855
3532777:1	FBgn0000541	Enhancer of bithorax	CG32346	8	0.0268721	-0.313706	0.762886	-0.0498254		1090	1015	0.102848	1004	911	0.140236	845	914	-0.113243	655	814	-0.313534	1565	1932	-0.303932	926	1108	-0.258874	1319	1138	0.212944	1299	1183	0.134951
3532778:1	FBgn0035106	rhinoceros	CG7036	8	-0.6127	0.735072	0.486187	0.150448		344	222	0.631849	348	263	0.404025	240	259	-0.109918	208	235	-0.176077	413	481	-0.219895	248	279	-0.169925	285	204	0.482393	429	334	0.36113
3532781:1	FBgn0035194	Psf1	CG9187	8	-0.047206	-0.160818	0.876779	-0.0200466		627	751	-0.260347	809	839	-0.0525311	876	894	-0.029344	571	551	0.0514384	1187	1128	0.0735529	743	673	0.142756	1458	1575	-0.111361	1086	1067	0.0254639
3532782:1	FBgn0032217	CG4972	CG4972	8	1.26959	-0.406269	0.696678	-0.0671417		327	256	0.353147	263	256	0.038919	202	248	-0.295985	175	191	-0.126218	289	343	-0.247139	249	263	-0.0789171	412	522	-0.341405	361	323	0.160465
3532784:2	FBgn0023506	Es2	CG1474	8	0.388208	0.394252	0.70513	0.0764038		108	162	-0.584963	168	124	0.438121	136	116	0.229482	149	124	0.264972	227	226	0.00636952	161	130	0.308549	195	210	-0.106915	238	229	0.055614
3532785:1	FBgn0039219	CG13630	CG13630	8	-0.855507	-0.860652	0.41793	-0.122093		1645	2123	-0.368017	1429	1784	-0.32011	1954	2081	-0.0908465	1275	1340	-0.0717358	2954	3028	-0.0356954	1582	1569	0.0119042	3817	4514	-0.241967	2730	2478	0.139725
3532789:1	FBgn0010575	scribbler	CG5580	8	0.267123	-0.374665	0.719002	-0.0825851		1900	1493	0.347785	1173	1525	-0.378606	1358	1414	-0.0582986	965	1242	-0.364064	2852	3245	-0.186244	1131	1649	-0.543992	1526	980	0.638901	1622	1758	-0.116161
3532790:2	FBgn0014002	Protein disulfide isomerase	CG6988	8	-0.141956	0.0195793	0.984925	0.00380575		10752	10010	0.103163	6004	6051	-0.0112496	8678	9332	-0.104824	5704	6170	-0.113297	2312	1447	0.676076	5449	5904	-0.115701	2177	2083	0.0636786	1116	1543	-0.467401
3532792:3	FBgn0036921	RhoGDI	CG7823	8	-0.127072	-1.72704	0.1278	-0.377312		1103	916	0.268013	446	799	-0.841152	844	1092	-0.371658	497	698	-0.489981	1104	1195	-0.11427	469	882	-0.911191	1866	2526	-0.436906	1037	1128	-0.121351
3532794:1	FBgn0037374	jagunal	CG10978	8	0.0278086	0.248377	0.810972	0.0493947		1415	1078	0.392445	1004	929	0.112009	1177	1410	-0.260581	865	768	0.171594	1813	1210	0.583372	867	953	-0.136444	2611	2688	-0.0419307	1050	1410	-0.425306
3532795:3	FBgn0036058	CG6707	CG6707	8	-0.582171	0.196073	0.850124	0.0427696		2424	1358	0.835906	929	1038	-0.160056	1161	1538	-0.405688	668	797	-0.254732	1382	1136	0.282795	700	768	-0.133751	2326	2294	0.0199857	1072	961	0.157697
3532796:1	FBgn0010770	peter pan	CG5786	8	0.721866	-0.642351	0.541104	-0.092118		2635	3418	-0.375349	2642	2457	0.104733	2192	2609	-0.251249	1909	1946	-0.0276946	3927	4245	-0.112337	1709	1799	-0.0740428	5033	5656	-0.168364	3652	3252	0.16736
3532797:2	FBgn0037992	CG4702	CG4702	1																											146	191	-0.387604
3532798:2	FBgn0014411	CG14804	CG14804	8	-0.129585	-2.83203	0.0253323	-0.432604		2940	3314	-0.172757	2077	2999	-0.52998	3275	5455	-0.736084	1649	2466	-0.580581	4261	5916	-0.47343	2077	2853	-0.457979	7567	9920	-0.390619	4207	4570	-0.119402
3532799:1	FBgn0025582	Int6 homologue	CG9677	8	-0.378236	-0.272615	0.793016	-0.0458628		876	820	0.095307	533	668	-0.325713	671	710	-0.0815063	485	571	-0.235506	1116	809	0.464125	561	547	0.0364599	1637	1776	-0.117577	876	1008	-0.202493
3532801:1	FBgn0004837	Suppressor of Hairless	CG3497	8	-0.198122	0.25069	0.809253	0.0370401		740	791	-0.0961524	644	670	-0.0571004	774	703	0.138809	689	703	-0.0290207	1193	1408	-0.239053	1015	901	0.171881	1671	1641	0.0261365	1625	1248	0.380822
3532804:1	FBgn0003969	vacuolar peduncle	CG9209	8	0.956578	0.816935	0.440879	0.1448		7394	6334	0.223238	5446	3932	0.469934	5290	5800	-0.132785	3979	3510	0.180935	9700	11686	-0.268725	4109	3500	0.231432	10663	10964	-0.0401608	8046	5711	0.494528
3532812:1	FBgn0037638	CG8379	CG8379	8	-0.363595	1.05234	0.327609	0.19809		325	402	-0.306756	533	448	0.250637	507	377	0.427421	358	362	-0.0160301	619	531	0.221228	622	387	0.684581	963	966	-0.00448739	875	697	0.328124
3532813:1	FBgn0013349	Deoxyuridine triphosphatase	CG4584	8	-0.217807	3.32379	0.0126988	0.444845		10496	6635	0.661671	6263	4356	0.52385	8315	5675	0.551096	5381	3782	0.508725	12006	9074	0.403945	4114	3422	0.265702	16614	12258	0.438676	6535	5669	0.205093
3532814:1	FBgn0014380	rho-like	CG9366	8	0.0388299	-1.23685	0.256026	-0.202306		517	572	-0.145851	462	517	-0.162271	331	452	-0.449492	290	329	-0.182035	462	494	-0.0966182	314	283	0.149963	448	690	-0.623098	484	522	-0.109043
3532817:2	FBgn0035026	CG12252	CG12252	8	-0.253537	0.832832	0.432433	0.117318		212	193	0.135463	234	241	-0.0425246	256	187	0.453106	161	175	-0.120294	349	333	0.0677049	282	247	0.191184	452	406	0.154843	437	408	0.0990641
3532818:2	FBgn0027498	CG2061	CG2061	8	0.217259	1.34369	0.220971	0.243569		604	407	0.56952	505	382	0.402711	377	412	-0.12808	355	285	0.316857	456	338	0.432011	304	251	0.276384	700	836	-0.256148	569	451	0.335301
3532819:2	FBgn0039028	CG13840	CG13840	1																											177	183	-0.0480943
3532821:1	FBgn0035853	CG7375	CG7375	8	-0.0807782	0.813457	0.442742	0.117669		2624	2625	-0.000549703	3092	2885	0.099969	4005	3383	0.243499	2491	2193	0.183819	6102	5270	0.211479	3289	2468	0.414307	6934	7514	-0.115893	4189	4475	-0.0952818
3532822:1	FBgn0035469	CG14977	CG14977	8	0.423235	-1.91292	0.0973384	-0.267039		1259	1437	-0.190782	1007	1381	-0.45565	1411	1490	-0.0785943	752	1036	-0.462219	2027	2286	-0.173479	1144	1182	-0.047143	2844	3533	-0.312972	1666	2222	-0.41547
3532823:1	FBgn0015766	Msr-110	CG10596	8	-0.809183	0.74746	0.479137	0.156853		1447	1616	-0.159362	2082	1441	0.5309	2479	2408	0.0419229	1928	1381	0.481392	3737	4933	-0.400585	2099	2050	0.0340783	3566	3391	0.0725959	4116	2616	0.65388
3532826:2	FBgn0028836	COP9 complex homolog subunit 7	CG2038	8	-0.307084	-1.25334	0.250322	-0.12837		4391	4803	-0.129386	2133	2431	-0.188666	3918	3977	-0.0215632	2470	2695	-0.125774	4137	4441	-0.1023	1720	1824	-0.0846972	4805	5609	-0.223207	2730	3032	-0.151369
3532828:4	FBgn0030693	CG8974	CG8974	8	-0.191593	1.00289	0.349315	0.123434		1157	1092	0.083416	1047	1017	0.0419418	1217	1038	0.229523	824	725	0.184663	1465	1198	0.290273	742	651	0.188762	1474	1426	0.0477625	1050	1109	-0.07887
3532832:1	FBgn0016754	six-banded	CG13598	8	0.516229	2.7576	0.0281934	0.42579		478	295	0.696296	373	290	0.363123	690	527	0.388793	436	311	0.487414	681	531	0.358943	364	320	0.185867	850	507	0.745477	587	518	0.180408
3532833:3	FBgn0034372	GDI interacting protein 3	CG5469	8	0.520306	-1.81839	0.111831	-0.258238		1128	1714	-0.6036	1027	1225	-0.254346	1296	1611	-0.313891	961	1169	-0.282667	2694	3098	-0.201587	1250	1372	-0.134352	3248	3951	-0.282666	2409	2397	0.00720448
3532835:1	FBgn0011586	enhancer of rudimentary	CG1871	8	0.384132	-0.954795	0.371482	-0.143545		991	892	0.151841	693	897	-0.372253	741	962	-0.376563	530	629	-0.247068	977	900	0.118434	529	592	-0.162329	1286	1404	-0.126652	844	926	-0.133769
3532836:2	FBgn0030996	CG14194	CG14194	8	0.0841724	1.2789	0.241694	0.259936		2394	1469	0.704589	1044	940	0.151389	1125	1281	-0.187345	1347	1036	0.378726	2294	1301	0.818244	826	806	0.0353619	3511	3354	0.0659993	1586	1467	0.112524
3532837:2	FBgn0037644	CG11964	CG11964	8	-0.689451	0.831362	0.433209	0.0934813		1007	875	0.202709	854	779	0.132613	922	872	0.0804386	672	608	0.14439	1116	1058	0.0769974	646	579	0.157971	1466	1421	0.0449785	1045	1114	-0.0922463
3532839:4	FBgn0001090	bangles and beads	CG7088	8	-0.585132	1.25575	0.249497	0.263467		16173	18243	-0.173756	11405	8699	0.390745	14313	11542	0.310433	10746	10063	0.0947393	20667	19418	0.0899344	10648	8980	0.245795	20918	10016	1.06244	10240	9638	0.08741
3532841:1	FBgn0011826	Protein phosphatase 2B at 14D	CG9842	8	0.160878	0.569929	0.586543	0.0851559		554	438	0.338955	402	360	0.159199	313	384	-0.294944	305	279	0.128544	507	527	-0.0558172	378	333	0.182864	484	480	0.0119726	442	382	0.210474
3532844:4	FBgn0010269	Downstream of raf1	CG15793	8	-0.965347	0.267465	0.796821	0.0379717		3652	4132	-0.178153	3168	3278	-0.0492435	3744	3908	-0.06185	2756	2564	0.10418	6634	6962	-0.0696228	3341	2701	0.306786	6952	7064	-0.0230573	5819	4810	0.274734
3532845:1	FBgn0037680	CG8121	CG8121	8	0.754346	0.903336	0.396368	0.171013		1810	1187	0.60867	1245	890	0.484269	1349	1491	-0.14439	1217	1219	-0.00236896	2269	2203	0.0425871	1187	1175	0.0146592	3676	4042	-0.136933	2438	1722	0.501613
3532846:1	FBgn0038057	CG12267	CG12267	8	-0.817973	-0.586185	0.576156	-0.11789		734	539	0.445495	386	423	-0.132057	371	493	-0.410168	279	337	-0.272483	619	602	0.0401759	309	484	-0.6474	403	358	0.17082	360	396	-0.137504
3532848:1	FBgn0037277	CG17735	CG17735	3												643	541	0.24919				187	165	0.180572							212	269	-0.343542
3532849:1	FBgn0013954	FK506-binding protein 2	CG11001	8	-0.0981807	-0.767699	0.467767	-0.116238		29730	26158	0.184667	13548	16642	-0.296749	16009	19420	-0.27866	10420	13104	-0.330652	36252	36058	0.00774121	10859	12683	-0.224005	38490	35210	0.128498	17355	18870	-0.120743
3532854:1	FBgn0010339	upstream of RpIII128	CG8340	8	-0.247756	-0.935554	0.380646	-0.0951328		2933	3116	-0.0873182	2347	2559	-0.124762	3093	3463	-0.163016	1863	2028	-0.12243	4047	4159	-0.0393838	1985	1993	-0.0058027	5020	5651	-0.170819	2896	2993	-0.0475307
3532855:1	FBgn0037555	Ada2b	CG9638	8	-0.394662	-0.454209	0.663427	-0.070931		728	915	-0.329833	956	1010	-0.0792728	933	767	0.282651	678	685	-0.0148187	1665	2058	-0.305721	995	899	0.146375	1538	1795	-0.222928	1327	1368	-0.0438999
3532857:3	FBgn0001254	Ecdysone-inducible gene E2	CG1934	8	0.579089	-0.228023	0.826146	-0.0845293		11394	9514	0.26015	7128	6691	0.0912755	3043	5901	-0.955465	2311	3708	-0.682124	6925	5905	0.229877	4716	1579	1.57855	4973	6684	-0.426595	3655	6241	-0.771906
3532858:1	FBgn0052772	CG32772	CG32772	8	0.0499169	1.13324	0.29443	0.188527		1429	901	0.665407	1150	1116	0.0432968	1295	1260	0.0395284	821	766	0.100038	1839	1638	0.166986	1122	1222	-0.123172	2362	1999	0.24073	1855	1430	0.375404
3532859:1	NA	X-9	NA	8	0.462185	-0.454639	0.663132	-0.0862456		190	212	-0.158065	279	200	0.480265	232	278	-0.26096	268	251	0.0945456	320	425	-0.409391	208	287	-0.464467	199	208	-0.0638151	243	228	0.0919225
3532862:1	FBgn0045862	barentsz	CG12878	8	0.0707509	3.32992	0.0125925	0.56254		558	384	0.539159	560	392	0.514573	482	320	0.590961	496	366	0.438496	952	851	0.161802	619	445	0.476134	960	471	1.02731	1199	712	0.751883
3532863:3	FBgn0010229	Hormone receptor-like in 39	CG8676	8	1.16752	-0.370173	0.7222	-0.0797049		333	436	-0.388806	435	431	0.0133275	195	320	-0.714598	268	301	-0.16753	471	573	-0.282808	379	338	0.165175	258	197	0.389175	261	205	0.348426
3532865:1	FBgn0038665	CG12269	CG12269	8	0.224079	-0.174194	0.866644	-0.0281775		1282	1293	-0.012326	1039	1107	-0.0914596	1219	1386	-0.185229	827	877	-0.0846895	1857	1545	0.265367	1210	944	0.358148	2055	2575	-0.325434	1636	1815	-0.149797
3532866:1	FBgn0026373	RNA polymerase II 33kD subunit	CG7885	8	-0.585943	-0.483267	0.643655	-0.0631448		12352	14981	-0.278389	8990	9456	-0.0729089	14873	15975	-0.10312	7050	7147	-0.0197145	19396	21755	-0.165588	7565	7848	-0.052985	25594	26171	-0.0321634	12452	10693	0.219711
3532867:2	FBgn0033925	CG8617	CG8617	8	0.705	-0.760358	0.47187	-0.146861		771	699	0.141438	539	697	-0.370873	677	756	-0.15923	445	554	-0.316081	1212	979	0.308009	455	637	-0.485427	1223	1071	0.191466	835	1168	-0.484192
3532869:4	FBgn0015282	Proteasome 26S subunit subunit 4 ATPase	CG5289	8	0.218895	0.285809	0.783297	0.0387533		1176	1134	0.0524674	944	1007	-0.0932049	840	877	-0.0621875	629	736	-0.226646	1519	1386	0.132195	1010	843	0.260751	1682	1549	0.118841	1439	1317	0.127811
3532870:1	FBgn0086901	crossveinless c	CG34389	7	0.0229278	1.30012	0.234728	0.2592		170	113	0.589212	185	128	0.531381	127	130	-0.0336831	126	128	-0.0227201	207	177	0.225881	155	155		158	114	0.470891	165	159	0.0534393
3532873:1	FBgn0035107	mrityu	CG1216	5	1.2219	-0.614103	0.572355	-0.159157		120	124	-0.0473057	126	127	-0.0114048	105	114	-0.118644										130	177	-0.445238	196	221	-0.173193
3532873:2b	FBgn0025592	Glycerol kinase	CG18374	8	0.411059	-0.708582	0.501493	-0.112467		503	441	0.18978	386	459	-0.249893	434	429	0.0167174	283	352	-0.314773	545	478	0.189246	302	374	-0.30849	701	749	-0.0955513	535	671	-0.326774
3532875:1	FBgn0028371	jitterbug	CG30092	8	-0.665244	1.81299	0.112719	0.415847		481	612	-0.347495	1395	924	0.5943	904	564	0.680628	1248	761	0.71365	1286	1018	0.337153	1066	622	0.777221	827	519	0.672153	815	874	-0.100833
3532876:1	FBgn0040078	pontin	CG4003	8	0.0374528	0.0139357	0.98927	0.00205739		3628	4603	-0.3434	3132	3123	0.00415164	3636	3559	0.0308803	2660	2502	0.0883445	5816	6026	-0.0511734	2333	2085	0.162139	6213	6889	-0.149005	4161	3440	0.274522
3532877:2	FBgn0014189	Helicase at 25E	CG7269	8	0.0311182	-1.20029	0.269065	-0.180266		3192	3071	0.0557521	1551	1775	-0.19462	2466	3205	-0.378152	1593	1931	-0.277602	4039	4578	-0.180719	1520	1819	-0.259074	5482	7124	-0.377985	3674	3265	0.170269
3532879:1	FBgn0039859	CG11539	CG11539	7	1.7578	-0.495865	0.635177	-0.0658185		151	160	-0.0835234	121	123	-0.0236513	123	123		113	124	-0.134017	185	168	0.139064	111	117	-0.0759489	193	204	-0.0799683	179	206	-0.202685
3532882:1	FBgn0039300	Ribosomal protein S27	CG10423	8	0.077448	-0.513139	0.623648	-0.0678388		32278	34153	-0.0814611	12441	13520	-0.119993	27534	25681	0.100513	15735	17173	-0.126165	46140	44671	0.0466795	13742	12708	0.112855	56647	63260	-0.159294	9602	11952	-0.315845
3532890:1	FBgn0003460	sine oculis	CG11121	8	-0.303757	0.834406	0.431603	0.164345		238	212	0.166897	352	239	0.558565	377	417	-0.145483	428	302	0.503062	512	699	-0.449149	388	325	0.255617	341	305	0.160962	460	383	0.264289
3532893:1	FBgn0031091	CG9576	CG9576	8	-0.273666	-0.927468	0.384548	-0.199777		510	676	-0.406526	854	719	0.248244	745	848	-0.186824	429	461	-0.103789	893	1546	-0.791808	622	683	-0.134971	904	1330	-0.557032	923	732	0.334487
3532894:1	FBgn0013278	Heat-shock-protein-70Bb	CG31359	7	-0.507436	-2.36917	0.0555836	-1.25013		135	249	-0.883186	542	5579	-3.36364	260	154	0.755581				2847	15214	-2.41789	113	136	-0.267284	246	683	-1.47323	220	472	-1.10128
3532896:1	FBgn0033901	O-fucosyltransferase 1	CG12366	8	0.347929	-0.842179	0.42752	-0.191315		175	132	0.406817	141	245	-0.797087	200	180	0.152003	104	127	-0.288245	206	195	0.0791702	142	224	-0.657608	200	205	-0.0356239	174	228	-0.389947
3532899:1	NA	ORF-146	NA	8	0.77292	0.580911	0.579514	0.0915842		1195	1169	0.0317357	1303	1019	0.354683	1254	1124	0.157895	1085	976	0.152742	2103	2448	-0.219155	1187	1330	-0.164106	1239	947	0.38774	1405	1375	0.0311385
3532900:1	FBgn0035440	CG14969	CG14969	8	0.116502	0.450685	0.665845	0.0729475		1195	1043	0.196271	741	801	-0.112329	798	749	0.091423	901	846	0.0908694	1709	1185	0.528265	607	595	0.0288068	1899	1876	0.0175801	1178	1408	-0.257308
3532901:1	FBgn0037424	Osiris 15	CG1157	1																											132	151	-0.194011
3532902:1	FBgn0037537	CG2767	CG2767	8	0.071692	0.00916648	0.992942	0.00137439		1281	1191	0.105097	1030	1016	0.0197439	870	1071	-0.299871	754	715	0.0766213	1277	1050	0.282369	713	637	0.162609	1899	2099	-0.144462	1059	1209	-0.191112
3532905:2	FBgn0030800	CG9104	CG9104	8	-0.409852	-2.3541	0.0507802	-0.322354		447	652	-0.544597	553	701	-0.342135	621	845	-0.444358	375	434	-0.210804	784	938	-0.258734	555	592	-0.0931094	995	1399	-0.491628	878	1004	-0.193466
3532906:1	NA	ORF-111	NA	8	0.800913	2.80067	0.0264989	0.444571		2327	1820	0.354533	2343	1610	0.541296	3095	2732	0.179982	2924	1763	0.729911	3437	2775	0.308662	2222	1742	0.351114	5038	4111	0.293362	4843	2786	0.797706
3532908:2	FBgn0039141	spastin	CG5977	8	-0.488119	-0.438567	0.674192	-0.055432		874	1096	-0.326543	956	941	0.0228159	1080	1091	-0.0146198	757	776	-0.0357634	1723	1784	-0.0501929	839	782	0.101502	2127	2118	0.00611744	1354	1499	-0.146773
3532910:1	FBgn0028497	CG3530	CG3530	8	0.112228	1.24112	0.25454	0.234103		737	746	-0.017511	826	836	-0.0173612	1304	849	0.619107	634	671	-0.0818299	2026	1576	0.362367	1749	1088	0.684852	2773	2219	0.321538	1740	1738	0.00165922
3532911:1	FBgn0003887	beta-Tubulin at 56D	CG9277	8	-0.0214492	-0.17256	0.86788	-0.023053		191	217	-0.184122	162	194	-0.260063	181	172	0.0735811	168	186	-0.146841	287	268	0.0988177	190	185	0.0384741	439	398	0.141453	325	313	0.0542771
3532912:1	FBgn0020309dup	crooked legs_dup	CG14938	8	-0.171304	-0.898019	0.399009	-0.150826		725	647	0.164215	612	608	0.00946033	636	800	-0.330973	416	490	-0.236198	888	1275	-0.521866	600	702	-0.226509	1300	1544	-0.248161	1181	1040	0.183425
3532917:3	FBgn0034138	Ribosomal protein S15	CG8332	4	-0.488775	-2.12321	0.123805	-0.363165					15041	20026	-0.412974	28739	35278	-0.295759	17396	22280	-0.356994				14346	18759	-0.386934
3532919:1	FBgn0034282	Mapmodulin	CG5784	8	-0.077448	0.815136	0.441842	0.138059		1264	898	0.493209	1309	1237	0.0816196	1398	1109	0.334105	831	836	-0.00865447	1723	1256	0.456086	936	1013	-0.114054	1893	1928	-0.0264306	984	1063	-0.111411
3532921:2	FBgn0030025	CG2147	CG2147	6	0.403062	-0.343256	0.745368	-0.0787116		115	114	0.0126	111	117	-0.0759489	107	119	-0.153351				131	113	0.213244				143	178	-0.315862	152	169	-0.152952
3532922:1	FBgn0038763	CG4433	CG4433	6	-0.785236	-0.629688	0.556548	-0.101182		128	130	-0.0223678	110	134	-0.284729	149	118	0.336525				136	147	-0.11221				125	162	-0.374066	164	182	-0.150243
3532925:1	FBgn0034577	capping protein alpha	CG10540	8	0.0712218	-2.44929	0.044153	-0.285958		1104	1432	-0.375291	637	807	-0.341275	747	870	-0.219907	782	1012	-0.371969	2087	2587	-0.309849	778	841	-0.112336	2606	3390	-0.379448	1794	2029	-0.177589
3532926:1	FBgn0037856	CG4674	CG4674	1																											128	135	-0.0768156
3532928:2	FBgn0031458	anterior pharynx defective 1	CG2855	8	-0.468577	-0.159389	0.877864	-0.0302635		2951	2152	0.455526	1869	2130	-0.188587	2360	2770	-0.231099	1573	1877	-0.25491	3857	2808	0.457936	1639	1832	-0.160604	5412	5554	-0.0373653	2224	2706	-0.283005
3532929:1	FBgn0003151	Proteasome 35kD subunit	CG4904	8	0.0142315	-1.80257	0.114453	-0.244779		5751	6328	-0.137937	2941	3997	-0.442611	3847	5434	-0.498281	2656	3221	-0.278254	6205	6395	-0.0435131	2523	2871	-0.186413	9123	10741	-0.235548	4087	4490	-0.135673
3532930:1	FBgn0039025	CG7023	CG7023	8	0.549626	0.403711	0.698473	0.0538408		143	127	0.171187	172	169	0.0253853	133	138	-0.053242	134	132	0.0216951	166	130	0.352672	128	134	-0.0660892	145	156	-0.105493	158	149	0.0846122
3532931:1	FBgn0003607dup	Suppressor of variegation 205_dup	CG8409	1																											124	115	0.108706
3532934:1	FBgn0037709	CG8199	CG8199	2																								162	136	0.252387	169	198	-0.228477
3532934:3	FBgn0024833	AP-47	CG9388	1																											182	216	-0.247093
3532936:1	FBgn0030873	CG15814	CG15814	8	-0.538707	-1.05274	0.327438	-0.131735		7659	8102	-0.081122	4520	5841	-0.369893	8232	9242	-0.166962	3878	4517	-0.220052	10990	10841	0.0196935	4763	5040	-0.0815532	13929	13915	0.00145078	6250	6961	-0.155438
3532938:2	FBgn0032943	Tetraspanin 39D	CG8666	8	-0.424996	1.27436	0.243208	0.252024		235	155	0.600393	176	152	0.211504	281	348	-0.308517	218	185	0.236803	322	195	0.723587	212	157	0.4333	253	251	0.01145	292	271	0.107676
3532941:2	FBgn0005671	Vacuolar H[+]-ATPase 55kD B subunit	CG17369	1																											121	137	-0.179169
3532942:1	FBgn0034261	CG4966	CG4966	1																											214	244	-0.18927
3532943:2	FBgn0032700	CG10338	CG10338	8	0.272619	-0.444461	0.670126	-0.0818089		155	138	0.1676	151	143	0.0785334	121	184	-0.604699	122	129	-0.0804899	166	131	0.341616	132	142	-0.105353	171	214	-0.323614	237	259	-0.128065
3532944:1	FBgn0033250	CG14762	CG14762	8	0.0113995	-0.0333158	0.974353	-0.00689688		204	134	0.606336	123	159	-0.370368	128	172	-0.426265	141	150	-0.0892673	158	149	0.0846122	138	150	-0.120294	280	309	-0.14218	337	255	0.402251
3532945:1	FBgn0005642	wings down	CG1454	8	-0.0388299	-0.812348	0.443337	-0.1047		213	264	-0.309684	267	291	-0.124179	219	234	-0.0955777	154	176	-0.192645	317	373	-0.234693	236	234	0.0122783	353	345	0.0330718	441	419	0.0738284
3532946:1	FBgn0010851	sugarless	CG10072	8	0.0642285	-1.25557	0.249559	-0.186125		3616	5294	-0.549964	3353	3805	-0.182444	5195	5708	-0.135862	2383	2844	-0.255143	5927	6356	-0.100817	3194	2903	0.13782	7190	7975	-0.149493	4031	4804	-0.253098
3532947:2	FBgn0033664	Microcephalin	CG8981	8	0.14636	1.19972	0.269274	0.221131		358	378	-0.0784266	664	415	0.678072	399	333	0.260867	358	270	0.407	524	600	-0.195396	426	372	0.195551	477	466	0.0336593	567	410	0.467725
3532950:3	FBgn0030870	CG6398	CG6398	8	-0.328127	-0.766818	0.468258	-0.126394		7518	6377	0.237471	4156	4632	-0.15644	5573	6883	-0.304583	3689	4314	-0.225796	7673	6472	0.245579	2814	3639	-0.37092	9982	11078	-0.150297	3774	4602	-0.286167
3532951:1	FBgn0014467	Cyclic-AMP response element binding protein B at 17A	CG6103	8	-0.175329	-0.315734	0.76141	-0.0445187		275	295	-0.101283	262	313	-0.256596	281	260	0.112059	240	259	-0.109918	376	420	-0.159657	278	292	-0.0708835	511	534	-0.0635165	543	443	0.293645
3532952:1	FBgn0085188	CG34159	CG34159	8	-0.636728	-0.908072	0.394027	-0.13981		9846	10328	-0.0689513	7923	8895	-0.166948	10683	8992	0.248603	5315	6292	-0.243449	18752	21138	-0.172794	8142	8514	-0.0644539	20564	22846	-0.151821	7796	11015	-0.498663
3532957:1	FBgn0028737	Elongation factor 1 beta	CG6341	8	0.172838	-1.67808	0.13723	-0.22435		10168	10696	-0.0730354	4938	6761	-0.45331	8846	10305	-0.220247	4842	5462	-0.173826	16140	16418	-0.0246378	4804	6455	-0.426181	20468	23883	-0.222614	8123	9337	-0.200946
3532958:1	NA	ORF-18	NA	8	0.0637908	-3.54184	0.00944656	-0.809499		151	185	-0.292977	152	225	-0.565854	157	302	-0.943784	134	260	-0.956279	149	313	-1.07085	136	366	-1.42824	219	443	-1.01638	280	322	-0.201634
3532963:1	FBgn0011722	Tiggrin	CG11527	4	-0.419442	-0.304092	0.78093	-0.130578					165	138	0.257798							121	146	-0.270961	128	154	-0.266787				164	194	-0.242361
3532966:1	FBgn0003267	rough	CG6348	8	0.604314	-2.67933	0.0315698	-0.393772		136	206	-0.599038	175	204	-0.221214	191	273	-0.515328	149	190	-0.350687	209	267	-0.353337	157	163	-0.0541074	238	330	-0.471504	232	348	-0.584963
3532969:6	FBgn0039858	Cyclin G	CG11525	8	0.608065	0.568579	0.587411	0.135439		13059	23794	-0.865553	3629	3094	0.230099	18683	14921	0.324382	12754	8388	0.604551	12868	11971	0.104244	12468	9041	0.463676	12049	10447	0.205825	8104	8013	0.0162917
3532972:1	FBgn0031542	CG15414	CG15414	6	0.407317	-1.26594	0.261311	-0.223939					132	150	-0.184425	117	122	-0.0603726				142	173	-0.284881	124	130	-0.0681715	140	236	-0.75336	191	190	0.00757322
3532973:1	FBgn0032042	CG13398	CG13398	1																											307	357	-0.217685
3532974:1	FBgn0036316	CG10960	CG10960	8	0.358828	0.97092	0.363933	0.222326		694	380	0.868936	395	293	0.430952	284	374	-0.397147	365	276	0.403228	605	539	0.16665	323	322	0.00447348	690	812	-0.234883	628	433	0.536398
3532975:1	FBgn0036813	Aut1	CG6877	8	-0.579838	7.61008	0.000125227	0.867022		2490	1421	0.809239	2592	1479	0.809444	2822	1609	0.810554	2023	1028	0.976656	4243	2388	0.829282	2480	1356	0.870983	5074	2455	1.0474	4120	2395	0.782619
3532976:1	FBgn0002031	lethal (2) 37Cc	CG10691	8	0.424996	0.325906	0.754022	0.0413042		4381	4897	-0.160638	3747	3718	0.0112092	4755	4519	0.0734418	3250	3118	0.0598188	6046	6200	-0.0362872	3060	2751	0.153576	9302	9563	-0.0399223	5269	4372	0.269236
3532978:1	FBgn0052533	CG32533	CG32533	8	-0.473784	1.30643	0.232693	0.254665		1007	1039	-0.045132	1577	954	0.725121	1188	903	0.395737	1327	918	0.531602	2521	3121	-0.308012	1587	1266	0.326025	2276	1955	0.219332	2088	1827	0.192645
3532979:2	FBgn0004435	G protein alpha49B	CG17759	8	0.419442	1.56348	0.161915	0.27756		1944	1144	0.764941	1040	939	0.147386	1204	1123	0.100477	1124	979	0.199261	2401	1536	0.644457	1114	1048	0.0881105	3268	2741	0.253706	1576	1552	0.022139
3532980:3	FBgn0053129	CG33129	CG33129	8	0.437186	-0.677995	0.519549	-0.159176		2142	2579	-0.267853	1048	1359	-0.374907	1553	1136	0.451095	1058	1639	-0.631476	5059	5080	-0.00597626	1444	1476	-0.031622	6146	4796	0.357816	2842	4848	-0.770483
3532982:2	FBgn0028984	Serine protease inhibitor 5	CG18525	8	-1.07168	-0.819819	0.439338	-0.121387		660	684	-0.0515303	577	618	-0.0990355	518	620	-0.259316	403	400	0.0107798	709	672	0.0773244	352	331	0.0887442	651	879	-0.433206	510	630	-0.304855
3532983:2	FBgn0038472	CG3995	CG3995	8	0.063298	1.06228	0.323377	0.156544		318	331	-0.0578045	297	263	0.1754	347	237	0.550049	305	268	0.186576	577	570	0.0176094	381	334	0.189943	760	764	-0.00757322	600	523	0.198152
3532984:1	FBgn0037665	CG16733	CG16733	1																											164	190	-0.212304
3532987:1	FBgn0031873	Gas41	CG9207	8	0.177221	-0.109231	0.916085	-0.0267107		231	427	-0.886343	771	650	0.246291	597	417	0.517684	497	399	0.316857	1004	1127	-0.166728	739	590	0.324859	860	1087	-0.337943	758	888	-0.228362
3532991:1	FBgn0037338	Snm1	CG10018	5	-0.83396	-1.4583	0.218507	-0.185591		125	110	0.184425										105	119	-0.180572	101	139	-0.46073	138	171	-0.309328	236	264	-0.161751
3532993:1	FBgn0015924	croquemort	CG4280	8	1.05452	0.195752	0.850365	0.0402167		204	141	0.532874	154	143	0.106915	114	158	-0.470891	127	126	0.0114048	158	114	0.470891	121	123	-0.0236513	203	264	-0.379058	202	192	0.073249
3532999:2	FBgn0037092	M6	CG7540	8	0.709065	-1.04537	0.330601	-0.148876		244	251	-0.0408062	300	296	0.0193653	302	331	-0.132283	235	257	-0.129108	300	374	-0.318076	211	243	-0.203713	373	512	-0.456968	377	359	0.0705807
3533004:3	FBgn0021979	lethal (2) k09913	CG3082	8	0.18801	-1.15863	0.284603	-0.171191		967	1164	-0.267503	781	913	-0.225292	951	990	-0.0579832	676	761	-0.170873	1334	1410	-0.0799365	769	674	0.190235	1557	1966	-0.336494	1084	1452	-0.421677
3533005:1	FBgn0033359	CG8213	CG8213	1																											169	203	-0.264456
3533007:2	FBgn0030869	Suppressor of Cytokine Signaling at 16D	CG8146	8	0.0991275	0.521245	0.618275	0.0965009		404	254	0.669527	194	207	-0.0935741	252	307	-0.284815	221	188	0.233314	325	270	0.26748	183	191	-0.061729	647	595	0.120876	355	375	-0.0790716
3533011:1	FBgn0035844	CG13676	CG13676	8	0.307084	-0.697994	0.507697	-0.115422		197	191	0.044623	220	221	-0.00654285	141	150	-0.0892673	167	155	0.10758	214	327	-0.61168	178	221	-0.312169	191	183	0.061729	153	166	-0.117652
3533013:1	FBgn0020235	ATP synthase-gamma chain	CG7610	8	-0.0860626	-0.604555	0.564548	-0.0716929		7339	8735	-0.251224	5196	6018	-0.211883	8415	8037	0.0663062	4257	4439	-0.0603976	12237	12781	-0.0627508	5261	5199	0.0171029	14828	15180	-0.0338478	7808	8010	-0.0368492
3533014:1	FBgn0011666	musashi	CG5099	8	0.355828	1.42269	0.197824	0.198627		7885	7454	0.0810959	8682	6428	0.433657	12045	9597	0.327779	7877	6133	0.361053	18815	17538	0.101399	7838	7207	0.121087	19602	16769	0.225204	10816	11293	-0.0622617
3533015:1	FBgn0028992	sds22	CG5851	8	-0.735554	-0.712371	0.499284	-0.0977909		2877	2827	0.0252933	2590	3106	-0.262106	3388	3379	0.00383752	1891	1944	-0.0398789	4362	4040	0.110634	2035	2251	-0.145537	5220	5574	-0.0946632	2463	3205	-0.379908
3533016:2	NA	X-10	NA	8	-0.0557065	1.53635	0.168333	0.216823		12922	10400	0.313246	9142	7286	0.327383	32863	27974	0.232378	10554	9946	0.0856016	13032	11939	0.126377	5934	5232	0.181642	36653	25656	0.514635	5595	5779	-0.0466817
3533017:1	FBgn0053156	CG33156	CG33156	2									108	127	-0.233797																148	159	-0.10343
3533018:2	FBgn0034603	Glycogenin	CG9480	8	-0.0301328	0.672869	0.522616	0.102285		138	134	0.0424353	158	118	0.421138	176	171	0.0415791	132	119	0.149576	142	122	0.21901	142	132	0.105353	191	235	-0.299088	186	169	0.138279
3533019:1	FBgn0032060	CG9298	CG9298	8	-0.142449	-0.921653	0.387371	-0.108528		553	639	-0.208536	718	798	-0.152405	783	780	0.00553818	488	535	-0.132658	1042	1024	0.0251396	630	627	0.00688639	1311	1549	-0.240669	1006	1133	-0.171518
3533020:2	FBgn0011760	cut up	CG6998	8	0.554927	0.616953	0.556792	0.100724		12480	14750	-0.241097	8175	7575	0.109973	12069	9311	0.374298	7129	6790	0.0702881	19545	19238	0.0228408	10152	8132	0.320082	8280	6561	0.335715	8785	9996	-0.186309
3533022:1	FBgn0016054	(6-4)-photolyase	CG2488	8	0.316367	-0.241483	0.816102	-0.0349025		564	725	-0.362286	813	809	0.00711565	710	753	-0.0848308	587	525	0.161043	1124	1064	0.0791439	679	663	0.0344027	1309	1538	-0.23259	1202	1107	0.118782
3533026:1	FBgn0027779	Vacuolar H[+]-ATPase SFD subunit	CG17332	8	1.4163	-1.10426	0.305987	-0.231142		292	230	0.344335	140	181	-0.370563	195	298	-0.611838	147	153	-0.0577155	225	211	0.092682	127	198	-0.640672	459	672	-0.549967	281	292	-0.0553982
3533027:1	FBgn0000181	bicaudal	CG3644	8	-0.609614	1.55482	0.163938	0.209519		18719	16365	0.19389	11870	10564	0.168164	18891	13601	0.473986	10535	9726	0.115272	35501	27735	0.356152	10863	9324	0.220402	37906	33251	0.189028	16689	17167	-0.0407404
3533029:3	FBgn0086910	lethal (3) neo38	CG6930	8	0.418269	1.86992	0.103689	0.223942		4438	3627	0.291133	3407	2910	0.227483	4119	3519	0.227129	2555	2332	0.131756	6291	4720	0.414503	2902	2521	0.203051	7281	7105	0.035302	5133	4283	0.261181
3533030:1	FBgn0031500	CG17221	CG17221	8	0.408011	0.656386	0.532552	0.0775059		157	147	0.0949484	146	139	0.0708835	226	235	-0.056338	124	102	0.281771	169	165	0.0345572	171	174	-0.025091	174	167	0.0592392	219	196	0.160077
3533031:1	FBgn0027356	Amphiphysin	CG8604	8	0.942317	-1.38057	0.209883	-0.247734		1008	1234	-0.291847	1175	1335	-0.184179	1530	1674	-0.129768	1147	1131	0.0202665	2167	3521	-0.700286	1307	1806	-0.466539	3062	4057	-0.405939	2198	1945	0.176421
3533032:1	FBgn0000099	apterous	CG8376	8	-0.415211	-1.01957	0.34187	-0.169053		4878	3903	0.321706	2860	3387	-0.243993	4371	6172	-0.497775	1967	2512	-0.35284	5628	5810	-0.0459158	2815	3063	-0.12181	8752	10141	-0.212515	4530	5201	-0.199278
3533033:1	FBgn0037328	Ribosomal protein L35A	CG2099	4	0.244155	-3.843	0.0310865	-0.520934					11445	16413	-0.520121	30603	44052	-0.525534	16259	22050	-0.43954				11774	17828	-0.59854
3533035:1	NA	ORF-57	NA	8	0.810486	1.32068	0.228146	0.315448		596	606	-0.0240055	1158	568	1.02767	788	570	0.467234	781	473	0.723482	1358	1710	-0.332513	807	774	0.0602351	763	728	0.0677446	996	688	0.533737
3533037:1	FBgn0031544	CG17593	CG17593	8	-0.345728	0.710662	0.500279	0.0910575		3413	2981	0.195244	2408	2428	-0.011933	3154	3257	-0.0463611	1766	1861	-0.0755927	4635	4344	0.0935452	2459	2097	0.229745	6212	5978	0.0553949	4266	3493	0.288417
3533039:1	FBgn0025777	homer	CG11324	8	-0.885301	0.734479	0.486527	0.136765		129	116	0.153246	195	119	0.712513	111	113	-0.0257631	149	109	0.450984	134	139	-0.0528519	123	115	0.0970245	122	132	-0.113657	195	213	-0.127379
3533041:1	FBgn0017545	Ribosomal protein S3A	CG2168	5	-0.462185	-0.967792	0.387952	-0.135336		54814	59366	-0.115092	19908	22527	-0.178307	49594	59026	-0.251185	19424	21704	-0.160121				23029	22586	0.028023
3533042:1	FBgn0039337	Mediator complex subunit 28	CG5121	8	-0.935548	-1.40714	0.202202	-0.175024		1770	2103	-0.248699	1441	1745	-0.276157	1637	2036	-0.314683	1285	1494	-0.217412	2368	2695	-0.186616	1433	1383	0.0512375	3704	4180	-0.174419	2516	2575	-0.0334405
3533044:1	FBgn0052528	CG32528	CG32528	8	0.60508	-0.85582	0.420424	-0.102162		14397	14739	-0.0338704	8570	9900	-0.208133	16322	16695	-0.0325982	7893	8362	-0.0832743	20908	20819	0.00615429	8028	8706	-0.116969	25932	26478	-0.0300607	10669	13305	-0.318544
3533045:1	FBgn0038755	Heparan sulfate 6-O-sulfotransferase	CG4451	8	0.252542	-2.19622	0.0640878	-0.429363		348	447	-0.361188	374	392	-0.0678154	345	550	-0.672835	271	333	-0.297229	498	887	-0.832788	370	494	-0.416986	643	1135	-0.819802	649	634	0.0337356
3533048:1	FBgn0044020	Roc2	CG8998	8	0.375428	-1.40312	0.203348	-0.297506		5170	4359	0.246167	3054	4042	-0.404369	4607	6196	-0.42751	2683	3285	-0.292046	6386	5495	0.216793	1729	2732	-0.66002	8234	9876	-0.262333	2473	4296	-0.796732
3533050:2	FBgn0000568	Ecdysone-induced protein 75B	CG8127	8	-0.313602	-0.291027	0.779465	-0.0532438		2884	2308	0.321428	2183	2248	-0.0423299	3220	3737	-0.21482	2595	2655	-0.0329773	3747	2913	0.36323	2050	2571	-0.326706	7402	7530	-0.0247347	1986	2749	-0.469041
3533056:1	FBgn0036239	Pop2	CG5684	8	-0.900363	-1.02026	0.341565	-0.153051		241	244	-0.017848	218	294	-0.431488	203	231	-0.186413	158	186	-0.235378	290	245	0.243271	190	211	-0.151244	418	495	-0.243926	247	284	-0.20138
3533059:2	FBgn0031713	CG7277	CG7277	8	-0.233087	-0.989134	0.355548	-0.135062		350	420	-0.263034	455	548	-0.268309	465	455	0.0313642	307	350	-0.189116	636	574	0.147976	435	469	-0.108573	701	762	-0.120377	554	687	-0.310424
3533062:1	FBgn0003177	polychaetoid	CG31349	8	0.256727	-2.4262	0.0456743	-0.573996		479	620	-0.372243	573	610	-0.0902741	421	667	-0.663867	451	557	-0.30455	1100	2973	-1.43442	495	990	-1	380	487	-0.357922	522	674	-0.368699
3533063:4	NA	X-27	NA	8	-0.627126	-0.00964437	0.992574	-0.00169432		10295	7280	0.499933	4038	4458	-0.142756	7854	8396	-0.0962746	3970	4598	-0.211867	12184	10038	0.279516	4622	5682	-0.297882	21888	20886	0.0676039	8710	9412	-0.111829
3533064:2	NA	X-28	NA	8	0.46347	-0.525153	0.615694	-0.0984729		1036	934	0.14953	639	695	-0.121197	593	738	-0.315589	674	904	-0.423574	1448	1350	0.101102	764	592	0.367975	1923	1976	-0.0392242	1043	1482	-0.506806
3533065:1	FBgn0031698	CG14023	CG14023	8	-0.12652	2.17997	0.0656437	0.410899		347	238	0.543974	349	253	0.46409	271	234	0.211784	222	198	0.165059	421	405	0.0558983	292	236	0.307182	303	148	1.03372	565	398	0.505482
3533066:1	FBgn0035428	CG14960	CG14960	3									109	114	-0.0647057	143	139	0.0409303													175	201	-0.199841
3533068:1	FBgn0011746	anachronism	CG8084	8	0.976949	-3.13104	0.0165855	-0.499255		136	212	-0.640458	179	250	-0.481969	219	305	-0.477878	166	226	-0.44514	329	361	-0.133911	276	335	-0.279493	407	701	-0.784386	249	419	-0.750805
3533071:2	FBgn0037683	CG18473	CG18473	8	-0.131528	1.84201	0.108026	0.292436		509	471	0.111939	315	285	0.14439	356	334	0.0920291	399	350	0.189034	678	475	0.513358	364	245	0.571157	883	806	0.131634	731	487	0.58595
3533074:1	FBgn0020616	Stromalin	CG3423	7	0.000464401	0.417772	0.690652	0.0557908		125	104	0.265345	177	165	0.101283	130	117	0.152003				115	147	-0.354182	136	130	0.065095	161	160	0.00898878	180	162	0.152003
3533076:2	FBgn0028401	Synapse protein 24	CG9474	5	-0.0552466	-0.454075	0.673322	-0.0442492					140	136	0.0418202							105	120	-0.192645	115	112	0.0381351	183	184	-0.00786212	166	178	-0.100694
3533077:2	FBgn0051841	CG31841	CG31841	6	0.732588	0.362198	0.732009	0.132393		223	133	0.745617	119	129	-0.116409							121	142	-0.230884	110	113	-0.0388192	191	152	0.329501	213	198	0.105353
3533078:1	FBgn0050460	CG30460	CG30460	8	0.756448	-1.49613	0.178279	-0.223413		303	373	-0.299858	374	422	-0.174205	274	313	-0.191987	223	270	-0.275916	437	640	-0.550439	389	412	-0.0828742	384	354	0.117357	386	485	-0.329384
3533079:1	FBgn0051109	CG31109	CG31109	8	-0.177701	0.0555297	0.957268	0.00904936		1075	901	0.254738	710	727	-0.0341363	638	695	-0.123457	656	689	-0.0708082	1166	846	0.462838	583	602	-0.0462676	1441	1556	-0.110772	877	1050	-0.259741
3533080:1	FBgn0039386	CG5948	CG5948	2																								186	134	0.47307	274	302	-0.140373
3533084:1	FBgn0031530	polypeptide GalNAc transferase 2	CG3254	8	-0.518959	2.60426	0.0352062	0.450873		930	570	0.706269	795	525	0.598637	725	550	0.398549	556	498	0.158939	1126	1105	0.0271605	662	521	0.345548	1239	743	0.737742	1507	971	0.634136
3533085:1	FBgn0037533	CG2791	CG2791	8	1.10856	-0.749972	0.477716	-0.184083		1683	1550	0.118767	1230	1794	-0.544522	1142	1681	-0.557757	1157	1134	0.0289682	1533	1680	-0.132104	799	1247	-0.642194	2743	3795	-0.468345	2001	1211	0.724522
3533086:1	FBgn0034936	CG2970	CG2970	8	0.556394	-2.49667	0.0411922	-0.355487		181	216	-0.255042	149	209	-0.488191	130	191	-0.555061	123	148	-0.266939	159	208	-0.387557	151	180	-0.253448	250	371	-0.569491	248	260	-0.0681715
3533089:2	FBgn0030245	CG1637	CG1637	8	0.514895	0.472717	0.650799	0.0826581		171	180	-0.0740006	170	216	-0.345497	173	181	-0.0652177	173	165	0.068306	346	240	0.527738	257	202	0.347413	408	375	0.121679	367	347	0.0808444
3533090:1	FBgn0011742	Actin-related protein 14D	CG9901	8	0.55272	-0.400888	0.700457	-0.0597212		229	236	-0.0434393	215	225	-0.0655883	187	193	-0.0455626	161	172	-0.0953479	307	238	0.367277	160	186	-0.217231	268	328	-0.291463	243	258	-0.0864148
3533094:1	FBgn0011227	oxen	CG8764	8	-0.734613	-4.63352	0.00238775	-0.6951		3189	6069	-0.928355	2535	4759	-0.908673	5524	9522	-0.785551	2543	4325	-0.766169	9592	14440	-0.590167	3260	5382	-0.72327	14042	19579	-0.479559	6273	8158	-0.37906
3533097:3	FBgn0086253	rumi	CG31152	8	0.0552466	0.740451	0.483118	0.100839		6018	6962	-0.210218	4621	4508	0.0357176	6735	6024	0.160956	4402	3772	0.222829	10305	9505	0.116586	5097	4082	0.320372	12567	11463	0.132656	7489	7346	0.0278142
3533098:1	FBgn0032247	CG5188	CG5188	8	0.33253	-1.50769	0.175365	-0.18826		401	463	-0.20741	363	449	-0.306746	349	404	-0.211128	256	329	-0.361944	487	489	-0.00591269	307	315	-0.0371132	754	901	-0.256963	524	569	-0.118862
3533100:1	FBgn0040228	dynactin-subunit-p25	CG10846	8	0.284237	0.154529	0.881554	0.0247179		1985	1563	0.344821	767	773	-0.0112418	1012	1282	-0.341187	1057	1056	0.00136554	2249	1884	0.255485	811	737	0.138037	2587	2969	-0.198697	1422	1413	0.00916
3533102:1	FBgn0031479	Peroxiredoxin 6005	CG3083	8	-0.0433276	-0.873443	0.411381	-0.106137		2130	2591	-0.282656	1803	2139	-0.246537	2643	2913	-0.140329	1699	1810	-0.0913038	3835	4156	-0.115969	1755	1704	0.0425457	4548	4632	-0.026403	3009	2985	0.0115532
3533104:1	FBgn0050492	CG30492	CG30492	8	-0.134988	1.45187	0.189837	0.25447		240	242	-0.0119726	477	302	0.659441	294	233	0.335486	323	235	0.458873	414	394	0.0714351	335	249	0.428015	358	304	0.235888	369	407	-0.141408
3533105:1	FBgn0034583	CG10527	CG10527	8	1.32014	-1.94296	0.0931284	-0.34845		698	909	-0.381053	613	897	-0.549221	1100	1288	-0.227629	693	681	0.0252006	1252	1456	-0.217776	586	1100	-0.908531	2132	2673	-0.326252	983	1131	-0.202336
3533106:3	FBgn0035016	CG4612	CG4612	8	1.07713	1.52144	0.171958	0.326158		6320	7383	-0.224283	10395	7087	0.552643	10341	5365	0.946726	7045	5347	0.39787	23212	18449	0.331328	9358	6861	0.447781	17853	14234	0.326825	9193	10340	-0.169629
3533108:1	FBgn0050035	CG30035	CG30035	8	-0.643417	1.49455	0.178679	0.2932		161	189	-0.231326	195	177	0.139725	353	202	0.805313	194	141	0.460361	465	407	0.192202	351	304	0.2074	596	383	0.637968	609	555	0.133954
3533109:1	FBgn0038739	CG4686	CG4686	8	0.2399	0.969822	0.364444	0.153663		1566	1436	0.125028	1304	1238	0.0749326	1401	1691	-0.27142	997	799	0.319398	1649	1504	0.132787	1164	872	0.416691	2669	2560	0.0601555	1805	1395	0.371734
3533112:1	FBgn0035228	CG12091	CG12091	8	0.340459	1.30524	0.233073	0.180502		7357	6785	0.116769	5992	5651	0.0845314	9396	7505	0.324195	4295	3530	0.28299	10902	8411	0.374244	5111	4173	0.292521	13094	12435	0.0744994	5655	6085	-0.10573
3533113:1	FBgn0004243	scraps	CG2092	8	0.0452665	-0.92405	0.386205	-0.171909		378	374	0.015348	556	499	0.156045	380	399	-0.0703893	358	347	0.0450239	617	933	-0.596607	343	543	-0.662744	351	381	-0.11832	363	401	-0.143633
3533116:1	FBgn0033902	Transport and Golgi organization 7	CG8309	8	1.62877	-0.106002	0.918554	-0.0138814		8027	8320	-0.0517226	5037	5183	-0.0412227	6912	7163	-0.0514607	4600	4265	0.109088	10715	10760	-0.00604623	4418	3965	0.156073	11116	13758	-0.307633	6344	5994	0.0818737
3533118:2	FBgn0017418	ariadne	CG5659	8	0.102024	-0.788737	0.456143	-0.146897		235	193	0.28406	175	207	-0.242276	154	222	-0.527629	159	163	-0.0358452	227	225	0.0127673	183	201	-0.135352	288	436	-0.598259	285	272	0.0673553
3533119:1	NA	ORF-7	NA	8	0.180674	0.545894	0.602094	0.125832		1124	1574	-0.485794	2245	1522	0.560747	1941	1311	0.566132	2055	1590	0.370112	5264	6623	-0.331325	1929	1865	0.0486775	1812	1301	0.477962	2120	2435	-0.199858
3533120:3	FBgn0051064	CG31064	CG31064	8	0.827643	-1.01019	0.346039	-0.13751		1717	1802	-0.069709	1625	1483	0.131921	1514	1893	-0.322309	1085	1111	-0.0341638	2437	2983	-0.291658	1087	1162	-0.0962581	2441	3003	-0.298932	1838	1996	-0.118975
3533124:2	FBgn0001217	Heat shock protein cognate 2	CG7756	8	0.954924	4.1471	0.00431072	0.766403		134	116	0.208108	183	125	0.549916	234	113	1.05019	223	113	0.980721	214	124	0.787271	226	114	0.987289	329	167	0.978239	319	212	0.589492
3533126:1	FBgn0013762	Cyclin-dependent kinase 5	CG8203	8	-0.186024	-0.479075	0.646489	-0.0854246		276	259	0.0917162	212	208	0.0274807	200	242	-0.275007	202	208	-0.0422282	342	265	0.368004	181	237	-0.388897	435	433	0.00664838	246	341	-0.471113
3533127:2	FBgn0003261	Rm62	CG10279	8	-0.310218	-1.37632	0.211135	-0.274703		225	173	0.379153	145	200	-0.463947	143	209	-0.547488	138	184	-0.415037	239	264	-0.143527	139	226	-0.701238	133	155	-0.220842	215	228	-0.0846972
3533128:1	FBgn0028436	ECSIT	CG10610	8	-0.618019	-0.905675	0.395211	-0.144146		434	565	-0.380556	478	597	-0.32072	472	538	-0.188819	375	423	-0.173767	787	922	-0.228403	576	579	-0.00749454	1225	1396	-0.188517	1182	937	0.335109
3533133:1	FBgn0011768	Formaldehyde dehydrogenase	CG6598	8	-0.506169	0.202478	0.845303	0.026717		2786	2991	-0.102433	2232	2239	-0.0045175	3420	3336	0.035877	2075	1954	0.0866809	4486	3656	0.295164	2382	2162	0.139807	5978	6561	-0.134253	2863	3074	-0.102589
3533136:1	FBgn0024945	Nitrilase and fragile histidine triad fusion protein	CG7067	8	0.165159	-1.45962	0.187765	-0.213219		577	825	-0.515823	722	825	-0.192395	574	611	-0.0901216	550	622	-0.177483	1093	1272	-0.218805	781	727	0.103367	1320	1735	-0.394398	1165	1357	-0.220091
3533137:3	FBgn0032524	CG9267	CG9267	8	0.381235	-1.89362	0.100141	-0.396981		277	298	-0.105426	221	299	-0.436099	221	398	-0.848722	224	367	-0.712281	219	279	-0.349334	191	230	-0.268061	379	621	-0.712395	307	257	0.25647
3533138:2	FBgn0000042	Actin 5C	CG4027	7	-0.0113995	0.886822	0.409311	0.153176		19157	19370	-0.0159523	6786	5097	0.412913	9233	8992	0.0381575	15675	15804	-0.0118243				8248	7055	0.225398	35563	28148	0.337345	27312	25728	0.0861957
3533140:1	FBgn0040108	La related protein	CG14066	8	0.693032	-0.672701	0.522716	-0.10745		202	168	0.265894	157	185	-0.236761	187	206	-0.139606	142	174	-0.293196	310	329	-0.0858194	182	244	-0.422943	252	229	0.138076	345	366	-0.0852473
3533142:1	FBgn0028474	CG4119	CG4119	8	-0.192085	0.26355	0.799717	0.0460978		13569	13045	0.0568175	9215	8633	0.0941222	14803	13071	0.17952	7033	7295	-0.0527678	21801	22156	-0.0233031	6839	7844	-0.197804	16711	11079	0.59297	10333	12553	-0.280773
3533143:1	FBgn0035251	CG7967	CG7967	8	1.3145	-1.2123	0.264723	-0.139921		1045	1257	-0.266482	832	994	-0.256662	929	1040	-0.162833	757	851	-0.168866	1721	1729	-0.00669077	890	892	-0.00323837	1706	1836	-0.105948	1419	1573	-0.148644
3533146:1	FBgn0030987	CG7502	CG7502	8	0.426959	0.54517	0.602565	0.0943185		178	205	-0.203747	207	178	0.217754	177	151	0.229201	146	169	-0.211055	229	247	-0.109163	227	180	0.334695	194	138	0.491388	264	263	0.00547513
3533147:1	FBgn0025704	CG2165	CG2165	8	0.49291	-0.733319	0.487191	-0.161549		2392	1919	0.317863	1353	1374	-0.0222202	1612	2434	-0.594477	1293	1366	-0.0792352	2627	3724	-0.503437	1297	1868	-0.526316	3481	4387	-0.333733	2923	2141	0.449165
3533148:1	FBgn0040279	Osiris 14	CG1155	1																											158	173	-0.130847
3533151:2	FBgn0038388	CG4287	CG4287	8	0.176275	-0.49171	0.637967	-0.0815566		1005	833	0.270807	541	549	-0.0211776	559	773	-0.46762	578	636	-0.137957	1161	1023	0.182562	586	585	0.00246404	1523	1766	-0.213569	877	1056	-0.267961
3533154:1	FBgn0033309	CG8735	CG8735	8	-0.130096	-0.407897	0.695537	-0.0537685		765	695	0.138447	712	800	-0.168123	742	821	-0.145963	460	504	-0.13179	971	850	0.192008	570	585	-0.0374747	1209	1392	-0.203345	780	821	-0.0739081
3533155:1	FBgn0085596	CG41280	CG41280	8	0.0509863	1.77546	0.119083	0.340886		265	204	0.377423	364	234	0.63743	262	207	0.339936	303	199	0.606549	366	427	-0.222392	265	253	0.066855	340	209	0.702032	383	329	0.219257
3533157:1	FBgn0026718	fu12	CG17608	8	0.328688	2.78187	0.0272249	0.541421		148	157	-0.0851674	233	155	0.588062	199	132	0.592231	186	125	0.573375	296	184	0.685891	310	150	1.04731	289	232	0.316945	341	223	0.612728
3533160:2	FBgn0001168	hairy	CG6494	4	0.261896	2.1463	0.12113	0.311396														129	109	0.243043	123	116	0.0845335	187	118	0.664251	217	182	0.253757
3533161:1	FBgn0039250	CG11120	CG11120	8	0.282235	3.45556	0.0106111	0.404212		183	128	0.5157	196	134	0.548621	159	115	0.467393	134	104	0.365649	181	147	0.300174	173	136	0.347165	213	158	0.430929	232	194	0.258068
3533164:1	FBgn0038532	CG14322	CG14322	8	-0.792923	1.33577	0.223418	0.311092		171	240	-0.489038	391	287	0.446118	263	164	0.681367	305	205	0.573185	483	411	0.232885	388	212	0.871992	314	278	0.17568	417	418	-0.00345556
3533166:1	FBgn0015609	Cadherin-N	CG7100	8	0.347381	4.00171	0.00517864	1.05815		756	687	0.138076	2067	910	1.1836	1833	566	1.69533	1397	598	1.22411	2912	1630	0.837138	2637	897	1.55572	2283	941	1.27866	2445	1667	0.55258
3533167:1	FBgn0003607	Suppressor of variegation 205	CG8409	8	-0.143417	-0.777805	0.462158	-0.113494		17447	16291	0.0989038	7059	8567	-0.279326	14303	15187	-0.0865191	7648	8646	-0.17695	23899	22312	0.0991304	5264	7137	-0.439158	24656	24746	-0.00525658	10138	11008	-0.118779
3533168:1	FBgn0030959	CG6961	CG6961	8	0.434762	0.334666	0.747681	0.0832031		499	536	-0.103193	731	529	0.466604	514	515	-0.00280407	494	395	0.322658	897	1595	-0.830377	617	512	0.269127	678	765	-0.174174	1046	636	0.717784
3533171:2	FBgn0035424	CG11505	CG11505	8	0.43004	0.162847	0.875241	0.0319967		294	261	0.171766	451	318	0.504101	302	323	-0.0969856	292	263	0.150906	525	748	-0.510721	313	392	-0.324691	272	255	0.0931094	477	396	0.268489
3533172:2	FBgn0053995	CG33995	CG33995	8	-0.648657	1.48828	0.180281	0.180885		3458	3071	0.171229	2932	2448	0.260282	3391	3485	-0.0394479	2450	1998	0.294225	4603	4194	0.134248	2490	2083	0.257483	6287	5918	0.0872621	3900	3208	0.2818
3533173:2	FBgn0030274	CG1908	CG1908	8	0.105647	2.41393	0.0465047	0.318712		284	200	0.505891	267	225	0.246915	277	232	0.255761	196	144	0.444785	305	276	0.144141	220	200	0.137504	347	249	0.47879	337	267	0.335909
3533175:1	FBgn0028953	CG14478	CG14478	8	-0.816717	1.86241	0.10484	0.381929		721	344	1.06759	462	310	0.575625	465	398	0.224462	459	339	0.437209	666	637	0.0642288	372	398	-0.0974658	881	651	0.436484	631	496	0.3473
3533176:2	FBgn0052627	CG32627	CG32627	8	-0.21941	0.370693	0.72183	0.0495538		256	211	0.278901	333	311	0.0986076	291	290	0.00496625	210	183	0.198546	389	377	0.0452056	313	333	-0.0893595	448	431	0.0558109	350	401	-0.196247
3533177:3	FBgn0004603	Src oncogene at 42A	CG7873	8	0.00754403	2.01402	0.0838664	0.340876		330	209	0.658963	232	195	0.250651	182	158	0.204014	185	173	0.0967532	211	204	0.0486738	182	149	0.288626	287	211	0.443808	333	200	0.735522
3533180:1	FBgn0029930	CG12541	CG12541	2																								122	135	-0.146078	237	297	-0.325576
3533181:1	FBgn0011771	HEM-protein	CG5837	8	-0.18214	-0.605105	0.564203	-0.0795227		1541	1886	-0.291463	1201	1272	-0.0828625	1535	1573	-0.03528	1157	1267	-0.131028	2950	3152	-0.0955526	1328	1141	0.218956	3088	3450	-0.159924	2562	2669	-0.0590288
3533182:2	FBgn0024996	eIF2B-beta	CG2677	8	-0.177221	-2.8521	0.0246142	-0.453479		219	372	-0.764372	245	368	-0.586924	227	309	-0.444915	219	305	-0.477878	338	510	-0.593474	248	257	-0.0514282	503	700	-0.476797	447	525	-0.232043
3533183:4	FBgn0027108	innexin 2	CG4590	8	-0.628711	0.625681	0.55137	0.0840267		14795	15540	-0.0708768	8009	7721	0.0528344	13602	14187	-0.0607508	8904	8910	-0.000971839	28617	28893	-0.0138476	8853	7597	0.220737	30136	23745	0.343864	12720	11064	0.201226
3533185:1	FBgn0036660	CG13025	CG13025	8	0.777253	5.65185	0.000772993	1.15934		1174	779	0.591737	1801	794	1.18159	1399	576	1.28026	1408	694	1.02064	4882	1652	1.56326	2547	790	1.68887	4011	1992	1.00974	3659	1909	0.938632
3533186:1	FBgn0017550	Regena	CG2161	8	-0.572338	0.761769	0.471079	0.120819		7780	8975	-0.206142	5418	4977	0.122484	6676	6184	0.110444	5387	4866	0.146746	15885	17505	-0.140102	5964	4918	0.278209	12716	9019	0.495606	10407	9319	0.159307
3533187:1	FBgn0032429	CG5446	CG5446	8	-0.489398	-1.87062	0.103584	-0.231605		6398	7096	-0.149385	3233	4243	-0.392211	6165	7136	-0.211015	3470	4314	-0.314091	9458	10719	-0.180563	3367	4169	-0.308238	13784	13795	-0.00115085	6503	7985	-0.296187
3533190:2	FBgn0033886	CG13349	CG13349	8	-0.984805	-2.37159	0.0494904	-0.284095		1140	1407	-0.303589	1342	1828	-0.445881	1216	1443	-0.246928	813	990	-0.284173	2056	2453	-0.254707	1265	1322	-0.0635848	2617	3408	-0.381011	1666	2041	-0.292888
3533195:3	FBgn0028494	CG6424	CG6424	1																											186	195	-0.0681715
3533196:1	FBgn0004780	Ccp84Ad	CG2341	8	-0.528788	-4.8403	0.0018771	-0.938098		171	398	-1.21877	187	406	-1.11844	373	778	-1.06059	165	256	-0.633678	500	632	-0.337996	268	651	-1.28042	450	923	-1.03641	351	619	-0.818468
3533198:1	FBgn0038826	CG17838	CG17838	8	-0.65297	1.5453	0.16619	0.197274		13219	10559	0.32414	8078	6974	0.212012	10482	10209	0.0380725	6584	6305	0.062468	17293	16261	0.0887722	6113	5425	0.172257	15778	13150	0.262852	11009	8242	0.417617
3533200:1	FBgn0003076	Phosphogluconate mutase	CG5165	8	-0.640938	-0.877341	0.409401	-0.145302		2601	3306	-0.34602	2382	2938	-0.302661	4773	5512	-0.20768	2863	2513	0.188117	5945	7236	-0.283516	2752	3662	-0.412151	8915	8831	0.013658	5390	4732	0.187835
3533208:2	FBgn0037312	CG11999	CG11999	8	0.192085	1.41871	0.198936	0.160159		636	560	0.1836	554	504	0.136462	533	484	0.139128	473	439	0.107619	981	755	0.377776	526	491	0.0993398	1379	1281	0.106352	1083	989	0.130991
3533209:2	FBgn0035237	CG13917	CG13917	8	-0.21836	-1.95928	0.0909165	-0.389226		228	266	-0.222392	176	267	-0.601264	176	239	-0.441435	154	217	-0.494765	308	464	-0.591194	186	312	-0.746243	221	175	0.336691	292	373	-0.353207
3533210:2	FBgn0052446	CG32446	CG32446	8	0.131071	-0.0391246	0.969884	-0.00628753		341	343	-0.00843684	418	375	0.156612	328	355	-0.114123	327	357	-0.126633	515	431	0.256885	397	320	0.311067	693	866	-0.321512	546	629	-0.204159
3533215:1	FBgn0000709	flightless I	CG1484	8	0.00570499	-0.330376	0.750784	-0.0657976		912	728	0.325095	653	700	-0.100272	614	918	-0.580255	412	468	-0.183864	709	891	-0.32964	481	516	-0.101334	1023	1040	-0.0237774	1098	794	0.467667
3533219:2	FBgn0033551	CG7222	CG7222	8	-0.00570499	0.342967	0.741692	0.0543254		173	144	0.264703	163	167	-0.0349761	160	164	-0.0356239	157	137	0.196589	182	149	0.288626	147	132	0.155278	205	267	-0.381216	229	232	-0.0187772
3533223:2	NA	X-34	NA	8	0.562162	0.436165	0.675852	0.072487		2177	1462	0.574398	1228	1215	0.0153542	1432	1664	-0.216624	990	999	-0.0130562	2014	1824	0.142958	1078	1131	-0.0692418	2768	2906	-0.0701908	2126	1830	0.216298
3533225:2	FBgn0029996	Ubc-E2H	CG2257	3																		121	173	-0.515765				220	167	0.397655	203	227	-0.161213
3533226:1	NA	ORF-8	NA	8	-0.868098	0.959733	0.369158	0.166454		180	157	0.197232	265	188	0.49526	224	172	0.38109	177	140	0.338323	340	380	-0.160465	185	204	-0.141044	198	158	0.325576	240	258	-0.104337
3533227:1	FBgn0026533	Dek	CG5935	7	-0.160354	1.11311	0.30242	0.214027		507	470	0.109325	520	449	0.211796	487	313	0.637759	452	407	0.151294	891	891		379	349	0.118971	542	402	0.431097	572	640	-0.162057
3533231:1	FBgn0034859	CG3520	CG3520	8	0.144442	0.849348	0.42378	0.119014		152	135	0.171112	149	129	0.207941	147	140	0.0703893	131	137	-0.0646091	176	160	0.137504	125	141	-0.173767	240	196	0.292181	340	274	0.311359
3533232:2	FBgn0033339	sec31	CG8266	3						122	143	-0.229134										109	109					133	153	-0.202105	251	252	-0.00573637
3533233:2	FBgn0001308	Kinesin heavy chain	CG7765	8	-0.968972	1.6297	0.147188	0.295268		2122	1701	0.319042	1697	1354	0.325759	1761	1676	0.0713728	1379	1205	0.194589	2708	2996	-0.14581	1646	1399	0.234568	3170	1879	0.754518	3268	2144	0.608103
3533234:2	FBgn0243486	reduced ocelli	CG15151	8	0.540661	-0.947152	0.375102	-0.17039		646	659	-0.0287443	550	604	-0.135117	639	1023	-0.678918	561	597	-0.0897302	1027	1378	-0.42414	548	665	-0.279178	816	721	0.17857	1029	964	0.0941379
3533236:1	FBgn0020443	Ef1alpha-like factor	CG6382	8	0.530883	0.230866	0.824022	0.032844		1483	1389	0.094472	819	906	-0.145648	795	840	-0.0794345	808	839	-0.0543155	1638	1535	0.0936967	619	617	0.00466892	1518	1140	0.413138	1238	1294	-0.0638263
3533238:2	FBgn0036306	CG10973	CG10973	8	1.56428	1.58051	0.158001	0.208438		2860	2759	0.0518697	2586	2259	0.195038	3003	2825	0.0881536	2220	1750	0.343205	4222	3793	0.154587	2141	1906	0.167737	5583	4972	0.167214	4246	3003	0.4997
3533240:1	FBgn0000570	embryonic lethal, abnormal vision	CG4262	8	-0.496172	6.49821	0.000334695	1.02667		9107	5317	0.776363	9824	4458	1.13991	8455	4249	0.992681	7897	3646	1.11499	16776	10556	0.668336	8860	3785	1.22701	17706	8971	0.980898	13908	5597	1.31319
3533245:2	FBgn0034091	mrj	CG8448	8	0.185538	-0.437879	0.674667	-0.0881945		523	489	0.0969765	381	417	-0.130256	333	423	-0.345135	330	321	0.0398927	640	448	0.514573	284	269	0.0782848	686	929	-0.43747	385	553	-0.522421
3533249:1	FBgn0026577	CG8677	CG8677	8	0.868098	-0.0766643	0.941036	-0.0176307		827	592	0.48229	1040	811	0.35881	784	1042	-0.41043	676	733	-0.11679	1672	2373	-0.505137	863	1199	-0.474399	598	429	0.479168	903	875	0.045443
3533250:1	FBgn0039272	CG11836	CG11836	8	-0.933882	0.590725	0.573275	0.0907507		1984	1766	0.167927	1619	1456	0.153093	1646	1747	-0.0859153	1345	1341	0.00429694	2203	1819	0.276324	1444	1058	0.448731	2758	3042	-0.141398	1667	1783	-0.0970526
3533251:1	FBgn0036827	CG6843	CG6843	8	0.247756	1.18769	0.273689	0.198586		308	244	0.336049	274	244	0.167295	212	208	0.0274807	222	212	0.0664954	336	319	0.0749048	217	240	-0.145339	305	208	0.552226	494	347	0.509575
3533252:2	FBgn0053526	PNUTS	CG33526	8	-1.98104	1.3247	0.226877	0.202288		274	240	0.191141	402	291	0.466176	265	252	0.0725686	255	212	0.266433	433	458	-0.0809806	295	245	0.267933	469	477	-0.0244013	583	424	0.459432
3533254:5	FBgn0036165	charybde	CG7533	8	1.11154	1.79092	0.116421	0.328785		15001	15616	-0.0579663	12233	8156	0.584845	14153	8664	0.708003	13353	9343	0.515206	31268	31552	-0.0130445	11186	8655	0.370089	27202	19842	0.455155	15944	15210	0.0679935
3533258:1	FBgn0013303	Neurocalcin	CG7641	8	-0.48743	0.166505	0.872467	0.0230646		9361	10742	-0.198528	6863	6907	-0.00921987	12236	10493	0.221705	5759	5502	0.0658622	15846	14986	0.0805034	6541	5531	0.241971	17085	17473	-0.0323971	8037	9139	-0.185379
3533260:2	FBgn0003732	Topoisomerase 2	CG10223	8	-0.056166	1.04295	0.331644	0.174895		2042	2157	-0.0790433	3420	2290	0.578649	2747	2338	0.232582	2036	1471	0.46894	3740	3955	-0.0806394	1950	1990	-0.0292943	3000	2749	0.126056	3309	2917	0.18191
3533261:1	FBgn0031877	CG10399	CG10399	8	-0.535872	-1.40237	0.203561	-0.192849		479	585	-0.288411	536	663	-0.306776	518	686	-0.405256	421	433	-0.0405468	716	726	-0.02001	502	514	-0.034081	1002	1283	-0.356639	798	850	-0.0910741
3533262:3	FBgn0037648	CG11975	CG11975	8	-0.329853	1.63074	0.146967	0.242824		666	465	0.518291	623	501	0.314422	480	486	-0.0179219	394	321	0.295622	601	452	0.411042	365	319	0.19434	753	774	-0.0396837	587	488	0.266479
3533264:1	FBgn0087007	big bang	NA	8	0.225997	0.225198	0.828258	0.0620777		202	320	-0.663717	205	233	-0.184706	376	240	0.647698	247	243	0.0235547	405	352	0.202346	310	269	0.204662	414	223	0.892587	267	412	-0.625805
3533266:1	FBgn0025631	moody	CG4322	7	0.241525	0.887312	0.404365	0.20166		331	427	-0.367405	547	423	0.370883	437	344	0.345225	364	321	0.181365	660	750	-0.184425	526	380	0.469063	845	845		909	601	0.596915
3533269:1	FBgn0038312	CG4334	CG4334	8	0.733595	-1.66875	0.139099	-0.22521		2404	2900	-0.270616	1671	1966	-0.234552	2144	2811	-0.390779	1871	1888	-0.0130492	3556	3502	0.0220762	1599	1858	-0.216581	4554	5761	-0.339185	2290	2937	-0.358996
3533270:1	FBgn0010638	Sec61beta	CG10130	8	-0.674067	-0.621124	0.554197	-0.0808266		17880	16997	0.0730666	5535	5863	-0.0830557	11547	13177	-0.190504	7464	8625	-0.208575	8551	7683	0.154423	6709	6733	-0.00515172	10422	11882	-0.189146	5087	5834	-0.19767
3533272:6	FBgn0024754	flotillin	CG8200	8	1.5479	-0.808748	0.445273	-0.126298		2167	2273	-0.0688985	1953	1913	0.0298551	2142	3047	-0.508431	1270	1359	-0.097717	2744	2922	-0.0906757	1585	1619	-0.0306201	3445	4493	-0.383175	2521	2289	0.139279
3533274:1	FBgn0020367	Vha68-2	CG3762	8	-0.161357	0.26042	0.802034	0.040811		170	162	0.0695409	167	164	0.0261523	301	219	0.458833	168	152	0.14439	205	214	-0.0619869	154	184	-0.256775	198	220	-0.152003	258	241	0.0983379
3533276:2	FBgn0030038	CG1440	CG1440	8	-0.166167	-0.990273	0.355028	-0.1444		482	492	-0.0296252	526	532	-0.0163634	464	579	-0.319439	387	414	-0.0972972	715	838	-0.229007	402	463	-0.203817	1205	1610	-0.418028	731	655	0.158376
3533277:3	FBgn0035253	CG7971	CG7971	8	1.04321	1.2838	0.24007	0.229801		2805	3061	-0.126002	3952	2778	0.508536	4384	2966	0.563729	2890	2264	0.352196	7637	8395	-0.136524	3299	3091	0.0939551	4605	3360	0.45474	4035	3693	0.127775
3533278:1	FBgn0039776	prolyl-4-hydroxylase-alpha EFB	CG31022	8	0.510154	0.192453	0.852852	0.0280229		2301	1996	0.205149	1652	1587	0.0579116	1905	2151	-0.175217	1551	1352	0.198104	2956	2475	0.256218	1201	1335	-0.152604	3214	3143	0.0322277	1778	2039	-0.197606
3533283:1	FBgn0004828	Histone H3.3B	CG8989	2												41494	42234	-0.0255022							16525	20830	-0.334013
3533284:3	FBgn0030672	CG9281	CG9281	8	-0.315288	-0.161808	0.876028	-0.0236179		120	131	-0.126532	130	111	0.227952	110	116	-0.0766213	105	103	0.027745	135	114	0.243926	119	129	-0.116409	134	140	-0.0631938	144	178	-0.305808
3533285:1	FBgn0036615	CG4933	CG4933	8	0.153349	-0.878983	0.408568	-0.145114		1248	1742	-0.481127	1147	1335	-0.218974	1447	1800	-0.314932	1184	1113	0.0892155	2247	2583	-0.201048	1147	1192	-0.0555188	2143	2555	-0.253691	1935	1599	0.275164
3533287:2	FBgn0036035	CG18178	CG18178	8	0.738726	0.0819707	0.936965	0.012955		2886	3743	-0.375124	3473	3661	-0.0760554	4624	3465	0.416286	2562	2624	-0.0344972	6556	6484	0.0159318	3413	3134	0.123035	7606	7354	0.0486088	4737	4785	-0.0145453
3533288:1	FBgn0053988	CG33988	CG33988	8	0.259248	2.5016	0.0408962	0.341091		462	317	0.54341	325	277	0.230554	321	282	0.186878	287	269	0.0934446	580	459	0.337559	319	242	0.398549	281	200	0.49057	431	316	0.447763
3533289:2	FBgn0032955	CG2201	CG2201	2																								127	150	-0.240134	199	190	0.066769
3533290:2	FBgn0039743	CG7946	CG7946	8	0.137435	1.1441	0.290192	0.163253		3549	4075	-0.199387	3897	3152	0.306096	3944	3230	0.288125	3364	2851	0.23871	7389	6433	0.199887	2983	2573	0.213313	8100	8146	-0.00816991	5632	4679	0.267447
3533294:1	FBgn0011284	Ribosomal protein S4	CG11276	0
3533296:2	FBgn0003567	suppressor of Hairy wing	CG8573	8	0.246192	-0.416939	0.689212	-0.0728774		931	1047	-0.169408	1116	1027	0.119901	1294	1442	-0.156234	821	847	-0.0449797	1796	2566	-0.514734	1336	1435	-0.103131	2466	2710	-0.13612	2320	1732	0.421686
3533298:3	FBgn0051075	CG31075	CG31075	8	-0.320088	0.0355847	0.972607	0.00511157		712	878	-0.302344	916	1042	-0.185936	1234	1283	-0.0561788	632	619	0.0299851	1340	1217	0.138904	929	810	0.197757	2029	1984	0.0323568	1535	1349	0.186348
3533299:1	FBgn0243517	CG4567	CG4567	8	0.382371	0.17164	0.868577	0.0238654		228	234	-0.0374747	248	244	0.023459	209	224	-0.0999958	200	180	0.152003	292	294	-0.00984779	241	242	-0.0059739	447	509	-0.187391	544	425	0.356144
3533300:1	FBgn0030388	CG11245	CG11245	1																											162	217	-0.421701
3533301:1	NA	X-45	NA	1																											169	207	-0.292608
3533303:1	FBgn0037723	Spermidine Synthase	CG8327	8	-0.393497	0.0443314	0.965878	0.00513704		1602	1591	0.00994031	1398	1379	0.0197419	1599	1501	0.091246	1186	1136	0.0621412	2069	1862	0.152081	1086	1198	-0.141604	3001	3077	-0.0360811	1369	1484	-0.116369
3533304:1	FBgn0027550	CG6495	CG6495	8	0.330983	-0.0899415	0.930853	-0.0149391		121	147	-0.280809	139	178	-0.356792	167	169	-0.0171751	122	116	0.0727563	135	147	-0.122857	157	120	0.38773	122	107	0.18927	173	172	0.00836347
3533305:1	FBgn0021795	Translocon-associated protein delta	CG9035	8	-0.261896	0.680096	0.518296	0.086723		18233	17259	0.0792031	10647	10143	0.0699626	14375	15214	-0.0818376	7043	7012	0.00636409	19072	16496	0.20934	8504	7013	0.27811	26075	27352	-0.0689791	11355	9874	0.201621
3533306:2	FBgn0042177	CG32164	CG32164	8	-0.172838	-0.673758	0.522083	-0.140276		2953	3412	-0.208436	2865	3451	-0.268479	6023	4835	0.316966	3117	3711	-0.25165	8981	7941	0.177555	4028	5295	-0.394567	16334	13783	0.244988	5328	8890	-0.738589
3533308:1	FBgn0051715	CG31715	CG31715	8	0.965347	-2.56511	0.0372725	-0.345041		28032	30046	-0.100098	9644	14159	-0.554016	23852	30340	-0.347111	10017	13799	-0.462113	37394	43882	-0.230822	9918	13252	-0.418089	41987	48469	-0.20712	14548	19749	-0.440959
3533312:4	FBgn0019650	twin of eyeless	CG11186	8	-0.590403	-0.716312	0.496994	-0.0980759		188	177	0.0869833	176	205	-0.220048	160	182	-0.185867	133	143	-0.104589	200	237	-0.244887	178	188	-0.0788554	228	267	-0.227806	283	248	0.190462
3533313:1	FBgn0037570	CG11693	CG11693	1																											167	240	-0.523186
3533316:4	NA	ORF-136	NA	8	0.472476	0.375729	0.718246	0.0882193		2075	1065	0.962258	1053	852	0.30558	1199	1524	-0.346031	1088	1142	-0.0698841	2552	2828	-0.148154	1066	1367	-0.358806	1702	1366	0.317274	1851	1796	0.0435175
3533320:5	FBgn0025790	TBPH	CG10327	8	-0.173815	-0.24749	0.811631	-0.036488		392	382	0.037281	331	345	-0.0597651	300	363	-0.275007	243	231	0.0730635	419	372	0.171648	299	285	0.0691836	548	709	-0.37161	396	379	0.0633026
3533322:1	FBgn0031059	CG14229	CG14229	8	0.259781	1.6711	0.138625	0.297212		2276	2697	-0.244855	3424	2464	0.47468	3360	2166	0.633428	2552	1901	0.42487	5762	4854	0.247396	2659	1881	0.499384	5103	4636	0.138465	4286	3720	0.204329
3533326:2	FBgn0039767	CG2218	CG2218	7	0.850058	-0.892501	0.406493	-0.113988		120	122	-0.0238467	124	126	-0.0230836				101	104	-0.0422282	132	120	0.137504	110	146	-0.408465	144	201	-0.481127	169	164	0.0433274
3533327:3	FBgn0013726	peanut	CG8705	8	-0.658324	1.29071	0.237797	0.312423		11292	14145	-0.324991	18543	10389	0.835818	16240	10830	0.584518	11173	7169	0.640173	26492	31817	-0.264241	12450	8537	0.544345	21334	22529	-0.0786288	15761	10673	0.562393
3533328:3	FBgn0053553	Darkener of apricot	CG33553	8	-0.378765	-0.332688	0.749111	-0.0548753		1928	1805	0.0951062	1653	1694	-0.0353472	2010	2168	-0.109169	1533	1734	-0.177746	5152	4034	0.352922	1768	1741	0.0222021	6600	7084	-0.102098	2969	4155	-0.484871
3533329:1	FBgn0034259	CG6459	CG6459	8	-1.07963	1.15336	0.286621	0.196416		287	257	0.159282	359	322	0.156923	319	275	0.214125	232	216	0.103093	521	322	0.694223	280	279	0.00516171	509	389	0.387896	275	305	-0.149378
3533332:1	FBgn0052344	CG32344	CG32344	8	-0.775053	0.598979	0.568057	0.0947986		246	278	-0.176427	1130	954	0.244262	535	451	0.246411	354	332	0.0925661	434	505	-0.218588	480	430	0.158698	534	538	-0.0107664	603	450	0.422233
3533333:1	FBgn0036627	CG4680	CG4680	8	-0.869504	-5.82395	0.00064753	-1.2503		2819	5766	-1.03239	1296	2751	-1.08589	2802	5613	-1.00232	2388	6144	-1.36338	5613	11609	-1.0484	861	3799	-2.14153	3782	8049	-1.08966	2624	6193	-1.23887
3533334:1	FBgn0020414	Imaginal disc growth factor 3	CG4559	8	0.107661	-1.06199	0.323498	-0.146878		6216	8311	-0.419036	4903	5752	-0.230399	6980	7692	-0.140132	3516	3604	-0.0356639	8977	9395	-0.0656598	3820	3728	0.0351708	9703	12149	-0.324335	6035	6014	0.0050289
3533335:2	FBgn0037255	CG1078	CG1078	8	0.655755	1.62737	0.147683	0.207794		167	150	0.154886	191	149	0.35826	157	140	0.165338	142	122	0.21901	175	154	0.184425	142	145	-0.030162	169	147	0.201207	255	192	0.409391
3533336:1	FBgn0050195	CG30195	CG30195	8	-0.174835	-2.00146	0.085435	-0.351612		479	823	-0.780867	451	647	-0.520638	940	1062	-0.176051	678	759	-0.162815	740	952	-0.363436	350	538	-0.620251	799	921	-0.205006	628	621	0.0161713
3533337:1	FBgn0031227	CG3709	CG3709	8	-0.2682	-0.120413	0.90754	-0.0141958		405	458	-0.177426	412	404	0.028289	524	528	-0.0109711	367	373	-0.0233956	690	744	-0.108706	481	465	0.0488062	919	949	-0.0463432	809	716	0.17618
3533338:3	FBgn0029093	cathD	CG1548	8	-0.155821	0.125733	0.903479	0.0158043		7924	8887	-0.165468	5077	5465	-0.106245	8558	7871	0.120727	5159	4786	0.108271	13534	11776	0.200739	5256	5438	-0.0491109	13817	14390	-0.0586222	7586	7196	0.0761442
3533344:1	FBgn0037530	CG2943	CG2943	8	0.0788747	0.795963	0.452197	0.121499		468	529	-0.176759	498	489	0.0263113	497	392	0.342392	442	399	0.147658	936	1043	-0.156159	690	548	0.33242	1066	920	0.212502	1255	1060	0.243623
3533349:2	FBgn0033714	gartenzwerg	CG8487	1																											152	145	0.0680184
3533351:1	FBgn0033272	CG8707	CG8707	7	0.508801	0.222542	0.830246	0.0356371		158	163	-0.0449474	166	155	0.098915	168	168		149	142	0.0694214	245	187	0.389743	199	197	0.0145728	285	315	-0.14439	216	237	-0.133856
3533353:3	FBgn0010278	Structure specific recognition protein	CG4817	8	0.646891	0.813986	0.442458	0.146371		2037	1507	0.434767	1759	1540	0.191825	1970	1717	0.198306	1247	1354	-0.118766	3255	2832	0.200836	1613	1913	-0.24609	1887	1260	0.582671	2035	2140	-0.072582
3533355:1	FBgn0003714	technical knockout	CG7925	8	-0.178658	-1.73088	0.127086	-0.220327		13766	15054	-0.129037	7001	9120	-0.381473	11116	14006	-0.333407	5695	7090	-0.31609	16101	17987	-0.159804	5652	7032	-0.315174	21151	22905	-0.114937	10296	10387	-0.0126951
3533358:2	FBgn0039229	CG6995	CG6995	8	-0.0637908	1.01599	0.343458	0.153564		8198	7312	0.165006	7059	4739	0.574881	7767	6970	0.156199	5918	5087	0.218295	15063	15677	-0.0576404	5422	5590	-0.0440232	13097	11554	0.180844	8648	8441	0.0349526
3533359:1	FBgn0033710	CG17739	CG17739	8	-0.292865	-0.0976846	0.924921	-0.0218542		114	149	-0.386279	231	157	0.557128	149	161	-0.111748	167	127	0.39502	175	267	-0.609485	172	158	0.122484	166	208	-0.3254	335	295	0.183446
3533361:2	FBgn0052016	CG32016	CG32016	8	-0.0533512	1.13316	0.294462	0.191417		2219	2376	-0.0986252	3130	2391	0.388549	3085	2474	0.318425	1883	1571	0.26135	4748	5796	-0.287738	2555	2061	0.309979	3788	3243	0.224107	3818	2863	0.415289
3533362:3	FBgn0035132	methuselah-like 10	CG17061	8	0.316878	-2.20376	0.0633787	-0.314604		1038	1115	-0.103237	738	981	-0.410632	926	1327	-0.519084	618	819	-0.406257	1249	1242	0.0081083	629	796	-0.339708	1632	2161	-0.405058	1009	1278	-0.340962
3533364:1	FBgn0051159	CG31159	CG31159	3																		131	141	-0.106128				170	185	-0.121991	287	252	0.187627
3533365:1	FBgn0029738	CG4068	CG4068	8	0.641786	0.102	0.921617	0.013133		13247	11204	0.241652	8080	8517	-0.0759901	12231	12581	-0.0407042	6035	5987	0.0115205	16785	15099	0.15272	5745	6474	-0.17235	19759	18751	0.0755424	8638	9177	-0.0873253
3533371:1	FBgn0051057	tau	CG31057	8	0.464164	-0.139098	0.89329	-0.0220997		2534	2134	0.247856	1561	1645	-0.075617	2038	2753	-0.433851	1477	1473	0.0039124	3012	3180	-0.078305	1527	1673	-0.131737	3787	3156	0.262958	2967	2910	0.0279858
3533372:1	FBgn0015929	disc proliferation abnormal	CG1616	8	0.803363	0.602965	0.565547	0.0998507		1635	1828	-0.160975	1378	1404	-0.026967	1475	1357	0.120294	1162	1092	0.0896372	2084	2236	-0.101565	1082	1115	-0.0433432	2442	1764	0.469213	2444	1786	0.452512
3533373:1	FBgn0036691	CG7842	CG7842	8	0.605799	-1.31836	0.228882	-0.161287		316	414	-0.389706	318	373	-0.230149	301	324	-0.10623	262	295	-0.171148	488	513	-0.0720777	321	342	-0.091423	558	649	-0.217953	619	624	-0.0116066
3533376:1	FBgn0039889	CG2219	CG2219	8	-0.454478	0.456879	0.661598	0.0839607		192	179	0.101147	215	152	0.500265	127	138	-0.11984	179	124	0.529619	207	217	-0.0680643	178	167	0.0920291	185	225	-0.2824	173	183	-0.0810716
3533377:1	FBgn0031830	CG11015	CG11015	8	-0.850058	-2.68263	0.0314194	-0.367469		30136	34517	-0.195819	10305	15816	-0.61804	26924	33092	-0.29759	11354	15144	-0.415546	39949	44864	-0.167399	9447	13135	-0.475488	38251	46047	-0.26761	15131	21432	-0.502259
3533378:1	FBgn0028695	Rpn1	CG7762	8	0.186509	2.10848	0.0729519	0.23227		6650	6077	0.129995	6603	5494	0.265265	7090	5713	0.311537	3691	3236	0.1898	8344	7319	0.189093	4357	3329	0.388246	9057	8019	0.175611	5437	4705	0.208616
3533379:1	FBgn0016034	maelstrom	CG11254	8	0.417723	-1.5657	0.161399	-0.248148		136	133	0.0321804	139	153	-0.138447	118	164	-0.474909	116	129	-0.153246	141	137	0.0415193	101	142	-0.491536	150	201	-0.422233	140	182	-0.378512
3533380:3	FBgn0029708	CG3556	CG3556	8	-0.342283	2.51826	0.0399117	0.362245		1529	1147	0.414723	1534	1139	0.429531	1303	993	0.391971	1123	941	0.255091	2417	2365	0.0313773	1471	980	0.585944	2449	2065	0.246051	2524	1732	0.543273
3533382:1	FBgn0031310	CG4764	CG4764	8	-0.90497	0.275502	0.790886	0.0366013		1532	1670	-0.124432	1499	1339	0.162844	1805	1808	-0.00239584	1067	1039	0.0383645	2339	2258	0.0508464	1125	1037	0.117509	3130	3602	-0.202636	2172	1823	0.25271
3533383:3	FBgn0013305	N-methyl-D-aspartate receptor-associated protein	CG3798	8	-0.583717	-0.540994	0.605291	-0.077698		703	755	-0.102952	685	795	-0.214851	879	897	-0.0292448	589	651	-0.14439	1503	1213	0.309265	861	889	-0.0461702	1806	1936	-0.100281	493	604	-0.292961
3533384:1	FBgn0052029	Cuticular protein 66D	CG32029	1																											134	158	-0.237692
3533388:1	FBgn0035726	CG9953	CG9953	8	0.0490194	-0.611665	0.560092	-0.0927234		186	225	-0.274622	167	185	-0.147677	160	179	-0.161888	135	136	-0.0106472	183	176	0.0562682	164	147	0.15788	288	391	-0.4411	241	228	0.0799993
3533391:1	FBgn0002968	Neuroglian	CG1634	8	0.392819	1.36539	0.214385	0.252155		483	387	0.31969	319	373	-0.225619	351	287	0.29042	313	293	0.095262	609	493	0.304855	428	393	0.123081	672	379	0.826263	617	507	0.283285
3533393:1	NA	ORF-150	NA	1																											165	190	-0.203533
3533394:2	FBgn0030919	CG15055	CG15055	8	-0.444515	1.48435	0.18129	0.261805		179	174	0.0408723	275	231	0.251539	122	123	-0.0117772	148	146	0.0196288	186	151	0.300754	301	171	0.815767	388	290	0.420004	214	179	0.257651
3533395:1	FBgn0004875	encore	CG10847	3									118	113	0.0624641							112	147	-0.392317							170	164	0.0518389
3533396:2	FBgn0038961	CG13850	CG13850	4	-0.344004	-0.98962	0.378381	-0.171219					120	120								126	155	-0.298844	113	104	0.119739	102	141	-0.467126	221	227	-0.0386459
3533398:1	NA	ORF-110	NA	8	-0.701262	1.10121	0.307225	0.144506		1715	1351	0.344181	1332	1123	0.246236	1663	1656	0.0060855	1037	1026	0.0153852	2184	1822	0.26145	1163	977	0.251421	2874	2867	0.00351816	1888	1852	0.0277747
3533403:2	NA	ORF-153	NA	8	-0.372139	0.0308288	0.976267	0.00495853		825	780	0.08092	854	686	0.316027	755	812	-0.105003	890	917	-0.0431164	1441	1643	-0.189262	506	544	-0.104469	1272	996	0.352881	910	1096	-0.268309
3533405:3	FBgn0040660	CG13551	CG13551	8	-0.752261	-0.301442	0.771835	-0.0400593		9070	10643	-0.23073	9175	9383	-0.0323411	15450	13382	0.207313	7152	7743	-0.114546	19526	18450	0.0817756	7726	8277	-0.0993863	25886	24848	0.0590423	10202	11651	-0.191602
3533406:1	FBgn0037918	CG6791	CG6791	8	0.110719	-0.0656296	0.949508	-0.0107721		211	187	0.174205	228	227	0.00634153	174	173	0.00831527	163	176	-0.110703	221	263	-0.251016	183	212	-0.212221	313	351	-0.165308	378	274	0.46421
3533410:2	FBgn0051619	CG31619	CG31619	4	-0.102024	0.615822	0.581582	0.0663865		102	127	-0.316259										174	147	0.243271	140	120	0.222392				181	167	0.116142
3533412:1	FBgn0030808	RhoGAP15B	CG4937	8	0.581387	-0.915733	0.390262	-0.142285		180	227	-0.334695	243	245	-0.0118254	200	232	-0.214125	176	206	-0.227069	283	319	-0.172754	193	235	-0.28406	241	192	0.327927	289	337	-0.221679
3533413:5	FBgn0033154	CG1850	CG1850	1																											193	239	-0.30841
3533414:1	FBgn0083167	Neb-cGP	CG15304	8	0.0209695	-2.07513	0.0766343	-0.33083		8163	9543	-0.225343	3699	4823	-0.382796	5848	10103	-0.788769	4062	4997	-0.298872	10324	13027	-0.335503	3321	4230	-0.34904	14982	18266	-0.285931	8000	7892	0.019609
3533418:1	FBgn0024994	Csat	CG2675	8	0.62215	-0.805348	0.447107	-0.117565		190	165	0.203533	147	143	0.039801	120	137	-0.191141	119	129	-0.116409	158	205	-0.375699	128	140	-0.129283	162	201	-0.311202	188	196	-0.060121
3533418:2	FBgn0024993	CG2662	CG2662	8	0.784203	-2.11728	0.0720107	-0.318968		525	617	-0.232953	452	632	-0.483602	479	688	-0.522383	364	436	-0.26039	624	653	-0.065537	405	465	-0.199309	914	1410	-0.625429	723	809	-0.162144
3533422:1	FBgn0025373	Farnesyl pyrophosphate synthase	CG12389	8	-0.882238	1.35102	0.218728	0.182445		555	527	0.0746848	541	527	0.0378256	773	566	0.449666	488	401	0.283279	1063	889	0.257886	637	530	0.265301	1480	1396	0.0842982	1093	1088	0.00661484
3533428:2	FBgn0002973	numb	CG3779	8	0.270477	4.30904	0.00352725	0.497673		373	247	0.594665	319	224	0.510058	332	258	0.363812	252	191	0.399851	436	286	0.608313	313	239	0.389152	497	342	0.53925	580	389	0.576283
3533434:2	FBgn0028985	Serine protease inhibitor 4	CG9453	8	-0.843314	-0.189556	0.855036	-0.0286481		126	154	-0.289507	185	195	-0.0759489	179	165	0.117494	137	140	-0.0312509	165	185	-0.165059	197	156	0.33665	260	297	-0.191951	252	240	0.0703893
3533436:1	FBgn0035524	CG11583	CG11583	8	-0.673154	0.488046	0.640432	0.0581449		1520	1518	0.00189953	1224	1221	0.00354036	1433	1213	0.240459	1092	1095	-0.00395801	2490	2318	0.103265	1307	1252	0.0620246	3347	3605	-0.107131	2146	1914	0.165059
3533437:1	NA	ORF-117	NA	8	0.171763	0.695344	0.509257	0.158177		2479	1561	0.667288	820	783	0.0666116	1505	1408	0.0961162	1016	1140	-0.166133	4045	2625	0.623822	907	1194	-0.396628	2710	1813	0.579914	1652	1905	-0.205577
3533438:1	FBgn0031769	CG9135	CG9135	8	0.734613	1.48714	0.180573	0.187098		9182	8785	0.0637661	8610	7118	0.274541	13506	10536	0.358273	7016	5621	0.319822	19315	18841	0.0358461	8103	7346	0.141497	7082	6812	0.0560784	10405	8768	0.246957
3533440:1	FBgn0035986	CG4022	CG4022	8	0.307606	0.029896	0.976984	0.00518724		908	1008	-0.150731	1314	1010	0.37961	1053	1136	-0.109457	902	775	0.218931	1709	2339	-0.452739	1078	1131	-0.0692418	1296	1293	0.00334344	1579	1354	0.221783
3533443:4	FBgn0027054	COP9 complex homolog subunit 4	CG8725	8	-0.0204514	-1.03105	0.33682	-0.170851		1480	2317	-0.646661	2215	2245	-0.0194087	2494	2823	-0.178768	1696	1663	0.028348	3302	3977	-0.26834	1664	1505	0.144892	3505	4216	-0.26646	2653	2965	-0.160407
3533444:1	FBgn0037756	CG8507	CG8507	8	-0.874867	0.623788	0.552544	0.132428		388	477	-0.297933	409	317	0.367618	539	387	0.477952	489	345	0.503238	711	833	-0.228467	384	275	0.481675	602	762	-0.340028	469	439	0.095367
3533445:3	NA	ORF-133	NA	8	-0.634342	1.62879	0.147381	0.426859		3407	1644	1.05129	1417	1134	0.321419	1436	1533	-0.0943019	1178	1179	-0.00122418	2536	1908	0.410494	929	1019	-0.133404	2605	1116	1.22295	2161	1389	0.637652
3533446:1	FBgn0016120	ATP synthase, subunit d	CG6030	8	0.468577	-1.15591	0.28564	-0.116184		17997	18590	-0.0467703	10439	11901	-0.189099	16199	17655	-0.124172	8323	9139	-0.134933	21862	22923	-0.0683705	7770	8711	-0.164924	30753	34350	-0.159583	13187	13573	-0.0416232
3533447:1	FBgn0029798	CG4078	CG4078	8	-0.0379673	0.437649	0.674826	0.068991		156	207	-0.408085	227	196	0.211839	152	150	0.0191088	186	152	0.291231	201	193	0.0585947	166	158	0.0712587	261	219	0.253119	268	258	0.0548619
3533455:3	FBgn0031674	CG31919	CG31919	8	-0.330391	2.21496	0.0623394	0.21674		3812	3366	0.179513	3623	3189	0.184081	4723	4177	0.177236	2543	2194	0.212968	5755	4910	0.229093	3138	2542	0.303881	6553	5814	0.172624	4513	3731	0.274524
3533457:1	FBgn0038738	CG4572	CG4572	8	-0.125117	2.59406	0.0357331	0.378868		1397	907	0.623158	967	821	0.236134	1054	881	0.258661	966	677	0.512867	1540	1001	0.621488	779	629	0.308563	1961	1545	0.343983	1171	1073	0.126091
3533458:1	FBgn0024352	Hsp70/Hsp90 organizing protein homolog	CG2720	8	-0.176275	0.200981	0.846428	0.0285572		7418	8815	-0.24893	8134	7197	0.176569	11380	9318	0.288408	5036	4621	0.124073	14129	14388	-0.0262067	5757	5381	0.0974429	13663	14332	-0.0689657	6474	7006	-0.113934
3533459:1	FBgn0027086	Isoleucyl-tRNA synthetase	CG11471	8	0.932061	-0.980306	0.359593	-0.124298		447	531	-0.248437	350	393	-0.167174	299	307	-0.0380932	348	360	-0.0489096	582	560	0.0555923	314	315	-0.00458727	904	1099	-0.281797	585	701	-0.260978
3533460:1	FBgn0003514	spaghetti squash	CG3595	3									21405	25817	-0.270374	52467	54224	-0.0475212							20531	19796	0.052595
3533461:1	FBgn0032910	CG9265	CG9265	5	0.32638	-2.67577	0.0554718	-0.436306					133	163	-0.293446	103	155	-0.589624				137	224	-0.709323				104	162	-0.63941	146	141	0.0502732
3533465:1	FBgn0039904	Host cell factor	CG1710	8	1.28593	0.964568	0.366893	0.171678		1866	2125	-0.187514	2340	1823	0.360194	2421	2050	0.239979	1711	1353	0.338678	3535	4414	-0.320376	1729	1467	0.237069	2489	1806	0.462768	2681	2266	0.242623
3533468:2	FBgn0040335	CG10260	CG10260	8	0.329853	0.685916	0.514834	0.130326		379	269	0.494592	212	228	-0.10497	294	300	-0.0291463	199	207	-0.0568623	349	366	-0.0686166	239	268	-0.165222	564	446	0.338651	641	413	0.634183
3533472:1	FBgn0027053	COP9 complex homolog subunit 5	CG14884	8	-0.231048	-1.07677	0.317288	-0.138052		4113	4629	-0.170509	3429	4012	-0.226534	4030	4999	-0.31086	2275	2604	-0.194863	5302	5593	-0.0770857	3052	2825	0.111504	7562	8784	-0.21611	4163	4221	-0.0199613
3533474:1	FBgn0030944	CG6617	CG6617	8	0.303757	-0.0209887	0.98384	-0.00295014		3576	3790	-0.0838511	2484	2459	0.0145934	2920	3116	-0.0937269	2321	2459	-0.0833252	5953	5031	0.242772	2474	2046	0.274039	6713	7254	-0.111819	3668	4162	-0.182283
3533477:1	FBgn0031048	CG12237	CG12237	8	-0.153349	-0.202381	0.845375	-0.0346781		195	232	-0.250651	255	249	0.0343515	209	253	-0.275634	210	185	0.182864	244	221	0.142835	220	242	-0.137504	305	388	-0.347247	320	247	0.373561
3533478:1	FBgn0023519	mitochondrial ribosomal protein L16	CG3109	8	-0.94961	-1.36348	0.214959	-0.168523		1059	1185	-0.162184	827	951	-0.201558	936	1070	-0.19303	694	760	-0.131064	1321	1352	-0.0334647	749	788	-0.0732299	1616	2186	-0.435866	1199	1301	-0.117789
3533479:1	FBgn0001220	Heat shock protein cognate 5	CG8542	8	-0.270477	0.465049	0.656016	0.0944186		2930	3762	-0.360599	3463	2690	0.364416	3728	2730	0.449501	3341	2702	0.306252	6356	8945	-0.492962	3333	3011	0.146579	5881	5700	0.0450996	5105	4155	0.297062
3533481:2	FBgn0043884	multiple ankyrin repeats single KH domain	CG33106	8	0.720791	0.3706	0.721896	0.0780265		5798	6146	-0.0840924	6672	4832	0.465499	7336	6073	0.272584	5956	5425	0.134721	19389	24872	-0.359284	5067	6034	-0.251983	6730	4247	0.664162	6610	7685	-0.217395
3533485:2	FBgn0038765	CG4424	CG4424	8	-0.642635	-1.49207	0.179311	-0.190295		418	549	-0.393303	442	516	-0.223325	452	520	-0.202189	311	357	-0.199009	615	685	-0.155518	463	455	0.0251456	803	1001	-0.31797	705	733	-0.0561899
3533487:2	FBgn0034270	CG6401	CG6401	8	-0.150302	1.06505	0.322207	0.160132		194	185	0.0685314	219	200	0.130931	182	188	-0.0467942	190	147	0.370183	197	150	0.393233	175	149	0.232043	311	347	-0.158021	334	273	0.290947
3533488:2	NA	ORF-41	NA	8	-0.340459	-1.04147	0.332284	-0.16461		493	578	-0.229482	523	526	-0.00825185	477	491	-0.0417338	420	427	-0.0238467	785	1163	-0.567087	519	568	-0.130156	746	980	-0.393606	671	636	0.077286
3533490:1	FBgn0010349	Dynein heavy chain 64C	CG7507	8	-0.520306	-0.996348	0.352268	-0.144643		1070	1254	-0.228927	1251	1384	-0.145762	1085	1184	-0.125974	869	937	-0.108693	2073	1956	0.0838137	964	1145	-0.248243	1007	946	0.0901516	1094	1519	-0.473509
3533493:1	FBgn0028573	pericardin	CG5700	8	-0.255685	1.13938	0.292027	0.278625		583	787	-0.432868	864	830	0.05792	1148	839	0.45238	1095	679	0.689447	1759	1964	-0.159039	876	802	0.127329	1972	1374	0.521278	2655	1353	0.97255
3533494:2	FBgn0026179	schizo	CG32434	1																											140	175	-0.321928
3533495:2	FBgn0040336	CG9904	CG9904	7	-0.530185	0.770218	0.466364	0.171132		168	156	0.106915	172	153	0.168877	127	144	-0.18124	188	132	0.510195	204	127	0.683741	144	127	0.18124	164	198	-0.271805	180	180
3533496:1	FBgn0083962	CG34126	CG34126	8	-0.281179	0.232467	0.822826	0.0397624		154	147	0.0671142	166	156	0.0896372	145	167	-0.203795	130	148	-0.187086	156	181	-0.214444	186	142	0.389412	222	230	-0.0510742	327	243	0.428334
3533497:2	FBgn0016797	frizzled 2	CG9739	8	0.390584	-1.11547	0.301473	-0.15628		326	339	-0.0564133	237	309	-0.38272	216	279	-0.369234	198	228	-0.203533	320	359	-0.165912	202	225	-0.15557	275	253	0.120294	345	354	-0.037153
3533505:2	NA	ORF-42	NA	8	0.573809	0.654771	0.533532	0.132584		7154	5921	0.272909	5135	5097	0.0107159	6298	6206	0.0212301	3862	3973	-0.0408806	12710	12652	0.00659857	3896	4797	-0.300139	8877	4849	0.872385	7827	6730	0.217853
3533509:1	FBgn0037035	CG10589	CG10589	8	-0.232075	0.121218	0.906925	0.0205173		199	172	0.21036	211	183	0.205399	238	291	-0.290058	202	212	-0.069709	262	337	-0.363182	202	209	-0.0491476	301	249	0.273618	337	284	0.246858
3533513:2	FBgn0036571	CG12272	CG12272	8	-0.482762	1.24734	0.252383	0.166655		153	140	0.128105	229	203	0.173868	163	150	0.119909	157	146	0.104796	232	223	0.0570811	208	167	0.316735	290	294	-0.0197633	390	285	0.452512
3533514:2	FBgn0000581	Enhancer of Polycomb	CG7776	2																		124	140	-0.175087							195	200	-0.0365259
3533521:3	FBgn0015778	rasputin	CG9412	4	-0.195583	-0.31889	0.770723	-0.0636091														104	114	-0.13245	106	128	-0.27208	121	122	-0.0118741	226	202	0.161967
3533523:2	FBgn0024728	Slip1	CG1783	7	-0.338191	1.14608	0.295405	0.179477		174	117	0.572579	132	125	0.0786098	120	117	0.0365259				134	128	0.0660892	163	136	0.261265	146	141	0.0502732	250	219	0.190997
3533525:1	FBgn0030013	CG1583	CG1583	8	0.0750694	-1.88743	0.101057	-0.35713		756	849	-0.167378	837	854	-0.0290084	944	1359	-0.525687	784	895	-0.191034	1022	1568	-0.61753	634	1133	-0.837593	1863	2650	-0.508365	1634	1612	0.0195562
3533526:3	NA	ORF-155	NA	8	-0.963579	1.26002	0.248041	0.236385		862	564	0.611993	1035	702	0.560088	766	678	0.176059	748	519	0.527304	1214	1452	-0.258273	819	780	0.0703893	1209	1144	0.0797272	1058	971	0.123796
3533527:2	NA	ORF-154	NA	8	-0.0675454	-1.25898	0.248394	-0.270864		1428	1000	0.513996	652	920	-0.496762	1141	1548	-0.440107	483	603	-0.320135	2057	2079	-0.015348	630	875	-0.473931	1732	2000	-0.207561	1053	1743	-0.727067
3533528:2	FBgn0039600	CG1646	CG1646	8	-0.402462	-1.00448	0.348597	-0.165053		1192	974	0.291391	788	983	-0.318996	1131	1333	-0.237078	544	688	-0.338802	1195	1421	-0.249896	677	854	-0.33508	1756	2095	-0.254657	1386	1273	0.122695
3533529:1	FBgn0039908	Asator	CG11533	8	1.04769	2.14148	0.0694822	0.358022		430	269	0.67673	319	257	0.311788	289	300	-0.053893	240	190	0.337035	396	325	0.285061	287	259	0.148099	431	286	0.591673	581	392	0.567685
3533531:1	FBgn0010704	lethal (2) s5379	CG7085	8	0.0821905	0.6102	0.561009	0.0804313		1703	1457	0.225078	1339	1327	0.0129876	1725	1556	0.148754	1007	1130	-0.166259	2338	2056	0.185435	1333	1140	0.225643	2675	2515	0.0889805	1547	1632	-0.0771679
3533533:2	FBgn0038499	Brf	CG31256	1																											182	204	-0.164631
3533535:1	FBgn0015622	Calnexin 99A	CG11958	8	-0.406082	-0.222313	0.830417	-0.0221194		4381	4289	0.0306189	2928	2906	0.0108809	2698	2935	-0.12147	2553	2556	-0.0016943	5442	5289	0.041142	2055	2119	-0.0442452	5577	5829	-0.0637591	3417	3485	-0.0284284
3533536:1	FBgn0038326	CG5044	CG5044	4	-0.461546	0.393597	0.720184	0.0577777								146	140	0.0605415				163	121	0.429865				116	121	-0.0608822	156	179	-0.198414
3533542:1	FBgn0015287	Replication-factor-C 40kD subunit	CG14999	8	-0.0122983	0.343346	0.741419	0.0467865		645	745	-0.207941	738	736	0.00391505	717	598	0.261828	566	528	0.100264	1115	1122	-0.00902897	791	664	0.252494	1339	1405	-0.0694142	1076	1045	0.0421751
3533543:1	FBgn0013342	n-synaptobrevin	CG17248	8	-0.573809	-1.70746	0.131495	-0.348779		438	661	-0.593719	633	811	-0.357496	617	613	0.00938342	501	515	-0.0397618	966	1838	-0.928042	586	838	-0.51605	946	1303	-0.461925	812	759	0.0973798
3533549:1	FBgn0034345	CG5174	CG5174	8	0.85979	-0.0527999	0.959367	-0.00698425		5030	5652	-0.168203	4236	4287	-0.0172658	6614	5841	0.179308	4298	4647	-0.112634	8624	8980	-0.0583583	5114	4297	0.251122	11217	11434	-0.0276433	5844	6273	-0.102199
3533551:1	FBgn0003008	orange	CG3029	8	-0.12555	-0.83879	0.429297	-0.120188		390	497	-0.349772	344	378	-0.135978	291	321	-0.141554	306	352	-0.202044	535	516	0.0521678	403	348	0.211693	754	907	-0.266538	639	699	-0.129477
3533553:2	FBgn0034876	wing morphogenesis defect	CG3957	8	-0.455159	-1.42548	0.197049	-0.272656		4072	3560	0.19386	2365	2591	-0.131669	2640	4101	-0.635438	1812	2199	-0.279265	4056	5169	-0.349828	1475	2313	-0.64905	5185	7021	-0.437333	2591	2405	0.107472
3533555:1	FBgn0027569	CG7207	CG7207	8	0.19911	1.31251	0.230744	0.243844		219	257	-0.230837	340	232	0.55141	245	219	0.161851	627	404	0.63411	305	304	0.00473792	221	214	0.0464356	347	272	0.351329	464	344	0.431716
3533556:4	FBgn0030634	CG9164	CG9164	8	0.684863	-0.31915	0.758926	-0.0422171		190	202	-0.0883559	286	243	0.235059	145	163	-0.168819	149	152	-0.028759	244	269	-0.140725	202	197	0.0361597	257	300	-0.223194	322	313	0.040898
3533558:1	FBgn0085411	CG34382	CG34382	8	-0.754346	4.58339	0.00253355	1.04389		378	127	1.57356	411	211	0.961895	292	164	0.832273	261	148	0.818453	568	218	1.38156	349	194	0.84717	406	139	1.54639	321	245	0.389792
3533559:1	FBgn0005648	Pabp2	CG2163	8	0.866823	0.682555	0.516832	0.0948284		8230	8863	-0.106903	6768	6378	0.0856255	10164	8291	0.29385	6205	6546	-0.0771824	23509	20368	0.206909	7979	7013	0.186176	20405	17047	0.259405	10373	11035	-0.0892534
3533560:1	FBgn0038633	CG14303	CG14303	1																											165	184	-0.15724
3533563:1	FBgn0024432	Dynein light chain 90F	CG12363	8	0.442651	0.9812	0.359182	0.180115		3238	2633	0.298395	3633	3213	0.17724	4252	3482	0.288225	2347	2198	0.0946265	4662	2882	0.693879	2271	2193	0.0504219	5353	4695	0.189222	2439	3111	-0.351089
3533564:2	NA	X-40	NA	8	0.266067	-0.0774929	0.9404	-0.0157554		1161	860	0.432959	731	618	0.242265	780	1090	-0.482782	724	614	0.237751	1289	1385	-0.103634	655	798	-0.284894	1882	2492	-0.405037	1424	1208	0.237329
3533566:1	FBgn0024891	ferrochelatase	CG2098	8	2.19034	-1.855	0.105986	-0.251343		850	1142	-0.426028	936	1130	-0.271742	914	1222	-0.418978	774	820	-0.0832903	1360	1601	-0.235367	815	876	-0.104131	1741	2312	-0.409225	1344	1403	-0.0619819
3533567:1	NA	ORF-160	NA	8	0.714913	-0.230584	0.824232	-0.0462393		216	147	0.555215	200	240	-0.263034	222	229	-0.0447879	171	163	0.0691244	255	288	-0.175572	198	285	-0.525461	279	232	0.26614	231	275	-0.251539
3533568:1	FBgn0038307	mitochondrial ribosomal protein S10	CG4247	8	-0.355263	-2.92497	0.0221824	-0.380378		1765	2135	-0.274568	1135	1701	-0.583691	1354	1981	-0.549001	1084	1523	-0.490551	2069	2393	-0.209887	1122	1381	-0.299641	3683	4679	-0.345319	2135	2611	-0.290366
3533570:2	FBgn0037261	CG9775	CG9775	8	0.0807782	-2.85835	0.024395	-0.319442		6830	8776	-0.361678	4649	6230	-0.422312	6843	9344	-0.449411	4078	4879	-0.258724	11156	12952	-0.215355	4015	4969	-0.307556	10820	13567	-0.326401	6007	6968	-0.2141
3533571:1	NA	ORF-2	NA	8	-0.282744	-1.79683	0.115419	-0.332357		356	487	-0.452045	402	434	-0.1105	373	419	-0.167775	275	382	-0.474141	786	1058	-0.428738	403	583	-0.532716	401	344	0.221194	484	794	-0.714132
3533574:1	FBgn0022343	CG3760	CG3760	8	0.173815	-1.17256	0.279327	-0.195152		19588	21843	-0.157201	6160	7003	-0.185043	10869	10875	-0.000796189	9356	10682	-0.191218	8862	8225	0.107617	8613	9633	-0.161469	11316	13451	-0.249349	4278	7065	-0.723753
3533575:1	FBgn0039802	dj-1beta	CG1349	8	-0.749166	-0.569742	0.586663	-0.0756014		3562	4067	-0.191277	2974	3190	-0.101152	3659	4291	-0.229864	2407	2260	0.0909134	5226	5649	-0.112288	2333	2542	-0.123778	7186	7937	-0.143405	4591	3980	0.20604
3533579:1	FBgn0000259	Casein kinase II beta subunit	CG15224	8	0.210734	-0.870824	0.412716	-0.112846		19029	20095	-0.0786368	6849	8953	-0.386478	14379	16330	-0.183561	8788	9776	-0.153709	24483	25278	-0.046102	7815	8403	-0.104659	30028	31001	-0.0460064	15335	14344	0.0963808
3533580:1	FBgn0023171	ribonuclease H1	CG8729	8	-0.433022	0.217291	0.834179	0.0322274		1002	1102	-0.137242	752	695	0.11372	775	634	0.289713	491	485	0.0177383	1441	1358	0.0855869	567	559	0.0205005	1023	895	0.192847	740	927	-0.325044
3533582:5	FBgn0004924	Topoisomerase 1	CG6146	8	0.236689	0.452602	0.664529	0.0709239		429	422	0.0237346	358	416	-0.216624	251	236	0.0889005	279	319	-0.193291	580	516	0.168682	290	283	0.0352508	514	378	0.443382	572	492	0.217357
3533583:1	FBgn0038545	CG7713	CG7713	8	-0.172306	0.740486	0.483097	0.129678		413	366	0.174298	324	286	0.179979	354	375	-0.0831412	356	335	0.0877161	589	376	0.647535	270	217	0.315264	688	768	-0.158698	506	552	-0.125531
3533589:1	FBgn0041191	Rheb	CG1081	8	0.0514674	-0.263753	0.799566	-0.0546395		419	502	-0.260737	867	625	0.472176	681	679	0.00424322	427	399	0.0978473	872	1209	-0.471414	497	434	0.195551	640	964	-0.590961	685	632	0.116179
3533591:1	FBgn0031037	CG14207	CG14207	8	1.53359	-1.12415	0.298017	-0.125598		3854	4350	-0.174659	3409	3572	-0.0673835	4646	4950	-0.0914394	2317	2375	-0.0356695	5021	5324	-0.0845358	2717	2851	-0.0694535	6135	7585	-0.306086	3323	3753	-0.175558
3533592:2	FBgn0031879	SP1070	CG9138	2																		167	154	0.116918							127	144	-0.18124
3533594:2	FBgn0034970	yorkie	CG4005	8	0.164169	0.0198142	0.984745	0.00190143		10467	10837	-0.0501174	8005	8019	-0.00252094	9831	10323	-0.0704522	5971	5755	0.0531566	15330	15278	0.004902	6445	6343	0.023015	16890	16829	0.00521988	8614	8309	0.0520085
3533595:1	FBgn0039691	CG1972	CG1972	8	0.212214	1.01584	0.343523	0.146793		377	432	-0.196467	560	514	0.123658	507	430	0.237649	395	322	0.294792	703	617	0.188254	564	436	0.371367	777	789	-0.0221107	770	681	0.177204
3533596:1	NA	X-36	NA	0
3533598:2	FBgn0000180	big brain	CG4722	8	0.276366	1.71008	0.130994	0.301354		672	541	0.312833	425	397	0.0983238	414	386	0.10103	407	386	0.0764279	713	635	0.167145	474	373	0.345711	642	346	0.891801	955	715	0.417557
3533599:1	FBgn0036104	CG6418	CG6418	8	-0.422615	-1.23258	0.257519	-0.23918		199	251	-0.334919	261	264	-0.0164881	191	249	-0.382573	175	205	-0.228269	272	516	-0.923764	245	255	-0.0577155	303	317	-0.065165	328	307	0.0954572
3533600:1	FBgn0027600	obstructor-B	CG4778	8	0.162338	-0.375696	0.718269	-0.0740527		521	529	-0.0219843	419	486	-0.214006	323	357	-0.14439	320	386	-0.270529	710	523	0.441008	432	377	0.196467	731	694	0.0749357	497	782	-0.653923
3533604:1	NA	ORF-104	NA	8	0.53517	0.280197	0.787426	0.0461164		267	337	-0.335909	437	372	0.232331	401	325	0.303163	349	318	0.1342	613	742	-0.275532	362	371	-0.0354295	545	481	0.180219	580	517	0.165889
3533605:2	FBgn0002607	Ribosomal protein L19	CG2746	8	0.535872	-0.489894	0.639188	-0.0603047		34608	41247	-0.253184	15065	16156	-0.100869	36214	35348	0.0349189	18108	18897	-0.06153	52526	47844	0.134694	15867	16080	-0.019238	58457	60043	-0.0386203	21883	24767	-0.178609
3533606:1	FBgn0043806	CG32032	CG32032	8	-0.30207	1.51256	0.174152	0.316312		958	1290	-0.429274	1519	1042	0.543767	1595	1104	0.530816	1158	771	0.586832	2309	1871	0.303459	1723	1093	0.656629	2069	2034	0.024614	1955	1573	0.31365
3533607:1	FBgn0031717	Oscillin	CG6957	8	0.134032	0.0320642	0.975316	0.00899903		1887	1918	-0.0235083	1629	1568	0.055061	1101	1283	-0.220707	943	1373	-0.542002	2312	1895	0.286944	1724	727	1.24573	2666	3443	-0.368989	1895	2433	-0.360538
3533608:1	FBgn0014869	Phosphoglyceromutase	CG1721	8	-1.12729	-1.09154	0.311174	-0.167132		1559	2120	-0.443443	1192	1507	-0.338295	2003	1986	0.0122968	1245	1187	0.0688258	2501	3128	-0.322735	1232	1354	-0.136225	3305	3983	-0.269205	2289	2148	0.0917235
3533609:1	FBgn0032455	CG5792	CG5792	8	-0.136963	-0.225662	0.827911	-0.0255193		2309	2504	-0.116966	1405	1464	-0.0593454	2278	2221	0.0365584	1639	1702	-0.0544152	3427	3284	0.0614921	1275	1161	0.135129	4094	4371	-0.0944523	2709	2928	-0.112155
3533613:1	FBgn0003275	RNA polymerase II 18kD subunit	CG1163	8	-0.430614	-1.46596	0.186086	-0.181837		6022	6938	-0.204277	2765	3275	-0.244215	4177	4975	-0.252229	3479	3867	-0.152542	10015	11489	-0.198091	3333	3089	0.109681	12423	14794	-0.251999	5738	6876	-0.261022
3533616:2	FBgn0029822	CG12236	CG12236	8	0.484686	-0.243358	0.814706	-0.04265		1211	1609	-0.409965	1570	1306	0.26561	1420	1276	0.154263	1111	1089	0.0288549	2684	3373	-0.329648	1572	1283	0.29308	2918	3353	-0.200473	2247	2481	-0.142922
3533618:1	FBgn0035338	CG13800	CG13800	8	-0.0189356	0.0449777	0.965381	0.00825112		482	628	-0.381731	777	611	0.346742	735	661	0.153094	500	485	0.0439433	1041	1352	-0.377125	781	610	0.356513	899	1007	-0.163671	809	761	0.0882432
3533619:1	FBgn0015286	Ras-related protein	CG2849	8	-1.09962	-2.28412	0.0562931	-0.274008		3535	4626	-0.388055	3402	3634	-0.0951753	3692	4275	-0.211522	2293	2674	-0.221763	6087	8374	-0.460186	2827	3344	-0.242303	7335	8977	-0.291436	3688	4483	-0.281626
3533620:1	FBgn0035867	CG13671	CG13671	8	-0.15884	0.721592	0.493937	0.150781		132	160	-0.277534	202	153	0.400824	172	121	0.507402	136	115	0.241973	164	208	-0.342888	199	130	0.614257	200	220	-0.137504	263	229	0.199715
3533622:1	FBgn0086378	Apoptosis-linked gene-2	CG40410	8	0.13257	-0.0526391	0.95949	-0.010571		1709	1400	0.287726	1426	1670	-0.227874	1991	2043	-0.037196	1181	1076	0.134331	2922	2026	0.528322	1255	1460	-0.218281	4039	3972	0.0241325	1515	2258	-0.575728
3533623:1	FBgn0002183	dre4	CG1828	8	-1.22591	-0.607829	0.562494	-0.109145		317	344	-0.117926	314	311	0.01385	260	311	-0.258403	221	303	-0.455271	586	821	-0.486482	390	402	-0.0437214	767	677	0.180071	801	653	0.294719
3533624:1	FBgn0031035	Ribosomal protein S10b	CG14206	7	1.35496	-0.580588	0.582652	-0.112187		27656	29728	-0.10423	11613	14510	-0.321307	19650	19982	-0.0241717	14846	15671	-0.078023	50358	41350	0.284334	14692	15320	-0.0603855				18308	25562	-0.481527
3533625:1	FBgn0027948	mini spindles	CG5000	8	0.265608	0.557506	0.594552	0.0907329		2890	3196	-0.145198	3580	2819	0.344776	3743	3025	0.30726	2254	1958	0.203107	4979	5686	-0.191558	2634	2563	0.0394219	3446	2748	0.326541	3264	3643	-0.158486
3533626:2	FBgn0033108	CG15236	CG15236	8	1.19336	2.29383	0.0554933	0.440116		883	815	0.115613	1868	1056	0.822885	1179	741	0.670018	1081	750	0.527404	2626	2765	-0.0744126	1466	1075	0.447548	1751	1048	0.74054	1884	1561	0.271328
3533627:1	FBgn0015324	Vacuolar H[+]-ATPase 26kD E subunit	CG1088	8	0.488775	0.558892	0.593656	0.0966799		21509	18448	0.221476	8771	8306	0.0785875	20649	18178	0.183878	13363	11629	0.200517	26163	17856	0.551119	8806	10688	-0.279433	34912	34313	0.0249677	11484	13262	-0.207673
3533628:1	FBgn0027844	Carbonic anhydrase 1	CG7820	8	0.309699	2.38212	0.0487297	0.511829		963	1140	-0.243426	1721	1425	0.272285	2360	1593	0.567041	2046	989	1.04876	3573	2316	0.625501	1978	1228	0.687732	4132	3085	0.42157	3853	2347	0.715164
3533630:1	FBgn0250818	CG34360	CG34360	6	-0.716898	3.4634	0.0179764	0.521758		170	132	0.364997				180	120	0.584963				165	136	0.278859	162	128	0.33985	235	134	0.810428	367	218	0.751452
3533631:1	FBgn0029959	Rab39	CG12156	8	0.516911	-0.147025	0.887257	-0.0202532		161	138	0.222392	186	180	0.0473057	158	180	-0.188072	136	129	0.0762356	128	138	-0.108524	130	118	0.139725	151	174	-0.204539	159	176	-0.146549
3533633:2	NA	X-35	NA	8	-0.210734	-2.08068	0.0760091	-0.340904		195	294	-0.592342	210	240	-0.192645	217	224	-0.0458037	242	280	-0.21042	299	425	-0.507317	245	264	-0.107756	480	770	-0.681824	323	423	-0.389123
3533636:1	FBgn0028490	CG31705	CG31705	8	0.984805	-0.58754	0.575295	-0.111248		621	1015	-0.708815	789	1021	-0.371886	1051	1056	-0.00684717	738	727	0.0216655	1884	1732	0.12136	750	782	-0.060278	1625	1340	0.278207	1476	1653	-0.163394
3533637:1	FBgn0035371	CG9977	CG9977	8	0.742754	0.603306	0.565333	0.117369		3908	5275	-0.432741	5444	3905	0.479345	6569	5547	0.243966	3938	3067	0.360635	8202	8854	-0.110354	4651	3423	0.44228	7668	7212	0.0884509	5255	5761	-0.132628
3533640:1	FBgn0037347	CG1427	CG1427	8	-0.347929	-1.50167	0.176877	-0.291075		255	427	-0.743739	426	491	-0.20487	522	425	0.296587	275	423	-0.621226	658	786	-0.256442	475	554	-0.221958	659	723	-0.133717	342	465	-0.443234
3533641:1	FBgn0082831	protein partner of snf	CG6525	8	0.0234779	0.389138	0.708741	0.0632222		1442	1127	0.355584	1088	949	0.197199	1082	1173	-0.116503	949	945	0.00609376	2068	2248	-0.120406	1105	1331	-0.268464	2001	1890	0.0823349	2131	1649	0.369939
3533643:1	FBgn0038679	CG6040	CG6040	6	-0.722731	-0.796094	0.462083	-0.0910668		153	125	0.291604	132	166	-0.330645							134	159	-0.246794	116	124	-0.0962153	121	113	0.0986843	215	258	-0.263034
3533645:1	FBgn0037968	CG12213	CG12213	8	0.252038	-0.668306	0.525355	-0.137522		484	505	-0.0612763	775	589	0.395929	527	578	-0.133267	420	430	-0.0339473	864	1327	-0.619065	605	698	-0.206292	914	1411	-0.626452	851	749	0.184193
3533646:1	FBgn0000711	flap wing	CG2096	8	-0.29817	1.17599	0.27804	0.196428		3669	2196	0.740509	1952	1896	0.0419941	3391	3351	0.0171191	1810	1590	0.186963	3889	3306	0.234313	1784	1834	-0.039878	6680	6141	0.121374	3374	2800	0.269033
3533648:2	NA	ORF-10	NA	8	0.506803	-0.5905	0.573417	-0.0962749		426	456	-0.0981804	462	457	0.0156987	400	365	0.132104	407	438	-0.105902	1091	1541	-0.498216	502	547	-0.123853	458	391	0.228179	608	759	-0.320029
3533651:2	FBgn0020513	ade5	CG3989	8	0.274785	1.6221	0.148812	0.185931		6551	6256	0.0664746	4724	3858	0.292156	5965	5136	0.215877	4648	3726	0.318982	9826	8468	0.214583	3561	3448	0.0465227	11580	10423	0.151865	6658	5873	0.180991
3533655:1	FBgn0039303	CG11857	CG11857	8	0.33704	-0.00671612	0.994829	-0.00108918		2502	2594	-0.0520967	2247	2154	0.0609819	2332	2895	-0.311996	1737	1583	0.133936	2962	2496	0.246954	1916	1539	0.316104	3634	4397	-0.274961	2054	2244	-0.127636
3533656:2	FBgn0015737dup	Hemomucin_dup	CG3373	2												232	204	0.185556													235	264	-0.167877
3533658:1	FBgn0010222	NAD-dependent methylenetetrahydrofolate dehydrogenase	CG18466	8	-0.0991275	-0.0962091	0.926051	-0.0129037		382	438	-0.197358	300	316	-0.0749621	342	356	-0.0578809	274	262	0.0646091	443	385	0.202448	242	225	0.105082	701	821	-0.227968	502	474	0.0828003
3533660:1	FBgn0029506	Tetraspanin 42Ee	CG10106	8	0.200614	2.63966	0.0334399	0.471342		5377	2758	0.963179	3303	2546	0.375545	4065	3511	0.211373	3387	2260	0.583685	6368	3961	0.684976	2596	2374	0.12897	11022	9121	0.273122	4632	3164	0.549886
3533661:1	FBgn0032401	CG6792	CG6792	7	1.18623	0.186363	0.857446	0.0382231		334	426	-0.351005	456	363	0.329064	392	345	0.184257	326	326		576	728	-0.33787	431	353	0.28802	542	592	-0.127304	630	518	0.2824
3533662:1	FBgn0039338	XNP	CG4548	8	-0.116956	0.118159	0.909261	0.0206046		491	446	0.138679	489	543	-0.151118	419	383	0.129606	343	348	-0.0208787	667	547	0.286146	287	349	-0.282176	525	397	0.403178	499	631	-0.3386
3533664:1	FBgn0003075	Phosphoglycerate kinase	CG3127	8	0.149279	-1.43423	0.194631	-0.216145		173	227	-0.39192	162	220	-0.44151	180	226	-0.328326	145	149	-0.0392594	217	211	0.040452	160	188	-0.232661	347	448	-0.368563	313	306	0.032631
3533666:1	FBgn0052113	CG32113	CG32113	5	0.249397	-0.571478	0.598255	-0.0805872		117	114	0.0374747										132	144	-0.125531	134	108	0.311202	108	121	-0.163976	196	270	-0.462106
3533671:2	FBgn0001233	Heat shock protein 83	CG1242	8	-0.591096	-2.22189	0.0617047	-0.291445		3937	4757	-0.272955	2976	3704	-0.31571	3730	4525	-0.278742	2467	3053	-0.30747	7176	7193	-0.00341371	1652	2122	-0.361211	5981	7197	-0.267009	2745	3950	-0.525047
3533672:2	NA	X-11	NA	8	-0.227496	2.11657	0.0720852	0.346507		6944	5208	0.415037	6039	5157	0.227778	7481	5557	0.428925	4157	3875	0.101346	10327	10413	-0.0119646	5232	4167	0.328353	11135	7072	0.654911	7662	4959	0.627672
3533673:2	FBgn0020439	fau	CG6544	1																											137	189	-0.46421
3533676:1	NA	ORF-143	NA	8	1.45585	-0.138277	0.893915	-0.0309188		111	162	-0.545434	185	188	-0.0232074	211	159	0.408216	271	167	0.698445	214	233	-0.122719	185	241	-0.381508	168	180	-0.0995357	328	372	-0.181607
3533677:2	FBgn0039560	CG5514	CG5514	8	-0.794048	1.24381	0.253605	0.162595		227	199	0.189924	345	328	0.0729005	256	193	0.407543	153	131	0.223965	234	204	0.197939	189	186	0.0230836	202	172	0.231947	183	189	-0.0465426
3533678:1	FBgn0013997	Neurexin IV	CG6827	8	0.234131	2.27746	0.0568487	0.502335		1337	615	1.12034	1052	720	0.547066	1055	864	0.28814	943	568	0.731367	1509	1144	0.399506	827	839	-0.0207835	1996	1903	0.0688362	1783	966	0.884212
3533681:1	FBgn0015391	gluon	CG11397	8	0.725755	0.176234	0.8651	0.0296824		1125	1084	0.0535602	1063	886	0.262763	958	866	0.145659	933	878	0.0876561	1927	2285	-0.245838	829	1081	-0.382923	1059	824	0.361986	1470	1517	-0.0454049
3533683:1	FBgn0011577	division abnormally delayed	CG4974	8	0.765062	-1.75772	0.122208	-0.241836		188	198	-0.0747678	155	209	-0.431235	147	185	-0.331709	125	145	-0.214125	156	203	-0.379934	134	166	-0.30895	225	267	-0.246915	222	214	0.0529489
3533684:1	FBgn0038366	CG4576	CG4576	8	-1.03626	-0.246944	0.812037	-0.0420536		442	584	-0.401922	408	440	-0.108934	539	513	0.0713264	453	445	0.0257057	765	851	-0.153699	508	374	0.44179	986	1179	-0.257904	994	962	0.047209
3533685:2	FBgn0028582	liquid facets	CG8532	1																											181	160	0.177918
3533689:1	FBgn0015754	Lissencephaly-1	CG8440	8	0.387678	-0.262026	0.800844	-0.0451496		1847	1919	-0.0551708	2018	1572	0.360325	1856	2116	-0.189143	1189	1132	0.0708748	2505	3313	-0.403328	1522	1743	-0.195604	3455	4004	-0.212756	2527	2105	0.263605
3533692:2	FBgn0037855	CG6621	CG6621	8	1.37187	-2.2262	0.061314	-0.270659		311	427	-0.457321	403	480	-0.252255	328	361	-0.138303	294	358	-0.284143	467	501	-0.101388	261	340	-0.381485	383	456	-0.251689	413	508	-0.298687
3533693:1	FBgn0029176	Ef1gamma	CG11901	8	0.939096	1.0881	0.312588	0.12588		25303	20965	0.271326	14177	13921	0.0262894	29087	24881	0.22533	12113	11377	0.090436	28265	24751	0.19153	14748	14991	-0.0235773	23355	21356	0.12909	18448	17253	0.0966172
3533694:1	FBgn0032846	CG10721	CG10721	8	-0.83929	-1.91535	0.0969916	-0.257964		553	689	-0.317225	430	594	-0.466126	508	618	-0.282778	438	546	-0.31797	798	959	-0.265142	493	527	-0.0962153	1048	1330	-0.343788	855	840	0.0255351
3533695:1	FBgn0036889	CG14100	CG14100	8	-0.0403189	-1.5424	0.166881	-0.243073		329	423	-0.36257	363	461	-0.344797	333	410	-0.300102	304	316	-0.0558532	495	685	-0.468675	362	385	-0.0888687	677	934	-0.464267	711	645	0.14055
3533696:2	FBgn0032015	CG7830	CG7830	8	0.117949	-0.616573	0.557028	-0.109647		244	223	0.129837	209	257	-0.298265	175	232	-0.40677	147	167	-0.184032	268	197	0.444037	151	186	-0.300754	333	370	-0.152003	267	288	-0.109229
3533702:1	FBgn0002466	sticky	CG10522	8	-0.0702888	-0.916006	0.390129	-0.181308		2616	2305	0.182596	1653	1817	-0.136472	2136	2422	-0.181287	1335	1493	-0.161374	3074	3441	-0.162711	977	1716	-0.812619	1847	1559	0.244563	1417	1900	-0.42316
3533703:1	FBgn0033672	rhomboid-7	CG8972	8	-1.34715	4.84026	0.00187719	0.612405		1623	911	0.83314	1303	918	0.505271	1202	883	0.444952	955	605	0.658566	1473	1039	0.503562	1317	806	0.708404	2652	1797	0.56149	2249	1400	0.683857
3533704:1	FBgn0034803	CG9849	CG9849	8	0.452576	-0.751842	0.47666	-0.106579		6545	6187	0.0811532	3204	3879	-0.275811	3765	4193	-0.155333	3566	3879	-0.121378	8943	8144	0.135021	3126	3190	-0.0292386	11595	12408	-0.0977678	4959	6495	-0.38928
3533705:2	FBgn0058160	CG40160	CG40160	8	-0.880804	1.05502	0.326465	0.134707		212	213	-0.00678917	273	227	0.266209	176	187	-0.0874628	187	173	0.112266	294	249	0.23967	232	189	0.295739	309	287	0.106556	301	271	0.151471
3533706:1	FBgn0040005	CG17883	CG17883	3						123	103	0.256014																117	108	0.115477	148	131	0.17603
3533709:1	FBgn0000634	Fasciclin 1	CG6588	8	-0.136462	0.0789377	0.939291	0.0111163		541	525	0.0433112	590	605	-0.0362202	535	467	0.196116	377	420	-0.155825	731	807	-0.142697	537	546	-0.0239789	785	627	0.324227	633	686	-0.116003
3533710:1	FBgn0050001	CG30001	CG30001	8	-0.530883	-1.77562	0.119055	-0.23035		327	457	-0.482904	427	549	-0.36257	443	472	-0.0914802	383	432	-0.173687	612	687	-0.166778	471	519	-0.140007	895	1111	-0.311899	611	661	-0.113478
3533711:1	FBgn0041707	7B2	CG1168	8	0.717961	0.395303	0.704389	0.0603824		4066	4731	-0.218535	3947	4490	-0.185959	7342	6100	0.267364	3878	3254	0.253099	10683	9739	0.133471	3929	4177	-0.088305	12398	12019	0.0447905	6992	5770	0.277134
3533716:2	FBgn0039014	CG6982	CG6982	8	0.369187	0.0810579	0.937665	0.0191174		369	223	0.726577	280	231	0.277534	238	316	-0.408963	239	192	0.315904	255	307	-0.267741	162	194	-0.260063	306	437	-0.514102	336	276	0.283793
3533717:2	FBgn0037853	CG14696	CG14696	1																											185	199	-0.105243
3533718:2	FBgn0000054	Adh transcription factor 1	CG15845	8	0.346297	0.492409	0.637498	0.0506038		907	802	0.1775	756	732	0.0465426	652	635	0.0381154	484	495	-0.0324215	1289	1300	-0.0122594	715	693	0.0450879	1268	1204	0.0747194	1115	1064	0.0675456
3533724:1	FBgn0029067	lethal (1) G0269	CG1696	8	1.65529	-3.17331	0.0156356	-0.537055		720	900	-0.321928	452	790	-0.80553	666	1049	-0.655421	509	638	-0.325891	946	1058	-0.161428	462	705	-0.60973	1263	1830	-0.534989	501	923	-0.88152
3533726:1	FBgn0033055	CG7861	CG7861	8	-0.124671	5.21384	0.00123412	1.0363		1276	919	0.473492	2579	1140	1.17778	2217	895	1.30865	1710	767	1.1567	2576	1426	0.853159	2594	879	1.56124	3067	1692	0.858099	3037	1626	0.90132
3533727:1	FBgn0036184	CG7351	CG7351	8	-0.372664	-0.279953	0.787605	-0.0339093		2228	2433	-0.126987	2039	2137	-0.0677251	2274	2585	-0.184932	1639	1707	-0.0586472	3862	3968	-0.0390639	2059	1872	0.137363	5550	5818	-0.0680355	3461	3148	0.136753
3533729:1	FBgn0024992	CG2658	CG2658	8	-0.307606	-0.807847	0.445759	-0.124061		767	1137	-0.567934	1058	1233	-0.220833	1157	1111	0.05853	896	915	-0.030273	2354	2402	-0.0291218	1135	1100	0.0451888	2539	2613	-0.0414467	1942	2241	-0.206599
3533731:2	FBgn0036856	CG9666	CG9666	8	-1.19716	0.194717	0.851145	0.0235027		1019	934	0.12566	930	886	0.069924	937	983	-0.0691424	712	683	0.0599917	1397	1380	0.0176638	949	825	0.202014	2006	2124	-0.0824622	1329	1460	-0.135627
3533732:1	FBgn0041184	Suppressor of cytokine signaling at 36E	CG15154	8	0.0330263	0.989352	0.355448	0.19162		691	763	-0.142997	878	644	0.44716	804	632	0.347271	698	511	0.449904	1019	1138	-0.159347	810	532	0.606496	1256	1445	-0.202233	1178	1035	0.186709
3533736:1	NA	ORF-5	NA	8	-0.342887	3.3738	0.0118586	0.621109		482	390	0.305559	806	410	0.975156	676	363	0.897054	452	315	0.520971	855	752	0.185192	611	442	0.467126	602	330	0.867297	927	551	0.750517
3533737:2	FBgn0036672	Limpet	CG32171	1																											201	226	-0.169127
3533738:2	FBgn0086706	pixie	CG5651	8	0.453854	0.611405	0.560255	0.100197		4991	4792	0.058701	4672	4436	0.0747809	7257	5318	0.448489	3432	3274	0.0679952	8943	6969	0.359807	3849	3583	0.103316	8598	8436	0.027442	4195	5306	-0.338954
3533739:1	NA	ORF-113	NA	8	1.05234	-1.02206	0.340769	-0.186354		751	696	0.109726	580	636	-0.132974	583	767	-0.395731	406	535	-0.398059	835	1156	-0.469293	489	688	-0.492574	746	642	0.216602	931	886	0.0714745
3533742:1	FBgn0032414	CG17211	CG17211	8	0.0915093	0.999559	0.350816	0.230812		564	568	-0.0101958	852	608	0.486782	789	673	0.229419	646	510	0.341037	1006	1314	-0.385335	653	652	0.00221103	532	255	1.06093	878	807	0.121652
3533745:1	FBgn0035226	Puromycin sensitive aminopeptidase	CG1009	8	-0.135985	0.0672344	0.948275	0.0139266		474	400	0.244887	403	516	-0.356591	426	331	0.364022	272	331	-0.283225	604	437	0.466915	286	322	-0.171046	677	561	0.271155	409	549	-0.424705
3533747:1	NA	X-41	NA	8	-1.22992	2.46057	0.0434291	0.511856		7781	4939	0.655737	6576	4152	0.663404	7799	5442	0.519152	5221	4401	0.246495	13036	8098	0.686864	5029	3966	0.342587	14422	6739	1.09766	5904	6403	-0.117055
3533755:1	NA	ORF-11	NA	8	-0.709065	-0.43938	0.67363	-0.0673699		482	609	-0.337409	549	515	0.0922337	635	542	0.228464	603	540	0.159199	1018	1242	-0.286928	537	587	-0.128438	1032	1128	-0.128324	1038	1142	-0.137756
3533760:3	FBgn0004636	Roughened	CG1956	8	-1.23454	2.09845	0.0740408	0.337762		6953	7177	-0.0457453	6310	4389	0.523748	7595	4970	0.611804	5730	4097	0.483967	13887	11955	0.216121	5783	4163	0.474195	12321	9817	0.327765	7721	7153	0.110239
3533762:1	FBgn0025684	CG15438	CG15438	3																		142	123	0.207233				120	134	-0.159199	192	176	0.125531
3533767:1	FBgn0038596	CG14312	CG14312	8	0.170315	-0.409412	0.694475	-0.0605563		7825	6814	0.199589	4745	5120	-0.109736	6021	7703	-0.355417	3224	3913	-0.279423	8372	8151	0.0385952	3720	3430	0.117094	10567	10437	0.0178588	5449	5893	-0.113011
3533768:2	FBgn0000109	Adenine phosphoribosyltransferase	CG18315	8	0.825152	1.44256	0.192353	0.182507		1457	1342	0.118616	1428	1410	0.0183008	1493	1382	0.111457	1169	962	0.281166	2016	1479	0.446874	1184	1057	0.163694	2727	2495	0.128275	1704	1492	0.191678
3533769:1	FBgn0061209	His2B:CG17949	CG17949	8	0.23938	-1.76518	0.120884	-0.308848		180	196	-0.122857	150	200	-0.415037	234	206	0.183864	139	213	-0.615769	231	304	-0.396178	149	229	-0.620035	257	294	-0.194048	215	263	-0.290726
3533771:1	FBgn0017453	Zn72D	CG5215	8	0.675728	0.149927	0.885051	0.0365298		1080	647	0.739194	572	613	-0.0998719	459	521	-0.182789	257	317	-0.302714	1203	818	0.556464	343	512	-0.577935	427	331	0.367405	362	418	-0.207513
3533772:1	FBgn0037954	glorund	CG6946	8	0.644336	1.23733	0.255858	0.223064		14879	11572	0.362639	10624	10651	-0.00366184	16719	13436	0.315385	8813	8184	0.106827	25593	18000	0.507752	4687	4886	-0.0599891	16233	10244	0.66415	7176	7737	-0.108594
3533773:1	FBgn0028425	JhI-21	CG12317	8	-0.215756	-0.404179	0.698144	-0.080236		630	505	0.319068	334	355	-0.0879709	306	448	-0.549967	300	328	-0.128733	469	548	-0.224588	310	380	-0.293731	944	1059	-0.165844	844	601	0.489878
3533781:1	FBgn0037239	CG11739	CG11739	8	-1.47789	-0.544216	0.603188	-0.0639521		1837	2182	-0.248299	1251	1389	-0.150965	1323	1414	-0.0959691	1441	1493	-0.0511438	3052	3175	-0.0570016	1373	1283	0.0978105	4417	4486	-0.0223628	2579	2550	0.0163145
3533782:1	FBgn0030465	CG15743	CG15743	8	-0.392819	0.124824	0.904172	0.0202626		6149	7211	-0.229848	5896	5223	0.174858	8990	9288	-0.0470469	4256	3932	0.114235	10617	13297	-0.324725	6251	5059	0.305235	10633	11389	-0.0990924	8645	7177	0.268485
3533784:1	FBgn0036004	CG3654	CG3654	8	-0.537269	-0.53588	0.608639	-0.120251		1647	1204	0.452005	1153	1166	-0.0161753	1016	1198	-0.237728	1029	1132	-0.137631	2712	2971	-0.131591	797	1247	-0.64581	1303	992	0.393425	1155	1798	-0.6385
3533785:1	FBgn0038876	CG5919	CG5919	8	0.194548	-0.0868064	0.933256	-0.0112112		790	796	-0.0109158	597	693	-0.215124	775	702	0.142725	609	666	-0.12908	1584	1488	0.0901978	757	715	0.0823501	2137	1985	0.106448	1512	1685	-0.15629
3533787:1	FBgn0032350	CG6287	CG6287	8	-0.862726	-1.94135	0.0933498	-0.490775		484	754	-0.639557	363	604	-0.734579	239	474	-0.987876	177	321	-0.858824	332	408	-0.297386	326	217	0.587177	347	483	-0.477088	412	590	-0.518071
3533790:1	FBgn0031882	Rab30	CG9100	8	0.911254	0.451243	0.665462	0.0639632		2573	2418	0.0896372	1324	1277	0.0521446	2019	2293	-0.183595	1916	1690	0.181074	4573	3535	0.371431	1015	1080	-0.0895516	4315	3929	0.135198	2387	2462	-0.0446322
3533791:1	FBgn0051126	CG31126	CG31126	8	-0.47186	-0.824962	0.4366	-0.105056		1939	2069	-0.0936208	1706	1958	-0.198763	1795	2163	-0.26905	1265	1443	-0.189934	2558	2425	0.0770315	1539	1538	0.000937728	3684	4279	-0.216001	2548	2463	0.0489486
3533792:2	FBgn0034455	CG11007	CG11007	8	-0.466032	-0.450002	0.666314	-0.0751055		557	531	0.0689655	413	440	-0.0913617	379	538	-0.505408	361	384	-0.0891075	446	395	0.175191	313	296	0.0805655	840	1083	-0.366572	582	533	0.126884
3533793:1	FBgn0000404	Cyclin A	CG5940	8	-0.254605	1.23679	0.256046	0.177494		8734	9507	-0.122348	8624	6501	0.407696	13015	10328	0.333614	5806	4964	0.226041	15544	15101	0.0417137	6654	5749	0.210911	17117	16741	0.0320442	8466	6923	0.290283
3533794:1	FBgn0015828	Transcription factor IIEalpha	CG10415	8	-1.08552	0.859225	0.418666	0.147658		1501	1941	-0.370876	2073	1705	0.281948	1896	1454	0.382932	1653	1376	0.264606	3324	2886	0.203849	1863	1403	0.409113	3227	3231	-0.00178717	2524	2504	0.0114773
3533796:3	FBgn0035321	CG1275	CG1275	8	-0.0476153	-0.588679	0.574573	-0.106374		3333	3900	-0.226653	2599	3779	-0.540048	3897	4103	-0.0743152	3270	3406	-0.0587878	9028	6928	0.381967	2733	3409	-0.318863	13625	12216	0.157484	5370	6049	-0.171775
3533804:1	FBgn0000100	Ribosomal protein LP0	CG7490	8	0.0127666	1.01033	0.345978	0.114034		22416	20490	0.129609	15710	14051	0.16101	24958	21826	0.193455	9112	9555	-0.0684881	30771	27917	0.140427	15521	13315	0.221169	38266	36905	0.0522468	15948	15058	0.0828453
3533805:6	FBgn0000556	Elongation factor 1alpha48D	CG8280	8	-1.01421	0.925217	0.385639	0.157874		25504	29424	-0.20627	16997	14105	0.269073	28999	21229	0.449967	14172	12399	0.19282	49463	45783	0.111538	19741	15770	0.324012	42185	32926	0.357503	18581	21878	-0.235653
3533806:1	FBgn0052082	CG32082	CG32082	8	0.749166	0.544545	0.602973	0.114605		233	136	0.776723	161	152	0.0829894	133	162	-0.284568	126	144	-0.192645	187	200	-0.0969617	193	156	0.307055	212	155	0.451796	238	260	-0.12755
3533807:1	FBgn0036522	CG7372	CG7372	8	-0.771845	0.936218	0.380327	0.173296		541	649	-0.26259	801	626	0.35564	830	657	0.337218	657	488	0.429012	1095	1112	-0.0222259	847	560	0.596935	1196	1249	-0.0625561	1068	1057	0.0149363
3533809:2	FBgn0035402	CG12082	CG12082	8	-0.359994	0.753751	0.475583	0.110036		493	536	-0.120645	480	468	0.0365259	408	409	-0.00353169	415	334	0.313263	627	577	0.119894	400	325	0.29956	735	786	-0.0967851	754	599	0.332009
3533810:1	FBgn0027581	CG6191	CG6191	1																											257	329	-0.356319
3533811:1	FBgn0051523	CG31523	CG31523	8	0.495505	0.295786	0.775975	0.0571364		169	117	0.530515	158	115	0.458291	116	120	-0.0489096	119	150	-0.334001	120	110	0.125531	101	104	-0.0422282	134	168	-0.326228	190	178	0.0941222
3533814:1	FBgn0004108	Neurotactin	CG9704	8	0.391651	0.383998	0.712378	0.0682753		1364	976	0.482891	992	951	0.0608948	817	937	-0.197713	714	698	0.032697	1547	1207	0.358048	749	695	0.107953	1482	1400	0.0821186	765	996	-0.380686
3533817:1	FBgn0011764	Dorsal switch protein 1	CG12223	8	-0.490742	0.227679	0.826403	0.0457281		1554	999	0.63743	1025	860	0.253215	830	939	-0.178014	761	779	-0.0337269	1466	1896	-0.371074	852	1068	-0.325986	1698	1422	0.255915	1295	1185	0.128065
3533819:1	FBgn0019643	Dopamine N acetyltransferase	CG3318	6	-0.876343	-1.06265	0.336549	-0.147461		153	142	0.107641	126	129	-0.0339473							130	136	-0.065095	107	123	-0.201048	132	166	-0.330645	179	230	-0.361674
3533820:1	FBgn0032203	CG4946	CG4946	1																											144	188	-0.384664
3533821:1	FBgn0034354	CG5224	CG5224	8	-0.351867	-1.86601	0.104287	-0.223644		3223	3553	-0.140634	2476	2807	-0.181018	3399	4031	-0.246027	1841	2433	-0.402247	3703	4729	-0.352841	2158	2385	-0.144294	5612	6666	-0.248306	3392	3570	-0.0737879
3533824:1	FBgn0033478	CG2264	CG2264	0
3533829:1	NA	ORF-79	NA	8	-1.62877	-7.25688	0.000168922	-1.20494		950	2093	-1.13957	915	2352	-1.36204	897	2255	-1.32995	723	1921	-1.40979	1302	3646	-1.48559	994	1849	-0.895427	2352	4147	-0.81818	1072	2461	-1.19894
3533830:1	NA	ORF-109	NA	7	-0.108764	-3.20298	0.0185304	-0.592224					105	139	-0.404696	118	172	-0.543622	106	146	-0.461904	150	277	-0.884923	128	253	-0.982994	118	138	-0.225881	175	273	-0.641546
3533834:1	FBgn0001227	Heat shock gene 67Ba	CG4167	8	0.0798504	-0.818166	0.440221	-0.137973		880	784	0.16665	410	552	-0.429044	416	481	-0.209453	407	561	-0.462972	1108	1259	-0.18432	529	616	-0.219663	834	735	0.182303	1087	1048	0.0527132
3533837:1	FBgn0000409	Cytochrome c proximal	CG17903	8	-0.118884	0.886465	0.404791	0.14384		6577	7578	-0.204387	6105	4932	0.307818	8129	7032	0.209143	5120	4087	0.325102	10711	11558	-0.109799	4588	3750	0.290975	12998	13560	-0.0610675	7688	5855	0.392939
3533839:1	FBgn0037126	CG14567	CG14567	7	-0.732588	-0.759001	0.47263	-0.186934		779	1011	-0.376088	581	698	-0.264689	672	750	-0.158429	418	722	-0.788496	1181	1253	-0.0853774	846	569	0.572229	1479	1708	-0.207686	1471	1471
3533843:1	FBgn0051221	CG31221	CG31221	8	0.496902	0.102587	0.921168	0.0211166		445	446	-0.00323837	431	470	-0.124973	629	594	0.0825971	456	395	0.207181	835	1183	-0.502602	556	658	-0.243003	1511	1468	0.0416517	1431	874	0.711318
3533844:1	FBgn0044452	Autophagy-specific gene 2	CG1241	8	-0.245126	1.67041	0.138765	0.32632		2659	3129	-0.234818	4974	3031	0.714613	3950	2931	0.43046	2907	1817	0.677973	5429	5131	0.0814465	3197	2197	0.541184	3994	3407	0.229332	3645	3239	0.17037
3533845:1	FBgn0034070	SP2353	CG8403	8	0.127553	0.380353	0.714962	0.0685302		1324	1618	-0.289308	1603	1301	0.301153	1632	1476	0.144948	1197	1086	0.140399	2322	3117	-0.42479	1534	1336	0.199378	1772	1352	0.390283	2104	1982	0.0861777
3533846:1	FBgn0030091	CG7065	CG7065	8	-1.25417	2.07546	0.0765972	0.438255		948	992	-0.0654531	1360	791	0.781857	1041	595	0.807008	1020	758	0.428299	1910	2003	-0.0685898	1054	804	0.390607	1471	1143	0.363972	1643	900	0.868336
3533848:3	FBgn0031194	CG17598	CG17598	8	-0.403062	-1.05346	0.327129	-0.174423		382	457	-0.258622	500	438	0.190997	361	442	-0.292048	262	293	-0.161334	458	701	-0.614067	358	418	-0.223543	501	529	-0.0784571	632	614	0.0416859
3533850:2	FBgn0035028	Start1	CG3522	8	-0.390584	0.415604	0.690144	0.0837261		338	318	0.0879965	377	383	-0.0227799	286	336	-0.232446	261	247	0.0795388	423	250	0.75873	332	253	0.392046	430	502	-0.223351	376	423	-0.169925
3533853:2	FBgn0036819	CG6856	CG6856	8	-0.613525	0.556231	0.595378	0.131304		342	458	-0.421351	887	542	0.710641	522	491	0.0883268	492	393	0.324129	611	772	-0.337428	582	435	0.420004	538	662	-0.299225	657	444	0.565334
3533854:2	FBgn0027535	brother of tout-velu	CG15110	1																											280	360	-0.36257
3533855:2	FBgn0051961	CG31961	CG31961	8	-0.0929162	-0.616662	0.556973	-0.0823373		3019	3609	-0.257528	2636	3102	-0.234848	3196	3691	-0.207744	2081	2052	0.0202462	4466	4287	0.0590148	2435	2234	0.124293	5738	6447	-0.16808	3888	3872	0.00594927
3533856:1	FBgn0031261	nicotinic acetylcholine receptor beta 21C	CG11822	8	0.753271	1.02103	0.341223	0.14504		9642	7998	0.269693	6229	5498	0.180094	11069	9186	0.269016	5050	4549	0.150734	6311	5645	0.160895	4650	5111	-0.136375	7617	8116	-0.091546	8081	6306	0.357809
3533858:1	FBgn0011785	BRWD3	CG31132	6	-0.645163	-0.748477	0.487865	-0.102985		133	119	0.160465	121	110	0.137504	123	143	-0.217357				123	157	-0.352106				143	166	-0.215168	189	207	-0.131245
3533859:1	FBgn0029629	CG8636	CG8636	8	0.586672	-1.45203	0.189795	-0.213531		6415	6783	-0.0804742	3132	4316	-0.462611	5902	6981	-0.24223	3174	3831	-0.271419	9737	8819	0.142862	3585	4307	-0.26471	12188	13452	-0.142359	5449	7127	-0.387303
3533860:1	FBgn0039306	CG11859	CG11859	8	-0.288477	-0.0522431	0.959795	-0.0107524		158	191	-0.273648	205	209	-0.027879	197	167	0.238348	141	131	0.106128	222	245	-0.142222	308	201	0.615735	284	425	-0.581572	274	278	-0.020909
3533863:1	FBgn0032054	CG13090	CG13090	8	0.324135	-0.887981	0.404029	-0.125112		152	171	-0.169925	141	150	-0.0892673	165	208	-0.334118	142	180	-0.342106	192	186	0.0458037	143	149	-0.0592972	227	260	-0.195819	274	248	0.143836
3533864:1	FBgn0034646	Rae1	CG9862	8	-0.886807	-2.53319	0.0390508	-0.342236		1366	2055	-0.589181	1348	1753	-0.379005	1422	2007	-0.497119	955	1181	-0.306436	2345	2700	-0.203371	1140	1363	-0.257752	3015	3949	-0.389329	2072	2245	-0.115691
3533866:1	FBgn0039734	Tace	CG7908	8	0.538017	0.255965	0.805337	0.0338714		1411	1612	-0.192134	1505	1472	0.0319858	1636	1573	0.0566541	1352	1282	0.0766989	2904	2806	0.0495264	1695	1355	0.322992	3098	3274	-0.0797172	2620	2611	0.00496435
3533870:1	FBgn0023545	CG4406	CG4406	8	-0.823914	-0.31207	0.764078	-0.0420355		2371	2656	-0.163759	1960	2125	-0.116609	1987	2056	-0.0492484	1606	1785	-0.152452	4094	3983	0.0396556	2107	1718	0.29446	5825	6481	-0.153958	3318	3398	-0.034372
3533872:1	FBgn0031463	CG15400	CG15400	8	-0.158332	-0.659041	0.530943	-0.109516		2846	4295	-0.593722	2946	3244	-0.139016	4155	4554	-0.132286	2695	2622	0.0396176	6509	6860	-0.0757727	3833	3168	0.274902	8799	9917	-0.172564	5724	6039	-0.077286
3533873:2	FBgn0004034	yellow	CG3757	0
3533879:4	FBgn0010113	headcase	CG15532	8	-0.352995	2.48076	0.0421633	0.335161		193	147	0.392785	217	153	0.504163	220	183	0.26566	227	167	0.442844	212	196	0.113211	170	148	0.199938	295	252	0.227291	329	227	0.535395
3533882:1	FBgn0039557	CG12259	CG12259	8	0.32695	0.838122	0.429648	0.139924		1118	1135	-0.0217721	1242	1110	0.162105	1121	1202	-0.100651	952	820	0.215338	1680	1890	-0.169925	1207	922	0.388587	1945	1822	0.0942472	2235	1525	0.551466
3533884:3	FBgn0032354	CG4788	CG4788	8	0.331498	-1.20275	0.268172	-0.209872		2970	2642	0.168832	1579	2163	-0.454022	2248	2970	-0.401821	1205	1490	-0.306279	2765	2322	0.251912	1237	1508	-0.285791	4457	5660	-0.344729	1914	2368	-0.307078
3533885:1	FBgn0042132	CG18809	CG18809	8	-0.564394	-2.82767	0.0254913	-0.395769		163	224	-0.458627	165	173	-0.068306	173	241	-0.478261	119	173	-0.53981	164	237	-0.531191	138	171	-0.309328	230	330	-0.520832	223	267	-0.259796
3533890:1	FBgn0031021	CG12203	CG12203	8	-0.33253	-1.48837	0.180257	-0.186868		8203	9619	-0.229735	4100	5288	-0.367098	4955	5947	-0.263277	4027	4840	-0.265302	11770	12193	-0.0509388	4340	4667	-0.1048	16259	19057	-0.229082	8539	8449	0.0152865
3533891:1	FBgn0033676	pds5	CG17509	2									105	127	-0.274439																201	214	-0.0904153
3533894:1	FBgn0050349	CG30349	CG30349	8	-0.607293	-1.63648	0.145752	-0.216744		1388	1607	-0.211362	1125	1461	-0.377031	1469	1759	-0.259921	946	1120	-0.243587	2118	2456	-0.213608	1065	1201	-0.173383	2797	3583	-0.357288	2032	1893	0.102226
3533899:2	FBgn0033751	CG8818	CG8818	1																											206	226	-0.133678
3533900:1	FBgn0037377	CG1218	CG1218	8	-0.213761	-0.395984	0.703909	-0.0424691		3078	3449	-0.164185	2270	2219	0.0327826	2477	2614	-0.0776653	2300	2246	0.0342759	5239	5315	-0.0207782	1477	1612	-0.126182	5258	5436	-0.0480313	3398	3328	0.0300304
3533902:1	FBgn0028708	Mst85C	CG11993	8	-0.62215	-1.04308	0.33159	-0.112653		9121	10101	-0.147234	5201	5709	-0.134449	10008	11849	-0.243612	4994	5161	-0.0474548	14406	16314	-0.179441	5420	5455	-0.00928634	20599	21920	-0.0896735	8834	9146	-0.0500741
3533904:1	FBgn0002633	E(spl) region transcript m7	CG8361	8	0.00237865	-1.17927	0.276813	-0.144595		680	704	-0.0500407	549	618	-0.170801	800	928	-0.214125	603	627	-0.0563074	1200	1354	-0.174193	529	676	-0.353756	1593	1795	-0.172238	1136	1109	0.0347035
3533905:1	FBgn0016700	Rab-protein 1	CG3320	8	0.328127	-0.10962	0.915787	-0.0110783		8746	8719	0.00446067	6276	6538	-0.059004	8164	8430	-0.0462564	4237	4361	-0.0416159	11664	11040	0.0793225	4968	4905	0.018412	13276	14154	-0.0923893	7056	6823	0.0484443
3533906:1	FBgn0031260	Signal peptide protease	CG11840	8	1.28061	4.53595	0.0026806	0.948944		3471	1292	1.42575	1875	925	1.01937	2350	1654	0.506702	1854	997	0.894976	2861	1607	0.83215	1467	831	0.819948	4781	3215	0.572494	5312	1852	1.52017
3533912:1	FBgn0050077	CG30077	CG30077	8	-0.668729	-0.197389	0.849132	-0.028505		1844	1822	0.0173157	1483	1532	-0.0468977	1885	2318	-0.298316	1224	1253	-0.0337829	2447	2422	0.0148152	1444	1141	0.339772	3595	3991	-0.150759	2046	2148	-0.0701878
3533913:1	FBgn0002521	pleiohomeotic	CG17743	8	-1.10856	-0.149954	0.88503	-0.0209723		141	159	-0.173332	167	151	0.1453	155	165	-0.0901978	150	133	0.173536	206	212	-0.0414199	203	182	0.157541	258	315	-0.287981	249	258	-0.0512253
3533914:1	FBgn0032195	CG4908	CG4908	8	0.195052	8.2913	7.2489e-05	1.05187		3320	1769	0.908249	3516	1905	0.884144	3669	1878	0.96619	2661	1246	1.09466	4624	2327	0.99067	3255	1403	1.21414	6270	2810	1.1579	5572	2427	1.19902
3533915:1	NA	ORF-75	NA	8	0.928936	-1.14928	0.288188	-0.142037		4828	4934	-0.031332	1990	2577	-0.372924	5674	6294	-0.149611	2547	2927	-0.200624	6501	6949	-0.0961437	1714	2003	-0.224795	8615	8969	-0.0580963	4162	4170	-0.00277042
3533917:1	FBgn0036887	CG9231	CG9231	8	-0.851484	1.48076	0.182219	0.226872		3851	4208	-0.127902	3999	3119	0.358556	5177	4388	0.238553	3732	2719	0.456873	6808	6326	0.105937	3451	2659	0.376131	8103	7956	0.0264129	5682	4365	0.380417
3533920:1	FBgn0033046	CG14470	CG14470	3						135	152	-0.171112										117	254	-1.11832							175	199	-0.185414
3533922:1	FBgn0042138	CG18815	CG18815	8	0.120782	0.141859	0.891188	0.0163336		1384	1565	-0.177319	1371	1356	0.0158714	1740	1716	0.0200378	1336	1332	0.00432593	2601	2336	0.155026	1343	1257	0.0954747	3419	3291	0.0550484	2185	2243	-0.0377963
3533923:1	FBgn0051531	CG31531	CG31531	8	0.201592	1.98248	0.0878604	0.312981		310	303	0.0329504	398	274	0.538593	318	228	0.479993	382	280	0.448146	732	711	0.0419941	341	280	0.284345	375	257	0.545122	330	301	0.132703
3533925:1	FBgn0000210	broad	CG11491	8	0.646072	1.01281	0.344874	0.170801		259	196	0.402098	277	302	-0.124663	354	334	0.0839013	169	168	0.00856201	390	314	0.31271	299	268	0.157912	342	226	0.597674	294	309	-0.0717907
3533930:1	FBgn0035722	CG10075	CG10075	8	-0.000464401	-0.693956	0.510076	-0.0895385		1049	1190	-0.181947	929	1145	-0.301597	1260	1368	-0.118644	888	958	-0.109466	1782	1658	0.104053	894	918	-0.0382193	2066	2310	-0.161053	1775	1667	0.0905649
3533933:1	FBgn0034902	CG5532	CG5532	8	0.672143	0.0808943	0.93779	0.0101572		5052	4340	0.21916	3228	3342	-0.0500712	4727	5056	-0.0970716	2666	2702	-0.0193509	6247	5535	0.17458	3024	3087	-0.0297473	9372	10393	-0.149183	4474	4373	0.0329419
3533934:2	FBgn0028475	CG10221	CG10221	8	0.703125	0.307635	0.767311	0.053649		213	182	0.226915	270	190	0.50696	249	258	-0.0512253	249	233	0.0958158	227	248	-0.127648	184	193	-0.0688951	199	256	-0.363375	265	229	0.210645
3533940:1	FBgn0039417	CG6073	CG6073	8	-0.316367	-1.03326	0.335853	-0.19936		304	508	-0.740757	459	438	0.0675633	398	488	-0.294113	397	350	0.181784	592	701	-0.243817	452	439	0.0421018	650	943	-0.536818	636	668	-0.0708213
3533945:1	FBgn0027885	Aac11	CG6582	8	-0.53369	-0.206216	0.842492	-0.0241783		419	429	-0.0340274	482	506	-0.0701042	499	543	-0.121912	344	332	0.0512253	540	481	0.166923	312	331	-0.0852852	656	724	-0.142294	557	541	0.0420487
3533949:1	FBgn0030321	CG1703	CG1703	8	-1.16752	-0.142764	0.890499	-0.0211033		286	330	-0.206451	302	332	-0.136635	212	195	0.12059	226	247	-0.128188	455	367	0.310086	216	234	-0.115477	378	338	0.161363	382	431	-0.174115
3533950:1	FBgn0038870	CG5871	CG5871	8	-1.0668	0.527574	0.614098	0.0765067		465	526	-0.177832	570	522	0.126912	539	542	-0.00800758	439	412	0.0915766	768	677	0.18195	544	433	0.32924	890	999	-0.166679	792	673	0.234894
3533951:1	FBgn0051390	Mediator complex subunit 7	CG31390	8	-0.118413	1.49008	0.17982	0.197572		937	843	0.152516	698	729	-0.0626918	894	762	0.230484	643	578	0.153749	1476	1158	0.350057	671	525	0.353995	1668	1329	0.327778	1328	1261	0.0746869
3533952:2	FBgn0013772	Cytochrome P450-6a8	CG10248	1																											196	256	-0.38529
3533954:1	NA	X-37	NA	8	0.256185	0.449479	0.666673	0.0805429		3725	2941	0.340934	3582	2607	0.458375	3914	4422	-0.176055	2599	2372	0.131853	5309	6072	-0.193732	2499	3014	-0.270329	3664	2903	0.335875	2999	2963	0.0174229
3533956:1	FBgn0039175	CG5706	CG5706	8	0.255685	-0.652163	0.535116	-0.113677		206	266	-0.368782	229	257	-0.166421	186	210	-0.175087	181	192	-0.0851166	262	280	-0.09586	233	189	0.301944	333	474	-0.509365	366	321	0.18927
3533959:1	FBgn0027549	CG7927	CG7927	8	0.00521859	-0.0588021	0.954753	-0.0080937		3724	3389	0.135993	3025	2804	0.109449	3781	4288	-0.181537	2337	2573	-0.138794	5265	5879	-0.159137	3011	3070	-0.0279959	7606	7975	-0.0683466	5364	4462	0.265619
3533962:2	FBgn0002283	lethal (3) 73Ah	CG4195	8	1.01421	0.574032	0.583911	0.0986668		1892	1764	0.101062	1703	1428	0.254082	1744	2129	-0.287776	1282	1136	0.174433	2580	2578	0.0011188	1419	1237	0.198029	3405	3872	-0.185424	2923	2019	0.533809
3533965:2	FBgn0037323	CG2663	CG2663	8	-0.69768	-0.679943	0.518387	-0.0982983		234	231	0.0186157	251	225	0.157762	184	252	-0.453718	130	142	-0.127379	217	244	-0.169186	135	145	-0.103093	222	217	0.0328646	193	213	-0.142253
3533967:2	FBgn0025936	Eph receptor tyrosine kinase	CG1511	8	0.799716	-0.647844	0.537747	-0.0695663		1809	1989	-0.136851	1512	1670	-0.14339	1685	1791	-0.0880167	1428	1492	-0.0632516	2869	2920	-0.0254204	1179	1121	0.0727774	3466	3525	-0.0243516	2434	2697	-0.148026
3533970:1	FBgn0085450	Sno oncogene	CG34421	8	0.162804	-0.352393	0.734915	-0.0648827		920	1152	-0.324435	894	826	0.114133	823	735	0.163148	1020	1022	-0.00282604	2492	3793	-0.606035	1081	1198	-0.148261	1432	1149	0.317653	1935	1979	-0.032438
3533971:1	FBgn0030459	CG12723	CG12723	1																											188	281	-0.579837
3533972:3	FBgn0003470	alpha Spectrin	CG1977	1																											113	138	-0.288345
3533974:1	FBgn0010110	enhanced adult sensory threshold	CG4399	8	-0.917918	0.864163	0.416125	0.187713		664	662	0.00435202	1361	813	0.74334	1099	703	0.644595	872	711	0.294479	2285	3053	-0.418033	1064	1147	-0.108367	1105	901	0.294447	1157	1120	0.0468901
3533976:1	FBgn0034986	mitochondrial ribosomal protein S17	CG4326	8	0.0894887	-0.708764	0.501386	-0.0796257		644	718	-0.156923	446	467	-0.0663788	420	450	-0.0995357	550	543	0.0184794	1035	1141	-0.140668	429	403	0.0901978	1475	1650	-0.161751	873	949	-0.120426
3533978:2	FBgn0036761	Mediator complex subunit 19	CG5546	8	0.219991	0.0497256	0.96173	0.00671451		379	373	0.0230222	374	318	0.234012	304	315	-0.0512805	263	258	0.0276917	497	431	0.205558	268	279	-0.0580321	415	443	-0.0941954	308	362	-0.233059
3533980:2	FBgn0035936	Tetraspanin 66E	CG4999	8	-0.0529082	-1.11837	0.300313	-0.169769		171	172	-0.00841224	146	166	-0.185215	163	207	-0.344759	143	187	-0.387023	233	247	-0.0841811	179	212	-0.244105	406	506	-0.317658	313	270	0.213203
3533981:1	FBgn0025457	Bub3	CG7581	8	0.205185	-1.85852	0.10544	-0.248524		1264	1280	-0.0181473	666	822	-0.303616	904	1119	-0.307815	753	954	-0.341339	1728	1722	0.00501807	703	889	-0.338659	2440	3041	-0.317665	1226	1580	-0.365966
3533982:1	FBgn0031245	CG3625	CG3625	8	0.539395	0.702786	0.504883	0.123975		597	497	0.264485	464	436	0.0897967	427	475	-0.153691	503	459	0.132064	954	584	0.708021	333	313	0.0893595	1253	1337	-0.0936131	764	788	-0.044623
3533983:2	FBgn0033021	CG10417	CG10417	8	0.627879	-1.02072	0.341363	-0.203067		165	210	-0.347923	182	198	-0.121562	148	206	-0.477047	168	179	-0.0914984	169	211	-0.32022	209	178	0.231626	247	410	-0.731113	268	228	0.233199
3533987:1	FBgn0032221	CG5375	CG5375	8	0.271007	3.38327	0.0117064	0.665238		282	132	1.09516	242	134	0.852774	216	142	0.60514	199	130	0.614257	248	245	0.0175584	223	158	0.497119	282	175	0.68834	410	212	0.95156
3533988:1	FBgn0053555	bitesize	CG33555	8	0.371577	-0.74245	0.48198	-0.157994		374	323	0.211504	378	393	-0.0561431	290	349	-0.267174	287	372	-0.374252	561	797	-0.506579	336	495	-0.558967	260	179	0.538552	358	426	-0.250894
3533995:1	FBgn0002787	Mov34	CG3416	8	0.317386	0.913225	0.391492	0.124182		19021	14101	0.431796	8682	7970	0.123448	10022	9914	0.0156313	6618	6762	-0.0310547	21262	18350	0.212497	6355	6472	-0.0263195	24906	23946	0.0567087	11066	9562	0.21075
3533998:3	FBgn0031115	CG11710	CG11710	8	-0.894254	-0.271437	0.793886	-0.0429879		547	736	-0.428165	633	634	-0.00227734	648	603	0.103836	565	545	0.0519946	988	1027	-0.0558532	787	751	0.0675507	1346	1671	-0.312033	1338	1140	0.231044
3533999:1	FBgn0015218	Eukaryotic initiation factor 4E	CG4035	8	-0.587421	-3.06054	0.0183095	-0.505389		4030	5064	-0.329498	2857	4084	-0.515482	3402	5511	-0.695931	1461	2515	-0.783602	4457	4950	-0.151356	1846	2180	-0.239926	5032	7565	-0.588208	2288	3819	-0.739108
3534000:2	NA	ORF-86	NA	8	-0.337619	-2.24913	0.0592744	-0.485308		2232	2037	0.131891	1149	1650	-0.522087	1625	2794	-0.781892	874	1400	-0.679722	2187	3344	-0.612622	981	1758	-0.84161	3232	5156	-0.673825	2175	2033	0.0974052
3534002:1	FBgn0040009	CG17490	CG17490	8	-0.167261	1.0345	0.335314	0.156294		407	377	0.110464	563	420	0.422746	568	531	0.0971791	438	346	0.340159	678	688	-0.0211233	431	456	-0.081346	945	950	-0.00761318	853	651	0.389888
3534003:1	FBgn0025633	CG13366	CG13366	8	0.592728	-0.838807	0.429288	-0.168545		213	238	-0.160108	287	244	0.23417	258	310	-0.264897	218	212	0.0402639	321	573	-0.835962	224	276	-0.30117	316	376	-0.250808	413	362	0.190152
3534005:2	FBgn0014020	Rho1	CG8416	8	-0.438373	0.334859	0.747542	0.0455232		16179	14531	0.154988	10887	10536	0.0472792	11806	10247	0.204319	8504	9397	-0.144059	23668	21029	0.170558	9420	8962	0.0719063	29769	27822	0.0975846	11543	13617	-0.238391
3534010:1	FBgn0034258	eIF3-S8	CG4954	8	-0.6478	-8.27864	7.32038e-05	-1.57264		912	2651	-1.53943	682	2036	-1.57789	841	2334	-1.47263	470	1642	-1.80472	1716	5577	-1.70044	530	2270	-2.09863	997	2104	-1.07747	745	1847	-1.30987
3534011:1	FBgn0005634	zipper	CG15792	8	0.334273	0.43655	0.675586	0.0822387		3900	3747	0.0577381	5098	3178	0.681812	3251	3169	0.0368559	3223	2765	0.221125	7523	9875	-0.392473	3033	3318	-0.129568	2939	2713	0.115436	4210	4019	0.0669837
3534012:1	FBgn0039965	CG13865	CG13865	8	-0.0229278	-0.618805	0.555639	-0.0878234		192	206	-0.101538	216	186	0.215729	185	206	-0.155119	181	180	0.00799279	273	281	-0.0416692	178	205	-0.203747	275	359	-0.384552	251	258	-0.0396837
3534016:1	FBgn0085709	CG41584	CG41584	2																		122	125	-0.0350469							157	190	-0.275235
3534020:1	FBgn0032879	CG9317	CG9317	8	-0.380619	-1.27222	0.243925	-0.23831		150	146	0.0389941	128	146	-0.189825	153	249	-0.702614	122	140	-0.198546	123	133	-0.112768	162	146	0.150025	183	289	-0.659226	223	262	-0.232523
3534023:4	FBgn0023526	CG2865	CG2865	8	0.0557065	0.935247	0.380794	0.116736		1486	1505	-0.0183294	1060	971	0.126521	1060	1030	0.0414199	1210	1150	0.0733732	2573	2624	-0.0283163	1125	896	0.328354	2791	2356	0.244443	2368	2110	0.166426
3534025:2	FBgn0031062	CG14230	CG14230	8	0.118884	2.10491	0.0733381	0.383455		1281	1284	-0.00337473	3393	2029	0.741793	2509	1627	0.624898	2501	1630	0.617633	3370	3243	0.0554196	2542	1730	0.555192	4959	4009	0.306807	3586	3189	0.169271
3534027:3	NA	X-2	NA	8	0.138377	2.01613	0.0836062	0.409336		1910	2007	-0.071468	2171	1189	0.868611	1827	1465	0.318576	2353	1368	0.782433	4539	4716	-0.0551892	1572	1039	0.597406	2489	1831	0.442934	3106	2368	0.391389
3534028:4	FBgn0030306	Spase 25-subunit	CG1751	8	-0.43247	0.317777	0.759924	0.0342163		6687	6644	0.00930704	5148	4953	0.0557094	6491	6557	-0.0145951	4482	4408	0.0240184	10284	9517	0.111823	4937	4373	0.175011	13892	14258	-0.0375173	6802	7042	-0.0500262
3534029:1	FBgn0040022	CG40351	CG40351	8	-0.362961	1.91009	0.0977444	0.287333		176	132	0.415037	220	166	0.40632	200	142	0.494109	124	120	0.0473057	146	149	-0.029344	189	157	0.267622	173	149	0.21546	264	189	0.482152
3534032:3	NA	ORF-167	NA	8	0.953045	3.79104	0.00679366	0.837684		817	347	1.2354	769	458	0.747636	511	328	0.639627	535	353	0.599871	1099	442	1.31407	474	301	0.655124	540	221	1.28891	613	526	0.220824
3534037:1	FBgn0086450	suppressor of rudimentary	CG2194	1																											149	199	-0.417456
3534039:1	FBgn0037303	CG12163	CG12163	8	1.20937	-1.40268	0.203475	-0.176139		4777	5313	-0.153422	3181	4102	-0.366847	3706	4357	-0.233472	2834	3102	-0.130359	8986	8467	0.0858282	3104	3511	-0.177753	9799	11326	-0.208932	4557	5323	-0.224155
3534042:1	FBgn0020306	domino	CG9696	8	0.266597	-0.439727	0.673391	-0.106094		243	194	0.3249	219	221	-0.0131155	176	265	-0.590417	200	234	-0.226509	366	525	-0.520474	237	350	-0.562468	263	166	0.66388	314	298	0.0754522
3534043:1	FBgn0041188	Ataxin-2	CG5166	8	0.0575997	0.860958	0.417773	0.166974		1618	1694	-0.0662223	2290	1521	0.590327	1838	1391	0.402014	1280	1077	0.249126	2660	3702	-0.476879	1409	1259	0.162393	1605	1390	0.207488	1985	1649	0.267548
3534045:2	FBgn0000308	chickadee	CG9553	7	-0.290094	-0.4428	0.673428	-0.0369726		34261	33853	0.0172836	14822	15141	-0.0307204	25275	28388	-0.16757	18829	18358	0.0365475	48994	50969	-0.057015	14881	14065	0.0813619				21217	23358	-0.138696
3534046:1	FBgn0002609	E(spl) region transcript m3	CG8346	8	-0.312413	-1.21695	0.263057	-0.15896		298	324	-0.120681	355	385	-0.117039	409	444	-0.118459	283	306	-0.11273	521	497	0.0680375	303	403	-0.411462	644	791	-0.296617	402	450	-0.16273
3534049:1	FBgn0039958	CG12567	CG12567	8	0.40546	0.276236	0.790345	0.0517667		4088	3451	0.244381	2402	2180	0.139908	3114	4191	-0.428526	2407	2265	0.0877251	5266	6362	-0.272773	2669	2326	0.198448	8958	9448	-0.0768323	6145	4280	0.521802
3534050:1	FBgn0052672	Autophagy-specific gene 8a	CG32672	8	0.147855	-0.760513	0.471783	-0.126343		3575	3243	0.140614	1646	2240	-0.444534	2732	2870	-0.0710933	2200	2662	-0.275007	6368	5776	0.14077	1414	1600	-0.17829	6347	5920	0.100478	3495	4688	-0.42368
3534051:2	FBgn0014001	PAK-kinase	CG10295	8	1.04979	-0.834289	0.431664	-0.146513		1522	1256	0.277132	1229	1337	-0.121515	1134	1664	-0.553235	837	965	-0.205301	1750	2077	-0.247146	1013	1329	-0.391707	1924	2022	-0.0716742	1468	1331	0.141341
3534056:1	FBgn0034030	CG8192	CG8192	1																											188	197	-0.067463
3534059:1	FBgn0039064	CG4467	CG4467	8	-0.299817	1.615	0.150344	0.234619		208	175	0.249229	211	212	-0.00682127	252	228	0.14439	191	158	0.273648	303	273	0.150417	214	201	0.0904153	358	269	0.412353	430	291	0.563318
3534071:1	FBgn0087035	Argonaute 2	CG7439	8	0.401826	0.054391	0.958143	0.00959122		167	174	-0.0592392	203	182	0.157541	146	152	-0.058103	158	176	-0.155651	230	317	-0.462849	188	180	0.0627358	251	232	0.113563	301	216	0.478732
3534075:1	FBgn0038545dup	CG7713_dup	CG7713	8	-0.0548295	0.0366571	0.971782	0.00665567		718	606	0.244666	593	510	0.217535	499	722	-0.532959	487	430	0.179585	680	562	0.274965	380	396	-0.059501	849	1021	-0.266146	588	590	-0.0048988
3534076:1	NA	ORF-14	NA	1																											156	218	-0.482782
3534079:1	FBgn0030322	CG15220	CG15220	8	0.294017	-1.15989	0.284123	-0.149854		19737	20660	-0.0659375	10193	12292	-0.270141	19100	21404	-0.164308	9148	10266	-0.166346	26611	25440	0.0649241	7420	9761	-0.39561	32563	34913	-0.100531	11680	12526	-0.100886
3534080:1	FBgn0038996	mitochondrial ribosomal protein L45	CG6949	8	0.136963	0.0848142	0.934784	0.0143561		317	421	-0.409337	330	327	0.0131754	379	290	0.386145	331	325	0.0263915	638	618	0.0459496	354	309	0.196143	676	621	0.12243	558	671	-0.266048
3534082:1	FBgn0033194	CG2093	CG2093	8	0.802117	-1.63391	0.146295	-0.332939		361	492	-0.446659	696	638	0.125531	486	587	-0.272404	484	465	0.0577763	779	1441	-0.887375	511	819	-0.68054	382	421	-0.140248	474	634	-0.419596
3534083:2	FBgn0004177	microtubule star	CG7109	8	-0.236221	1.87679	0.102649	0.301127		18932	17836	0.0860347	16526	12456	0.407897	21501	12621	0.768578	13101	11003	0.25178	33074	26899	0.298145	14843	12177	0.285624	30101	24577	0.292503	17936	17708	0.0184569
3534085:1	FBgn0037434	snRNP2	CG1249	8	-0.588916	-2.68501	0.031311	-0.369054		9117	11001	-0.271004	4836	6391	-0.402227	8521	12220	-0.52015	3891	5397	-0.472017	11548	16142	-0.483176	4834	6528	-0.433424	16913	21535	-0.348551	8899	9035	-0.0218814
3534090:1	FBgn0035900	CG6694	CG6694	8	-0.348511	-0.909727	0.393212	-0.18921		362	393	-0.11854	468	441	0.0857299	431	462	-0.100205	339	323	0.0697511	636	1035	-0.702532	382	512	-0.422571	590	913	-0.6299	641	519	0.30459
3534091:1	NA	ORF-83	NA	1																											150	192	-0.356144
3534092:1	FBgn0053170	CG33170	CG33170	8	-0.160878	1.48757	0.180462	0.278973		3410	2648	0.364869	2593	2656	-0.0346329	3202	2119	0.59559	2156	2038	0.0812031	6349	4126	0.621786	2906	2106	0.464529	8503	6671	0.350069	4304	4984	-0.211626
3534094:2	FBgn0037913	CG6783	CG6783	8	-0.725755	-1.14273	0.290725	-0.185313		23862	22421	0.0898643	10638	12787	-0.265451	16527	19540	-0.241606	8787	10622	-0.273613	27587	23969	0.202819	8423	9602	-0.189001	26570	32004	-0.268454	9880	14336	-0.53706
3534096:1	FBgn0037929	CG14714	CG14714	8	-1.51845	1.38589	0.208325	0.250034		564	698	-0.307532	673	597	0.172876	646	495	0.384106	585	422	0.471194	1044	767	0.444823	803	583	0.461904	1073	817	0.393242	845	857	-0.0203439
3534098:1	FBgn0004406	tamas	CG8987	1																											179	208	-0.216624
3534100:2	NA	X-42	NA	8	-0.551891	1.8196	0.111633	0.270988		182	164	0.150243	276	208	0.408085	194	136	0.51245	157	125	0.328836	202	209	-0.0491476	213	153	0.477322	247	225	0.134586	241	209	0.20553
3534103:1	FBgn0032906	Replication protein A2	CG9273	8	0.0301328	1.16509	0.282147	0.130474		1529	1442	0.0845172	1196	1158	0.0465821	1661	1385	0.262166	1096	987	0.151126	2331	1950	0.257475	912	883	0.0466204	2622	2379	0.140312	1524	1467	0.054994
3534106:1	FBgn0051477	CG31477	CG31477	8	0.610311	-1.55745	0.163321	-0.199478		19262	19818	-0.0410539	9374	11482	-0.292637	15310	20312	-0.407858	8142	9503	-0.223	25326	26747	-0.0787578	7690	9679	-0.331874	29341	31066	-0.0824185	12541	13802	-0.138225
3534108:1	FBgn0036488	CG6878	CG6878	8	-0.354099	-0.310643	0.765117	-0.0481197		13170	11564	0.187615	6380	6433	-0.0119353	10185	13244	-0.378893	5864	5871	-0.00172115	15217	16469	-0.114069	5051	6036	-0.257024	22184	23246	-0.067463	9984	8346	0.258533
3534109:1	FBgn0032514	CG9302	CG9302	8	-0.0132488	-0.426573	0.682503	-0.0774695		244	266	-0.124545	231	244	-0.0789883	237	297	-0.325576	253	202	0.324782	296	235	0.332936	171	235	-0.458664	369	441	-0.257158	263	269	-0.0325434
3534110:1	FBgn0037297	CG1116	CG1116	8	-0.197635	-0.876712	0.409719	-0.124073		647	792	-0.291735	627	795	-0.342489	580	599	-0.0465031	509	561	-0.140335	961	938	0.0349485	597	536	0.155498	1149	1389	-0.273668	1014	1078	-0.0882995
3534113:3	FBgn0015949	hiiragi	CG9854	8	-0.0194501	0.812644	0.443178	0.149323		251	192	0.386581	288	257	0.1643	296	332	-0.165586	229	196	0.224494	327	254	0.364462	173	182	-0.0731664	306	368	-0.266174	311	211	0.559672
3534114:1	FBgn0039928	calsyntenin-1	CG11059	8	-0.159338	2.15379	0.0682311	0.399092		1318	1045	0.334847	1790	1215	0.559003	1372	1246	0.138976	937	692	0.437277	1539	1485	0.0515303	1389	853	0.703429	1997	1859	0.103308	2110	1159	0.864362
3534115:2	FBgn0034708	CG5625	CG5625	1																											178	196	-0.138976
3534116:1	FBgn0036203	CG6004	CG6004	6	0.309116	-0.212839	0.839858	-0.00532254		149	113	0.39899	123	119	0.0476967							140	169	-0.271596	117	125	-0.0954196	152	159	-0.0649554	213	220	-0.0466501
3534117:1	FBgn0000611	extradenticle	CG8933	8	-0.428182	3.87901	0.00606075	1.09352		879	208	2.07928	393	271	0.536236	278	189	0.556699	358	196	0.869106	803	268	1.58317	406	223	0.864436	710	242	1.55281	607	372	0.706394
3534118:1	FBgn0034706	CG11275	CG11275	8	-0.783081	-1.03955	0.333117	-0.183007		166	242	-0.543824	198	258	-0.381871	303	262	0.209751	226	216	0.0652915	329	341	-0.0516842	229	324	-0.500646	442	497	-0.169199	365	389	-0.0918737
3534119:1	FBgn0087008	enhancer of yellow 3	CG12238	8	1.04085	1.74796	0.123962	0.307651		209	178	0.231626	252	202	0.319068	218	185	0.236803	212	215	-0.0202724	287	294	-0.0347654	287	221	0.377004	320	199	0.685303	519	327	0.666444
3534120:1	FBgn0003660	Synaptobrevin	CG12210	8	0.169804	-1.25715	0.249019	-0.247339		3600	3689	-0.0352329	1810	2503	-0.467669	2820	3205	-0.184629	1816	2283	-0.330167	4567	3973	0.201018	1653	2143	-0.374545	5677	5484	0.0499002	2078	3713	-0.83739
3534121:3	FBgn0004903	Ribonuclear protein at 97D	CG6354	8	0.888285	0.687349	0.513984	0.157916		373	277	0.42929	216	241	-0.158002	264	298	-0.174774	205	206	-0.00702043	247	279	-0.175754	233	260	-0.158182	463	258	0.843641	618	390	0.664133
3534125:1	FBgn0036913	CG8334	CG8334	1																											221	236	-0.0947405
3534128:1	FBgn0036448	CG9311	CG9311	8	0.713093	-0.611028	0.560491	-0.128766		167	172	-0.0425605	172	156	0.140863	184	186	-0.0155969	140	149	-0.0898855	216	418	-0.952472	169	213	-0.33383	152	137	0.149895	238	220	0.113458
3534130:1	FBgn0030206	CG2889	CG2889	7	0.861141	0.552881	0.59755	0.111022		168	195	-0.215013	300	282	0.0892673	162	139	0.220909	167	167		222	200	0.15056	293	186	0.655598	265	297	-0.164471	363	353	0.0403014
3534138:3	FBgn0004907	14-3-3zeta	CG17870	8	-0.214243	0.683489	0.516276	0.100342		25529	23624	0.111884	11568	11368	0.025161	27221	28369	-0.0595952	10798	10927	-0.0171332	2493	1740	0.518796	1315	1332	-0.0185313	4164	3631	0.197603	1677	1626	0.0445554
3534140:3	FBgn0046222	CG1109	CG1109	8	-0.286344	-0.524654	0.616024	-0.108147		474	364	0.380949	302	370	-0.292977	320	438	-0.452859	248	304	-0.293731	399	521	-0.384895	238	311	-0.385953	610	505	0.272526	497	406	0.291766
3534144:1	FBgn0031845	CG9232	CG9232	8	0.443891	0.210571	0.839221	0.0312884		340	371	-0.125884	365	356	0.0360192	351	365	-0.0564254	325	297	0.129977	509	514	-0.0141027	415	341	0.28334	665	805	-0.275634	667	552	0.273018
3534147:1	FBgn0023388	Dynamin associated protein 160	CG1099	8	-0.102578	0.446731	0.668563	0.0708871		944	998	-0.080253	928	835	0.152349	756	807	-0.0941824	739	634	0.221092	1331	1409	-0.082161	685	790	-0.205749	878	641	0.453897	1377	1197	0.202105
3534148:2	FBgn0010397	Lamin C	CG10119	7	-1.37187	-1.42554	0.19703	-0.248876		126	194	-0.622633	155	193	-0.316333	194	196	-0.014797	149	149		206	234	-0.183864	178	207	-0.217754	260	323	-0.313023	267	281	-0.0737304
3534149:1	FBgn0038046	CG5641	CG5641	8	0.813018	-0.435263	0.676476	-0.066292		1368	1347	0.0223184	817	934	-0.193086	941	1224	-0.379337	849	799	0.0875691	1418	1258	0.172726	755	700	0.109122	1948	2402	-0.302242	1407	1454	-0.0474049
3534150:1	FBgn0000411	Dichaete	CG5893	8	0.935548	2.15675	0.0679327	0.429106		1742	1856	-0.0914521	2721	1931	0.494789	2560	1595	0.682587	1980	1326	0.57842	4177	3033	0.461722	2559	1349	0.92369	3523	2718	0.374259	2785	2768	0.00883338
3534151:1	FBgn0085727	CG42200	CG42200	2																		133	105	0.341037							162	180	-0.152003
3534153:2	FBgn0036964	CG6480	CG6480	8	-0.00754403	-2.69086	0.0310471	-0.338359		2706	3373	-0.31787	1826	2668	-0.547072	2872	3693	-0.362738	1699	2410	-0.504347	5445	6654	-0.28929	2234	2602	-0.219992	6993	8486	-0.279173	4336	4934	-0.186393
3534156:2	FBgn0052245	CG32245	CG32245	8	-1.00162	0.564269	0.590184	0.0796774		450	411	0.130787	450	488	-0.116956	638	576	0.147488	394	367	0.102416	757	754	0.00572878	554	633	-0.19232	1005	816	0.300554	783	654	0.259722
3534157:2	FBgn0052280	CG32280	CG32280	8	0.424442	-2.54223	0.0385385	-0.400449		234	309	-0.401098	284	329	-0.212197	245	308	-0.330149	229	234	-0.0311609	302	495	-0.71288	231	337	-0.544856	277	418	-0.593617	381	495	-0.377638
3534160:1	FBgn0085442	CG34413	CG34413	8	0.314667	4.10561	0.00454088	0.622929		1660	1030	0.688539	1638	1051	0.640173	1470	1131	0.378217	1014	729	0.476067	2087	1646	0.342466	1696	991	0.775179	2066	1131	0.869241	2218	1262	0.813547
3534165:1	FBgn0051973	CG31973	CG31973	1																											210	226	-0.105933
3534166:1	FBgn0036955	Histone demethylase	CG17149	6	-0.233645	-0.112687	0.914663	0.000191309		115	114	0.0126	153	166	-0.117652							135	189	-0.485427	141	126	0.162271	147	141	0.060121	279	216	0.369234
3534171:2	NA	ORF-147	NA	8	-1.72149	0.614772	0.558152	0.130754		580	375	0.629162	450	421	0.0961048	375	399	-0.0894982	370	417	-0.172522	836	616	0.440573	342	398	-0.218772	520	341	0.60874	443	526	-0.247756
3534175:2	FBgn0053249	CG33249	CG33249	4	0.140456	0.768667	0.49806	0.132882					114	111	0.0384741										114	112	0.0255351	198	122	0.698619	236	277	-0.231099
3534179:1	NA	ORF-105	NA	7	-0.0798504	2.60582	0.0403461	0.408888		202	114	0.825321	151	115	0.392915	140	104	0.428843				171	138	0.309328	155	138	0.1676	172	116	0.568284	225	200	0.169925
3534180:2	FBgn0034181	CG8963	CG8963	8	1.39833	1.02602	0.339025	0.108068		22016	19460	0.178041	13297	12729	0.0629817	21876	20625	0.0849548	10812	10692	0.0161017	27494	26209	0.0690545	9300	8810	0.0780887	34081	29035	0.231175	15449	13980	0.144149
3534183:2	FBgn0032237	CG5362	CG5362	8	0.523146	0.728547	0.489929	0.119583		4413	3910	0.174591	3058	3397	-0.151673	4187	3803	0.138779	2729	2478	0.139196	6210	4398	0.497746	2319	2426	-0.0650767	7395	5705	0.374323	3502	3889	-0.15122
3534184:1	FBgn0031988	CG8668	CG8668	8	-0.457706	2.3833	0.0486454	0.519008		359	224	0.680485	314	287	0.129714	367	306	0.262248	296	235	0.332936	504	361	0.481425	337	286	0.236733	674	267	1.33591	758	469	0.69261
3534187:1	FBgn0025741	plexin A	CG11081	8	-0.481504	0.4489	0.667071	0.064206		225	239	-0.0870856	194	208	-0.100527	255	252	0.0170735	172	170	0.0168738	258	283	-0.133431	223	180	0.309047	258	219	0.23644	407	341	0.255257
3534188:1	FBgn0004446	Tenascin accessory	CG32659	8	-0.0684543	2.75915	0.0281304	0.465457		248	122	1.02346	179	141	0.344264	178	130	0.453366	201	149	0.431883	266	216	0.300395	184	161	0.192645	200	137	0.545824	317	235	0.431822
3534189:1	FBgn0035674	CG13295	CG13295	8	0.0604768	-0.530338	0.612279	-0.0956179		240	288	-0.263034	306	305	0.00472241	265	349	-0.397235	212	211	0.00682127	366	367	-0.00393641	265	228	0.216959	380	558	-0.554266	457	391	0.225026
3534190:1	FBgn0003447	singed	CG32858	8	0.389973	-0.299285	0.773413	-0.0691195		451	433	0.0587604	430	340	0.338802	561	681	-0.279654	311	382	-0.296658	387	614	-0.665905	340	269	0.337929	451	640	-0.504944	503	366	0.458715
3534190:4	FBgn0015031	cyclope	CG14028	8	-0.147384	-0.938071	0.379438	-0.129163		25519	25264	0.0144887	10838	13638	-0.331534	25289	26607	-0.0732959	11647	13296	-0.191034	36395	36288	0.00424772	8182	9823	-0.26371	33779	31512	0.100225	14983	18353	-0.292689
3534191:1	FBgn0001257	Ecdysone-inducible gene L2	CG15009	8	1.81338	-6.34555	0.000386872	-0.807465		754	1416	-0.909185	720	1115	-0.630975	879	1600	-0.864137	619	1034	-0.740225	1307	2481	-0.924663	719	1338	-0.896014	1800	3352	-0.897025	1337	2023	-0.597497
3534199:1	FBgn0003567dup	suppressor of Hairy wing_dup	CG8573	8	-0.687527	1.40139	0.203841	0.20884		140	118	0.24664	139	160	-0.202987	126	105	0.263034	120	109	0.138706	181	145	0.319937	169	131	0.367456	213	195	0.127379	214	161	0.41055
3534202:3	NA	X-29	NA	8	-1.10557	-2.05268	0.0792164	-0.398272		2226	2138	0.0581917	1466	1647	-0.167955	1845	3112	-0.754221	1175	1695	-0.528625	2312	3991	-0.787609	1212	1887	-0.638705	2423	2930	-0.274106	2384	2543	-0.0931472
3534204:1	FBgn0052365	CG32365	CG32365	1																											251	241	0.0586542
3534211:1	FBgn0000667	alpha actinin	CG4376	8	0.388793	0.121834	0.906454	0.018615		123	111	0.148099	159	156	0.0274807	112	134	-0.258734	138	114	0.275634	135	149	-0.142353	118	120	-0.0242475	149	167	-0.164536	166	136	0.287577
3534212:1	FBgn0030674	CG8184	CG8184	8	-1.01856	-0.255174	0.805924	-0.0390638		185	189	-0.030861	240	197	0.284839	142	156	-0.135655	146	148	-0.0196288	259	339	-0.388333	193	219	-0.18233	194	193	0.0074558	240	216	0.152003
3534215:2	FBgn0050440	CG30440	CG30440	8	-0.932061	-0.872651	0.411785	-0.163668		356	465	-0.385353	212	171	0.310068	227	281	-0.307878	360	335	0.103836	393	626	-0.671633	256	281	-0.134426	316	361	-0.192074	358	366	-0.0318841
3534216:1	NA	ORF-141	NA	8	0.0665884	-1.09584	0.309412	-0.215231		19208	15051	0.351848	5476	6909	-0.335354	11718	14698	-0.326894	6656	8384	-0.332983	7908	8755	-0.146794	5233	7906	-0.59531	6849	6060	0.176576	3696	5274	-0.512933
3534217:1	FBgn0029866	CG3842	CG3842	8	-0.297647	-2.46342	0.043248	-0.371095		286	349	-0.287212	319	374	-0.229482	328	432	-0.397335	259	420	-0.697437	430	599	-0.478219	330	418	-0.341037	718	1017	-0.502264	478	490	-0.0357711
3534218:1	FBgn0035850	Autophagy-specific gene 18	CG7986	0
3534225:1	FBgn0000339	cornichon	CG5855	8	-0.460949	-0.639556	0.542817	-0.0948696		8838	7545	0.228199	3468	4052	-0.22453	6896	7608	-0.141757	4213	4711	-0.161185	9616	8492	0.179333	3159	3546	-0.166725	12129	13589	-0.163979	4684	5800	-0.308312
3534226:3	FBgn0023458	CG3585	CG3585	8	0.217807	2.38687	0.0483909	0.495948		428	183	1.22577	340	282	0.26984	220	223	-0.0195402	400	263	0.604937	393	274	0.520353	243	195	0.317482	315	207	0.605721	295	217	0.44302
3534227:4	FBgn0029779	CG11473	CG11473	8	0.507436	1.80572	0.113926	0.306453		7572	6005	0.33451	6438	5434	0.244598	8272	6511	0.345357	4346	3945	0.139663	11898	9338	0.349534	5892	4727	0.317833	10767	6141	0.810071	6560	6982	-0.0899445
3534229:1	FBgn0053531	Discoidin domain receptor	CG33531	2																								164	120	0.450661	152	150	0.0191088
3534231:2	FBgn0033236	CG14764	CG14764	8	-0.599576	0.929347	0.383638	0.134458		1208	1077	0.165602	1323	1116	0.245476	1324	1242	0.0922379	906	852	0.0886576	1862	2179	-0.226813	1188	1071	0.149576	2111	1919	0.137572	2029	1513	0.423357
3534232:1	FBgn0004179	Cysteine string protein	CG6395	8	-0.0514674	-1.32872	0.225615	-0.207079		7707	7089	0.120587	4325	5607	-0.374529	7409	8714	-0.234056	3163	4273	-0.433956	8950	9635	-0.106397	3266	4476	-0.454685	10468	10201	0.0372752	5261	6089	-0.210868
3534233:1	FBgn0026576	CG5991	CG5991	7	-0.457041	-0.412528	0.692294	-0.0660088		190	177	0.10225	147	156	-0.0857299	141	163	-0.209177	125	125		152	155	-0.0281969	136	142	-0.0622843	242	310	-0.357261	215	190	0.178337
3534238:1	FBgn0028689	Proteasome p44.5 subunit	CG10149	8	0.729556	-0.0583989	0.955063	-0.00680794		6912	6700	0.0449421	5465	4911	0.154205	6281	6899	-0.135393	3722	3826	-0.0397588	9832	10850	-0.142138	3452	3368	0.0355403	10553	10858	-0.0411052	6551	6244	0.0692446
3534239:1	FBgn0032363	CG6509	CG6509	8	-0.351355	0.761048	0.471483	0.144206		680	545	0.319279	928	638	0.540568	678	684	-0.0127111	575	543	0.0826098	984	1271	-0.369234	727	751	-0.0468575	709	491	0.530063	995	922	0.10993
3534240:2	FBgn0043456	CG4747	CG4747	8	0.523784	-0.267154	0.797051	-0.055864		9828	6333	0.634009	3222	4079	-0.340259	6023	7231	-0.263713	3090	3814	-0.303698	8610	8053	0.0964869	2652	3721	-0.48861	12682	11951	0.0856509	5147	4693	0.133221
3534246:1	FBgn0032295	CG12299	CG12299	8	-0.144442	-0.949313	0.374076	-0.170352		651	555	0.23017	747	709	0.0753226	760	970	-0.351985	440	539	-0.292782	868	1240	-0.514573	653	894	-0.453192	1524	1717	-0.172027	930	858	0.116253
3534247:1	FBgn0025336	CG4882	CG4882	8	-1.40789	3.21716	0.0147113	0.460313		2519	2148	0.229857	3564	2506	0.508111	3616	2239	0.69154	2354	1509	0.641522	4438	3243	0.452581	2565	1712	0.583276	5022	4237	0.245219	3288	2615	0.330399
3534249:1	FBgn0022708	Adenylate kinase-2	CG3140	8	-0.199584	0.417316	0.688949	0.0792106		1711	1196	0.516622	1229	1261	-0.0370834	1505	1322	0.187041	833	882	-0.0824622	2022	1425	0.504821	875	939	-0.101842	2283	2241	0.0267882	985	1282	-0.380201
3534250:5	FBgn0037411	Osiris 3	CG1150	0
3534252:2	FBgn0037924	CG14712	CG14712	2																								118	130	-0.139725	167	163	0.0349761
3534256:1	FBgn0029835	CG5921	CG5921	8	-0.0080296	2.96948	0.0208231	0.531245		519	404	0.361379	788	437	0.850562	660	435	0.601451	838	436	0.942622	1551	1480	0.0676015	669	513	0.383047	875	599	0.546727	1456	1032	0.496567
3534257:1	FBgn0036534	Decapping protein 2	CG6169	8	0.267691	1.95395	0.0916329	0.284684		563	399	0.496746	450	375	0.263034	472	424	0.154723	396	344	0.203092	680	620	0.133267	467	386	0.274822	1058	973	0.120828	940	607	0.630964
3534261:4	FBgn0031918	CG6055	CG6055	1																											160	213	-0.412782
3534263:1	FBgn0035907	CG6662	CG6662	8	0.0080296	-1.58327	0.157376	-0.196523		3126	3444	-0.139767	2159	2608	-0.272581	3028	3585	-0.243608	1927	2102	-0.125406	4268	5574	-0.385153	2170	2455	-0.178028	6110	7303	-0.257317	3733	3657	0.0296749
3534266:3	FBgn0020261	pacman	CG3291	8	-0.578289	-0.169329	0.870328	-0.0215693		1505	1715	-0.188445	1542	1423	0.115867	1574	1520	0.0503642	1202	1254	-0.0611005	2957	3419	-0.20944	1703	1544	0.141406	2774	2920	-0.0740006	2449	2361	0.0527947
3534273:3	FBgn0027335	lethal (1) G0003	CG6606	8	-0.540025	0.586654	0.575858	0.114596		730	1022	-0.485427	912	740	0.301509	973	778	0.32267	1042	795	0.390329	2041	2024	0.0120669	979	720	0.443312	1574	1425	0.143474	1548	1792	-0.211165
3534277:2	NA	ORF-9	NA	8	0.180229	0.0907509	0.930233	0.0148495		2795	3019	-0.111222	2723	2249	0.275913	3148	2990	0.0742901	2117	2160	-0.02901	4772	6354	-0.413071	2236	2430	-0.120036	4269	3866	0.143057	4377	3558	0.298876
3534280:1	FBgn0051812	CG31812	CG31812	8	-0.37318	-1.35514	0.217476	-0.153831		478	587	-0.29635	549	577	-0.0717652	522	563	-0.109085	460	474	-0.0432532	749	844	-0.172277	438	460	-0.070703	999	1182	-0.242673	766	895	-0.224543
3534282:1	FBgn0034858	eIF2B-delta	CG10315	8	0.467964	-1.67203	0.138439	-0.229625		214	318	-0.571416	249	281	-0.174424	240	263	-0.132028	196	203	-0.0506261	324	372	-0.199309	235	280	-0.252766	272	298	-0.131706	309	387	-0.324727
3534284:1	FBgn0031944	CG7196	CG7196	8	0.047206	-0.131128	0.899363	-0.0229132		337	429	-0.348229	539	502	0.102598	511	625	-0.290533	338	321	0.0744499	603	475	0.34423	428	372	0.202308	683	865	-0.340815	692	658	0.0726845
3534290:1	FBgn0067629	CG33332	CG33332	8	0.530185	-2.4761	0.0424518	-0.289087		511	583	-0.190173	487	550	-0.17551	390	516	-0.403897	289	373	-0.368106	617	822	-0.413868	351	444	-0.339089	631	745	-0.2396	586	665	-0.182454
3534291:1	FBgn0028530	mitochondrial transcription termination factor	CG18124	8	-0.532295	-0.991977	0.354253	-0.161991		216	229	-0.0843163	207	191	0.116058	173	206	-0.251872	171	203	-0.247483	266	340	-0.354109	182	210	-0.206451	386	540	-0.484359	373	321	0.216602
3534293:1	FBgn0010300	brain tumor	CG10719	2																								123	103	0.256014	126	182	-0.530515
3534294:1	FBgn0034945	CG10904	CG10904	8	0.100996	-1.07885	0.31642	-0.142556		392	486	-0.310103	504	507	-0.00856201	402	442	-0.136851	373	388	-0.056881	716	705	0.0223363	400	412	-0.0426443	686	883	-0.364205	658	779	-0.243536
3534295:3	FBgn0034988	CG3362	CG3362	8	-0.325751	-1.6301	0.147102	-0.197524		1328	1606	-0.274217	954	1213	-0.346518	1841	2065	-0.165652	996	1160	-0.219907	2173	2487	-0.194718	973	1148	-0.238611	2880	3289	-0.19158	2418	2334	0.0510097
3534297:1	FBgn0058045	CG40045	CG40045	8	0.229474	-0.471198	0.651831	-0.051909		17239	17624	-0.0318653	7812	8776	-0.167872	15472	16404	-0.0843879	7943	8721	-0.13481	21465	21527	-0.00416111	6830	6345	0.106265	25372	26548	-0.0653659	11901	12177	-0.0330759
3534302:2	FBgn0004197	Serrate	CG6127	8	-0.0619248	3.45523	0.0106159	0.604132		153	134	0.191299	318	206	0.626382	242	130	0.896495	183	143	0.355829	324	216	0.584963	292	165	0.823502	298	157	0.924548	419	311	0.430036
3534303:1	FBgn0035046	CG3683	CG3683	8	-0.694004	-2.34723	0.0512964	-0.323232		1089	1348	-0.307817	732	1078	-0.558442	967	1283	-0.407933	707	960	-0.441324	2095	2204	-0.073174	935	1217	-0.380291	3060	3329	-0.121557	1915	2350	-0.295316
3534306:1	FBgn0010280	TBP-associated factor 4	CG5444	8	0.257196	0.0607008	0.953294	0.0115467		178	180	-0.0161197	213	192	0.149747	158	183	-0.211919	233	203	0.19885	208	293	-0.494317	157	187	-0.252274	285	216	0.399931	313	251	0.318475
3534310:1	FBgn0040914	CG17761	CG17761	8	0.0698032	0.634058	0.546196	0.102082		359	283	0.343182	258	249	0.0512253	222	247	-0.153951	217	193	0.169094	372	447	-0.264972	251	245	0.0349056	332	267	0.314343	399	319	0.322832
3534313:1	FBgn0034939	thoc5	CG2980	8	-1.06434	1.24765	0.252277	0.182741		533	561	-0.0738652	849	700	0.27841	776	573	0.437522	517	433	0.255797	1131	989	0.193557	802	624	0.362056	1118	1146	-0.0356869	1228	1191	0.0441371
3534316:5	FBgn0033926	Arc1	CG12505	8	-0.736633	-0.602447	0.565873	-0.111824		30282	28005	0.112776	10209	13789	-0.433676	23709	29275	-0.304234	14630	15921	-0.122001	36519	34528	0.0808805	12242	16240	-0.407712	53806	40118	0.423517	16151	19129	-0.244138
3534317:1	FBgn0035713	CG10107	CG10107	8	0.0185	-1.15879	0.28454	-0.191166		2464	2861	-0.215517	1936	2488	-0.361908	3712	3530	0.0725285	1646	2013	-0.290383	4687	4906	-0.0658824	2134	2837	-0.410806	4722	4103	0.202719	2617	3600	-0.460083
3534325:1	FBgn0015797	Rab-protein 6	CG6601	8	-0.399434	-1.29297	0.237057	-0.222742		432	360	0.263034	257	286	-0.154247	234	333	-0.509014	245	290	-0.243271	358	487	-0.443962	266	319	-0.26213	574	778	-0.438719	454	452	0.00636952
3534326:2	FBgn0029903	pod1	CG4532	8	0.145371	-0.672732	0.522698	-0.12878		598	560	0.0947187	472	520	-0.139725	470	616	-0.39027	339	377	-0.153279	620	751	-0.276545	406	395	0.0396271	789	1206	-0.612133	813	613	0.407368
3534328:2	FBgn0039554	CG5003	CG5003	8	0.0529082	-1.26905	0.244989	-0.172447		220	260	-0.241008	228	255	-0.161463	220	234	-0.089005	171	222	-0.376563	293	362	-0.305089	273	250	0.126973	436	516	-0.243043	495	527	-0.0903744
3534329:1	FBgn0039912	CG11260	CG11260	8	1.09103	1.82593	0.110604	0.360416		121	110	0.137504	211	130	0.698731	174	111	0.648528	126	118	0.0946369	155	164	-0.0814276	178	146	0.285909	196	109	0.846526	199	167	0.25292
3534330:2	FBgn0005558	eyeless	CG1464	8	0.482141	0.920248	0.388056	0.173057		165	144	0.196397	227	207	0.133062	234	178	0.394631	203	126	0.688056	215	247	-0.200174	165	179	-0.117494	296	228	0.376563	194	206	-0.0865877
3534334:1	FBgn0030073	CG10962	CG10962	8	-0.131071	-3.13286	0.0165434	-0.435396		2298	3020	-0.39417	1503	1864	-0.310557	1602	2569	-0.681333	1695	2297	-0.438466	3340	4726	-0.500772	1385	1685	-0.282863	3166	3711	-0.229147	2474	3871	-0.645861
3534335:3	FBgn0004864	hopscotch	CG1594	6	-0.305942	-1.25856	0.263757	-0.266292		111	117	-0.0759489				132	121	0.125531				118	164	-0.474909	117	149	-0.348804	171	266	-0.63743	196	223	-0.18619
3534337:1	FBgn0035393	CG16753	CG16753	8	-1.28061	-0.126118	0.903185	-0.0272291		269	433	-0.686761	614	510	0.267741	477	356	0.422112	426	370	0.203328	768	962	-0.324931	598	595	0.00725582	850	1073	-0.336115	911	777	0.229536
3534338:3	FBgn0001098	Glutamate dehydrogenase	CG5320	7	-0.768699	-0.380094	0.715145	-0.0777035		245	245		228	323	-0.5025	225	206	0.127281	174	179	-0.0408723	226	186	0.28102	172	194	-0.173648	278	246	0.176427	212	282	-0.411631
3534340:1	FBgn0001987	Gliotactin	CG3903	6	0.271489	-0.914983	0.395483	-0.145458		114	115	-0.0126	126	126					109	115	-0.0773057	133	169	-0.345597	119	129	-0.116409	136	191	-0.489966	226	201	0.169127
3534344:1	FBgn0051998	CG31998	CG31998	8	0.0812329	0.74092	0.48285	0.1283		396	297	0.415037	388	313	0.309894	382	395	-0.04828	242	227	0.0923147	374	435	-0.217977	369	329	0.165533	487	548	-0.170254	544	390	0.480133
3534347:2	FBgn0005664	Cyrstallin	CG16963	2												4547	4674	-0.0397427													161	203	-0.334419
3534349:1	FBgn0051739	CG31739	CG31739	8	0.314109	1.59593	0.154535	0.27067		709	615	0.205199	808	611	0.403183	735	770	-0.0671142	490	414	0.243151	879	792	0.150363	598	519	0.204411	645	554	0.219413	1200	686	0.806754
3534355:3	FBgn0010825	Grunge	CG6964	8	-0.112228	0.772566	0.46506	0.164802		216	124	0.800691	240	177	0.439285	160	144	0.152003	161	147	0.131245	315	429	-0.445626	215	244	-0.182544	142	129	0.13852	240	197	0.284839
3534356:1	FBgn0085402	Ect4	CG34373	8	0.0369827	0.122209	0.906168	0.0206484		132	150	-0.184425	216	173	0.320259	133	164	-0.30227	178	141	0.336182	188	219	-0.220198	156	160	-0.0365259	168	165	0.0259952	255	218	0.226169
3534359:1	FBgn0029525	CG18273	CG18273	8	0.879335	1.36601	0.2142	0.247789		246	307	-0.31958	385	305	0.336049	329	213	0.627234	317	259	0.291531	417	408	0.0314782	355	270	0.39486	527	455	0.211936	616	464	0.408806
3534362:1	FBgn0017430	Negative elongation factor E	CG5994	8	0.544705	-1.35273	0.218206	-0.17628		109	130	-0.254183	141	137	0.0415193	116	132	-0.186413	117	138	-0.23816	186	192	-0.0458037	147	159	-0.113211	226	303	-0.422995	219	250	-0.190997
3534365:1	FBgn0038339	CG6118	CG6118	1																											174	235	-0.433573
3534367:3	FBgn0039210	CG13625	CG13625	8	0.155821	3.51105	0.00984544	0.752427		242	159	0.60598	421	184	1.19411	219	125	0.809003	304	155	0.971803	346	367	-0.085008	312	184	0.76184	331	176	0.911256	476	264	0.850424
3534368:4	FBgn0038111	CG12360	CG12360	8	0.667031	0.235499	0.820563	0.0255339		9270	9666	-0.0603497	6203	6205	-0.000465085	8461	8592	-0.0221658	5170	4919	0.0717992	12325	11453	0.105862	5416	4949	0.130091	15206	14528	0.0658046	6894	7319	-0.0863052
3534370:1	FBgn0037050	CG10566	CG10566	8	-0.655755	-0.694511	0.509748	-0.0960603		1089	1330	-0.288422	1395	1403	-0.00824989	1397	1538	-0.138723	831	956	-0.202162	2142	2281	-0.090708	1422	1232	0.206919	2400	2872	-0.259021	2072	2055	0.0118856
3534372:1	FBgn0037011	CG4858	CG4858	8	0.677556	-5.95901	0.00056494	-0.622937		898	1322	-0.557935	597	901	-0.593796	939	1440	-0.616872	595	965	-0.697639	1494	2503	-0.744478	655	966	-0.560528	2433	3799	-0.642883	1457	2162	-0.569366
3534373:1	FBgn0036663	CG9674	CG9674	8	0.415211	-0.559041	0.59356	-0.133519		498	491	0.0204227	437	450	-0.0422917	507	599	-0.24057	334	366	-0.131996	613	1086	-0.825065	408	638	-0.644987	762	650	0.229351	997	673	0.566987
3534374:2	FBgn0025626	CG4281	CG4281	6	0.20105	0.431664	0.683965	0.090819		134	111	0.271673	101	113	-0.161967							122	110	0.149378	116	102	0.185556	152	139	0.128986	199	203	-0.0287113
3534375:1	FBgn0000557	Elongation factor 1alpha100E	CG1873	8	1.205	0.0448	0.965518	0.00947103		2448	1509	0.698011	1000	1165	-0.22033	1484	2071	-0.480836	863	937	-0.118688	1903	1435	0.407225	937	991	-0.080836	3680	3826	-0.0561311	1917	2016	-0.0726453
3534376:1	FBgn0020887	Su(z)12	CG8013	8	0.412859	-2.07074	0.0771329	-0.472921		1515	2484	-0.713347	1526	1837	-0.267597	1982	2586	-0.383765	1352	1514	-0.16327	3146	6948	-1.14308	1437	2141	-0.575225	2582	4367	-0.758154	2358	2023	0.221067
3534378:1	FBgn0002524	lace	CG4162	1																											228	239	-0.0679768
3534379:1	FBgn0037911	CG10898	CG10898	8	-0.202088	-0.853652	0.421546	-0.124017		203	261	-0.36257	302	349	-0.208678	306	311	-0.0233829	222	200	0.15056	326	303	0.105554	254	285	-0.166133	421	512	-0.282324	373	430	-0.205161
3534383:1	FBgn0039685	Odorant-binding protein 99b	CG7592	8	0.338191	-0.591395	0.57285	-0.0825046		6812	6341	0.103368	5327	5523	-0.0521288	6124	8218	-0.424313	2854	3253	-0.188785	7402	7582	-0.0346633	5630	5461	0.0439698	9539	9381	0.0240963	6346	6952	-0.131581
3534386:1	FBgn0086712	Enigma	CG9006	8	-0.635143	-1.22597	0.259848	-0.189174		321	473	-0.559267	393	451	-0.198598	331	370	-0.160694	315	291	0.114333	518	593	-0.19508	332	346	-0.0595888	575	756	-0.394824	592	617	-0.0596733
3534392:1	FBgn0029666	CG10803	CG10803	8	0.00616643	1.21222	0.26475	0.199125		1684	1247	0.433431	1432	1423	0.00909583	1904	1848	0.0430687	1192	970	0.297328	2194	1455	0.592544	1270	1206	0.0745986	3418	2868	0.253107	1613	1741	-0.11017
3534395:1	FBgn0026738	CG7857	CG7857	8	0.281179	-0.305077	0.769179	-0.0474611		204	266	-0.382857	186	215	-0.209034	226	211	0.0990798	199	208	-0.0638151	358	350	0.0326047	245	197	0.314586	359	405	-0.173938	392	391	0.00368505
3534396:2	FBgn0038286	CG6966	CG6966	4	-0.18955	-0.249657	0.818971	-0.0545267								101	131	-0.375212							162	168	-0.0524674	134	110	0.284729	187	197	-0.0751574
3534397:1	FBgn0035760	CG8607	CG8607	8	0.787389	1.05944	0.324582	0.179752		240	277	-0.206852	363	292	0.314001	339	230	0.559651	259	219	0.242021	402	376	0.0964628	323	279	0.211269	467	510	-0.127075	643	505	0.348535
3534400:1	FBgn0037070	CG11309	CG11309	8	1.60852	-7.17443	0.000181449	-0.843273		651	1222	-0.908515	563	1051	-0.900556	633	1032	-0.705166	449	789	-0.81331	931	1499	-0.687147	476	851	-0.838198	1388	2759	-0.991138	793	1482	-0.902153
3534401:1	FBgn0031996	CG8460	CG8460	8	0.313023	-0.69101	0.511816	-0.0760991		3781	4195	-0.149903	3333	3357	-0.0103512	4616	5231	-0.180444	2426	2476	-0.0294318	4914	5360	-0.125335	2887	2747	0.0717142	7177	7815	-0.122865	3792	3959	-0.0621771
3534402:1	FBgn0033609	CG13213	CG13213	8	0.273666	-0.435148	0.676556	-0.101686		959	946	0.0196906	1555	1110	0.486355	1041	1093	-0.0703233	793	821	-0.0500614	1819	3297	-0.858008	1177	1372	-0.221166	1613	2258	-0.485299	1797	1395	0.365325
3534405:1	FBgn0036537	CG18081	CG18081	8	1.0232	-0.764203	0.469718	-0.0933322		8489	8811	-0.0537112	4136	4963	-0.262976	7111	6815	0.0613388	5301	5572	-0.0719307	13856	13663	0.0202365	3771	4169	-0.144754	14918	15380	-0.0440014	6961	8283	-0.250859
3534407:2	FBgn0036511	CG6498	CG6498	8	0.543284	1.80539	0.113982	0.32544		325	190	0.77444	310	245	0.339486	204	226	-0.147754	254	182	0.48089	243	165	0.55849	182	160	0.185867	334	301	0.150085	283	236	0.262015
3534409:1	FBgn0004370	Protein tyrosine phosphatase 10D	CG1817	8	-0.203094	1.18002	0.276535	0.18379		1035	764	0.437986	955	873	0.129519	1068	916	0.221492	808	798	0.0179665	1695	1679	0.013683	1280	1334	-0.0596149	2053	1404	0.548191	2016	1803	0.161096
3534410:1	FBgn0035526	CG1316	CG1316	8	-1.3402	1.77345	0.119432	0.224559		3120	2622	0.250878	2603	2064	0.334732	2791	1993	0.48584	2384	2165	0.139017	4826	4517	0.095463	2476	2141	0.209727	6526	5960	0.130887	4397	3963	0.149927
3534414:2	FBgn0053481	dpr7	CG33481	8	0.65913	0.882659	0.406709	0.151414		380	349	0.122772	287	279	0.0407856	295	277	0.090829	231	220	0.0703893	559	359	0.638864	322	238	0.436099	667	730	-0.13021	340	354	-0.0582146
3534415:1	FBgn0003862	trithorax	CG8651	8	0.0675454	0.303957	0.769997	0.0570331		1846	1343	0.458943	1097	962	0.189455	1254	1593	-0.345209	1081	1002	0.109484	2330	2449	-0.0718628	1054	1284	-0.28477	1270	929	0.451078	1533	1588	-0.0508532
3534417:2	FBgn0023081	genghis khan	CG4012	8	-0.368636	0.13756	0.894462	0.0260774		1021	1249	-0.290791	1642	1221	0.427391	1284	1066	0.268438	936	821	0.189126	2378	3362	-0.499571	1379	1224	0.172019	1781	1937	-0.121136	2125	2034	0.0631432
3534418:2	FBgn0031455	snapin	CG9958	8	1.1896	0.19042	0.854384	0.038095		2050	2694	-0.394126	3291	2324	0.501916	2681	2635	0.0249683	2541	2009	0.338919	4695	5849	-0.317065	2553	2153	0.245845	4834	5943	-0.297974	4380	3807	0.202276
3534420:1	FBgn0034083	lambik	CG8434	2																								204	170	0.263034	265	277	-0.0638936
3534422:1	FBgn0033988	parcas	CG7761	8	-0.549626	-8.76769	5.05501e-05	-1.25633		392	1047	-1.41734	434	946	-1.12415	448	1019	-1.18558	262	651	-1.31309	754	2111	-1.48529	320	771	-1.26866	557	1404	-1.33379	556	1054	-0.922718
3534423:1	FBgn0030397	CG11146	CG11146	8	-1.00354	0.260575	0.801919	0.0551171		781	651	0.262665	622	675	-0.117973	639	630	0.0204641	525	547	-0.0592234	1264	1331	-0.0745141	600	679	-0.178449	700	380	0.881356	776	951	-0.293389
3534428:1	FBgn0031421	CG9867	CG9867	8	0.126034	0.104026	0.920067	0.018152		1176	1510	-0.36066	1404	1390	0.0144581	1335	1521	-0.18818	1076	922	0.222839	1796	1547	0.215314	1098	906	0.277295	2128	2620	-0.300069	2193	1826	0.264219
3534429:1	FBgn0002909	mutagen-sensitive 312	CG8601	7	-1.1607	1.08111	0.321175	0.17454		105	111	-0.0801703	194	128	0.599913	384	262	0.551539				139	160	-0.202987	116	110	0.0766213	177	161	0.136689	216	196	0.140178
3534430:1	FBgn0037912	CG6782	CG6782	8	0.593484	-0.518986	0.619769	-0.0678427		429	471	-0.134749	326	352	-0.110703	386	441	-0.192178	323	358	-0.148425	587	525	0.161043	354	330	0.101283	775	909	-0.230084	654	649	0.0110722
3534434:1	FBgn0011703	Ribonucleoside diphosphate reductase large subunit	CG5371	8	-0.229976	0.851141	0.422849	0.156196		192	138	0.476438	219	169	0.373908	158	155	0.0276563	145	141	0.0403577	199	230	-0.208865	161	184	-0.192645	339	300	0.176323	375	255	0.556393
3534438:1	FBgn0031940	CG7214	CG7214	1																											162	186	-0.199309
3534440:1	FBgn0025702	CG11489	CG11489	8	0.156314	2.72244	0.029661	0.400675		750	524	0.517324	701	550	0.349983	651	601	0.115293	436	368	0.244622	822	554	0.569252	370	276	0.422857	897	554	0.695222	838	685	0.290846
3534444:1	FBgn0001226	Heat shock protein 27	CG4466	8	0.247244	0.254746	0.806241	0.0432425		38664	32669	0.243069	16758	18322	-0.128727	35875	33840	0.0842493	14786	16357	-0.145676	34944	33601	0.0565406	15950	13100	0.28399	36091	28400	0.345748	16882	22172	-0.393253
3534446:2	FBgn0039831	CG12054	CG12054	8	-0.13943	1.82063	0.111465	0.37541		216	106	1.02697	140	133	0.0740006	128	126	0.0227201	132	124	0.0901978	210	153	0.456858	168	153	0.13493	321	209	0.61907	448	300	0.578536
3534448:1	FBgn0029942	CG2059	CG2059	8	-0.434762	0.763536	0.47009	0.10402		304	333	-0.131451	378	329	0.200299	406	359	0.177496	333	279	0.255257	510	486	0.0695409	424	395	0.102212	729	792	-0.119582	718	592	0.278387
3534451:1	FBgn0034504	CG8929	CG8929	8	0.537269	-1.63693	0.145658	-0.359762		1022	1314	-0.36257	1145	1138	0.00884704	1004	1588	-0.661452	723	911	-0.333455	1470	2648	-0.849087	783	1082	-0.466616	1520	2300	-0.597563	1858	1424	0.383801
3534457:1	FBgn0022800	Cad96Ca	CG10244	8	-0.568061	-0.225477	0.82805	-0.045258		237	311	-0.392028	623	495	0.331804	282	283	-0.00510689	323	270	0.258575	359	525	-0.548334	226	281	-0.314247	344	345	-0.0041878	412	332	0.311461
3534458:1	FBgn0003391	shotgun	CG3722	8	-0.714005	-0.458487	0.660497	-0.072605		3751	4293	-0.194711	2512	2599	-0.0491202	4423	3890	0.185255	2866	3018	-0.0745542	8987	9711	-0.11178	2765	3013	-0.123921	8398	7067	0.248948	4213	5799	-0.460956
3534459:1	FBgn0004860	polyhomeotic distal	CG3895	8	-0.695817	0.125777	0.903445	0.0185258		4328	5214	-0.26869	4484	4362	0.0397965	5215	4873	0.097857	2932	2810	0.061315	8040	8979	-0.159359	3406	3620	-0.0879113	5749	4529	0.344118	5826	5357	0.12108
3534461:1	FBgn0086736	Germinal centre kinase III	CG5169	8	-0.0412666	1.23716	0.255916	0.198016		577	656	-0.185124	803	744	0.110097	618	527	0.229804	476	407	0.225933	841	748	0.169068	612	461	0.408765	725	490	0.565199	805	772	0.0603879
3534463:1	FBgn0019947	Presenilin	CG18803	8	-0.888285	0.0229812	0.982307	0.00346588		2590	2836	-0.130905	1784	1850	-0.0524097	2201	2552	-0.213469	1781	1705	0.0629158	3377	3573	-0.0813937	1675	1443	0.21509	4380	4828	-0.140495	3794	2939	0.368394
3534464:1	FBgn0011474	pr-set7	CG3307	8	0.213761	0.529343	0.612934	0.112225		845	685	0.302847	674	617	0.127478	575	679	-0.23985	491	483	0.0236998	881	1159	-0.395667	583	632	-0.116429	1184	838	0.498647	1391	858	0.697073
3534465:1	FBgn0032597	CG17904	CG17904	8	-0.189011	2.84794	0.0247615	0.37217		1890	1548	0.287981	1448	1205	0.265028	1390	1205	0.206052	1489	1122	0.408271	2918	2296	0.345857	1472	1106	0.412426	3669	2826	0.376625	3029	1897	0.675122
3534470:1	FBgn0015600	toucan	CG9660	8	0.673154	2.50884	0.0404656	0.393478		160	130	0.29956	227	156	0.541146	236	145	0.702734	196	163	0.265982	220	210	0.0671142	182	152	0.259867	207	133	0.638205	272	210	0.373217
3534471:1	FBgn0032050	CG13096	CG13096	8	0.120307	0.355112	0.732965	0.0564843		10589	11669	-0.140115	8865	7389	0.262742	11437	10739	0.090849	6359	5987	0.0869666	17745	20888	-0.235262	6409	6892	-0.104823	15406	11307	0.446276	9588	9292	0.0452408
3534472:1	FBgn0038819	Cuticular protein 92F	CG5494	8	-1.65529	-0.558045	0.594203	-0.0829658		112	127	-0.18133	124	142	-0.195551	111	115	-0.0510742	102	126	-0.304855	155	166	-0.098915	145	142	0.030162	270	307	-0.185279	304	243	0.323115
3534477:2	NA	AGAP000245	NA	8	0.601165	1.46219	0.187084	0.257171		253	169	0.582114	274	220	0.316672	209	210	-0.00688639	185	136	0.443919	242	196	0.304153	209	169	0.30648	273	329	-0.269187	272	209	0.380104
3534479:1	FBgn0026015	Topoisomerase 3beta	CG3458	8	0.497574	0.299188	0.773484	0.0401103		586	583	0.00740478	587	634	-0.111122	600	567	0.0816138	464	496	-0.0962153	1019	920	0.147448	597	600	-0.00723157	1253	984	0.348656	1199	1241	-0.0496715
3534480:2	FBgn0035430	CG12009	CG12009	2																								167	112	0.576349	179	193	-0.108641
3534484:2	FBgn0010313	corto	CG2530	8	0.199584	1.39515	0.205637	0.237239		271	269	0.0106867	480	414	0.213404	363	240	0.596935	263	228	0.206029	539	429	0.329308	274	256	0.0980321	292	197	0.567773	378	412	-0.124258
3534485:1	FBgn0035199	CG9134	CG9134	8	0.357635	0.72813	0.490168	0.14132		300	307	-0.0332762	411	326	0.334266	416	356	0.224706	315	304	0.0512805	557	667	-0.260009	519	466	0.155405	527	574	-0.123248	593	345	0.781436
3534488:1	NA	ORF-3	NA	8	1.00981	1.89969	0.0992509	0.265756		792	612	0.371969	822	775	0.0849421	830	578	0.522042	539	501	0.105475	1097	811	0.43579	686	558	0.297943	1347	1159	0.216869	965	906	0.0910179
3534490:2	FBgn0026057	Rad21	CG17436	8	-0.184102	4.98496	0.00159204	0.810554		3648	1764	1.04826	3448	1693	1.02618	3198	1449	1.14211	2358	1385	0.767678	4664	2766	0.753767	2335	1511	0.627919	4657	3203	0.539977	4150	2779	0.578546
3534493:1	FBgn0033918	CG8531	CG8531	1																											175	194	-0.148702
3534494:1	FBgn0028970	beta subunit of type II geranylgeranyl transferase	CG18627	8	0.320088	-0.197859	0.848779	-0.0475079		246	434	-0.819037	483	406	0.250543	684	491	0.478273	469	516	-0.137783	764	746	0.034397	821	597	0.459651	1017	1148	-0.174803	748	1037	-0.471306
3534498:1	FBgn0035280	Cuticular protein 62Bb	CG13935	1																											203	290	-0.514573
3534501:1	FBgn0004872	piwi	CG6122	7	0.518959	0.69432	0.509861	0.128723		290	188	0.62532	159	151	0.0744782	186	180	0.0473057	151	156	-0.0469975	227	227		178	184	-0.0478285	207	210	-0.0207586	311	258	0.269544
3534505:2	FBgn0033728	Cuticular protein 49Ae	CG8505	1																											199	256	-0.363375
3534506:1	FBgn0052423	alan shepard	CG32423	8	-0.729556	0.105384	0.919027	0.014815		1230	1099	0.162467	857	918	-0.0991989	974	1071	-0.136965	646	747	-0.209574	1557	1687	-0.115691	923	813	0.183075	1805	1566	0.204915	1724	1576	0.129492
3534507:2	FBgn0028662	VhaPPA1-1	CG7007	8	0.663504	-1.08756	0.31281	-0.231969		689	554	0.314618	557	574	-0.0433734	637	1018	-0.676372	401	449	-0.163113	661	678	-0.036635	377	616	-0.708366	1183	1762	-0.574764	769	752	0.0322509
3534512:1	FBgn0047038	CG6463	CG6463	8	0.588129	-1.81283	0.112746	-0.23767		1963	2348	-0.258372	1368	1660	-0.279115	1715	2318	-0.434672	1527	1779	-0.220366	2984	2841	0.0708487	1458	1697	-0.218996	4484	5607	-0.322443	2495	2943	-0.238248
3534514:2	FBgn0034394	CG15096	CG15096	1																											153	191	-0.320041
3534518:2	FBgn0004648	silver	CG4122	8	-0.224567	-1.94106	0.0933893	-0.221048		1299	1480	-0.188196	1105	1240	-0.166294	1311	1549	-0.240669	922	1083	-0.232195	1964	2473	-0.332467	833	1031	-0.307656	2367	2853	-0.26942	1722	1760	-0.0314903
3534521:2	FBgn0028336	lethal (1) G0255	CG4094	8	-0.115145	-0.478053	0.647181	-0.0850427		205	232	-0.178501	150	158	-0.0749621	159	231	-0.538866	154	151	0.0283818	234	187	0.32347	158	164	-0.0537713	316	404	-0.354431	227	202	0.168337
3534525:1	FBgn0033438	Matrix metalloproteinase 2	CG1794	8	0.968972	1.09338	0.310419	0.235911		1451	899	0.690654	1160	972	0.255097	1082	1454	-0.426327	718	740	-0.0435414	1482	1418	0.0636879	1287	1064	0.274514	1819	1453	0.324111	1911	1137	0.749096
3534526:1	FBgn0038047	CG5245	CG5245	8	0.288477	-0.0753418	0.942051	-0.0135082		116	147	-0.341691	153	146	0.0675633	558	451	0.307138	126	136	-0.110183	146	145	0.00991547	187	144	0.376969	176	236	-0.423211	266	265	0.00543389
3534527:1	NA	X-5	NA	8	0.476882	0.418092	0.688407	0.0721172		3639	2575	0.49897	2698	2481	0.120969	3562	3663	-0.0403382	2121	2138	-0.0115172	5823	5454	0.0944479	2018	2668	-0.402832	5016	4130	0.280396	3490	3402	0.0368439
3534531:1	FBgn0028506	CG4455	CG4455	8	-0.637565	1.39677	0.205169	0.273499		6402	3799	0.752903	4104	4448	-0.116126	6933	5143	0.43087	4232	4458	-0.075057	13879	9249	0.585534	4443	4373	0.0229108	19702	14300	0.462327	8748	8024	0.124632
3534532:1	FBgn0041781	SCAR	CG4636	2						115	106	0.11757																			176	253	-0.523562
3534551:2	FBgn0032170	CG4658	CG4658	8	-0.09386	-0.395045	0.704571	-0.0728375		150	123	0.286304	109	114	-0.0647057	142	156	-0.135655	109	104	0.0677446	150	122	0.298081	126	145	-0.202629	175	264	-0.593183	189	223	-0.238657
3534557:1	FBgn0037930	CG14715	CG14715	8	0.852955	-2.0495	0.0795895	-0.260963		8290	8824	-0.0900607	4850	5737	-0.242312	7161	10059	-0.490254	4168	5341	-0.357755	11262	13918	-0.305489	4247	5247	-0.305049	15327	17415	-0.184255	7507	8116	-0.112532
3534568:1	FBgn0002629	E(spl) region transcript m4	CG6099	8	0.687527	-1.83103	0.109779	-0.260329		2508	3572	-0.510195	2142	2789	-0.380789	2997	3606	-0.26688	2008	2036	-0.0199783	4745	5204	-0.133213	1901	2354	-0.308356	5174	6842	-0.403138	3551	3702	-0.0600795
3534572:1	FBgn0031971	CG7224	CG7224	8	0.451372	-0.721551	0.493961	-0.161677		476	735	-0.626783	478	826	-0.789131	951	792	0.263945	501	587	-0.22855	1273	1003	0.343911	467	560	-0.262004	1171	1059	0.145038	953	1050	-0.139841
3534576:2	FBgn0027087	Histidyl-tRNA synthetase	CG6335	8	-0.864008	-0.564824	0.589827	-0.0871861		114	160	-0.489038	144	130	0.147557	129	147	-0.188445	117	128	-0.129635	147	132	0.155278	138	134	0.0424353	183	200	-0.128156	181	195	-0.107484
3534581:1	FBgn0032614	CG13284	CG13284	1																											190	254	-0.418829
3534582:1	FBgn0027338	karyopherin alpha3	CG9423	8	-1.13071	1.78893	0.11676	0.26814		9464	10198	-0.107764	7329	5825	0.331358	7408	5928	0.321539	6861	5172	0.407697	18411	16276	0.177822	7150	4827	0.566816	18381	16040	0.196541	10848	9115	0.251115
3534583:2	FBgn0037117	CG11248	CG11248	8	-0.766361	-0.0238696	0.981623	-0.00581375		339	516	-0.606086	339	326	0.0564133	307	371	-0.273181	221	200	0.144046	315	476	-0.59561	299	216	0.469114	237	222	0.0943274	401	253	0.664465
3534584:1	FBgn0033971	CG10209	CG10209	8	0.177701	0.46544	0.65575	0.0605146		264	232	0.186413	261	232	0.169925	221	232	-0.0700784	215	231	-0.103556	394	360	0.130199	232	253	-0.125013	449	427	0.0724794	355	304	0.223748
3534585:1	FBgn0032477	CG5287	CG5287	8	1.03626	-0.0781919	0.939864	-0.0109027		1186	1208	-0.0265164	1233	1271	-0.0437912	1531	1702	-0.152757	882	860	0.036442	1898	1461	0.377524	922	993	-0.107027	2398	2526	-0.075023	1307	1397	-0.0960729
3534586:2	FBgn0052169	CG32169	CG32169	8	0.699458	0.676493	0.520447	0.132438		4165	3216	0.373049	2926	2848	0.0389806	3538	3624	-0.0346489	2641	3116	-0.238611	8251	7254	0.185792	3430	3378	0.0220392	5103	2926	0.802416	4874	5186	-0.089516
3534588:1	FBgn0024365	CG12773	CG12773	8	-0.753271	-0.0706894	0.945622	-0.0102094		237	248	-0.0654531	291	258	0.173648	216	250	-0.210897	242	225	0.105082	321	265	0.276581	228	230	-0.0126	450	522	-0.214125	329	361	-0.133911
3534591:1	FBgn0026441	ENL/AF9-related	CG4913	8	0.694004	-1.59735	0.15422	-0.339648		152	242	-0.670936	216	182	0.247093	181	209	-0.207513	169	216	-0.354008	279	531	-0.928447	213	279	-0.389412	213	292	-0.455115	320	311	0.0411573
3534594:2	FBgn0037574	Coenzyme Q biosynthesis protein 2	CG9613	1																											215	280	-0.38109
3534595:1	FBgn0250746	Prosbeta4	CG12000	8	0.6127	-1.58523	0.156933	-0.202191		15531	15894	-0.0333315	6902	8430	-0.288518	11316	15434	-0.447748	5286	6195	-0.228928	15421	16298	-0.0797986	5505	6094	-0.146647	23134	27793	-0.264707	9022	9858	-0.127848
3534596:1	FBgn0035318	CG9018	CG9018	8	0.282744	0.46715	0.654585	0.0861219		265	370	-0.481533	338	331	0.030192	321	242	0.407566	305	288	0.0827404	786	652	0.269657	378	297	0.347923	788	688	0.195787	734	822	-0.163358
3534599:1	FBgn0025724	beta'-coatomer protein	CG6699	6	0.797338	-0.821824	0.448577	-0.10435		152	171	-0.169925	148	150	-0.0193653	127	140	-0.140598				124	140	-0.175087				141	148	-0.069902	166	172	-0.0512253
3534600:1	FBgn0028954	CG3287	CG3287	2																								123	251	-1.02903	169	180	-0.0909737
3534605:1	FBgn0035162	CG13900	CG13900	8	0.418858	0.378988	0.715931	0.0612098		19451	18524	0.0704487	8327	9651	-0.212882	14569	12100	0.267895	8421	8808	-0.0648229	26263	20928	0.327597	6817	6856	-0.00823013	25064	19849	0.33655	11973	14012	-0.226878
3534606:1	FBgn0031044	CG14211	CG14211	8	-0.294593	-4.46636	0.00291367	-0.542835		303	420	-0.471072	232	325	-0.486315	273	378	-0.469485	219	342	-0.643065	359	557	-0.633693	223	353	-0.662624	500	634	-0.342555	319	495	-0.633872
3534609:1	FBgn0051156	CG31156	CG31156	8	0.567288	1.1556	0.285762	0.197298		209	163	0.358631	202	217	-0.10334	207	140	0.564204	208	179	0.216624	215	212	0.0202724	215	153	0.490805	219	233	-0.0893991	212	195	0.12059
3534611:2	FBgn0028685	Rpt4	CG3455	8	-0.55412	-0.877983	0.409075	-0.132049		1218	1367	-0.166499	1280	1247	0.0376823	1147	1421	-0.309041	887	948	-0.095953	1882	2452	-0.381692	1116	1129	-0.0167085	2085	2591	-0.313462	1895	1662	0.189277
3534614:3	FBgn0032517	CG7099	CG7099	8	-0.0890046	-1.16077	0.283787	-0.257107		469	945	-1.01073	891	821	0.118043	690	685	0.0104924	662	654	0.0175406	1195	1916	-0.681087	864	857	0.0117361	1125	1294	-0.201913	1172	1464	-0.320943
3534617:2	FBgn0005640	Ecdysone-induced protein 63E	CG10579	8	0.0354125	0.620275	0.554725	0.0788187		134	126	0.0888093	151	147	0.0387324	137	123	0.155518	108	110	-0.0264722	138	116	0.250543	145	122	0.249172	150	162	-0.111031	195	197	-0.0147215
3534618:1	FBgn0051302	CG31302	CG31302	1																											167	192	-0.201258
3534634:1	FBgn0000046	Actin 87E	CG18290	8	-0.602797	-0.541954	0.604665	-0.150456		506	492	0.0404791	316	599	-0.922631	536	466	0.201903	276	270	0.0317089	750	536	0.484658	345	498	-0.529549	662	507	0.384845	449	835	-0.895061
3534635:1	FBgn0038675	CG6013	CG6013	8	-0.0817056	2.61214	0.0348047	0.489203		936	1017	-0.119739	1867	1156	0.691581	1729	1097	0.656374	1250	762	0.714065	2261	1630	0.472089	1802	1042	0.790244	2056	1730	0.249068	2121	1542	0.459942
3534640:1	FBgn0037921	CG6808	CG6808	8	-0.324135	-0.527289	0.614286	-0.0807909		243	267	-0.135883	288	323	-0.165465	253	277	-0.130749	221	205	0.108422	378	320	0.240314	250	254	-0.0229004	359	493	-0.457604	323	342	-0.0824622
3534641:1	NA	ORF-82	NA	8	0.336486	-0.328018	0.752491	-0.0675097		150	237	-0.659925	273	242	0.173894	331	240	0.463797	198	194	0.0294438	420	518	-0.302563	392	340	0.205319	384	454	-0.241586	431	498	-0.208458
3534643:1	NA	X-46	NA	8	-0.433602	-0.729398	0.489439	-0.100514		554	604	-0.124663	693	681	0.0252006	632	674	-0.092824	488	465	0.0696504	880	1072	-0.284729	660	636	0.0534393	879	1147	-0.38393	766	802	-0.0662578
3534644:1	FBgn0027506	Egg-derived tyrosine phosphatase	CG6542	8	-0.514895	1.02062	0.341406	0.139262		304	321	-0.078502	319	276	0.208888	243	228	0.0919225	245	240	0.0297473	405	370	0.130397	296	217	0.447902	533	512	0.0579917	573	490	0.225753
3534647:2	FBgn0030468	CG1622	CG1622	8	0.343477	0.577107	0.581944	0.0807855		1317	958	0.459158	718	722	-0.00801499	943	989	-0.0687128	663	648	0.0330151	1242	1161	0.0972972	636	653	-0.0380562	1752	1728	0.0198996	1052	947	0.151698
3534649:1	FBgn0022029	lethal (2) k01209	CG4798	8	-1.30857	1.37678	0.210998	0.156169		217	196	0.146841	214	185	0.210086	225	198	0.184425	199	163	0.287896	241	211	0.19179	158	147	0.104108	298	305	-0.0334969	338	303	0.157705
3534653:1	FBgn0024308	Smrter	CG4013	8	-0.0467347	0.192433	0.852866	0.0361997		335	306	0.130629	527	497	0.0845571	431	346	0.316916	295	327	-0.148576	740	953	-0.364951	477	545	-0.192267	441	296	0.575181	434	469	-0.111893
3534656:2	FBgn0019960	CG6455	CG6455	8	0.205715	-0.0143939	0.988917	-0.00248665		729	654	0.156628	605	632	-0.0629894	450	575	-0.353637	458	448	0.0318489	797	933	-0.227297	559	552	0.01818	1150	1228	-0.0946767	1061	744	0.51205
3534661:2	FBgn0037884	CG17184	CG17184	8	-0.480232	1.18227	0.275696	0.148132		3034	3182	-0.0687128	2337	2128	0.13516	2055	1811	0.182352	2195	2073	0.0825008	5686	5003	0.184621	2479	1898	0.385278	6154	5441	0.177653	3889	3613	0.106202
3534663:1	FBgn0035461	CG10855	CG10855	8	0.466032	-0.754223	0.475317	-0.116608		764	975	-0.35183	766	832	-0.119239	846	849	-0.00510689	598	701	-0.229269	1427	1273	0.164753	866	763	0.182684	2010	2419	-0.267215	1157	1432	-0.307643
3534666:1	NA	X-47	NA	8	-1.00565	1.45682	0.188511	0.304737		316	319	-0.0136319	272	267	0.0267669	312	283	0.140744	240	261	-0.121015	432	322	0.423971	363	192	0.918863	645	497	0.376053	753	468	0.686141
3534671:1	FBgn0040285	Scamp	CG9195	8	0.986645	0.0414724	0.968077	0.00785376		7169	5677	0.336643	4637	5055	-0.124519	4744	4894	-0.0449101	2847	3219	-0.17717	8012	5612	0.513647	3514	3643	-0.0520128	10200	9587	0.0894178	3722	5185	-0.478266
3534672:1	NA	ORF-6	NA	8	-0.134522	2.5273	0.0393881	0.499073		700	461	0.602588	705	470	0.584963	545	397	0.457117	485	332	0.546802	863	973	-0.173079	598	452	0.403823	888	611	0.539387	1365	668	1.03098
3534673:1	FBgn0035404	CG12079	CG12079	8	-0.188495	-1.46188	0.187166	-0.186713		2009	2358	-0.231086	1915	2353	-0.297157	2733	3434	-0.329405	1692	1746	-0.045324	3780	4302	-0.186621	2063	2320	-0.169381	5350	6550	-0.291956	3497	3361	0.0572273
3534676:1	FBgn0033636	toutatis	CG10897	8	-0.822731	-0.105874	0.918653	-0.0213492		1221	1030	0.245419	1699	1424	0.254737	1522	1468	0.0521164	1104	1050	0.0723508	2552	3276	-0.360307	1163	1736	-0.577916	1227	928	0.402939	1078	1291	-0.260132
3534677:1	FBgn0039159	mitochondrial ribosomal protein S24	CG13608	8	0.488119	-1.15197	0.287154	-0.150885		4377	4218	0.0533833	2983	3466	-0.216508	4690	6064	-0.370682	2665	3069	-0.203633	7048	7913	-0.167011	2462	2873	-0.222727	11023	12060	-0.129713	6041	5836	0.0498075
3534678:1	FBgn0014455	Adenosylhomocysteinase at 13	CG11654	8	-0.182623	2.26672	0.0577563	0.498798		3714	4222	-0.184953	6978	4036	0.789887	6706	4037	0.732169	4835	2529	0.934949	8922	7596	0.232127	4667	3048	0.614633	8907	8211	0.117382	6993	4146	0.754191
3534679:1	NA	ORF-51	NA	8	-0.277445	-4.68807	0.00223955	-0.624228		205	351	-0.775847	173	284	-0.715119	136	219	-0.687324	118	150	-0.346176	169	259	-0.615929	175	302	-0.787194	247	356	-0.527366	265	385	-0.538866
3534683:1	FBgn0035755	CG14830	CG14830	8	-0.0335006	0.788601	0.456218	0.10816		280	305	-0.123382	386	325	0.248161	315	284	0.149461	323	271	0.253241	486	395	0.299104	347	317	0.130453	563	581	-0.0454032	490	506	-0.0463556
3534685:1	NA	ORF-21	NA	8	-0.727736	0.631162	0.547981	0.0785634		1662	1753	-0.0769056	1780	1502	0.244992	1449	1391	0.0589352	1405	1325	0.0845778	3593	3139	0.194884	1661	1454	0.192025	3879	4104	-0.081346	2681	2660	0.011345
3534686:1	NA	ORF-98	NA	2																		123	112	0.13516							149	248	-0.735028
3534688:1	FBgn0086906	sallimus	CG1915	8	0.348511	-0.220355	0.831883	-0.0565871		508	584	-0.20114	781	674	0.212574	1326	1123	0.239723	1343	889	0.595204	2400	4596	-0.937344	1171	1772	-0.597638	914	808	0.177839	1115	1071	0.0580852
3534691:1	FBgn0050007	CG30007	CG30007	8	0.0103563	-0.757778	0.473317	-0.109374		1106	1321	-0.256279	962	1179	-0.293455	1323	1167	0.181009	767	838	-0.127724	2387	2508	-0.0713388	1486	1424	0.061485	2699	2758	-0.0311975	1715	2167	-0.337491
3534692:1	FBgn0037878	CG6693	CG6693	8	-0.763888	-1.894	0.100085	-0.278266		669	868	-0.375689	892	898	-0.00967173	830	967	-0.220405	564	646	-0.195839	1045	1378	-0.399073	656	824	-0.328949	1187	1802	-0.602279	889	949	-0.0942247
3534697:3	FBgn0031495	CG17257	CG17257	5	-0.891142	-0.0919878	0.931131	-0.0454556		116	112	0.0506261	127	104	0.288245	104	112	-0.106915										150	177	-0.238787	212	247	-0.220447
3534699:1	FBgn0037185	CG11367	CG11367	2																								126	114	0.14439	137	114	0.265142
3534699:2	FBgn0037186	CG11241	CG11241	0
3534700:1	FBgn0004625	no receptor potential A	CG3620	7	0.517551	1.74299	0.124864	0.31688		142	132	0.105353	234	174	0.427421	186	186		142	118	0.267104	198	182	0.121562	207	186	0.154328	182	127	0.51911	248	161	0.623279
3534703:1	FBgn0032653	CG5559	CG5559	0
3534709:1	FBgn0038984	CG5315	CG5315	8	-0.100996	-1.0492	0.328956	-0.186265		1448	1331	0.121551	946	1082	-0.193788	1080	1563	-0.533286	796	873	-0.133213	1487	1236	0.266726	650	742	-0.190979	2103	2859	-0.443062	1036	1352	-0.384071
3534711:1	FBgn0003189	rudimentary	CG18572	8	-0.253043	-0.258329	0.803584	-0.0581109		933	817	0.191541	752	674	0.157984	651	957	-0.555861	597	698	-0.225496	1104	1389	-0.331306	545	783	-0.522756	1113	746	0.577206	1222	1032	0.243801
3534712:1	FBgn0013749	ADP ribosylation factor 102F	CG11027	8	-0.280687	-0.219222	0.832733	-0.0206237		11113	11224	-0.0143386	6511	6813	-0.0654111	10606	10610	-0.000544003	5957	6237	-0.0662663	17972	17602	0.0300116	6968	6953	0.00310903	20852	21782	-0.0629507	10164	10084	0.0114003
3534715:1	FBgn0005596	yemanuclein alpha	CG14513	8	-0.186509	-0.264104	0.799306	-0.0461877		1774	2135	-0.26723	3128	2723	0.200044	3016	2337	0.367979	1631	1632	-0.000884275	3924	5132	-0.387196	2156	2371	-0.137138	2971	2695	0.140663	2091	2549	-0.285738
3534716:2	FBgn0034963	CG13567	CG13567	8	-0.60508	0.487731	0.640645	0.0805182		433	552	-0.350301	592	537	0.140675	504	461	0.128657	408	403	0.0177893	796	751	0.0839555	596	416	0.518729	906	923	-0.0268196	953	870	0.131461
3534717:1	FBgn0003654	short wing	CG18000	8	0.504166	4.01985	0.00506055	0.580639		3601	2466	0.546225	2532	1807	0.486681	2550	1625	0.650058	3203	2181	0.554434	8135	4873	0.739332	2871	1670	0.781705	9579	5984	0.678765	4873	4219	0.207909
3534720:1	FBgn0085475	CG34446	CG34446	7	0.723763	-2.17056	0.073006	-0.427135					109	154	-0.498602	121	171	-0.498989	106	115	-0.11757	135	179	-0.407	102	208	-1.02801	149	190	-0.350687	157	167	-0.0890835
3534726:1	FBgn0031772	CG13994	CG13994	8	-0.423876	-1.06819	0.320881	-0.181467		1239	1720	-0.473232	841	1055	-0.327065	1046	1092	-0.06209	802	1029	-0.359569	2156	1998	0.109801	1308	1222	0.0981183	2689	2622	0.0364021	1717	2385	-0.474099
3534727:3	NA	X-3	NA	8	0.576031	-1.14236	0.290869	-0.360668		5066	3647	0.474137	1515	2873	-0.92324	5795	4829	0.263084	1308	1643	-0.32897	6492	15346	-1.24113	2389	2785	-0.22127	7115	6145	0.211451	3413	7415	-1.11941
3534732:1	FBgn0025800	Smad on X	CG2262	8	-1.04321	-1.32756	0.225979	-0.270374		1550	1486	0.0608341	820	1051	-0.358067	1000	1704	-0.768925	779	1005	-0.3675	1457	1925	-0.401858	766	796	-0.055424	2289	3397	-0.569544	1932	1572	0.297494
3534733:3	FBgn0041775	trailer hitch	CG10686	8	-0.151358	0.846425	0.425302	0.158633		9619	11587	-0.268548	9435	6986	0.433556	9826	6888	0.512519	8227	6848	0.264684	22272	23741	-0.0921496	7718	6546	0.237613	14567	11187	0.380881	9326	10709	-0.199493
3534734:2	FBgn0085638	CG41378	CG41378	1																											189	259	-0.454566
3534735:1	FBgn0002783	moira	CG18740	8	0.499453	-0.0945038	0.927357	-0.0132981		1758	1772	-0.0114435	1285	1508	-0.230868	1592	1626	-0.0304869	1021	1170	-0.196526	2686	2850	-0.0855026	1476	1440	0.0356239	3021	2450	0.302244	2521	2335	0.110574
3534739:1	FBgn0037301	Mms19	CG12005	8	0.540025	0.0604229	0.953508	0.00984234		422	386	0.128642	533	451	0.241008	427	523	-0.292575	354	297	0.253286	470	542	-0.205632	388	384	0.0149503	734	884	-0.268266	635	550	0.207325
3534741:1	FBgn0013272	Gp150	CG5820	8	0.354657	-0.468317	0.65379	-0.0669957		2084	1796	0.214568	1669	1660	0.00780071	2563	2488	0.042847	1734	1716	0.0150543	3346	3861	-0.206537	1384	1784	-0.366272	4027	4455	-0.14572	2526	2703	-0.0977069
3534743:2	FBgn0030507	CG11164	CG11164	8	0.299817	1.86957	0.103743	0.281458		2133	1989	0.100841	2484	1601	0.633692	2404	1954	0.299006	1933	1477	0.388172	4066	3987	0.0283066	2045	1519	0.428979	3445	3113	0.146198	3015	2577	0.226465
3534743:3	FBgn0003545	subito	CG12298	8	-0.597992	1.18258	0.275581	0.187998		1601	1024	0.644758	773	674	0.19772	865	747	0.211592	899	863	0.0589606	2058	1896	0.118284	815	886	-0.120507	2600	2430	0.0975553	1970	1605	0.295622
3534745:1	FBgn0034539	CG11159	CG11159	8	-0.800913	0.631311	0.547889	0.12175		756	655	0.206891	888	917	-0.0463621	1665	1758	-0.0784129	1037	654	0.665053	1758	1269	0.470243	912	1142	-0.324457	2550	2554	-0.00226128	1408	1329	0.0833062
3534746:1	FBgn0025885	Inos	CG11143	5	-0.940767	-1.18411	0.301925	-0.2182								120	122	-0.0238467				116	165	-0.508341	101	128	-0.341789	123	113	0.122336	181	229	-0.339358
3534749:1	FBgn0020910	Ribosomal protein L3	CG4863	8	0.368092	-1.6296	0.147209	-0.189128		26161	30741	-0.232746	12523	15834	-0.338446	22771	27913	-0.29374	10223	10928	-0.0962108	37432	38448	-0.0386364	10527	11687	-0.15081	38319	44667	-0.221149	16591	18298	-0.141285
3534752:2	FBgn0052209	serpentine	CG32209	8	-1.205	0.356218	0.732172	0.0806875		270	181	0.57697	206	160	0.364572	160	243	-0.602884	136	133	0.0321804	154	159	-0.0460964	195	134	0.541241	240	302	-0.331514	243	225	0.111031
3534755:1	FBgn0026753	Vacuolar H[+] ATPase G-subunit	CG6213	8	0.0837026	-1.74687	0.124158	-0.218222		6511	7461	-0.19649	3030	4045	-0.416822	5898	7691	-0.382945	3705	4108	-0.148963	9230	9404	-0.0269439	2825	3258	-0.205736	11424	12927	-0.17832	5313	6059	-0.189553
3534757:3	FBgn0013718	nuclear fallout	CG33991	8	-0.5366	-1.46018	0.187617	-0.205269		503	532	-0.0808678	315	414	-0.394279	396	546	-0.463401	387	392	-0.0185201	577	666	-0.206951	329	377	-0.196477	892	1087	-0.285236	807	805	0.00357989
3534759:1	FBgn0086133	knockdown	CG3861	8	0.606532	-0.65506	0.533356	-0.10158		726	760	-0.0660299	560	659	-0.234852	583	744	-0.351807	448	429	0.0625211	964	1176	-0.286783	557	619	-0.152262	1164	1239	-0.0900851	987	798	0.306661
3534763:1	FBgn0024836	starry night	CG11895	8	0.378765	0.377791	0.71678	0.0874239		289	249	0.214924	332	233	0.510853	235	260	-0.145851	240	256	-0.0931094	350	550	-0.652077	266	269	-0.0161799	297	177	0.746714	383	349	0.134117
3534764:1	FBgn0039135	CG13603	CG13603	8	0.701262	-0.861777	0.417351	-0.11256		200	220	-0.137504	184	214	-0.217905	148	181	-0.290393	138	142	-0.0412227	216	194	0.154975	170	177	-0.0582146	281	332	-0.240613	263	276	-0.0696055
3534765:1	FBgn0033413	preli-like	CG8806	8	0.00378595	-0.851585	0.422618	-0.116274		146	183	-0.325875	137	149	-0.121136	151	166	-0.136635	154	142	0.117039	206	219	-0.0882865	150	140	0.0995357	335	401	-0.259441	236	274	-0.215389
3534771:1	FBgn0011219	Basigin	CG31605	8	0.356985	0.755889	0.474379	0.163827		1038	1427	-0.459179	2018	1560	0.37138	2042	1266	0.689705	1296	1189	0.124317	2834	3040	-0.101232	2157	1391	0.632904	3010	3042	-0.0152567	2238	2135	0.067974
3534772:1	FBgn0028746	CG18508	CG18508	8	0.563597	1.93314	0.0944852	0.412793		294	370	-0.331709	575	445	0.369757	547	315	0.796189	460	297	0.631171	792	464	0.771376	556	370	0.58756	725	571	0.34449	577	526	0.133509
3534773:1	FBgn0036428	CG9238	CG9238	8	-0.174344	1.76372	0.121143	0.377751		314	192	0.709658	364	235	0.631278	306	229	0.418184	297	170	0.804928	385	463	-0.266154	308	317	-0.0415525	545	468	0.219748	565	387	0.545917
3534775:1	FBgn0037715	CG9399	CG9399	8	0.330391	1.74045	0.125327	0.264825		2174	1934	0.168764	1810	1540	0.233059	2214	2482	-0.164848	1922	1376	0.482128	4107	3014	0.446406	1798	1388	0.373385	5676	4605	0.301673	3269	2696	0.278029
3534782:1	FBgn0003888	beta-Tubulin at 60D	CG3401	8	0.0802738	-0.352268	0.735004	-0.0422278		5118	4534	0.174796	3971	4160	-0.0670812	4812	5116	-0.0883796	2562	2753	-0.103734	6060	6131	-0.0168046	3247	3174	0.0328053	7154	7474	-0.0631304	3669	4233	-0.206294
3534784:1	FBgn0021856	lethal (2) k14505	CG8674	8	-0.976949	3.73963	0.00726628	0.506798		228	163	0.484162	332	221	0.587137	277	185	0.582361	171	139	0.298911	348	206	0.756443	227	150	0.59773	373	301	0.309412	439	324	0.438227
3534785:2	FBgn0026324	TBP-associated factor 10b	CG3069	8	0.521811	0.147945	0.886558	0.0212242		1920	1837	0.0637547	1244	1248	-0.00463145	1425	1505	-0.0788016	1455	1420	0.0351282	3119	2466	0.338911	1252	1120	0.160736	4183	4445	-0.0876454	2061	2464	-0.257658
3534786:1	FBgn0034391	CG15080	CG15080	2																					112	103	0.120854				202	190	0.0883559
3534788:1	NA	ORF-23	NA	8	0.737667	-0.51575	0.621914	-0.107861		699	1001	-0.518078	1389	1222	0.184802	1318	1119	0.23614	798	723	0.142393	1336	2035	-0.607109	1178	1019	0.209185	1522	2121	-0.478776	1452	1484	-0.0314496
3534789:2	FBgn0024909	TBP-associated factor 7	CG2670	8	-0.568762	-1.49992	0.177319	-0.243134		271	310	-0.193975	216	223	-0.0460124	309	402	-0.379589	184	188	-0.0310269	202	302	-0.580193	176	205	-0.220048	296	426	-0.525256	282	276	0.0310269
3534790:1	FBgn0030843	CG12432	CG12432	1																											135	162	-0.263034
3534791:1	FBgn0032717	CG10600	CG10600	8	0.19859	0.610656	0.560723	0.0905941		279	308	-0.142665	330	322	0.0354053	255	211	0.273254	232	209	0.150622	417	394	0.0818518	262	244	0.102686	216	164	0.397335	336	379	-0.173737
3534793:2	FBgn0004432	Cyclophilin 1	CG9916	8	0.116956	-1.57529	0.159192	-0.216295		21952	23952	-0.125794	10052	12795	-0.348098	17370	22302	-0.360575	8482	9978	-0.234346	25933	30972	-0.256175	8656	10886	-0.330702	29225	33676	-0.204518	13628	12455	0.129849
3534794:2	FBgn0011570	capping protein beta	CG17158	8	-0.423235	-0.959507	0.369264	-0.17605		313	320	-0.0319092	307	293	0.067338	226	291	-0.364696	220	254	-0.207325	324	498	-0.620152	262	295	-0.171148	403	528	-0.389758	425	343	0.309254
3534801:1	FBgn0051211	CG31211	CG31211	8	0.666077	-1.21888	0.262366	-0.166339		511	499	0.0342835	378	437	-0.209247	592	703	-0.247928	389	424	-0.124294	755	962	-0.34956	528	649	-0.297681	940	1106	-0.234619	941	879	0.0983316
3534803:1	FBgn0028671	Vha100-1	CG1709	8	-0.244155	1.87322	0.103188	0.245119		6486	5073	0.35449	4517	4151	0.121906	6644	5347	0.313322	4421	3810	0.214582	11277	8613	0.388796	4738	4207	0.171486	12373	9394	0.397384	5695	5699	-0.00101295
3534804:2	FBgn0037636	CG9821	CG9821	8	0.235211	1.59371	0.155031	0.280326		9437	7917	0.253374	6473	6169	0.0693979	10533	7540	0.48228	7331	5709	0.360772	24008	16429	0.547271	6148	6150	-0.000469245	22028	14226	0.630808	10444	11200	-0.100824
3534807:1	FBgn0039257	tenectin	CG13648	8	0.248869	-0.34493	0.740279	-0.0871186		6398	4025	0.668632	9302	7903	0.235141	17748	25047	-0.496981	7352	8993	-0.290666	233	277	-0.249556	9983	12002	-0.26573	16657	12221	0.446766	3223	5400	-0.744555
3534810:1	FBgn0004493	DNA polymerase alpha 180kD	CG6349	8	0.534419	-1.23191	0.257755	-0.194801		121	154	-0.347923	141	163	-0.209177	134	147	-0.133583	125	147	-0.233888	163	175	-0.102483	114	153	-0.424498	141	117	0.269187	225	292	-0.376043
3534813:3	FBgn0031186	CG14614	CG14614	8	0.63838	-0.284315	0.784396	-0.0444653		540	450	0.263034	398	443	-0.154538	464	562	-0.276445	388	420	-0.114333	748	677	0.143882	476	474	0.00607451	1084	1379	-0.347258	863	792	0.12386
3534818:2	FBgn0010380	Beta Adaptin	CG12532	8	0.791799	0.512372	0.624157	0.0557292		4830	4901	-0.021053	2838	2954	-0.0577952	3425	3369	0.0237836	2638	2562	0.0421741	6121	5793	0.0794567	2598	2441	0.0899291	5907	5121	0.206	3973	3750	0.0833382
3534821:1	FBgn0031776	CG13993	CG13993	8	0.715974	1.12574	0.297388	0.215495		3210	3866	-0.268268	3733	2788	0.421105	3383	2369	0.514025	3255	2553	0.350464	6989	7067	-0.0160119	3661	2357	0.635286	6743	6984	-0.050663	4461	4054	0.138021
3534825:1	NA	ORF-30	NA	1																											171	194	-0.18206
3534826:1	FBgn0037720	CG8312	CG8312	8	0.0412666	-0.353578	0.734065	-0.0828204		118	157	-0.411978	227	188	0.27196	284	264	0.105353	140	117	0.258918	143	275	-0.943416	147	138	0.0911479	130	160	-0.29956	292	243	0.265012
3534827:4	FBgn0022893	Decondensation factor 31	CG2207	8	-1.02528	-1.24591	0.252877	-0.198708		4030	4486	-0.15465	6728	8193	-0.284214	10534	9544	0.142387	2051	2965	-0.531705	10927	11805	-0.111501	4803	4951	-0.0437841	12614	13797	-0.129329	5075	7063	-0.476873
3534835:1	FBgn0035091	CG3829	CG3829	8	-0.631137	0.686544	0.514462	0.126625		144	182	-0.33787	195	178	0.131597	162	164	-0.017702	156	144	0.115477	169	147	0.201207	197	125	0.656268	231	183	0.336049	293	308	-0.0720297
3534837:2	FBgn0037446	CG10267	CG10267	8	0.129585	-0.897611	0.399212	-0.114498		648	791	-0.287684	470	508	-0.112168	568	625	-0.137965	520	569	-0.129917	1104	1269	-0.200952	530	500	0.0840643	1049	1214	-0.210754	1158	1096	0.0793875
3534838:1	FBgn0032125	Cuticular protein 30B	CG3818	1																											168	187	-0.154577
3534842:1	FBgn0036096	CG8003	CG8003	8	0.207287	-0.602571	0.565795	-0.0735821		122	126	-0.0465426	133	136	-0.0321804	121	135	-0.157952	116	119	-0.0368368	121	129	-0.092364	119	118	0.0121747	187	232	-0.311087	214	203	0.0761311
3534848:1	FBgn0031094	CG9578	CG9578	8	0.620486	0.26219	0.800723	0.0262329		2686	2647	0.0211011	1608	1485	0.114804	2360	2346	0.00858385	1759	1731	0.0231498	4092	4138	-0.0161275	1510	1555	-0.042366	4275	4285	-0.00337078	2902	2700	0.104088
3534851:2	FBgn0052743	Smg1	CG32743	8	-0.388208	-0.550001	0.599421	-0.112376		294	320	-0.122256	281	235	0.257909	229	255	-0.15515	220	212	0.0534393	405	754	-0.896643	267	298	-0.158473	251	256	-0.0284564	464	418	0.150622
3534854:2	FBgn0032935	CG8678	CG8678	2																								259	193	0.424351	167	184	-0.139858
3534859:1	NA	ORF-106	NA	8	-0.407317	-1.08729	0.312923	-0.153427		331	395	-0.255021	387	393	-0.0221957	346	365	-0.0771244	328	357	-0.122228	629	572	0.137045	305	342	-0.165187	671	876	-0.384618	515	651	-0.338085
3534861:1	FBgn0034110	Autophagy-specific gene 9	CG3615	8	-0.892729	-0.731877	0.488016	-0.0945738		761	880	-0.209607	823	816	0.0123233	753	902	-0.260478	754	706	0.0948963	1462	1385	0.0780573	739	844	-0.191669	1502	1619	-0.108218	1138	1282	-0.171896
3534863:1	FBgn0038247	Cad88C	CG3389	2																					102	114	-0.160465				198	220	-0.152003
3534864:2	FBgn0039638	dim gamma-tubulin 6	CG11881	8	-0.391651	5.13022	0.00135332	0.765823		550	267	1.04259	684	362	0.918007	533	335	0.669974	434	234	0.891187	648	439	0.561773	520	314	0.727747	730	529	0.464629	862	478	0.850677
3534870:1	FBgn0033240	CG2906	CG2906	7	-0.206229	0.31519	0.761806	0.0464068		262	274	-0.0646091	246	234	0.0721498	220	242	-0.137504	213	179	0.250894	246	246		213	196	0.12	307	327	-0.091052	394	349	0.174969
3534871:3	FBgn0037245	growl	CG14648	8	0.00842808	0.308897	0.766391	0.0524789		18915	24976	-0.401012	16270	14829	0.133793	24889	20697	0.266087	12801	10938	0.226908	24763	30016	-0.277546	12860	12426	0.0495287	25608	21789	0.232995	17080	14982	0.189078
3534872:1	FBgn0036309	CG10971	CG10971	8	-0.130595	1.63724	0.145592	0.23171		5296	4154	0.350402	4466	4371	0.0310199	8100	5802	0.481372	4272	3966	0.107227	12908	10709	0.269442	6136	5407	0.18247	15813	11930	0.406517	8768	8616	0.0252295
3534878:1	FBgn0038467	CG3590	CG3590	8	-0.504833	-0.334305	0.747942	-0.0416464		687	798	-0.216079	617	587	0.07191	652	677	-0.0542839	586	570	0.0399387	998	966	0.0470166	526	489	0.105228	1052	1182	-0.168095	825	921	-0.158807
3534879:1	FBgn0039617	CG14521	CG14521	8	1.12035	0.713553	0.498597	0.114649		272	224	0.280108	255	251	0.0228099	179	197	-0.138236	170	167	0.0256866	296	209	0.502094	203	167	0.281632	317	354	-0.159267	292	272	0.102362
3534882:1	FBgn0031071	CG12701	CG12701	8	0.306533	-2.17606	0.066024	-0.445247		1267	1563	-0.302901	1103	1172	-0.0875398	1757	2604	-0.567615	1021	1361	-0.414684	2731	4139	-0.599853	900	1810	-1.00799	1582	1472	0.103972	1406	2261	-0.685364
3534883:1	FBgn0028471	CG5720	CG5720	8	0.473114	0.72248	0.493424	0.152725		447	518	-0.212677	707	480	0.558676	439	348	0.335134	516	407	0.342342	1046	1382	-0.401875	658	467	0.494665	789	919	-0.22004	990	790	0.325576
3534886:1	FBgn0035736	Cuticular protein 65Eb	CG8638	2																								176	390	-1.1479	219	268	-0.291302
3534887:1	NA	ORF-24	NA	8	-0.383534	-2.68785	0.0311826	-0.40046		853	1079	-0.339077	849	970	-0.19222	1037	1217	-0.230913	748	887	-0.245896	1669	2147	-0.363338	712	1124	-0.658693	1700	2764	-0.701223	1327	1841	-0.472321
3534888:1	FBgn0037060	CG10508	CG10508	8	-0.494217	0.00417526	0.996785	0.000599744		2791	2402	0.216546	1898	2065	-0.121662	2338	2950	-0.33544	1429	1504	-0.0737987	3714	3644	0.0274509	1700	1691	0.00765809	5095	4747	0.102066	3561	3139	0.181977
3534895:1	FBgn0031263	CG2789	CG2789	8	0.670437	0.443341	0.670898	0.0570204		6616	6184	0.0974189	3762	4280	-0.186111	7343	7594	-0.0484904	4135	3865	0.0974189	9186	7902	0.217219	4070	4059	0.00390445	15020	12853	0.22478	6925	6689	0.0500235
3534898:1	FBgn0035578	CG13707	CG13707	8	0.707023	-0.600553	0.567065	-0.0889496		170	211	-0.311708	193	232	-0.265524	225	207	0.120294	216	189	0.192645	242	256	-0.0811368	229	222	0.0447879	299	360	-0.267851	374	413	-0.143104
3534904:1	FBgn0010198	Ribosomal protein S15Aa	CG2033	1												43090	50689	-0.23432
3534905:2	FBgn0020254	rhea	CG6831	8	0.0865715	-0.911726	0.392229	-0.200492		436	301	0.534565	232	313	-0.432038	282	375	-0.411195	215	280	-0.38109	379	349	0.118971	200	316	-0.659925	341	331	0.0429405	320	427	-0.416164
3534907:1	FBgn0038869	CG3353	CG3353	8	-0.207287	0.576359	0.582422	0.104379		884	1166	-0.39945	1625	1306	0.315285	1413	1140	0.309728	1100	892	0.302388	1938	2080	-0.102015	1527	1261	0.276132	2441	2749	-0.171435	2045	1656	0.304398
3534909:1	NA	ORF-73	NA	8	-0.381235	-0.0364446	0.971945	-0.00522049		295	315	-0.0946369	294	269	0.12821	288	289	-0.00500068	285	301	-0.0788016	504	455	0.147557	316	260	0.281413	562	644	-0.196491	381	445	-0.224014
3534917:3	FBgn0004401	Protein on ecdysone puffs	CG6143	8	0.629443	-0.500384	0.63215	-0.100348		4091	3645	0.166535	3280	3660	-0.158148	3237	3692	-0.189745	1939	2486	-0.358513	6816	6806	0.00211818	2305	3041	-0.399779	2781	1875	0.568713	2291	3095	-0.433962
3534919:3	FBgn0024957	Iron regulatory protein 1B	CG6342	8	-0.300334	1.67094	0.138658	0.252042		4307	4541	-0.0763267	3253	3012	0.111049	4717	3350	0.493709	3355	2879	0.220745	7070	6589	0.101651	3357	2438	0.461474	7680	5827	0.398353	6070	4911	0.30568
3534920:2	NA	X-38	NA	8	-0.292268	0.853972	0.42138	0.122496		362	380	-0.0700097	431	402	0.100492	380	344	0.143591	347	304	0.190864	734	610	0.266971	393	333	0.239007	728	585	0.315502	689	795	-0.206451
3534923:4	FBgn0003330	Sex combs extra	CG5595	1																											172	223	-0.374635
3534924:1	FBgn0038473	CG3983	CG3983	8	0.09056	-0.81349	0.442724	-0.125275		866	1240	-0.517901	1063	1123	-0.0792163	1056	925	0.191085	902	943	-0.0641303	1895	2159	-0.188165	1017	1227	-0.270816	1888	1891	-0.0022906	1631	1713	-0.0707684
3534927:1	FBgn0025700	CG5885	CG5885	8	0.298716	-0.96795	0.365315	-0.145668		8046	7014	0.198034	3291	3949	-0.262961	3335	4334	-0.378012	3136	3897	-0.313438	7997	8413	-0.0731615	2250	2710	-0.268368	10111	11006	-0.122365	5514	5308	0.0549309
3534932:1	FBgn0036987	CG5274	CG5274	8	-1.20081	-1.45023	0.19028	-0.244276		203	305	-0.58733	257	277	-0.108118	220	267	-0.279336	185	195	-0.0759489	255	345	-0.436099	203	211	-0.0557633	309	442	-0.51644	371	345	0.104823
3534937:1	FBgn0250747	lethal (2) giant discs 1	CG4713	8	0.565804	-1.34405	0.220858	-0.190577		635	747	-0.234352	528	573	-0.117997	716	788	-0.138236	457	516	-0.175177	966	1288	-0.415037	687	637	0.109017	1097	1476	-0.428129	1019	1111	-0.124705
3534938:1	FBgn0030969	CG7288	CG7288	7	-0.529474	-0.534752	0.609379	-0.11453		334	543	-0.701104	435	474	-0.123872	430	430		370	435	-0.23349	714	795	-0.155031	434	338	0.360672	938	953	-0.0228883	860	817	0.0740006
3534948:1	FBgn0036064	Ard1	CG11989	8	0.225016	-1.08637	0.313302	-0.142012		2843	3001	-0.0780292	2425	2926	-0.270945	2748	3382	-0.299495	1874	1948	-0.0558727	4158	3894	0.0946369	1919	2271	-0.242973	5434	6454	-0.248179	2912	2984	-0.0352372
3534955:1	FBgn0027621	6-phosphofructo-2-kinase	CG3400	8	-0.740803	0.630614	0.54832	0.0998014		281	246	0.191912	260	241	0.109478	219	233	-0.0893991	205	202	0.0212686	368	279	0.399441	179	205	-0.195664	435	329	0.402928	308	317	-0.0415525
3534958:2	FBgn0025697	scavenger receptor acting in neural tissue and majority of rhodopsin is absent	CG12789	8	0.0344639	1.37237	0.212303	0.315321		331	162	1.03084	173	190	-0.135227	106	135	-0.348895	144	111	0.375509	154	103	0.580286	168	133	0.337035	169	125	0.435095	323	272	0.247928
3534959:1	FBgn0039637	CG11880	CG11880	8	0.396404	-1.47605	0.18344	-0.263344		1436	1282	0.163659	922	1144	-0.311248	992	1657	-0.740162	677	908	-0.423536	1500	1584	-0.0786098	940	966	-0.0393624	2240	2929	-0.386909	1703	2083	-0.290584
3534964:1	FBgn0033857	CG13335	CG13335	6	-0.418858	-1.6935	0.151137	-0.231112		104	118	-0.182203	117	157	-0.424256							126	118	0.0946369	109	131	-0.265239	113	156	-0.465223	171	189	-0.14439
3534968:2	FBgn0032586	Tetratricopeptide repeat protein 2	CG4599	8	-0.510797	0.0639356	0.950809	0.00751244		3555	3386	0.0702676	2270	2624	-0.209075	3725	3420	0.123244	2038	2059	-0.0147898	6066	5640	0.10505	2669	2671	-0.00108067	8113	8347	-0.0410223	4448	4364	0.0275057
3534971:1	FBgn0029092	ced-6	CG11804	8	-0.795268	1.02756	0.33835	0.160372		352	270	0.382616	372	303	0.295985	246	229	0.103311	322	244	0.40018	396	469	-0.244087	290	274	0.081877	636	623	0.0297946	509	433	0.233299
3534972:1	FBgn0026189	prominin-like	CG7740	8	1.30256	7.91165	9.78406e-05	1.30737		1030	349	1.56135	1014	455	1.15612	1020	502	1.02281	749	349	1.10174	1453	525	1.46865	1135	368	1.62491	1852	684	1.43702	1790	843	1.08636
3534973:2	FBgn0027835	Dodeca-satellite-binding protein 1	CG5170	8	1.07963	-0.394376	0.705042	-0.055907		198	204	-0.0430687	171	208	-0.282587	143	128	0.159871	121	142	-0.230884	179	176	0.0243842	154	143	0.106915	201	238	-0.243766	262	251	0.0618794
3534974:3	FBgn0037659	CG11033	CG11033	8	0.585943	0.863371	0.416532	0.208488		479	232	1.0459	237	219	0.113956	285	293	-0.0399387	210	209	0.00688639	366	422	-0.205399	196	236	-0.267933	481	383	0.328693	415	258	0.68574
3534978:1	FBgn0031979	CG7429	CG7429	8	0.44582	-1.23975	0.255013	-0.16534		286	353	-0.303653	348	442	-0.344959	352	433	-0.298792	269	275	-0.0318254	455	472	-0.0529203	390	376	0.0527415	713	843	-0.241631	493	529	-0.10168
3534979:1	FBgn0034408	serrano	CG12758	8	-0.398857	-0.180257	0.862058	-0.0335201		126	170	-0.432111	169	192	-0.184083	112	111	0.0129391	127	119	0.0938669	150	176	-0.230613	178	150	0.246915	178	128	0.475733	237	282	-0.250808
3534983:2	FBgn0001404	egghead	CG9659	8	-0.458349	1.37765	0.210741	0.156293		2496	2335	0.0961954	1712	1653	0.050596	2448	2304	0.0874628	2013	1713	0.232822	4363	3562	0.292633	1453	1213	0.260455	4754	4508	0.0766544	3051	2743	0.153528
3534984:2	FBgn0086443	Asparaginyl-tRNA synthetase	CG10687	8	0.455159	1.46979	0.185079	0.169104		3178	3173	0.0022716	2199	2064	0.0914046	3245	2997	0.114699	2396	2005	0.257026	4333	3931	0.14047	1678	1443	0.217671	4249	3476	0.289695	3529	2989	0.239597
3534988:1	FBgn0014023	Rlc1	CG9378	8	1.98104	-0.215598	0.835449	-0.026145		9115	8518	0.0977279	5425	5922	-0.126461	8426	9264	-0.136787	4850	4835	0.00446886	11854	11567	0.0353592	4419	4939	-0.160499	16519	17373	-0.0727205	8611	7762	0.149752
3534989:1	FBgn0085375	CG34346	CG34346	8	-0.532956	0.647669	0.537853	0.134997		689	539	0.354219	762	472	0.691004	568	746	-0.393285	646	489	0.4017	928	1097	-0.241367	642	613	0.0666862	843	696	0.276445	708	746	-0.0754263
3534991:1	FBgn0030742	CG9919	CG9919	8	-0.387142	-0.317504	0.760122	-0.0385602		654	636	0.0402639	531	552	-0.0559564	558	586	-0.0706355	420	442	-0.073657	863	1024	-0.246783	555	545	0.0262315	1053	1113	-0.0799482	860	774	0.152003
3534994:4	FBgn0035753	Ribosomal protein L18	CG8615	1																											173	219	-0.340159
3534995:1	FBgn0052442	CG32442	CG32442	8	1.23454	-1.1662	0.281723	-0.144379		336	422	-0.328782	337	358	-0.087211	358	392	-0.130894	297	322	-0.116598	578	599	-0.0514865	350	340	0.0418202	770	878	-0.189362	565	692	-0.292521
3535000:1	NA	ORF-45	NA	8	0.811725	0.802171	0.448826	0.16064		330	414	-0.327165	688	473	0.540568	423	295	0.519943	504	418	0.269921	717	783	-0.127039	552	393	0.490139	794	780	0.0256649	845	910	-0.106915
3535003:1	FBgn0051108	CG31108	CG31108	2																								122	121	0.0118741	194	219	-0.174874
3535004:1	FBgn0003462	Superoxide dismutase	CG11793	8	0.124671	-3.69433	0.00771242	-0.399688		8644	11939	-0.465911	5842	8003	-0.454079	9010	12299	-0.448942	3774	5274	-0.482803	10629	13142	-0.306179	4691	5862	-0.321497	15247	18696	-0.294204	6497	8716	-0.423892
3535005:1	FBgn0038692	CG3773	CG3773	8	0.5585	0.861766	0.417357	0.137397		1051	1227	-0.223373	1720	1525	0.173599	1513	1199	0.33558	1012	902	0.16601	2046	1674	0.289507	1344	1020	0.397964	1795	1655	0.117153	1424	1588	-0.157262
3535008:1	FBgn0002561	lethal of scute	CG3839	8	0.222069	3.05914	0.0183457	0.561428		190	175	0.118644	462	261	0.823843	417	225	0.890122	276	157	0.813904	373	304	0.295104	266	180	0.563429	384	313	0.294944	499	309	0.691433
3535010:3	FBgn0039880	CG42233	CG2112	8	-0.145849	-0.881712	0.407188	-0.145729		1316	1245	0.0800137	1159	1009	0.199954	1143	1529	-0.419763	917	998	-0.122118	1810	2391	-0.401624	968	1035	-0.0965518	2452	3250	-0.406481	1947	1946	0.000741174
3535012:1	FBgn0023522	CG11596	CG11596	8	-0.116049	1.0306	0.337014	0.15663		12059	10788	0.160683	8410	8392	0.00309112	15517	11798	0.395307	7980	8138	-0.0282855	25627	21027	0.285422	9229	8799	0.0688348	25173	18370	0.454526	12860	13655	-0.0865387
3535017:2	FBgn0033468	CG1418	CG1418	8	0.724673	2.9627	0.0210243	0.400932		1931	1291	0.580859	1333	1107	0.268022	1851	1492	0.311057	1328	999	0.410699	2981	1874	0.669675	1216	973	0.321632	3744	2793	0.422765	2034	1743	0.222747
3535024:2	FBgn0036008	CG3408	CG3408	8	0.22652	1.8128	0.112752	0.309431		505	362	0.480294	403	298	0.435468	446	369	0.273423	431	308	0.484758	589	547	0.106727	351	271	0.373178	795	926	-0.220057	722	496	0.541659
3535027:1	FBgn0025806	Ras-associated protein 2-like	CG3204	8	-0.223629	-0.46105	0.658745	-0.0708543		1624	2236	-0.461369	1540	1586	-0.0424624	2591	2269	0.191452	1516	1782	-0.233228	5985	5881	0.0252898	2676	2479	0.11032	7688	7728	-0.00748676	4465	4952	-0.149351
3535029:2	FBgn0035001	Sterile20-like kinase	CG4527	8	-0.427538	-1.46615	0.186037	-0.202863		173	201	-0.216423	255	245	0.0577155	185	216	-0.223506	162	175	-0.111361	290	408	-0.492516	244	291	-0.254138	262	323	-0.301967	365	386	-0.0807044
3535030:1	FBgn0036152	CG6175	CG6175	8	-0.409226	0.829445	0.434223	0.11402		110	114	-0.0515303	130	119	0.12755	126	105	0.263034	109	107	0.0267173	141	114	0.306661	135	114	0.243926	166	150	0.146221	182	202	-0.150417
3535033:1	FBgn0031321	tRNA-guanine transglycosylase	CG4947	8	1.36271	1.37306	0.2121	0.207887		641	737	-0.20134	669	549	0.2852	673	535	0.331068	667	533	0.323551	1198	1069	0.164366	713	531	0.42519	1459	1410	0.0492847	1330	1091	0.285775
3535034:1	FBgn0032601	yellow-b	CG17914	8	0.101495	0.185359	0.858204	0.0334017		518	571	-0.140539	570	653	-0.196121	815	618	0.399193	628	671	-0.0955482	1057	783	0.432891	557	664	-0.253506	1519	1267	0.261705	858	946	-0.140863
3535035:1	FBgn0031883	CG11266	CG11266	8	0.854285	-0.877411	0.409365	-0.108523		5614	5784	-0.0430385	3850	4049	-0.0727072	4225	4750	-0.168976	3332	3459	-0.0539666	8298	8495	-0.0338503	1980	2407	-0.281736	8525	8166	0.0620703	4032	4882	-0.275977
3535039:1	FBgn0017579	Ribosomal protein L14	CG6253	3									17356	18377	-0.0824668	37501	39411	-0.0716693							19480	19411	0.00511923
3535043:1	FBgn0038925	Cytochrome c heme lyase	CG6022	8	-0.916265	0.0339417	0.973871	0.00484739		1126	1089	0.0482029	1362	1280	0.0895829	1470	1321	0.154186	1019	908	0.16639	2028	2376	-0.228477	1139	1342	-0.236617	2387	2614	-0.131061	1849	1636	0.176572
3535048:1	FBgn0039167	CG17786	CG17786	8	-0.40546	1.02516	0.339403	0.170832		289	282	0.0353743	426	343	0.312645	434	360	0.269698	272	254	0.0987782	509	599	-0.23489	429	430	-0.00335901	495	389	0.347658	707	486	0.540754
3535049:1	FBgn0004167	karst	CG12008	4	0.00140249	-0.507453	0.638537	-0.0356643					150	146	0.0389941	136	141	-0.0520885	111	111		134	150	-0.16273							132	129	0.0331669
3535051:1	FBgn0015393	hoi-polloi	CG3949	8	0.794048	-2.76299	0.0279751	-0.388563		11790	12836	-0.122632	4667	6814	-0.546006	9317	13426	-0.527092	4280	6030	-0.494547	12199	14401	-0.239406	4010	5965	-0.57292	19785	25379	-0.359228	7079	8399	-0.246672
3535055:1	FBgn0035989	CG3967	CG3967	8	0.130096	1.0305	0.33706	0.152665		318	268	0.246794	276	230	0.263034	208	218	-0.0677446	214	209	0.0341079	364	389	-0.0958317	256	215	0.251807	416	383	0.119239	518	374	0.469914
3535056:1	FBgn0025615	torp4a	CG3024	8	-0.581387	2.24318	0.0597967	0.260432		3355	2793	0.264497	2692	2542	0.0827144	3480	3110	0.162173	2566	1992	0.365304	5077	4165	0.28566	2505	1975	0.342958	6620	5685	0.219671	4636	3611	0.360482
3535061:3	FBgn0034390	CG15093	CG15093	8	-0.334833	0.352786	0.734633	0.0541807		1015	1246	-0.295824	1061	1010	0.0710694	1251	1180	0.0842949	1144	885	0.370338	2023	2122	-0.0689283	1137	1033	0.138392	2494	2667	-0.0967564	2022	1723	0.23086
3535064:1	FBgn0036967	CG6597	CG6597	8	-0.124172	0.824426	0.436884	0.0908041		3029	2784	0.121682	3068	3075	-0.00328793	4094	3448	0.247751	2499	2377	0.072209	5923	5512	0.103752	2439	2391	0.0286756	7083	6384	0.1499	4022	4006	0.00575066
3535065:1	FBgn0029718	mitochondrial ribosomal protein L30	CG7038	8	0.213217	1.64611	0.143737	0.280129		6434	6700	-0.0584452	7300	5796	0.332839	8598	6220	0.467087	5550	4027	0.462782	11578	10504	0.140447	7086	4393	0.689765	13105	12974	0.014494	7782	6812	0.192063
3535066:1	FBgn0022986	quaking related 58E-1	CG3613	8	-0.546135	-0.105771	0.918731	-0.0146684		5820	6085	-0.0642381	5493	4810	0.191557	7321	6246	0.229108	4305	4176	0.0438915	11098	13281	-0.259064	4907	5274	-0.104056	9103	9223	-0.018894	5954	6541	-0.135652
3535067:3	FBgn0034368	CG5482	CG5482	8	0.0614609	0.302913	0.77076	0.0391648		2420	2344	0.0460345	1376	1511	-0.135023	1847	1942	-0.0723593	1750	1790	-0.0326047	3633	3029	0.26232	1698	1527	0.153136	4308	3874	0.153194	2876	3001	-0.0613796
3535069:1	FBgn0019624	Cytochrome c oxidase subunit Va	CG14724	8	0.179721	-1.69124	0.134632	-0.211269		15511	16190	-0.0618113	5919	7849	-0.407155	11592	14665	-0.339248	6888	8252	-0.260659	20317	22142	-0.124098	5559	6719	-0.273421	28149	30185	-0.100748	11696	12737	-0.12301
3535070:1	FBgn0035692	CG13298	CG13298	8	-0.314109	-0.288738	0.781145	-0.0439312		9106	9355	-0.0389202	5711	6330	-0.148462	8741	7777	0.168585	4253	5437	-0.35433	14325	14288	0.00373115	6015	5005	0.265195	14805	14920	-0.011163	7790	9175	-0.236085
3535072:2	FBgn0004363	porin	CG6647	8	-0.85979	-0.275633	0.790789	-0.0315146		14191	14804	-0.0610108	8395	9894	-0.237024	12821	12872	-0.00572744	6561	6715	-0.0334717	19002	18697	0.0233445	7651	7266	0.074487	21551	20894	0.0446661	9883	10284	-0.0573806
3535073:2	FBgn0027330	lethal (1) G0020	CG1994	6	-0.0595334	0.546859	0.607986	0.0841957		135	122	0.146078	151	138	0.12988							113	131	-0.213244	125	119	0.0709665	136	119	0.192645	223	197	0.178848
3535074:1	FBgn0036208	CG10361	CG10361	8	0.0910331	-1.14825	0.288585	-0.158418		2467	3241	-0.393681	1923	2213	-0.202645	2550	3270	-0.358793	2013	1947	0.0480943	4680	5055	-0.111203	1438	1668	-0.214056	5235	5354	-0.0324276	3280	3286	-0.00263667
3535082:1	FBgn0032078	CG9520	CG9520	8	-0.0670743	-1.53137	0.169536	-0.220508		181	242	-0.419017	179	216	-0.271072	183	193	-0.0767572	137	184	-0.42553	213	258	-0.276518	207	198	0.0641303	308	382	-0.310642	379	392	-0.0486558
3535085:1	FBgn0038274	CG7262	CG7262	8	0.877773	-0.366698	0.724678	-0.049354		7395	6434	0.200834	3621	4369	-0.270915	6486	6535	-0.0108582	3017	3526	-0.224918	8011	7724	0.0526342	3532	3861	-0.128489	14023	14168	-0.0148411	5871	5864	0.00172115
3535086:1	FBgn0037820	CG14681	CG14681	8	0.118413	-0.291945	0.778791	-0.047831		167	140	0.254421	191	178	0.101695	140	154	-0.137504	120	116	0.0489096	120	137	-0.191141	148	158	-0.0943274	189	267	-0.498454	192	175	0.133751
3535090:1	FBgn0086441	hook-like	CG10473	8	0.260277	0.121622	0.906616	0.0166017		3397	3048	0.156398	2345	2093	0.164016	2220	2495	-0.16848	2141	2143	-0.00134705	5309	5643	-0.0880222	2136	2483	-0.217173	5474	4835	0.17908	3580	3321	0.108342
3535093:3	FBgn0029913	Cht11	CG3044	8	0.0702888	-0.430433	0.679823	-0.0654589		441	457	-0.0514155	398	443	-0.154538	384	491	-0.354617	380	370	0.0384741	730	617	0.242626	485	441	0.137206	941	1006	-0.0963637	618	753	-0.285043
3535095:1	NA	ORF-102	NA	8	-0.50353	10.0382	2.08637e-05	1.26112		1648	596	1.46733	1377	559	1.30061	1265	603	1.06891	1102	431	1.35436	1797	823	1.12663	1415	602	1.23297	2342	936	1.32316	2470	1064	1.21501
3535096:1	FBgn0004427	Lysozyme D	CG9118	2																								197	340	-0.787339	147	204	-0.472753
3535097:2	FBgn0003256	rolled	CG12559	1																											139	158	-0.18484
3535099:1	FBgn0033581	CG12391	CG12391	8	1.30857	-1.90175	0.0989513	-0.27644		1694	2339	-0.465458	1495	1744	-0.222255	2004	2025	-0.0150394	1128	1453	-0.365268	3080	3470	-0.172005	1299	1739	-0.420857	3174	3317	-0.0635769	2139	2998	-0.487064
3535105:2	FBgn0038065	CG6359	CG6359	8	0.251005	-0.545449	0.602384	-0.0994964		938	924	0.0216951	885	1088	-0.297929	795	841	-0.0811509	592	648	-0.130397	1274	943	0.434036	581	624	-0.103008	1316	1362	-0.0495672	717	1079	-0.58965
3535106:1	FBgn0039969	CG17510	CG17510	8	-0.447089	-5.17273	0.00129119	-0.636137		981	1718	-0.808405	868	1440	-0.730302	1126	1656	-0.556496	716	1150	-0.683602	1829	2446	-0.419369	606	956	-0.657693	2113	3367	-0.672171	1298	1915	-0.561054
3535109:2	FBgn0002878	mutagen-sensitive 101	CG11156	8	-1.20937	-0.024083	0.981459	-0.0047817		138	167	-0.27518	143	163	-0.188857	147	127	0.210988	111	126	-0.182864	153	189	-0.304855	146	172	-0.23644	209	155	0.431235	300	211	0.50772
3535111:1	FBgn0024244	drumstick	CG10016	7	-0.213217	-1.2788	0.241727	-0.236446		2686	3004	-0.161426	2501	2200	0.185002	2370	3288	-0.472323	1718	2094	-0.285531	3093	3588	-0.214173	1660	1660		3910	5591	-0.515938	2547	2907	-0.190732
3535113:1	FBgn0027378	MRG15	CG6363	8	0.885301	1.09381	0.310242	0.138624		1156	1138	0.0226408	1069	906	0.238679	1222	1059	0.206542	969	835	0.21472	1812	1752	0.0485802	858	777	0.143063	2125	2245	-0.0792526	1728	1390	0.314018
3535122:1	FBgn0038968	CG12499	CG12499	8	0.531601	0.911046	0.392563	0.139074		505	546	-0.112618	530	520	0.0274807	446	430	0.0527071	425	366	0.215619	650	531	0.291728	299	313	-0.0660172	646	455	0.505668	499	435	0.198024
3535127:1	FBgn0004362	High mobility group protein D	CG17950	8	0.350835	-1.72128	0.128876	-0.217899		8649	9167	-0.0839163	3288	4169	-0.342491	6466	8429	-0.382488	3574	4131	-0.208951	10015	10806	-0.10967	3037	3765	-0.310003	11612	14057	-0.275672	5473	5588	-0.0300002
3535128:1	NA	ORF-78	NA	7	0.283284	0.353444	0.734161	0.0526227		127	127		145	133	0.124627	115	107	0.104023	118	114	0.049753	152	181	-0.251918	142	120	0.242857	137	133	0.0427496	183	176	0.0562682
3535131:1	FBgn0000617	enhancer of yellow 1	CG6474	8	-0.110257	0.134713	0.89663	0.0178577		832	933	-0.165294	902	900	0.00320243	776	796	-0.0367118	697	661	0.0765084	1311	1247	0.0722062	811	677	0.260546	1472	1672	-0.183797	1163	1073	0.116201
3535133:1	FBgn0037981	Spt3	CG3169	8	-0.32695	0.530231	0.612349	0.0997673		598	849	-0.505619	1116	865	0.367565	842	739	0.188246	665	542	0.295061	1086	994	0.127706	749	574	0.383915	1112	1268	-0.189398	1178	1076	0.130661
3535136:1	FBgn0037609	CG9773	CG9773	8	-0.32638	-1.70591	0.131791	-0.253834		4261	4362	-0.0337977	2644	3755	-0.506091	4668	5617	-0.266995	2394	3263	-0.446776	7678	7828	-0.0279132	3688	4346	-0.23685	12451	13172	-0.0812128	5448	7345	-0.431036
3535138:1	NA	ORF-20	NA	8	-0.214757	0.0687485	0.947112	0.0109013		1173	1442	-0.297868	1642	1499	0.131454	1349	1263	0.0950357	907	880	0.043599	2008	2605	-0.375524	1340	1151	0.219345	1598	1467	0.123399	1664	1502	0.147771
3535139:1	FBgn0015763	licorne	CG12244	8	-0.456389	1.75295	0.123063	0.250838		742	521	0.510136	581	490	0.245756	575	477	0.269573	492	399	0.30227	740	533	0.47339	387	367	0.0765535	956	904	0.0806878	607	587	0.048336
3535140:1	FBgn0016119	ATPase coupling factor 6	CG4412	8	-0.417069	-2.35414	0.050777	-0.298545		10156	11565	-0.187433	4970	6674	-0.425306	7872	10533	-0.420114	4768	6093	-0.353769	15617	20347	-0.381699	5071	6173	-0.283702	19591	24072	-0.297165	10355	10640	-0.0391706
3535143:1	FBgn0083968	CG34132	CG34132	8	0.111748	2.72541	0.0295337	0.312733		6807	5755	0.242203	6129	4924	0.315821	7244	6466	0.163913	4596	3447	0.415037	10341	8200	0.33468	5270	3983	0.403947	14829	12785	0.213969	7877	5919	0.412293
3535145:1	FBgn0037270	CG9769	CG9769	8	-0.0422083	-0.712537	0.499187	-0.0781514		8576	9552	-0.155498	5454	5854	-0.102108	8186	7962	0.0400278	5563	5514	0.0127638	16299	18164	-0.156298	6096	6341	-0.0568475	17115	19376	-0.179009	9055	9234	-0.0282411
3535148:1	FBgn0030670	Phosphatidylinositol synthase	CG9245	8	-0.646072	0.22854	0.82576	0.0387483		219	195	0.167457	273	290	-0.0871519	235	292	-0.313308	174	149	0.223775	294	209	0.492313	196	188	0.060121	328	356	-0.118181	253	274	-0.115039
3535153:1	FBgn0003882	tube	CG10520	8	1.68036	2.7935	0.0267732	0.439546		229	167	0.455499	240	166	0.531851	188	151	0.316184	189	110	0.780883	201	166	0.276012	186	135	0.462343	331	314	0.0760667	448	292	0.61753
3535156:1	FBgn0002036	CG10561	CG10561	8	-1.07713	-1.11667	0.300993	-0.153262		200	257	-0.361768	221	259	-0.228906	181	217	-0.261705	178	193	-0.116724	320	290	0.142019	200	218	-0.124328	415	497	-0.260135	296	299	-0.0145483
3535157:1	FBgn0037102	CG7172	CG7172	8	0.99697	0.274839	0.791375	0.0485486		3132	4074	-0.379362	4887	3621	0.432561	4456	4289	0.0551079	2889	2363	0.289951	6625	7505	-0.179932	3232	3205	0.0121028	6144	6649	-0.113959	4919	4074	0.271919
3535158:1	FBgn0051063	CG31063	CG31063	8	-0.0628568	1.04738	0.329737	0.168197		328	256	0.357552	328	359	-0.130288	301	309	-0.0378434	243	218	0.156628	415	280	0.567685	238	234	0.024453	463	383	0.273668	305	278	0.133724
3535162:1	FBgn0050105	CG30105	CG30105	8	-0.632737	-2.06128	0.0782167	-0.221234		1129	1316	-0.221114	974	1168	-0.262047	1343	1600	-0.252613	1077	1272	-0.24008	2325	2442	-0.0708325	1344	1516	-0.173737	4195	4871	-0.215547	1920	2420	-0.333901
3535163:1	FBgn0050122	CG30122	CG30122	8	-0.777253	0.259485	0.802727	0.0398366		1741	1491	0.223636	1003	914	0.134056	1214	1229	-0.0177165	1049	1107	-0.0776405	2677	3081	-0.202782	958	1121	-0.226689	1500	1169	0.359688	1720	1576	0.126141
3535165:1	FBgn0033608	CG13220	CG13220	8	-0.197135	-2.149	0.0687151	-0.279845		5790	6014	-0.0547615	3363	4398	-0.387099	4498	5942	-0.401665	2635	3225	-0.291496	6344	6619	-0.0612205	2791	3572	-0.35595	9635	12313	-0.353826	3855	4855	-0.33274
3535172:2	FBgn0031148	CG1753	CG1753	8	-0.242555	-1.88538	0.101361	-0.355742		149	211	-0.501931	150	192	-0.356144	123	180	-0.549339	113	186	-0.71898	157	176	-0.164811	136	121	0.1686	199	310	-0.6395	234	248	-0.0838316
3535175:1	FBgn0039930	CG11077	CG11077	1																											250	245	0.0291463
3535176:1	FBgn0000426	Developmental embryonic B	CG16792	8	-0.479541	-0.513929	0.623122	-0.0652536		9956	8820	0.174788	5437	5691	-0.0658714	7842	9075	-0.210676	4316	5073	-0.233144	12394	12144	0.0293982	4933	5394	-0.12889	16396	16705	-0.0269361	7517	7840	-0.0606967
3535177:2	NA	ORF-12	NA	8	-0.0604768	-0.199695	0.847396	-0.0454676		1310	1583	-0.273094	2241	1642	0.448689	1945	1740	0.160683	1391	1183	0.233672	2722	4513	-0.72942	1372	1836	-0.420286	2320	2591	-0.159384	2130	1642	0.375399
3535181:1	FBgn0010750	antimeros	CG2503	8	-0.830161	-1.5668	0.161144	-0.193354		1272	1662	-0.385822	1400	1784	-0.349689	1334	1511	-0.179745	839	929	-0.147008	2124	2172	-0.0322403	1034	1178	-0.188103	1920	2024	-0.076103	1637	1865	-0.188121
3535184:1	NA	ORF-118	NA	8	0.0736429	0.135432	0.896082	0.0202816		1170	1409	-0.268163	1374	1365	0.00948105	1306	1200	0.12212	1197	1042	0.200068	2659	2492	0.0935797	1308	1094	0.25775	2804	3370	-0.265262	2400	2379	0.0126791
3535187:1	NA	X-12	NA	8	0.786295	1.2312	0.258004	0.209253		388	254	0.611228	371	322	0.204358	301	262	0.200197	269	233	0.207276	524	419	0.322617	250	285	-0.189034	297	226	0.39414	366	386	-0.0767572
3535188:1	FBgn0029885	CG3224	CG3224	8	-0.484686	1.02082	0.341317	0.140632		1596	1506	0.0837389	1636	1359	0.267627	1577	1645	-0.0609049	1303	1113	0.227383	2180	2113	0.0450354	1359	1196	0.184328	3139	3218	-0.0358593	2162	1623	0.413704
3535192:2	FBgn0030418	CG4004	CG4004	8	-0.133032	0.327292	0.753017	0.045419		305	302	0.0142607	305	307	-0.00942941	251	264	-0.0728506	227	229	-0.0126553	479	361	0.408027	262	261	0.005517	584	633	-0.116237	424	383	0.14672
3535197:1	FBgn0000477	Deoxyribonuclease II	CG7780	8	-0.294017	1.93701	0.0939475	0.305446		363	409	-0.172131	455	369	0.302246	382	316	0.273648	303	249	0.283172	638	449	0.506841	473	323	0.550306	595	472	0.334103	733	569	0.365385
3535199:1	FBgn0039902	CG2177	CG2177	8	0.393497	0.615472	0.557715	0.07422		4820	4598	0.0680267	4201	3847	0.126999	6744	6473	0.05917	3122	2860	0.126455	7727	6886	0.166242	4040	3489	0.211542	10721	11870	-0.14688	4754	4813	-0.0177945
3535204:1	FBgn0030717	CG8931	CG8931	8	0.411663	-1.61114	0.151184	-0.250497		1071	1577	-0.558224	996	1268	-0.348337	1231	1340	-0.122402	944	1081	-0.195508	1778	2257	-0.344151	945	972	-0.040642	2264	3105	-0.455719	1908	1829	0.0610061
3535206:1	FBgn0033246	CG11198	CG11198	8	0.152355	-0.661374	0.529532	-0.0986931		165	178	-0.109411	205	171	0.261628	139	166	-0.256098	173	167	0.0509239	239	262	-0.132556	174	213	-0.291766	155	156	-0.00927781	184	227	-0.302987
3535211:3	FBgn0004656	female sterile (1) homeotic	CG2252	8	-0.442651	-0.090507	0.93042	-0.0167424		606	666	-0.136204	931	731	0.34891	619	649	-0.0682791	486	442	0.13691	871	1282	-0.557652	572	638	-0.157541	759	779	-0.0375234	935	740	0.337441
3535214:1	FBgn0004198	cut	CG11387	1												104	104					222	223	-0.00648403
3535215:1	FBgn0026268	antdh	CG1386	8	0.6478	-0.576345	0.582431	-0.102759		378	535	-0.501153	406	452	-0.154843	644	669	-0.0549455	434	394	0.139499	1116	1069	0.0620752	486	676	-0.476067	1350	1465	-0.117941	1208	994	0.281303
3535218:1	NA	X-52	NA	8	-1.01204	1.16365	0.28269	0.257673		382	496	-0.376767	526	360	0.547066	536	376	0.5115	468	338	0.469485	756	768	-0.0227201	489	299	0.709689	418	312	0.421957	582	668	-0.198829
3535224:1	FBgn0003444	smoothened	CG11561	4	0.602002	1.10011	0.351642	0.287538		250	113	1.14561				106	110	-0.0534393										164	177	-0.110054	191	170	0.168038
3535226:2	FBgn0024191	septin interacting protein 1	CG7238	8	-0.117949	0.109099	0.916185	0.0137476		164	154	0.0907655	142	148	-0.0597062	188	186	0.01543	139	128	0.118941	156	166	-0.0896372	118	133	-0.172639	177	180	-0.0242475	250	213	0.231075
3535227:1	FBgn0019957	NADH:ubiquinone reductase 42kD subunit precursor	CG6343	8	0.136462	1.82401	0.110914	0.226744		6512	5791	0.169288	6048	4994	0.276262	8023	7280	0.140203	4417	3606	0.292667	9323	8207	0.183939	4707	3863	0.285086	11913	11692	0.027015	7597	5602	0.439488
3535228:1	FBgn0031684	CG8680	CG8680	8	-0.470566	-2.05532	0.0789082	-0.289578		17943	18847	-0.0709138	6805	9985	-0.553167	15149	19370	-0.354601	7399	9541	-0.36681	25328	27521	-0.1198	7129	8915	-0.322535	29680	32083	-0.112318	11731	15657	-0.416482
3535233:1	FBgn0004635	rhomboid	CG1004	8	-0.133566	1.29677	0.235818	0.265743		540	586	-0.117941	3099	1857	0.738829	899	592	0.602724	828	624	0.408085	1184	1115	0.0866254	898	658	0.448628	1142	968	0.238484	828	1005	-0.279493
3535234:1	FBgn0031651	mitochondrial ribosomal protein L24	CG8849	8	0.741774	-0.32523	0.754512	-0.046892		1102	1436	-0.381932	1635	1636	-0.000882113	1795	1954	-0.122447	1306	1195	0.128144	2620	2749	-0.0693401	1771	1624	0.125013	3151	3567	-0.178901	2442	2239	0.125209
3535238:1	FBgn0028554	xl6	CG10203	8	-0.107661	-3.08586	0.0176693	-0.509415		5351	8043	-0.587925	3625	5534	-0.610342	5357	8778	-0.712467	2863	4003	-0.483554	6997	7834	-0.163013	3240	3583	-0.145174	8908	13207	-0.568129	3677	6423	-0.804718
3535240:1	FBgn0040931	CG9034	CG9034	8	0.513565	-2.99517	0.0200789	-0.50768		11563	12697	-0.134972	4658	8345	-0.841201	8455	12607	-0.576348	5130	7827	-0.609501	15221	23509	-0.62715	4708	7813	-0.730762	22974	26978	-0.231781	9571	11863	-0.309727
3535241:1	FBgn0243512	puckered	CG7850	8	-0.466738	-1.25935	0.248271	-0.203029		158	145	0.123872	162	168	-0.0524674	135	176	-0.382616	120	127	-0.0817941	163	239	-0.552139	129	174	-0.431716	180	201	-0.159199	238	253	-0.0881758
3535242:1	FBgn0039682	Odorant-binding protein 99c	CG7584	8	0.635935	-0.944248	0.376485	-0.476102		572	651	-0.186642	299	727	-1.28181	164	160	0.0356239	257	823	-1.67912	806	263	1.61572	340	1532	-2.17181	368	352	0.0641303	249	287	-0.204905
3535247:1	FBgn0032961	CG1416	CG1416	8	0.422615	-0.0854618	0.934287	-0.0116215		4273	4054	0.0759032	2923	2990	-0.0326957	3946	4041	-0.0343214	2122	2253	-0.0864227	4959	4031	0.298911	1896	1900	-0.00304045	5358	5561	-0.0536498	2598	3106	-0.257656
3535249:1	FBgn0010348	ADP ribosylation factor 79F	CG8385	8	-0.486002	-1.494	0.178819	-0.254627		23611	18957	0.316728	8173	10475	-0.358013	16017	18228	-0.186552	7060	9165	-0.376467	24242	29736	-0.294702	6609	8547	-0.370986	29498	34526	-0.227066	9931	14439	-0.53996
3535255:1	FBgn0033005	CG3107	CG3107	8	-0.765062	1.64456	0.144059	0.197609		1166	1098	0.0866897	1038	931	0.156953	1064	821	0.374044	1082	902	0.262501	2190	1739	0.332673	893	834	0.0986128	2528	2239	0.175142	1850	1733	0.0942536
3535260:1	FBgn0036928	Translocase of outer membrane 20	CG7654	8	1.03189	-0.0456641	0.964853	-0.00559007		4813	4663	0.045678	2633	3023	-0.199273	4037	4444	-0.138575	2638	2725	-0.0468117	6437	6376	0.0137368	2973	2637	0.173022	9174	8818	0.0570994	4864	4697	0.0504036
3535261:2	FBgn0038453	CG10326	CG10326	8	0.433022	-0.481528	0.64483	-0.0680561		3383	2801	0.272361	2052	2042	0.00704786	2414	2988	-0.307754	1952	1998	-0.0336035	4579	4748	-0.0522874	1859	2118	-0.188176	6770	7681	-0.182138	3444	3590	-0.0598987
3535262:1	FBgn0003425	slit	CG8355	8	-0.240441	0.780155	0.460861	0.150662		4326	3053	0.502806	1902	1815	0.0675477	1683	1373	0.293704	1606	1788	-0.154875	4157	4016	0.0497835	1480	1502	-0.0212876	2791	1732	0.688343	2849	3320	-0.220728
3535263:4	FBgn0031119	CG1812	CG1812	0
3535269:1	FBgn0034788	CG13532	CG13532	8	-0.474355	0.193514	0.852052	0.0285058		5871	6628	-0.174967	5018	4726	0.0864928	7555	8313	-0.137937	3598	3548	0.0201892	9313	9417	-0.0160216	4379	3425	0.354497	10348	11387	-0.138036	6797	5780	0.233829
3535272:1	FBgn0032290	CG6443	CG6443	8	-0.62132	-1.35556	0.217348	-0.204448		1654	1975	-0.255893	2132	1923	0.148849	1686	2238	-0.408606	1212	1310	-0.112177	2472	2485	-0.00756711	1083	1287	-0.248979	2276	2914	-0.3565	1519	1997	-0.394712
3535273:1	FBgn0035249	CG17249	CG17249	8	-0.116502	-0.917935	0.389185	-0.138652		305	394	-0.369386	390	415	-0.0896372	322	346	-0.103711	257	264	-0.0387696	468	581	-0.31203	372	341	0.125531	445	586	-0.397095	566	537	0.07588
3535275:1	FBgn0052311	zormin	CG33484	8	-0.169278	0.167923	0.871392	0.0357386		124	140	-0.175087	181	144	0.329921	160	125	0.356144	168	129	0.38109	195	292	-0.582494	134	160	-0.255839	165	126	0.389042	148	165	-0.156869
3535277:1	FBgn0036018	CG3335	CG3335	8	-0.153811	-0.0636402	0.951036	-0.0104923		278	290	-0.060968	426	360	0.242857	312	297	0.0710831	203	220	-0.116024	325	445	-0.453366	246	273	-0.150243	416	389	0.0968134	445	365	0.285909
3535278:1	FBgn0031660	mitochondrial ribosomal protein L28	CG3782	8	0.341622	-0.956248	0.370798	-0.121739		824	956	-0.214366	744	838	-0.171648	882	871	0.0181059	670	707	-0.0775491	1290	1306	-0.0177838	667	658	0.0195992	1764	2267	-0.361934	1212	1362	-0.168337
3535283:3	FBgn0086897	squid	CG16901	8	0.087552	-1.46429	0.186528	-0.295273		7577	6860	0.143418	2648	3914	-0.563741	5284	7387	-0.483358	2386	3747	-0.651142	6812	9001	-0.402007	2945	4269	-0.535631	14404	15642	-0.118955	6347	5340	0.249235
3535284:1	FBgn0030240	CG2202	CG2202	8	0.762806	-0.77789	0.462111	-0.142756		466	652	-0.484542	528	437	0.272905	408	393	0.0540398	420	453	-0.109122	589	865	-0.554432	560	529	0.0821591	742	940	-0.341242	868	906	-0.061816
[truncated: 1,739 more rows]
